# Supplementary material for: Author Correction: From coarse to fine: the absolute Escherichia coli proteome under diverse growth conditions
Source: Mol Syst Biol. 2024 Oct 1;20(11):1257–9. doi: 10.1038/s44320-024-00062-5 (PMC11535196; doi:10.1038/s44320-024-00062-5)
Supplement: Supplementary file 1 — EV6 corrected [file 44320_2024_62_MOESM1_ESM.xlsx]

## Sheet: Description
Mori et al. 2021, From coarse to fine: The absolute Escherichia coli proteome under diverse growth conditions
Description
Protein mass fractions computed with xTop, TopPep1, TopPep3 and iBAQ for the seven "calibration" samples obtained with E. coli MG1655 (EQ353) growing in MOPS glucose minimal medium. We also show the corresponding protein synthesis mass fractions computed from ribosome profiling data (GW Li et al., 2014) and the protein mass used to perform the conversion.

## Sheet: EV6-CalibrationSamplesProteins
Gene name	Gene locus	Protein ID	Molecular weight (kDa)	Ribosome profiling mass fractions (Li et al., 2014)	xTop							TopPep1							TopPep3							iBAQ
					A1-1	A1-2	A1-3	C1	F1-1	F1-2	F1-3	A1-1	A1-2	A1-3	C1	F1-1	F1-2	F1-3	A1-1	A1-2	A1-3	C1	F1-1	F1-2	F1-3	A1-1	A1-2	A1-3	C1	F1-1	F1-2	F1-3
aaeA	b3241	P46482	34.7421	1.21377e-06	0	0	0	0	0	0	0	0	0	0	0	0	0	0	0	0	0	0	0	0	0	0	0	0	0	0	0	0
aaeB	b3240	P46481	73.5906	1.0284e-06	0	0	0	0	0	0	0	0	0	0	0	0	0	0	0	0	0	0	0	0	0	0	0	0	0	0	0	0
aaeR	b3243	P67662	34.5156	1.90525e-05	0	0	0	0	0	0	0	0	0	0	0	0	0	0	0	0	0	0	0	0	0	0	0	0	0	0	0	0
aaeX	b3242	P46478	7.8465	2.74129e-07	0	0	0	0	0	0	0	0	0	0	0	0	0	0	0	0	0	0	0	0	0	0	0	0	0	0	0	0
aas	b2836	P31119	80.6991	4.51095e-05	0.000152626	0.000166213	0.000159442	0.000155	0.000162649	0.000153408	0.000157625	0.000127546	0.000182384	0.000143477	0.000192291	0	0	0.000141795	0.000174609	0.000176601	0.000177252	0.000221548	0	6.01371e-05	0.000160572	3.60696e-05	3.16893e-05	4.48443e-05	4.61481e-05	5.22992e-06	1.58982e-05	4.26343e-05
aat	b0885	P0A8P1	26.6182	2.06448e-05	0	0	0	0	0	0	0	0	0	0	0	0	0	0	0	0	0	0	0	0	0	0	0	0	0	0	0	0
abgA	b1338	P77357	46.5877	3.90626e-06	0	0	0	0	0	0	0	0	0	0	0	0	0	0	0	0	0	0	0	0	0	0	0	0	0	0	0	0
abgB	b1337	P76052	52.193	3.28219e-06	0	0	0	0	0	0	0	0	0	0	0	0	0	0	0	0	0	0	0	0	0	0	0	0	0	0	0	0
abgR	b1339	P77744	34.0577	6.18726e-06	0	0	0	0	0	0	0	0	0	0	0	0	0	0	0	0	0	0	0	0	0	0	0	0	0	0	0	0
abgT	b1336	P46133	54.8852	1.1505e-06	0	0	0	0	0	0	0	0	0	0	0	0	0	0	0	0	0	0	0	0	0	0	0	0	0	0	0	0
abpA	b2628	P52137	62.0058	1.47306e-05	0	0	0	0	0	0	0	0	0	0	0	0	0	0	0	0	0	0	0	0	0	0	0	0	0	0	0	0
abpB	b2627	P52126	83.0608	3.71437e-05	0	0	0	0	0	0	0	0	0	0	0	0	0	0	0	0	0	0	0	0	0	0	0	0	0	0	0	0
abrB	b0715	P75747	36.8833	2.06172e-06	0	0	0	0	0	0	0	0	0	0	0	0	0	0	0	0	0	0	0	0	0	0	0	0	0	0	0	0
accA	b0185	P0ABD5	35.2411	0.000443233	0.000599153	0.000609347	0.000612454	0.000683881	0.000712281	0.000689745	0.000683812	0.000629724	0.00063936	0.000591911	0.000689174	0.000687926	0.000671208	0.000695795	0.000652116	0.000652266	0.000624056	0.000775985	0.0007745	0.000769449	0.000786231	0.000690913	0.000669899	0.000677631	0.000820369	0.000809066	0.000817284	0.000811129
accB	b3255	P0ABD8	16.687	0.000657259	0.000599783	0.000602014	0.000598172	0.000592579	0.000562479	0.000551004	0.000590715	0.000652659	0.000666044	0.000662553	0.00058892	0.000545353	0.000536398	0.000564056	0.000498643	0.000501425	0.00051358	0.000484595	0.000451298	0.00045571	0.000459118	0.000643776	0.000641808	0.000645055	0.000618907	0.000590278	0.000574784	0.000591002
accC	b3256	P24182	49.3202	0.000672343	0.000912201	0.000929484	0.000912138	0.00099424	0.00100755	0.000975789	0.000933622	0.000946753	0.000939885	0.000903239	0.000983521	0.000950727	0.00091569	0.000920198	0.00125336	0.00127171	0.00119365	0.00121156	0.00123742	0.00122178	0.00131674	0.000860642	0.000912512	0.000874145	0.000947975	0.000945462	0.00094924	0.000888448
accD	b2316	P0A9Q5	33.3216	0.000576249	0.00114835	0.00110897	0.00110988	0.00114776	0.00109108	0.00110635	0.00111222	0.00112606	0.00115175	0.00108416	0.00108634	0.00103517	0.00104457	0.00109225	0.00107123	0.00105239	0.00101036	0.00105444	0.0010243	0.00102819	0.0010473	0.000843558	0.000833078	0.000828883	0.000845837	0.000798974	0.000815246	0.000798047
aceA	b4015	P0A9G6	47.521	0.00470007	0.00938801	0.00929064	0.00947019	0.00840297	0.00919943	0.00905722	0.00950048	0.00880062	0.00858818	0.00839043	0.00752748	0.00871345	0.00876339	0.00903048	0.00872705	0.0084243	0.00822746	0.007268	0.00817924	0.00814019	0.00871912	0.00690382	0.00665966	0.00663136	0.00600644	0.0066929	0.00666044	0.00691765
aceB	b4014	P08997	60.2729	0.00354898	0.00461593	0.00451269	0.00464777	0.00388929	0.00425332	0.00426368	0.00418913	0.00501283	0.00499195	0.00568793	0.00470657	0.00524376	0.00511772	0.00559228	0.00616198	0.00614136	0.00647515	0.00567901	0.00516534	0.00620996	0.00637458	0.00405554	0.00410125	0.00419119	0.00333757	0.0034383	0.00371526	0.00377585
aceE	b0114	P0AFG8	99.6673	0.00406492	0.00956188	0.00957044	0.00967684	0.0111873	0.0109228	0.0108144	0.0109386	0.00642496	0.00625594	0.00565785	0.0101071	0.00965134	0.00953345	0.0103918	0.00875092	0.00859107	0.00824456	0.0103916	0.0100544	0.00994071	0.0102057	0.00580407	0.00579358	0.00580671	0.00677984	0.00663753	0.00660119	0.00649216
aceF	b0115	P06959	66.0953	0.00241351	0.00266915	0.00269185	0.00289918	0.00304746	0.00282916	0.00294893	0.00302549	0.00252565	0.00260083	0.00298753	0.00286079	0.00269766	0.00268803	0.0028795	0.00256832	0.00259681	0.0025576	0.00363451	0.00336822	0.00334303	0.00356068	0.00296312	0.00299246	0.00297065	0.00316632	0.00302452	0.00311297	0.00318262
aceK	b4016	P11071	67.6978	3.35847e-05	0	0	0	0	0	0	0	0	0	0	0	0	0	0	0	0	0	0	0	0	0	0	0	0	0	0	0	0
ackA	b2296	P0A6A3	43.29	0.000362068	0.000483283	0.000481278	0.000509274	0.000522114	0.000504552	0.000488437	0.00047488	0.000620647	0.000643464	0.000573519	0.000545507	0.00047727	0.000505955	0.00045439	0.000504271	0.000537431	0.000507122	0.000500688	0.000456144	0.000458856	0.000450707	0.000432314	0.000440154	0.000449289	0.00041119	0.000374767	0.000400265	0.000394812
acnA	b1276	P25516	97.6761	0.000588308	0.000687333	0.000694762	0.000671793	0.000732778	0.000731224	0.000726911	0.000726251	0.000434693	0.000445714	0.000450699	0.000765815	0.000781435	0.000773779	0.000803846	0.00068497	0.00065766	0.000692926	0.000921048	0.000980709	0.000985078	0.000987509	0.000687038	0.0007057	0.000717622	0.000761797	0.000763939	0.000751954	0.00075052
acnB	b0118	P36683	93.465	0.0050025	0.00620214	0.00615565	0.00622236	0.00561372	0.00608263	0.00600911	0.00615162	0.00588531	0.00616028	0.00594216	0.00539633	0.00588304	0.00592342	0.00582902	0.00645033	0.00633765	0.00635665	0.00582866	0.00645507	0.00643065	0.00651757	0.00623275	0.00619618	0.00628451	0.00568477	0.0061128	0.00615159	0.00618064
acpH	b0404	P21515	22.9608	2.02147e-05	0	0	0	0	0	0	0	0	0	0	0	0	0	0	0	0	0	0	0	0	0	0	0	0	0	0	0	0
acpP	b1094	P0A6A8	8.63942	0.00518914	0.00231418	0.00235276	0.00214748	0.00221343	0.00241689	0.00238024	0.00239643	0.00241597	0.00241887	0.00214156	0.00235514	0.00232335	0.00235798	0.00252984	0.00128917	0.00129467	0.00117547	0.00125925	0.00127374	0.00128881	0.00135097	0.00381541	0.00382265	0.00344116	0.00378776	0.00386201	0.00389984	0.00405705
acpS	b2563	P24224	14.0521	1.39425e-05	1.04113e-05	1.1395e-05	1.57842e-05	1.56408e-05	1.69521e-05	1.50954e-05	1.47749e-05	1.07124e-05	1.17721e-05	1.66974e-05	1.53328e-05	1.65951e-05	1.49577e-05	1.47008e-05	4.70845e-06	5.16607e-06	7.34413e-06	6.82555e-06	7.36189e-06	6.64949e-06	6.50502e-06	4.43053e-06	4.84101e-06	6.81329e-06	6.73606e-06	7.23027e-06	6.5232e-06	6.32843e-06
acpT	b3475	P37623	21.7675	1.9012e-05	1.56188e-05	2.05605e-05	1.54292e-05	1.85289e-05	1.76903e-05	1.65189e-05	1.76102e-05	1.60706e-05	2.12408e-05	1.63219e-05	1.8164e-05	1.73177e-05	1.63682e-05	1.75218e-05	7.06351e-06	9.32133e-06	7.17896e-06	8.08589e-06	7.68246e-06	7.27654e-06	7.75331e-06	1.99397e-05	2.62044e-05	1.99802e-05	2.39396e-05	2.26353e-05	2.1415e-05	2.26285e-05
acrA	b0463	P0AE06	42.1962	0.000381814	0.000588951	0.000585351	0.000579751	0.000631551	0.000639405	0.00062281	0.000605784	0.000629563	0.000702381	0.000659482	0.000582394	0.000602639	0.000592583	0.000625633	0.000706812	0.000730843	0.000702402	0.00069338	0.000672926	0.000666106	0.000680533	0.00080708	0.000828042	0.000784139	0.000811066	0.000818022	0.000807241	0.000809308
acrB	b0462	P31224	113.572	0.000343613	0.000923307	0.000935805	0.000939127	0.000959427	0.000943774	0.000932583	0.000914498	0.0008788	0.00086324	0.000830761	0.000981507	0.000919249	0.000970468	0.000938516	0.00103299	0.0010121	0.00101799	0.00106825	0.00105953	0.00106684	0.00104196	0.000553927	0.000552428	0.000546032	0.000535101	0.000512711	0.000521052	0.000463437
acrD	b2470	P24177	113.046	7.89886e-06	0	0	0	0	0	0	0	0	0	0	0	0	0	0	0	0	0	0	0	0	0	0	0	0	0	0	0	0
acrE	b3265	P24180	41.3172	0	0	0	0	0	0	0	0	0	0	0	0	0	0	0	0	0	0	0	0	0	0	0	0	0	0	0	0	0
acrF	b3266	P24181	111.453	7.78756e-07	0.000106796	0.000103366	0.000106724	0.000103468	0.000114299	0.000108411	9.30905e-05	0.000109885	0.000106786	0.000112898	0.00010143	0.000111892	0.000107422	9.26232e-05	4.82978e-05	4.6862e-05	4.96566e-05	4.51528e-05	4.96373e-05	4.77548e-05	4.09853e-05	1.36341e-05	1.3174e-05	1.38202e-05	1.33683e-05	1.4625e-05	1.40543e-05	1.19618e-05
acrR	b0464	P0ACS9	24.7664	1.50554e-05	0	0	0	0	3.6761e-05	0	0	0	0	0	0	3.59868e-05	0	0	0	0	0	0	1.59644e-05	0	0	0	0	0	0	7.8395e-06	0	0
acrZ	b0762	P0AAW9	5.3004	7.8441e-05	0	0	0	0	0	0	0	0	0	0	0	0	0	0	0	0	0	0	0	0	0	0	0	0	0	0	0	0
acs	b4069	P27550	72.0927	0.0003239	0.00037464	0.000364287	0.000378754	0.000371947	0.000368207	0.000358845	0.00036564	0.000333787	0.000323956	0.000378612	0.000330004	0.00035344	0.000325759	0.000318232	0.000413726	0.000397041	0.000432691	0.000384149	0.000383692	0.000384901	0.000361525	0.000428824	0.000448305	0.000469592	0.00042925	0.000409677	0.000466395	0.000420001
actP	b4067	P32705	59.1964	1.90267e-05	4.76938e-05	0	2.86739e-05	5.71182e-05	4.40382e-05	4.67678e-05	3.88189e-05	0	0	0	5.59933e-05	5.04551e-05	5.60936e-05	0	1.70943e-05	0	1.05745e-05	2.49261e-05	3.55177e-05	3.86565e-05	1.35463e-05	1.44768e-05	0	8.82916e-06	2.21393e-05	3.13945e-05	3.413e-05	1.18607e-05
ada	b2213	P06134	39.3235	4.12147e-06	0	0	0	0	0	0	0	0	0	0	0	0	0	0	0	0	0	0	0	0	0	0	0	0	0	0	0	0
add	b1623	P22333	36.397	6.7394e-05	0.00010645	0.000112178	0.000106841	0.000116611	0.000116788	0.000114495	0.000120199	0.000108634	0.000110332	0.000116944	0.00011813	0.000118798	0.000114015	0.000118798	9.26957e-05	9.35284e-05	0.000125372	0.000124133	0.00012808	0.000121438	0.000126197	5.03173e-05	4.63994e-05	9.03473e-05	8.08213e-05	8.6385e-05	6.30695e-05	7.15767e-05
adeD	b3665	P31441	63.7386	2.04866e-05	3.14698e-05	3.21108e-05	0	3.5442e-05	4.06169e-05	4.05758e-05	4.36019e-05	0	3.45353e-05	0	0	0	4.15568e-05	0	9.33956e-06	2.46593e-05	0	1.01488e-05	1.15743e-05	3.01521e-05	1.25968e-05	2.82481e-06	7.42748e-06	0	3.21936e-06	3.65381e-06	9.50767e-06	3.93904e-06
adeP	b3714	P31466	46.8652	0.000188618	2.23859e-05	1.26577e-05	0	2.66526e-05	2.26016e-05	0	2.20046e-05	2.30334e-05	0	0	2.61277e-05	2.21256e-05	0	2.18941e-05	1.65239e-05	5.73851e-06	0	1.1631e-05	9.81535e-06	0	1.55312e-05	1.9991e-05	6.91384e-06	0	1.47581e-05	1.23941e-05	0	1.94266e-05
adeQ	b3664	P31440	46.9331	0	0	0	0	0	0	0	0	0	0	0	0	0	0	0	0	0	0	0	0	0	0	0	0	0	0	0	0	0
adhE	b1241	P0A9Q7	96.1261	0.00314808	0.00399331	0.00392318	0.00390452	0.00422222	0.00399415	0.00394586	0.00398229	0.00467556	0.00475334	0.00441061	0.00474863	0.00427068	0.0044482	0.00486632	0.00571253	0.00592018	0.00563873	0.00540631	0.00515175	0.00510722	0.00520719	0.00526217	0.0052794	0.00520633	0.0054281	0.00516406	0.00504336	0.00523722
adhP	b1478	P39451	35.3792	0.000191089	0	0	0	4.45313e-05	3.33391e-05	0	3.66305e-05	0	0	0	4.36543e-05	3.2637e-05	0	3.64466e-05	0	0	0	1.94332e-05	1.44784e-05	0	1.61275e-05	0	0	0	8.63028e-06	6.39879e-06	0	7.06034e-06
adiA	b4117	P28629	84.4243	4.71918e-06	0	0	0	0	0	0	0	0	0	0	0	0	0	0	0	0	0	0	0	0	0	0	0	0	0	0	0	0
adiC	b4115	P60061	46.8421	3.273e-07	0	0	0	0	0	0	0	0	0	0	0	0	0	0	0	0	0	0	0	0	0	0	0	0	0	0	0	0
adiY	b4116	P33234	29.0065	2.22944e-06	0	0	0	0	0	0	0	0	0	0	0	0	0	0	0	0	0	0	0	0	0	0	0	0	0	0	0	0
adk	b0474	P69441	23.5857	0.00118277	0.00195798	0.00191737	0.00200081	0.00187855	0.00198298	0.00195972	0.00201608	0.00206155	0.00195361	0.00203386	0.00187504	0.00194053	0.00199489	0.00206049	0.00164455	0.0015655	0.00164729	0.00158097	0.00165435	0.00167035	0.00168172	0.00149783	0.00145206	0.00151075	0.00146217	0.00151169	0.00151412	0.00153342
aegA	b2468	P37127	71.8432	2.00796e-06	0.000800812	0.00074615	0.000786706	0.000489683	0.000520464	0.000539464	0.000533347	0.000832919	0.000766447	0.000836607	0.00047008	0.000510965	0.000540608	0.000529056	0.000528275	0.000490355	0.0005328	0.000308046	0.000328697	0.000346693	0.000340727	0.000139807	0.000129235	0.000139019	8.5502e-05	9.07932e-05	9.56554e-05	9.32279e-05
aer	b3072	P50466	55.0651	2.30854e-06	0	0	0	0	0	0	0	0	0	0	0	0	0	0	0	0	0	0	0	0	0	0	0	0	0	0	0	0
aes	b0476	P23872	36.0337	4.28023e-06	0	0	0	0	0	0	0	0	0	0	0	0	0	0	0	0	0	0	0	0	0	0	0	0	0	0	0	0
afuB	b0263	P75681	13.0752	0	0	0	0	0	0	0	0	0	0	0	0	0	0	0	0	0	0	0	0	0	0	0	0	0	0	0	0	0
afuC	b0262	P37009	39.0583	1.91038e-06	0	0	0	0	0	0	0	0	0	0	0	0	0	0	0	0	0	0	0	0	0	0	0	0	0	0	0	0
agaA	b3135	P42906	17.4871	0	0	0	0	0	0	0	0	0	0	0	0	0	0	0	0	0	0	0	0	0	0	0	0	0	0	0	0	0
agaB	b3138	P42909	17.6221	7.38783e-07	0	0	0	0	0	0	0	0	0	0	0	0	0	0	0	0	0	0	0	0	0	0	0	0	0	0	0	0
agaC	b3139	P42910	28.6445	0	0	0	0	0	0	0	0	0	0	0	0	0	0	0	0	0	0	0	0	0	0	0	0	0	0	0	0	0
agaD	b3140	P42911	29.001	4.05278e-07	0	0	0	0	0	0	0	0	0	0	0	0	0	0	0	0	0	0	0	0	0	0	0	0	0	0	0	0
agaI	b3141	P42912	27.7235	5.81137e-07	0	0	0	0	0	0	0	0	0	0	0	0	0	0	0	0	0	0	0	0	0	0	0	0	0	0	0	0
agaR	b3131	P0ACK2	29.5722	3.86397e-05	4.47006e-05	4.34997e-05	4.70505e-05	4.25827e-05	0	4.31138e-05	4.39523e-05	4.96537e-05	4.2835e-05	5.08117e-05	4.35447e-05	0	5.10641e-05	4.665e-05	2.18243e-05	2.30851e-05	3.35584e-05	2.27784e-05	0	3.08151e-05	2.06424e-05	1.35353e-05	1.44443e-05	1.75122e-05	1.39405e-05	0	1.70043e-05	1.20112e-05
agaS	b3136	P42907	41.782	8.7583e-07	0	0	0	0	0	0	0	0	0	0	0	0	0	0	0	0	0	0	0	0	0	0	0	0	0	0	0	0
agaV	b3133	P42904	17.0857	2.38765e-06	0	0	0	0	0	0	0	0	0	0	0	0	0	0	0	0	0	0	0	0	0	0	0	0	0	0	0	0
agaW	b3134	P42905	13.7213	0	0	0	0	0	0	0	0	0	0	0	0	0	0	0	0	0	0	0	0	0	0	0	0	0	0	0	0	0
agp	b1002	P19926	45.6824	9.76741e-05	0.000179775	0.000168619	0.000163384	0.00018448	0.000182596	0.000167577	0.000163951	0.000196666	0	0.000186568	0.000178651	0.00017995	0.000157205	0	0.000192195	9.76853e-05	0.000178803	0.000184324	0.000190645	0.000167589	0.000101905	0.000114918	7.91419e-05	0.000107422	0.000154279	0.00014557	0.000108164	9.34519e-05
ahpC	b0605	P0AE08	20.7612	0.00538959	0.00474775	0.00486422	0.00473888	0.00431002	0.00454936	0.00450218	0.00483197	0.00489918	0.00541423	0.00519385	0.00457252	0.00477795	0.00462245	0.00494479	0.00366896	0.00390835	0.00370531	0.00391554	0.00396215	0.003846	0.00412423	0.0051115	0.00533057	0.00508042	0.00462573	0.00477493	0.00472703	0.00495896
ahpF	b0606	P35340	56.1764	0.000609978	0.000761522	0.000782256	0.000768779	0.000767041	0.000820078	0.00081623	0.000787264	0.000740728	0.000745895	0.000803961	0.000645603	0.000787943	0.000770043	0.000719534	0.000948612	0.000974503	0.00095073	0.000915305	0.0010157	0.000976545	0.000958086	0.000928386	0.000960818	0.000967737	0.000881495	0.000933781	0.000990976	0.000966622
ahr	b4269	P27250	36.5015	8.08497e-05	7.12344e-05	7.95407e-05	7.36961e-05	9.68877e-05	9.3277e-05	9.01958e-05	9.58426e-05	8.63607e-05	8.50149e-05	9.84444e-05	0.000100538	9.16707e-05	9.88391e-05	9.68765e-05	9.20419e-05	9.43308e-05	8.86348e-05	0.000103529	0.000102647	0.000108758	0.000110605	6.727e-05	8.94046e-05	8.53355e-05	0.000108297	0.000103563	0.000109594	0.000108629
aidB	b4187	P33224	60.5572	6.34697e-05	0	0	0	0	0	0	0	0	0	0	0	0	0	0	0	0	0	0	0	0	0	0	0	0	0	0	0	0
ais	b2252	P45565	22.2242	2.73306e-05	1.81598e-05	2.56514e-05	2.34426e-05	0	0	0	0	1.86851e-05	2.65002e-05	2.47988e-05	0	0	0	0	8.21267e-06	1.16293e-05	1.09074e-05	0	0	0	0	5.79593e-06	8.17319e-06	1.37301e-05	0	0	0	0
alaA	b2290	P0A959	45.5168	0.000169515	0.000104335	0.00011217	0.000107674	0.000110268	0.000115236	0.000113071	0.000108606	0.000133153	0.000136888	0.000135382	9.19567e-05	9.6439e-05	8.94016e-05	0.000104947	0.00013846	0.000137597	0.000132953	0.000121881	0.000125209	0.000120035	0.000127529	8.51972e-05	9.55208e-05	0.000107693	8.59573e-05	8.51517e-05	8.25815e-05	8.11394e-05
alaC	b2379	P77434	46.2157	0.000116575	0.000242023	0.000240466	0.000223636	0.000231124	0.000208435	0.000215481	0.000231633	0.000204843	0.000231728	0.000249791	0.000211944	0.000203134	0.000213381	0.000211439	0.000189087	0.000194531	0.000202991	0.000190808	0.000187995	0.000186909	0.000190118	0.000102589	0.000111699	0.000102603	6.77903e-05	7.15339e-05	7.30869e-05	7.6869e-05
alaE	b2670	P64550	16.9489	4.73708e-07	0	0	0	0	0	0	0	0	0	0	0	0	0	0	0	0	0	0	0	0	0	0	0	0	0	0	0	0
alaS	b2697	P00957	96.0313	0.00120444	0.00186869	0.00184362	0.00183825	0.00187056	0.00191998	0.00192209	0.00185604	0.00196684	0.00185241	0.00200328	0.00183923	0.00191145	0.00181747	0.00188711	0.00227476	0.0021609	0.00224772	0.00217362	0.00230095	0.00221443	0.00213133	0.00191993	0.00188894	0.00194464	0.00193316	0.00196131	0.00198375	0.00189824
aldA	b1415	P25553	52.2722	0.000591691	0.00115086	0.00119883	0.00113898	0.00117775	0.00113725	0.00114748	0.00119471	0.00112826	0.00107803	0.00104674	0.0012267	0.00120842	0.00119901	0.00121007	0.00115376	0.00115734	0.00110962	0.00120649	0.00120299	0.00121807	0.00122384	0.00119569	0.00123748	0.00122103	0.00123018	0.00120367	0.00120549	0.001237
aldB	b3588	P37685	56.3057	2.99003e-05	0	0	7.69365e-05	0.00010449	0.000108217	0.000105257	0	0	0	0.000108958	9.71701e-05	0.000131885	0	0	0	0	0.00010298	8.32194e-05	5.85068e-05	7.18191e-05	0	0	0	4.70051e-05	4.63009e-05	3.58731e-05	3.99271e-05	0
alkA	b2068	P04395	31.3929	8.11601e-06	0	0	0	0	0	0	0	0	0	0	0	0	0	0	0	0	0	0	0	0	0	0	0	0	0	0	0	0
alkB	b2212	P05050	24.0753	2.85976e-06	3.05834e-05	3.1434e-05	3.34928e-05	3.12463e-05	3.0437e-05	2.99531e-05	3.10476e-05	3.14679e-05	3.24742e-05	3.54304e-05	3.0631e-05	2.9796e-05	2.96798e-05	3.08918e-05	1.38311e-05	1.4251e-05	1.55836e-05	1.36357e-05	1.32181e-05	1.31943e-05	1.36695e-05	8.36661e-06	8.58488e-06	9.29392e-06	8.65089e-06	8.3454e-06	8.32093e-06	8.54896e-06
allA	b0505	P77731	18.1693	1.01564e-06	0	0	0	0	0	0	0	0	0	0	0	0	0	0	0	0	0	0	0	0	0	0	0	0	0	0	0	0
allB	b0512	P77671	49.6011	2.07946e-06	0	0	0	0	0	0	0	0	0	0	0	0	0	0	0	0	0	0	0	0	0	0	0	0	0	0	0	0
allC	b0516	P77425	45.6935	1.91564e-06	0	0	0	0	0	0	0	0	0	0	0	0	0	0	0	0	0	0	0	0	0	0	0	0	0	0	0	0
allD	b0517	P77555	37.9667	2.65285e-07	0	0	0	0	0	0	0	0	0	0	0	0	0	0	0	0	0	0	0	0	0	0	0	0	0	0	0	0
allE	b0515	P75713	28.7301	3.77402e-05	0	0	0	0	0	0	0	0	0	0	0	0	0	0	0	0	0	0	0	0	0	0	0	0	0	0	0	0
allR	b0506	P0ACN4	29.2693	0.000175268	0.00016328	0.000161424	0.000177562	0.000179936	0.000189472	0.000206702	0.000178712	0.000186001	0.000176685	0.000181322	0.0001933	0.000206155	0.000192886	0.000197942	0.000153864	0.000149103	0.000159022	0.000162819	0.000172781	0.000169081	0.000162195	0.0001105	0.000106391	0.000115361	0.000119012	0.000124356	0.000128301	0.00011651
allS	b0504	P0ACR0	34.5113	0	0	0	0	0	0	0	0	0	0	0	0	0	0	0	0	0	0	0	0	0	0	0	0	0	0	0	0	0
alpA	b2624	P33997	8.13252	1.59108e-06	0	0	0	0	0	0	0	0	0	0	0	0	0	0	0	0	0	0	0	0	0	0	0	0	0	0	0	0
alr	b4053	P0A6B4	39.1525	4.32241e-05	7.59483e-05	7.86905e-05	6.34645e-05	8.08821e-05	8.14733e-05	8.35489e-05	8.24995e-05	7.85142e-05	8.90081e-05	6.85451e-05	7.9273e-05	7.61928e-05	8.00104e-05	8.80013e-05	5.9425e-05	6.2483e-05	5.13567e-05	6.11679e-05	6.09275e-05	9.52592e-05	6.38064e-05	2.95169e-05	4.27102e-05	3.35931e-05	2.58711e-05	2.56449e-05	4.684e-05	2.66032e-05
alsA	b4087	P32721	56.7443	0	0	0	0	0	0	0	0	0	0	0	0	0	0	0	0	0	0	0	0	0	0	0	0	0	0	0	0	0
alsB	b4088	P39265	32.9095	9.42789e-06	5.61443e-05	5.6663e-05	5.40792e-05	6.04475e-05	6.75388e-05	6.3247e-05	5.70237e-05	4.14508e-05	4.67486e-05	4.09961e-05	4.54072e-05	5.09405e-05	4.70176e-05	4.43634e-05	4.41907e-05	5.83899e-05	4.38066e-05	3.26049e-05	3.59842e-05	3.55474e-05	5.68302e-05	1.87121e-05	2.46222e-05	1.82881e-05	1.44798e-05	1.59034e-05	1.56925e-05	2.48794e-05
alsC	b4086	P32720	34.3153	4.79542e-07	0	0	0	0	0	0	0	0	0	0	0	0	0	0	0	0	0	0	0	0	0	0	0	0	0	0	0	0
alsE	b4085	P32719	26.1089	2.3716e-06	0	0	0	0	0	0	0	0	0	0	0	0	0	0	0	0	0	0	0	0	0	0	0	0	0	0	0	0
alsK	b4084	P32718	33.8206	1.6542e-06	0	0	0	0	0	0	0	0	0	0	0	0	0	0	0	0	0	0	0	0	0	0	0	0	0	0	0	0
alx	b3088	P42601	35.9085	6.77439e-06	0	0	0	0	0	0	0	0	0	0	0	0	0	0	0	0	0	0	0	0	0	0	0	0	0	0	0	0
amiA	b2435	P36548	31.4117	6.36501e-05	0.000169098	6.81775e-05	0.000157708	0.000105045	0	0.000106383	9.25337e-05	0	7.0437e-05	6.72453e-05	0.000102976	0	9.7986e-05	9.20692e-05	2.85557e-05	3.09106e-05	7.71868e-05	4.58409e-05	0	5.29319e-05	4.07402e-05	1.2728e-05	1.37205e-05	3.39194e-05	2.14294e-05	0	2.45968e-05	1.87741e-05
amiB	b4169	P26365	47.9846	5.8004e-05	0	6.97993e-05	4.8882e-05	6.24924e-05	5.77477e-05	5.2506e-05	6.30354e-05	0	7.2109e-05	5.171e-05	6.11923e-05	5.60911e-05	5.4583e-05	6.13979e-05	0	3.16443e-05	2.2744e-05	4.20663e-05	3.86024e-05	3.62747e-05	4.25444e-05	0	1.16034e-05	8.25652e-06	1.62449e-05	1.48352e-05	1.39249e-05	1.61959e-05
amiC	b2817	P63883	45.6339	2.16823e-05	3.63155e-05	3.49542e-05	3.58209e-05	4.00088e-05	5.11516e-05	5.06523e-05	3.62384e-05	3.9392e-05	3.61159e-05	3.62462e-05	4.03861e-05	0	5.01952e-05	3.60565e-05	3.8983e-05	1.58491e-05	2.58575e-05	4.31534e-05	1.2539e-05	2.23144e-05	1.59548e-05	1.32055e-05	5.34666e-06	8.63587e-06	1.53316e-05	4.43332e-06	7.88062e-06	5.58782e-06
amiD	b0867	P75820	31.0721	1.7803e-05	1.90662e-05	2.26427e-05	2.09954e-05	2.35918e-05	2.4532e-05	2.30299e-05	2.66223e-05	1.96176e-05	2.3392e-05	2.221e-05	2.31272e-05	2.40154e-05	2.28198e-05	2.64887e-05	8.62255e-06	1.02653e-05	9.76878e-06	1.02953e-05	1.06537e-05	1.01446e-05	1.17211e-05	5.21588e-06	6.18391e-06	5.826e-06	6.53165e-06	6.72633e-06	6.39767e-06	7.33046e-06
amn	b1982	P0AE12	53.9942	0.00041651	0.000227049	0.000251814	0.000232723	0.000275781	0.000279036	0.000279906	0.00026293	0.000339662	0.000282673	4.08292e-05	0.00021623	0.000340661	0.000266854	0.000391524	0.00039114	0.000359292	0.000262126	0.000324455	0.000374995	0.000350419	0.000395188	0.000238407	0.000254591	0.000249078	0.000293573	0.000327326	0.000298571	0.000324248
ampC	b4150	P00811	41.5551	3.83272e-05	0.000113807	0.000117194	0.000122527	0.000128242	0.000115533	0.000122571	0.000118456	0.00010498	9.46234e-05	8.9822e-05	9.06156e-05	0.000103319	0.000100477	9.4255e-05	7.08619e-05	0.000111814	0.000108536	0.000101223	0.000106445	0.000110054	8.66158e-05	2.97952e-05	4.32091e-05	4.27192e-05	4.30943e-05	4.26962e-05	4.51699e-05	3.64464e-05
ampD	b0110	P13016	20.5359	2.89851e-05	0	0	0	0	0	0	0	0	0	0	0	0	0	0	0	0	0	0	0	0	0	0	0	0	0	0	0	0
ampE	b0111	P0AE14	32.1216	2.01999e-05	1.0831e-05	0	1.05871e-05	1.59813e-05	1.77137e-05	1.55683e-05	1.2255e-05	1.11443e-05	0	1.11996e-05	1.56666e-05	1.73406e-05	1.54263e-05	1.21935e-05	4.89825e-06	0	4.92599e-06	6.97416e-06	7.69262e-06	6.85782e-06	5.39555e-06	2.07411e-06	0	2.05647e-06	3.09723e-06	3.39979e-06	3.02741e-06	2.36209e-06
ampG	b0433	P0AE16	53.2446	2.04619e-05	0	0	0	0	0	0	0	0	0	0	0	0	0	0	0	0	0	0	0	0	0	0	0	0	0	0	0	0
ampH	b0376	P0AD70	41.8305	3.39047e-05	3.325e-05	3.36627e-05	2.91312e-05	3.01061e-05	3.40178e-05	3.42064e-05	3.75629e-05	3.42117e-05	3.29888e-05	3.08166e-05	3.06375e-05	3.45282e-05	3.38988e-05	3.73788e-05	1.50371e-05	3.02085e-05	1.35543e-05	2.40221e-05	2.70344e-05	1.50698e-05	1.654e-05	5.78843e-06	1.15804e-05	5.14413e-06	9.69837e-06	1.08618e-05	6.04784e-06	6.58266e-06
amtB	b0451	P69681	44.5142	4.10565e-05	0	0	0	0	0	0	0	0	0	0	0	0	0	0	0	0	0	0	0	0	0	0	0	0	0	0	0	0
amyA	b1927	P26612	56.6387	0.000157509	0.000168089	0.000164702	0.000150895	0.000187131	0.000181525	0.000154391	0.000164943	0.000187632	0.000187482	0.000152257	0.000171572	0.000159459	0.000142116	0.000156583	0.000179881	0.000168782	0.00015289	0.000184524	0.000170478	0.000154989	0.000161986	6.49358e-05	6.45555e-05	5.83856e-05	7.38095e-05	6.88043e-05	5.89658e-05	6.1458e-05
anmK	b1640	P77570	39.4958	4.16713e-05	3.44246e-05	3.33022e-05	3.4354e-05	3.32446e-05	2.98632e-05	2.60694e-05	2.81697e-05	3.22603e-05	3.28974e-05	3.63415e-05	3.25899e-05	2.92385e-05	2.58316e-05	2.80283e-05	2.7485e-05	2.6403e-05	1.59843e-05	1.45077e-05	1.29707e-05	1.14835e-05	1.24024e-05	1.6626e-05	1.59053e-05	9.5329e-06	9.20414e-06	8.18925e-06	7.24204e-06	7.75652e-06
ansA	b1767	P0A962	37.1268	0.000112846	0.000182921	0.000190349	0.000185212	0.000181783	0.000208147	0.00019463	0.000187881	0.000176885	0.000163024	0	0	0	0	0.000168917	0.000119846	0.000117718	3.97841e-05	7.96572e-05	9.5667e-05	8.62316e-05	0.000156676	0.000160102	0.000158914	0.000111498	0.000153883	0.000169447	0.000144712	0.00021216
ansB	b2957	P00805	36.8503	6.95206e-06	0	0	0	0	0	0	0	0	0	0	0	0	0	0	0	0	0	0	0	0	0	0	0	0	0	0	0	0
ansP	b1453	P77610	54.2325	9.47345e-06	0	0	0	0	0	0	0	0	0	0	0	0	0	0	0	0	0	0	0	0	0	0	0	0	0	0	0	0
apaG	b0050	P62672	13.8666	2.51914e-05	1.0878e-05	1.15915e-05	1.17048e-05	1.31137e-05	1.12394e-05	1.20922e-05	1.23147e-05	1.11926e-05	1.1975e-05	1.23819e-05	1.28554e-05	1.10027e-05	1.19819e-05	1.22528e-05	4.91948e-06	5.25512e-06	5.44603e-06	5.72272e-06	4.88098e-06	5.32657e-06	5.42183e-06	6.94365e-06	7.38669e-06	7.57857e-06	8.47154e-06	7.19058e-06	7.83811e-06	7.91197e-06
apaH	b0049	P05637	31.2964	4.02366e-05	4.2817e-05	4.12131e-05	4.61111e-05	3.81909e-05	4.02374e-05	3.87281e-05	3.46614e-05	5.47707e-05	0	5.30686e-05	4.01565e-05	3.76698e-05	3.86847e-05	4.1357e-05	3.42785e-05	1.20942e-05	3.68336e-05	2.7409e-05	4.2351e-05	2.82312e-05	3.48849e-05	2.34372e-05	9.86811e-06	2.46471e-05	2.00909e-05	2.67389e-05	2.02427e-05	2.18172e-05
aphA	b4055	P0AE22	26.1032	1.13082e-05	0	0	0	1.48203e-05	1.63274e-05	1.76519e-05	0	0	0	0	1.45284e-05	1.59836e-05	1.74909e-05	0	0	0	0	6.4675e-06	7.09061e-06	7.77563e-06	0	0	0	0	5.74443e-06	6.26745e-06	6.86515e-06	0
appA	b0980	P07102	47.0563	1.38094e-05	0	0.000209938	0.000177992	0.000189319	0.0001801	0.000164103	0	0	0.000216885	0.000188289	0.00018559	0.000176307	0.000162606	0	0	9.51777e-05	8.28166e-05	8.26175e-05	7.8213e-05	7.22871e-05	0	0	4.0135e-05	3.45737e-05	3.66905e-05	3.45666e-05	3.19114e-05	0
appB	b0979	P26458	42.4234	7.70704e-06	0	0	0	0	0	0	0	0	0	0	0	0	0	0	0	0	0	0	0	0	0	0	0	0	0	0	0	0
appC	b0978	P26459	57.9192	1.41644e-05	0	0	0	0	0	0	0	0	0	5.11845e-05	0	0	0	0	0	0	2.25128e-05	0	0	0	0	0	0	1.25314e-05	0	0	0	0
appX	b4592	P24244	3.59745	2.38796e-06	0	0	0	0	0	0	0	0	0	0	0	0	0	0	0	0	0	0	0	0	0	0	0	0	0	0	0	0
appY	b0564	P05052	28.7632	1.44703e-05	0	0	0	0	0	0	0	0	0	0	0	0	0	0	0	0	0	0	0	0	0	0	0	0	0	0	0	0
apt	b0469	P69503	19.8586	0.00028154	0.000241049	0.000243799	0.000226504	0.000253752	0.000250587	0.000255577	0.000256282	0.000233887	0.000241511	0.000264376	0.000245261	0.000232605	0.00024245	0.000253908	0.000206212	0.000213115	0.000224877	0.000213908	0.000205414	0.000211596	0.000212953	0.000186937	0.00020384	0.000200301	0.000209849	0.000206301	0.00022014	0.000212458
aqpZ	b0875	P60844	23.7025	4.14041e-06	0	0	0	0	0	0	0	0	0	0	0	0	0	0	0	0	0	0	0	0	0	0	0	0	0	0	0	0
araA	b0062	P08202	56.0734	6.66062e-06	0	0	0	0	0	0	0	0	0	0	0	0	0	0	0	0	0	0	0	0	0	0	0	0	0	0	0	0
araB	b0063	P08204	61.0887	2.13423e-06	0	0	0	0	0	0	0	0	0	0	0	0	0	0	0	0	0	0	0	0	0	0	0	0	0	0	0	0
araC	b0064	P0A9E0	33.3835	2.6825e-05	0	0	0	0	0	0	0	0	0	0	0	0	0	0	0	0	0	0	0	0	0	0	0	0	0	0	0	0
araD	b0061	P08203	25.5186	7.13225e-07	0	0	0	0	0	0	0	0	0	0	0	0	0	0	0	0	0	0	0	0	0	0	0	0	0	0	0	0
araE	b2841	P0AE24	51.6839	3.97244e-06	0	0	0	0	0	0	0	0	0	0	0	0	0	0	0	0	0	0	0	0	0	0	0	0	0	0	0	0
araF	b1901	P02924	35.5405	2.23499e-06	0	0	0.000402624	0.000364126	0.00036828	0.000381	0.000243142	0	0	0	0	0	0	0	0	0	0.000146349	0.000124137	0.000124945	0.000131112	8.36293e-05	0	0	5.72103e-05	4.79386e-05	4.80173e-05	5.03302e-05	3.18362e-05
araG	b1900	P0AAF3	55.0176	2.69097e-06	2.70053e-05	0	1.2912e-05	2.10691e-05	2.92548e-05	3.04623e-05	3.34204e-05	2.77863e-05	0	1.3659e-05	2.06542e-05	2.86387e-05	3.01844e-05	3.32527e-05	1.2213e-05	0	6.00773e-06	9.19443e-06	1.27046e-05	1.34186e-05	1.47142e-05	3.69388e-06	0	1.79148e-06	2.91661e-06	4.01063e-06	4.23119e-06	4.60116e-06
araH	b4460	P0AE26	34.2105	3.10751e-06	0	0	0	0	0	0	0	0	0	0	0	0	0	0	0	0	0	0	0	0	0	0	0	0	0	0	0	0
araJ	b0396	P23910	41.9259	4.98013e-06	0	0	0	0	0	0	0	0	0	0	0	0	0	0	0	0	0	0	0	0	0	0	0	0	0	0	0	0
arcA	b4401	P0A9Q1	27.2917	0.000690698	0.000456392	0.000455811	0.000473733	0.00049797	0.000497018	0.00051708	0.000463526	0.000397686	0.000365978	0.000381594	0.000533168	0.000504161	0.000497518	0.000510329	0.000576932	0.000545683	0.00057392	0.000645583	0.000605348	0.000624606	0.000583074	0.000693511	0.000709833	0.00077605	0.000743348	0.000738352	0.000784404	0.000651579
arcB	b3210	P0AEC3	87.9819	5.96313e-05	0.000114932	0.000118862	0.000117745	0.000120094	0.000124097	0.000127735	0.00012157	0.000114863	0	0.000110411	0	0.000139946	0.000142277	0.00013636	9.21775e-05	4.24834e-05	7.8116e-05	4.12657e-05	0.000103309	0.000106175	0.000101479	2.54605e-05	8.95732e-06	2.32098e-05	9.16307e-06	2.2829e-05	2.34356e-05	2.2213e-05
arfA	b4550	P36675	8.17129	4.3735e-05	0	0	0	0	0	0	0	0	0	0	0	0	0	0	0	0	0	0	0	0	0	0	0	0	0	0	0	0
arfB	b0191	P40711	15.6229	2.51072e-06	0	0	0	0	0	0	0	0	0	0	0	0	0	0	0	0	0	0	0	0	0	0	0	0	0	0	0	0
argA	b2818	P0A6C5	49.1626	0.000387827	0.00031673	0.000319161	0.000274376	0.000306098	0.000315727	0.000306966	0.000309808	0.000341947	0.000350914	0.000318339	0.000294414	0.000326816	0.000322973	0.000296832	0.000295463	0.000304102	0.000220457	0.000301598	0.000299972	0.000305788	0.000300254	0.000143808	0.000146597	0.000110016	0.000125368	0.000125543	0.000142484	0.000129636
argB	b3959	P0A6C8	27.1592	0.00032944	0.00175476	0.00168955	0.00169026	0.00191516	0.00193341	0.00192058	0.00181624	0.00199723	0.00205267	0.00227768	0.00224736	0.00205488	0.00224453	0.00213499	0.00124136	0.00126761	0.00135372	0.00154803	0.00143146	0.0015412	0.0014697	0.00143491	0.00139052	0.00147054	0.00166259	0.00166413	0.00171084	0.00154773
argC	b3958	P11446	35.9517	0.000270297	0.000461757	0.000435277	0.000424121	0.000408692	0.000431166	0.000412598	0.000393834	0.000347033	0.000388884	0.000363576	0.00020512	0	0.000225093	0.000221385	0.000329025	0.000343496	0.000330939	0.000241808	0.000150039	0.000245499	0.000245968	0.000420494	0.000418561	0.000414367	0.000299414	0.000244399	0.00030422	0.000317988
argD	b3359	P18335	43.7665	0.000775838	0.000670322	0.000679367	0.000692085	0.000693139	0.000686175	0.000685556	0.000693735	0.000782717	0.000756664	0.000843987	0.000696396	0.000636092	0.000673604	0.000709564	0.000769518	0.000789527	0.000821096	0.000859694	0.000851162	0.00084454	0.000874583	0.00133419	0.00134699	0.00138349	0.00142971	0.00138461	0.00139453	0.00135449
argE	b3957	P23908	42.3469	0.000427265	0.000395437	0.000372035	0.000395762	0.000429751	0.000403865	0.000412747	0.00039329	0.000228598	0.000218048	0.000223179	0.000505518	0.000393085	0.000361368	0.000407206	0.000350447	0.000337725	0.000353604	0.000494354	0.000421226	0.00041714	0.000435347	0.000397898	0.000372487	0.000405064	0.000500313	0.000456734	0.00046014	0.000473415
argF	b0273	P06960	36.8268	0.000652562	0.000344987	0.000346696	0.000341742	0.000352403	0.000340015	0.000329061	0.000335556	0.000306069	0.000314324	0.000314027	0.000341235	0.0003161	0.000326624	0.000328902	0.000339091	0.000335003	0.000340953	0.000391847	0.000367754	0.000368379	0.00036909	0.000287453	0.000286771	0.000358736	0.00038298	0.000327786	0.000362309	0.000340198
argG	b3172	P0A6E4	49.8978	0.00286975	0.00363164	0.00364217	0.00366418	0.00359589	0.00366906	0.00358271	0.00367338	0.00369259	0.00379861	0.00394542	0.0035428	0.00345612	0.00362791	0.00350397	0.00409494	0.00418891	0.00429099	0.00392868	0.00399179	0.00396433	0.00411686	0.00403368	0.00413731	0.00421557	0.00412884	0.00409622	0.00411481	0.00420256
argH	b3960	P11447	50.3176	0.000660275	0.00102803	0.00102535	0.00100713	0.000900356	0.000953888	0.00094882	0.000923271	0.00106345	0.00107611	0.00102638	0.000842603	0.000903911	0.000849894	0.000861441	0.00109195	0.00111625	0.00105998	0.000944603	0.000965576	0.000940362	0.000934211	0.00100107	0.0010559	0.000936492	0.000881013	0.000937349	0.000892938	0.000943529
argI	b4254	P04391	36.9067	0.000660684	0.000544699	0.000558606	0.000547214	0.000541008	0.000539895	0.000541596	0.000496693	0.00060988	0.000651479	0.000628019	0.000555053	0.000556026	0.000574055	0.00058096	0.000573783	0.000582816	0.000624733	0.000525158	0.000540007	0.000540603	0.000524126	0.00040967	0.000406676	0.000423337	0.000342722	0.000358003	0.000348321	0.000350837
argK	b2918	P27254	36.7035	0	0	0	0	0	0	0	0	0	0	0	0	0	0	0	0	0	0	0	0	0	0	0	0	0	0	0	0	0
argO	b2923	P11667	23.1434	1.42304e-05	0	0	0	0	0	0	0	0	0	0	0	0	0	0	0	0	0	0	0	0	0	0	0	0	0	0	0	0
argP	b2916	P0A8S1	33.4713	0.000145937	0.000166755	0.000153701	0.000157281	0.000175494	0.000172965	0.000177644	0.000170846	0.000172741	0.00016531	0.000159425	0.000167986	0.000177977	0.00017771	0.000177421	0.000160699	0.000146327	0.000153907	0.000160142	0.00016436	0.000166066	0.000168546	0.000197701	0.000182	0.000186561	0.000208106	0.000204041	0.000212202	0.000204613
argR	b3237	P0A6D0	16.9943	0.000119101	0	0	0	0	2.94006e-05	2.98681e-05	1.25296e-05	0	0	0	0	0	2.95975e-05	1.24685e-05	0	0	0	0	8.84047e-06	1.31577e-05	5.51727e-06	0	0	0	0	1.11631e-05	1.65957e-05	6.90106e-06
argS	b1876	P11875	64.6502	0.000431402	0.000624681	0.000629828	0.000619773	0.000698259	0.000712959	0.000697589	0.000696654	0.000621839	0.000583613	0.00062517	0.000592212	0.000694445	0.000634779	0.000675248	0.000754095	0.000769096	0.000736167	0.000720816	0.000796656	0.00075567	0.00077533	0.000463187	0.000442195	0.000441963	0.000470134	0.000490817	0.00047493	0.000484511
argT	b2310	P09551	27.9913	0.00057482	0.000646857	0.000652439	0.000667038	0.000616972	0.000597853	0.000624595	0.000570136	0.00065339	0.000687156	0.000605674	0.000596545	0.000605984	0.000584193	0.000572303	0.000663549	0.000668593	0.000629887	0.000706287	0.000687172	0.000671629	0.000644212	0.000733297	0.0007641	0.000754637	0.000723395	0.00070519	0.000719511	0.000682855
ariR	b1166	P75993	9.69391	1.23276e-05	0	0	0	0	0	0	0	0	0	0	0	0	0	0	0	0	0	0	0	0	0	0	0	0	0	0	0	0
arnA	b2255	P77398	74.288	0.000164546	0.000145711	0.000144641	0.000154566	0	0	0.00024396	0.000249744	0.000200733	0.000159675	0.000173132	0	0	0	0	0.000135562	8.5343e-05	0.000135983	0	0	0	0	5.24672e-05	3.4647e-05	6.12516e-05	0	0	5.90992e-06	5.99674e-06
arnB	b2253	P77690	42.2371	0.000114803	0.000204849	0.000189124	0.00018796	5.7684e-05	0.000146101	2.47505e-05	3.3024e-05	0.000216042	0.000216429	0.000208232	4.33137e-05	0	2.3393e-05	3.28582e-05	0.000163032	0.000163578	0.000167529	1.92816e-05	0	1.03995e-05	1.45396e-05	0.000139634	0.000125916	0.000142015	1.80895e-05	2.77993e-05	3.19586e-05	7.95652e-06
arnC	b2254	P77757	36.3387	6.29696e-05	7.90867e-05	8.68639e-05	7.72727e-05	9.84447e-06	0.000140071	0.000181158	0.000120409	7.89866e-05	7.54886e-05	7.1631e-05	9.35758e-06	0	0	0	6.50149e-05	6.77927e-05	6.36869e-05	4.16563e-06	0	0	0	5.61211e-05	5.056e-05	4.72294e-05	8.26364e-06	5.24215e-06	6.86925e-06	4.52554e-06
arnD	b2256	P76472	33.1114	9.02301e-06	0	0	0	0.000105128	0	9.41885e-05	9.51798e-05	0	0	0	0.000103057	0	9.33293e-05	9.4702e-05	0	0	0	4.58772e-05	0	4.14899e-05	4.19052e-05	0	0	0	2.39695e-05	0	2.1548e-05	2.15828e-05
arnE	b4544	Q47377	12.1918	8.51879e-07	0	0	0	0	0	0	0	0	0	0	0	0	0	0	0	0	0	0	0	0	0	0	0	0	0	0	0	0
arnF	b2258	P76474	14.085	1.77149e-06	0	0	0	0	0	0	0	0	0	0	0	0	0	0	0	0	0	0	0	0	0	0	0	0	0	0	0	0
arnT	b2257	P76473	62.5418	6.11797e-06	0	0	0	0	0	0	0	0	0	0	0	0	0	0	0	0	0	0	0	0	0	0	0	0	0	0	0	0
aroA	b0908	P0A6D3	46.0953	0.000526925	0.000624986	0.000594623	0.000580867	0.000591403	0.000602305	0.000604407	0.000605716	0.000593962	0.000593805	0.000514694	0.000588986	0.000620092	0.000637628	0.000637905	0.00076041	0.000765239	0.000736033	0.000756386	0.000792423	0.000782789	0.000804715	0.000760632	0.000750383	0.000758302	0.000746312	0.000791185	0.00077555	0.000800256
aroB	b3389	P07639	38.8805	0.000120621	0.000214394	0.00020409	0.00020848	0.00020447	0.000214724	0.000209558	0.000210609	0.000200851	0.000180534	0.000187268	0.000190861	0.000209242	0.00019648	0.000190198	0.000270563	0.000251395	0.000249727	0.000253976	0.000280216	0.000260393	0.00025101	0.00025507	0.000230041	0.000275868	0.000228464	0.000255418	0.000247744	0.000246495
aroC	b2329	P12008	39.137	0.000223965	0.00018043	0.000176031	0.000172445	0.000177953	0.000178294	0.000177207	0.0001869	8.50898e-05	7.78906e-05	8.8974e-05	0.000194746	0.000184131	0.000181444	0.000190959	0.000175131	0.000173527	0.000185361	0.000216779	0.000214383	0.000224833	0.000226327	0.00017023	0.000183804	0.000176921	0.00020342	0.000195916	0.000198387	0.000188155
aroD	b1693	P05194	27.4663	8.88569e-05	0.000133257	0.000129065	0.000133914	0.000128568	0.000135901	0.000129992	0.000127521	0.000128845	0.000124093	0.000125826	0.000117254	0.00013022	0.000121683	0.000131546	0.000166562	0.000164523	0.000158107	0.000152881	0.000162935	0.000151063	0.000158704	0.000172837	0.000164381	0.000194682	0.000177416	0.000197257	0.000186224	0.000192306
aroE	b3281	P15770	29.4133	4.60363e-05	7.63404e-05	6.89683e-05	6.69077e-05	8.18697e-05	7.80894e-05	7.5677e-05	7.87304e-05	7.80528e-05	8.00597e-05	7.4558e-05	7.98408e-05	7.59235e-05	7.7658e-05	7.67219e-05	8.56021e-05	6.90696e-05	6.59948e-05	8.48742e-05	5.91164e-05	5.83021e-05	6.0386e-05	5.17817e-05	5.20977e-05	3.93587e-05	5.38467e-05	3.73239e-05	3.6768e-05	3.77657e-05
aroF	b2601	P00888	38.8036	0.000353827	0.000332401	0.000324983	0.000329738	0.000287214	0.000316524	0.000302537	0.000315688	0.000258839	0.000252137	0.000311306	0.000296656	0.000294051	0.000323039	0.000333743	0.000305706	0.000287813	0.000312954	0.000286764	0.00029398	0.000307722	0.000324037	0.000405614	0.000395485	0.000374552	0.000286099	0.000363367	0.000349597	0.000337892
aroG	b0754	P0AB91	38.0091	0.00177328	0.00344012	0.00340598	0.00340646	0.00279263	0.00308627	0.00301657	0.00311231	0.00369801	0.00345927	0.0033336	0.00331232	0.00337881	0.00351554	0.00361672	0.00251155	0.00239253	0.00234785	0.00221278	0.00229359	0.00238275	0.00242572	0.00218258	0.00213206	0.00220767	0.00180916	0.0019546	0.00195516	0.0019797
aroH	b1704	P00887	38.7346	0.000188373	0.000326246	0.000302442	0.000316901	0.000286699	0.000325867	0.000348136	0.000280864	0.000307261	0.000304892	0.000301241	0.000299961	0.000318187	0.000307335	0.000287214	0.000279761	0.000274435	0.000257363	0.000178117	0.000194517	0.000183219	0.000225262	0.000141551	0.000143996	0.000158226	9.82735e-05	0.000100625	0.000110353	0.000143107
aroK	b3390	P0A6D7	19.5378	0.000335558	0.000325715	0.000318801	0.000332896	0.000413697	0.000426044	0.000416071	0.000414014	0.000206134	0.000206251	0.00020518	0.000410458	0.000426639	0.000400225	0.000397436	0.000247573	0.000245187	0.000254098	0.000379059	0.000364033	0.000352685	0.000349569	0.000280198	0.000323798	0.000341022	0.000445979	0.000445247	0.00044027	0.000442019
aroL	b0388	P0A6E1	19.1506	5.17849e-05	7.29184e-05	7.45551e-05	7.2524e-05	7.86994e-05	7.77784e-05	8.15389e-05	7.74327e-05	7.57316e-05	7.95525e-05	7.91319e-05	7.15053e-05	7.56191e-05	7.68818e-05	7.5152e-05	6.29299e-05	6.85119e-05	6.68875e-05	6.59427e-05	3.3546e-05	3.4178e-05	0.000106058	7.63954e-05	9.09273e-05	6.20527e-05	9.62034e-05	6.33196e-05	7.07784e-05	0.00012936
aroM	b0390	P0AE28	24.9166	2.01956e-05	5.78565e-05	5.82302e-05	5.70454e-05	5.03224e-05	5.01525e-05	4.74746e-05	4.09441e-05	5.95298e-05	6.01571e-05	6.03456e-05	4.93314e-05	4.90963e-05	4.70415e-05	4.07385e-05	2.61652e-05	2.63993e-05	2.65422e-05	2.19604e-05	2.178e-05	2.09125e-05	1.80266e-05	2.76984e-05	2.78305e-05	2.77017e-05	2.43816e-05	2.40644e-05	2.30797e-05	1.97294e-05
aroP	b0112	P15993	49.6896	0.000414552	0.000300003	0.000318342	0.000287047	0.000344387	0.000342882	0.000350523	0.000336655	0.000278167	0.000292691	0.000278013	0.000302598	0.000303741	0.000309111	0.000311699	0.000130969	0.000139508	0.00014153	0.000166467	0.000162143	0.000137416	0.000164558	0.000148774	0.0001567	0.0001575	0.000192787	0.000188271	0.000161851	0.00018888
arpA	b4017	P23325	82.5973	5.77132e-07	0	0	0	0	0	0	0	0	0	0	0	0	0	0	0	0	0	0	0	0	0	0	0	0	0	0	0	0
arpB_1	b1720	P76205	18.2336	0	0	0	0	0	0	0	0	0	0	0	0	0	0	0	0	0	0	0	0	0	0	0	0	0	0	0	0	0
arpB_2	b1721		52.2791	0	0	0	0	0	0	0	0	0	0	0	0	0	0	0	0	0	0	0	0	0	0	0	0	0	0	0	0	0
arsB	b3502	P0AB93	45.4969	2.5432e-06	0	0	0	0	0	0	0	0	0	0	0	0	0	0	0	0	0	0	0	0	0	0	0	0	0	0	0	0
arsC	b3503	P0AB96	15.8531	1.28494e-05	0	0	0	0	0	0	0	0	0	0	0	0	0	0	0	0	0	0	0	0	0	0	0	0	0	0	0	0
arsR	b3501	P37309	13.2524	2.22237e-06	0	0	0	0	0	0	0	0	0	0	0	0	0	0	0	0	0	0	0	0	0	0	0	0	0	0	0	0
artI	b0863	P30859	26.9292	0.000392883	0.000313664	0.00030566	0.000304741	0.000297329	0.000313299	0.000315714	0.000303855	0.000304001	0.000318435	0.000291202	0.000312179	0.000308184	0.000313251	0.000320003	0.000404542	0.000404679	0.000256059	0.000368572	0.000384672	0.000381077	0.000401055	0.000462329	0.000466011	0.000407676	0.000431777	0.000486994	0.000500528	0.000454243
artJ	b0860	P30860	26.8292	0.00110378	0.00141416	0.00139218	0.00145355	0.00136125	0.00141798	0.00142868	0.00141504	0.0014899	0.0015578	0.00150871	0.00128736	0.00130506	0.00128804	0.00133346	0.00134264	0.00137249	0.00137177	0.00119309	0.0012011	0.00119975	0.00120226	0.00126943	0.00126127	0.00131493	0.00118827	0.00122069	0.00125879	0.00118211
artM	b0861	P0AE30	24.9135	1.61892e-05	0	0	0	0	0	0	0	0	0	0	0	0	0	0	0	0	0	0	0	0	0	0	0	0	0	0	0	0
artP	b0864	P0AAF6	27.0217	8.70409e-05	0.000159469	0.000165164	0.000145606	0.0001549	0.00015074	0.000157036	0.000151436	0.000150451	0.000155302	0.000146702	0.000154972	0.000162444	0.000158599	0.000152667	0.000108746	0.000109544	0.00010283	0.00010847	0.000116545	0.000114167	0.000108978	0.000102327	0.000102651	9.53977e-05	0.000124497	0.000119274	0.000128954	0.00012237
artQ	b0862	P0AE34	26.2168	1.96008e-05	2.07985e-05	0	2.12272e-05	0	2.41372e-05	2.08007e-05	0	2.14001e-05	0	2.24552e-05	0	2.36288e-05	2.0611e-05	0	9.406e-06	0	9.87664e-06	0	1.04822e-05	9.16267e-06	0	1.13796e-05	0	1.17807e-05	0	1.32362e-05	1.15568e-05	0
ascB	b2716	P24240	53.9343	7.91396e-06	0	0	0	0	0	0	0	0	0	0	0	0	0	0	0	0	0	0	0	0	0	0	0	0	0	0	0	0
ascF	b2715	P24241	51.0254	3.5653e-07	0	0	0	0	0	0	0	0	0	0	0	0	0	0	0	0	0	0	0	0	0	0	0	0	0	0	0	0
ascG	b2714	P24242	36.8128	2.64938e-05	0	0	0	0	0	0	0	0	0	0	0	0	0	0	0	0	0	0	0	0	0	0	0	0	0	0	0	0
asd	b3433	P0A9Q9	40.0174	0.00296167	0.00388925	0.00394501	0.00409027	0.00254528	0.00287947	0.00271386	0.00293183	0.00472227	0.0047578	0.00464391	0.00378203	0.00367169	0.00354515	0.00375395	0.00480148	0.00473991	0.0048329	0.00350507	0.00342434	0.00337665	0.00353553	0.00367592	0.00362307	0.00366823	0.00272365	0.00292896	0.00274184	0.00294114
aslA	b3801	P25549	60.7169	2.12123e-06	0	0	0	0	0	0	0	0	0	0	0	0	0	0	0	0	0	0	0	0	0	0	0	0	0	0	0	0
aslB	b3800	P25550	46.5127	3.24998e-07	0	0	0	0	0	0	0	0	0	0	0	0	0	0	0	0	0	0	0	0	0	0	0	0	0	0	0	0
asmA	b2064	P28249	68.962	3.61394e-05	0.000101109	0.000105982	9.95848e-05	0.000120472	0.000123126	0.000130894	0.000121871	0.000113804	0.000106788	9.64625e-05	0.000125121	0.000144302	0.000125292	0.000114753	8.72057e-05	8.73132e-05	7.9709e-05	9.82503e-05	0.000111828	0.000111111	9.00559e-05	4.41797e-05	3.18244e-05	5.16178e-05	6.00828e-05	6.73443e-05	6.65083e-05	5.75591e-05
asnA	b3744	P00963	36.6501	0.000203332	0.000329638	0.000324122	0.000335283	0.00031528	0.000325093	0.000314296	0.000301566	0.000259027	0.000240625	0.000278024	0.000255517	0.000291726	0.00027702	0.000300626	0.000359869	0.000346852	0.000379069	0.000323709	0.000368936	0.000335236	0.000342566	0.000213832	0.000213462	0.000224225	0.000221393	0.000246846	0.000221316	0.000204895
asnB	b0674	P22106	62.6583	0.000588419	0.000628763	0.000607445	0.000630947	0.000640636	0.000663084	0.000668333	0.00064823	0.000505799	0.000558853	0.000557924	0.000740706	0.000738565	0.000746625	0.000631382	0.000619785	0.000615537	0.000639321	0.000642853	0.000656951	0.000660957	0.000599458	0.000382878	0.000399752	0.000385207	0.000405865	0.000406808	0.000413884	0.000400022
asnC	b3743	P0ACI6	16.8875	1.84077e-05	0	0	0	0	0	0	0	0	0	0	0	0	0	0	0	0	0	0	0	0	0	0	0	0	0	0	0	0
asnS	b0930	P0A8M0	52.5698	0.00153026	0.00293143	0.00289974	0.00298014	0.00318354	0.0032778	0.0031978	0.00326663	0.00333893	0.00316642	0.0033736	0.00319443	0.00328989	0.00320455	0.00337723	0.00274799	0.00268537	0.00279752	0.00280074	0.00286669	0.00279936	0.00303303	0.0020432	0.0019904	0.00207172	0.00227221	0.00232553	0.00228632	0.00231036
aspA	b4139	P0AC38	52.3556	2.59735e-05	7.35533e-05	8.07782e-05	6.93754e-05	7.83215e-05	9.21168e-05	9.05386e-05	8.83508e-05	7.56529e-05	8.30236e-05	7.49074e-05	8.48163e-05	0	0.000104575	9.64114e-05	5.95489e-05	6.00234e-05	9.19627e-05	6.15396e-05	6.37086e-05	7.30345e-05	6.78892e-05	2.24564e-05	2.81614e-05	3.57296e-05	2.42128e-05	2.5542e-05	2.83467e-05	2.67263e-05
aspC	b0928	P00509	43.5728	0.00218965	0.00216837	0.00217244	0.00219098	0.00201816	0.00201755	0.00202309	0.00200853	0.00193911	0.00191525	0.0018771	0.00181966	0.00183094	0.00179258	0.00171774	0.00261974	0.00256943	0.00250956	0.00218101	0.00223936	0.00225032	0.00224744	0.00315398	0.00321202	0.00324135	0.00283642	0.00281225	0.00283768	0.00281953
aspS	b1866	P21889	65.9127	0.000878732	0.00102939	0.00102133	0.000981182	0.00111664	0.00113682	0.0011146	0.0011537	0.00113151	0.00110212	0.00116485	0.00135691	0.0013645	0.00137187	0.00135401	0.00138087	0.0013377	0.00132846	0.0014711	0.00147931	0.00145244	0.00150204	0.00109972	0.00110612	0.00110127	0.00119946	0.00118759	0.00116875	0.00121613
asr	b1597	P36560	10.5911	8.6584e-06	0	0	0	0	0	0	0	0	0	0	0	0	0	0	0	0	0	0	0	0	0	0	0	0	0	0	0	0
astA	b1747	P0AE37	38.4554	2.4183e-06	0	0	0	0	0	0	0	0	0	0	0	0	0	0	0	0	0	0	0	0	0	0	0	0	0	0	0	0
astB	b1745	P76216	49.298	3.10014e-06	0	0	0	0	0	0	0	0	0	0	0	0	0	0	0	0	0	0	0	0	0	0	0	0	0	0	0	0
astC	b1748	P77581	43.6649	2.86793e-05	6.23782e-05	0	4.99515e-05	0	6.76121e-05	0	0	6.41824e-05	0	3.89805e-05	0	6.61882e-05	0	0	4.85598e-05	0	4.03866e-05	0	2.93623e-05	0	0	1.71351e-05	0	1.40503e-05	0	1.0814e-05	0	0
astD	b1746	P76217	53.0257	7.41012e-06	0	0	0	0	0	0	0	0	0	0	0	0	0	0	0	0	0	0	0	0	0	0	0	0	0	0	0	0
astE	b1744	P76215	35.7998	2.50144e-06	0	0	0	0	0	0	0	0	0	0	0	0	0	0	0	0	0	0	0	0	0	0	0	0	0	0	0	0
atl	b0454	P0AFP2	14.4494	6.6635e-06	0	0	0	0	0	0	0	0	0	0	0	0	0	0	0	0	0	0	0	0	0	0	0	0	0	0	0	0
atoA	b2222	P76459	22.9594	0	0	0	0	0	0	0	0	0	0	0	0	0	0	0	0	0	0	0	0	0	0	0	0	0	0	0	0	0
atoB	b2224	P76461	40.352	8.45855e-07	0	0	0	0	0	0	0	0	0	0	0	0	0	0	0	0	0	0	0	0	0	0	0	0	0	0	0	0
atoC	b2220	Q06065	52.1758	1.16662e-05	0	0	3.59025e-05	0	0	3.46428e-05	0	0	0	3.79796e-05	0	0	3.43268e-05	0	0	0	1.67048e-05	0	0	1.52601e-05	0	0	0	4.64921e-06	0	0	4.49108e-06	0
atoD	b2221	P76458	23.5259	0	0	0	0	0	0	0	0	0	0	0	0	0	0	0	0	0	0	0	0	0	0	0	0	0	0	0	0	0
atoE	b2223	P76460	47.5272	0	0	0	0	0	0	0	0	0	0	0	0	0	0	0	0	0	0	0	0	0	0	0	0	0	0	0	0	0
atoS	b2219	Q06067	67.7891	1.42099e-06	0	0	0	0	0	0	0	0	0	0	0	0	0	0	0	0	0	0	0	0	0	0	0	0	0	0	0	0
atpA	b3734	P0ABB0	55.2214	0.00369064	0.00586845	0.00584026	0.00611595	0.00583836	0.00582607	0.00583015	0.00600413	0.00630183	0.00655155	0.00629431	0.00558187	0.00564936	0.00545849	0.00607209	0.00815286	0.00804292	0.00775593	0.00772798	0.00788051	0.00785252	0.00812596	0.00687872	0.00686473	0.00678629	0.00674614	0.00684616	0.0067853	0.00689649
atpB	b3738	P0AB98	30.3029	0.000734933	0	0	0	0	0	0	0	0	0	0	0	0	0	0	0	0	0	0	0	0	0	0	0	0	0	0	0	0
atpC	b3731	P0A6E6	15.0681	0.000383238	0.000167057	0.000164644	0.000162034	0.000168606	0.000161661	0.00016184	0.000153331	0.000190683	0.000191289	0.000181601	0.000170784	0.000171559	0.000162083	0.000152381	0.000170436	0.000156816	0.000177076	0.000201621	0.000171764	0.000167431	0.000155549	0.000460042	0.000439621	0.000443472	0.000475509	0.000448052	0.00045616	0.000411215
atpD	b3732	P0ABB4	50.3248	0.00288797	0.00443858	0.00443733	0.00434585	0.00482384	0.00475851	0.00478268	0.00488969	0.00445341	0.00464655	0.00399992	0.00432723	0.00444378	0.00433641	0.00444908	0.0049245	0.00489775	0.00467744	0.00475428	0.00474422	0.00479532	0.00491037	0.00701011	0.006978	0.00674912	0.00710462	0.0070841	0.00720078	0.0073369
atpE	b3737	P68699	8.25604	0.00136281	1.08871e-05	9.52113e-06	9.67767e-06	2.85556e-05	2.27304e-05	2.8384e-05	2.76395e-05	1.12019e-05	9.83619e-06	1.02375e-05	2.79932e-05	2.22517e-05	2.81251e-05	2.75007e-05	4.9236e-06	4.31651e-06	4.50285e-06	1.24615e-05	9.87129e-06	1.25031e-05	1.21689e-05	1.38989e-05	1.21347e-05	1.25321e-05	3.68943e-05	2.90844e-05	3.67969e-05	3.55158e-05
atpF	b3736	P0ABA0	17.2317	0.000539044	0.000941775	0.000957548	0.000985071	0.000879099	0.000865412	0.000913575	0.000871753	0.000961143	0.000947868	0.000974162	0.000875411	0.000878091	0.000896211	0.000870506	0.00100141	0.0010059	0.000935608	0.000949502	0.000949223	0.000947079	0.0008855	0.00123727	0.00127048	0.00120141	0.00116724	0.00115004	0.00119679	0.001113
atpG	b3733	P0ABA6	31.5771	0.000690819	0.000655651	0.000644889	0.00062818	0.000617212	0.000650649	0.000665392	0.000647759	0.00024859	0.000240173	0.000250991	0.000658575	0.00064264	0.000633763	0.000663492	0.000470734	0.000459234	0.000454819	0.000699857	0.000685131	0.000681502	0.000694092	0.000804182	0.000793964	0.000807869	0.000836146	0.00096294	0.000873211	0.000846316
atpH	b3735	P0ABA4	19.332	0.000361605	0.000495678	0.000537672	0.000532798	0.000505514	0.000528918	0.000513806	0.000505447	0.00054016	0.000551672	0.00055364	0.000464944	0.000458463	0.000444978	0.000476231	0.000535338	0.000560588	0.000546149	0.000597987	0.000601394	0.000599047	0.000585646	0.000809362	0.000853978	0.000864244	0.000801538	0.000821088	0.000811968	0.000822152
atpI	b3739	P0ABC0	13.6316	6.3816e-06	0	0	0	0	0	0	0	0	0	0	0	0	0	0	0	0	0	0	0	0	0	0	0	0	0	0	0	0
avtA	b3572	P09053	46.7107	0.000277098	0.000364397	0.000356864	0.000349845	0.000365749	0.000368951	0.000354162	0.000371308	0.000371422	0.000356397	0.000384537	0.000383733	0.000385447	0.000369735	0.000403567	0.000362026	0.000354351	0.000367188	0.000344666	0.00034771	0.000340561	0.000352054	0.000257352	0.000245975	0.000271394	0.000285374	0.000274834	0.000276238	0.00028434
azoR	b1412	P41407	21.6574	0.000168124	0.000128507	0.000131966	0.000139554	0.000124533	0.000134248	0.000130231	0.000125411	0.000125172	0.000139281	0.000134499	0.000112964	0.000116505	0.000116722	0.000120635	0.000111903	0.00012464	0.000127341	0.000104023	0.00010816	0.000115363	0.000117498	9.68046e-05	0.00010324	0.000106069	9.1566e-05	9.72441e-05	9.93356e-05	9.91309e-05
azuC	b4663	C1P605	3.40814	0.000175269	0	0	0	0	0	0	0	0	0	0	0	0	0	0	0	0	0	0	0	0	0	0	0	0	0	0	0	0
bacA	b3057	P60932	29.7584	4.65765e-05	2.23915e-05	0	0	2.60934e-05	0	0	0	2.30391e-05	0	0	2.55795e-05	0	0	0	1.01264e-05	0	0	1.1387e-05	0	0	0	7.14651e-06	0	0	8.42828e-06	0	0	0
baeR	b2079	P69228	27.6556	4.36718e-05	9.52451e-05	9.51409e-05	9.08857e-05	0.000107961	0.000109087	0.000104849	9.98575e-05	0.000305992	0.000307216	0.000328968	0.000391493	0	0.000347924	0.000355804	0.000191147	0.000191663	0.000206769	0.000233783	6.06342e-05	0.000215766	0.000215663	0.000129045	0.000136524	0.000163491	0.00019441	0.000113134	0.000181437	0.000145703
baeS	b2078	P30847	51.9907	8.35531e-06	2.2264e-05	1.34283e-05	1.64336e-05	0	0	1.8886e-05	1.24047e-05	2.29079e-05	1.38727e-05	1.73843e-05	0	0	1.87137e-05	1.23425e-05	1.00687e-05	6.08788e-06	7.64625e-06	0	0	8.31925e-06	5.46149e-06	2.84233e-06	1.71145e-06	2.12807e-06	0	0	2.44837e-06	1.59397e-06
bamA	b0177	P0A940	90.5516	0.000956659	0.00164147	0.00162655	0.001638	0.00152366	0.00154503	0.00154047	0.00149789	0.00158801	0.00164567	0.00162879	0.00134825	0.00138924	0.00140122	0.00132048	0.00130145	0.00130223	0.00129765	0.00120234	0.00121433	0.0012144	0.00119072	0.00135218	0.00135842	0.00140628	0.00130715	0.00134433	0.00133562	0.00128095
bamB	b2512	P77774	41.8867	0.000311406	0.000345931	0.000348056	0.000361469	0.000334355	0.000348869	0.000335627	0.000327902	0.000340703	0.000343725	0.000355194	0.000329493	0.000342759	0.000332561	0.000342267	0.000385423	0.000383537	0.00039274	0.000357364	0.000369812	0.000360751	0.000358988	0.000424903	0.000424799	0.000465834	0.000421534	0.000421466	0.000422709	0.000380056
bamC	b2477	P0A903	36.842	0.000283941	0.000519381	0.000521271	0.000501793	0.000490703	0.000487555	0.000483057	0.000479057	0.000556223	0.00057342	0.000589985	0.000463371	0.00049416	0.000470793	0.00048346	0.000568976	0.00058613	0.000594928	0.000459403	0.000469865	0.000465601	0.000484522	0.000655018	0.0006184	0.000587348	0.000581766	0.000584379	0.000597446	0.000611365
bamD	b2595	P0AC02	27.8291	0.000434207	0.000512686	0.000523223	0.000519472	0.000447462	0.000468086	0.000451069	0.000457753	0.000463653	0.00049663	0.000494008	0.00044608	0.000464746	0.000435105	0.00047302	0.000560022	0.000585418	0.000601909	0.00049784	0.000516821	0.000482266	0.000512962	0.000442424	0.000456496	0.000463349	0.000423979	0.000436319	0.000415011	0.000434184
bamE	b2617	P0A937	12.3019	0.00016478	0.000180586	0.000180111	0.000176296	0.000150661	0.000167604	0.000159362	0.000163418	0.000185809	0.000186071	0.000186495	0.000147694	0.000164074	0.000157908	0.000162598	8.16688e-05	8.16554e-05	8.20273e-05	6.57476e-05	7.27864e-05	7.01985e-05	7.19488e-05	0.000345817	0.000344329	0.000342442	0.000291985	0.000321683	0.000309893	0.00031498
barA	b2786	P0AEC5	102.452	4.00883e-05	0.000108364	9.75475e-05	0.000118945	0.000132164	0.000157657	0.000132666	0.000108474	0	0	0	0.000111175	0.000120917	0.000131467	0	1.58807e-05	1.43306e-05	1.79342e-05	6.85335e-05	7.64984e-05	5.84442e-05	1.54762e-05	2.35947e-06	2.12036e-06	2.62703e-06	1.06792e-05	1.18627e-05	9.05276e-06	2.37728e-06
basR	b4113	P30843	25.0305	9.47934e-05	4.26459e-05	4.21863e-05	4.31055e-05	2.79078e-05	2.15721e-05	0	2.00395e-05	4.38793e-05	4.35822e-05	4.55992e-05	2.73582e-05	2.11178e-05	0	1.99389e-05	1.92863e-05	1.91256e-05	2.00562e-05	1.21788e-05	9.36826e-06	0	8.82289e-06	1.81479e-05	1.79222e-05	1.86065e-05	1.20192e-05	9.20076e-06	0	8.58337e-06
basS	b4112	P30844	41.0288	3.44016e-05	4.88049e-06	0	0	0	0	0	0	5.02165e-06	0	0	0	0	0	0	2.20717e-06	0	0	0	0	0	0	8.90095e-07	0	0	0	0	0	0
bax	b3570	P27297	30.8673	0.000119702	0	0	0	0	0	0	0	0	0	0	0	0	0	0	0	0	0	0	0	0	0	0	0	0	0	0	0	0
bcp	b2480	P0AE52	17.6337	0.00063023	0.000296796	0.000294268	0.00029422	0.000349997	0.000331502	0.000322493	0.000328453	0.000312375	0.000349726	0.000334651	0.00039545	0.00035208	0.000342136	0.000373969	0.000301431	0.000313817	0.000305524	0.000432234	0.000378973	0.000378991	0.000381218	0.000480554	0.000482207	0.000492843	0.000600318	0.00054104	0.000547471	0.000520891
bcr	b2182	P28246	43.3203	2.361e-05	0	0	2.5145e-05	1.92095e-05	0	0	0	0	0	2.65997e-05	1.88312e-05	0	0	0	0	0	1.16995e-05	8.38291e-06	0	0	0	0	0	1.95369e-05	1.48914e-05	0	0	0
bcsA	b3533	P37653	99.7834	2.09165e-06	0	0	0	0	0	0	0	0	0	0	0	0	0	0	0	0	0	0	0	0	0	0	0	0	0	0	0	0
bcsB	b3532	P37652	86.0227	1.98352e-05	7.67493e-05	8.50441e-05	0	8.48986e-05	3.08156e-05	6.91949e-05	5.61452e-05	7.89691e-05	8.78582e-05	0	0	3.01666e-05	6.85637e-05	5.58633e-05	3.47093e-05	3.85557e-05	0	0	1.33825e-05	3.04802e-05	2.47193e-05	6.9987e-06	7.74207e-06	0	3.19295e-06	2.8164e-06	6.40742e-06	5.15319e-06
bcsC	b3530	P37650	127.722	1.51714e-05	0	0.000145191	0.000141741	0.000144963	0	0	0	0	0	0	0	0	0	0	0	0	0	0	0	0	0	0	1.39639e-05	3.22903e-06	3.29504e-06	3.57987e-06	0	0
bcsE	b3536	P37657	59.4274	9.55045e-05	2.41266e-05	1.65848e-05	0	2.50358e-05	1.77212e-05	3.49852e-05	2.30205e-05	2.48244e-05	1.71336e-05	0	2.45428e-05	1.7348e-05	3.46661e-05	2.29049e-05	1.09111e-05	7.51889e-06	0	1.09255e-05	7.69588e-06	1.54109e-05	1.01353e-05	3.42236e-06	2.34859e-06	0	3.59408e-06	2.51943e-06	5.03941e-06	3.28673e-06
bcsF	b3537	P0ADJ5	7.36386	9.41599e-06	0	0	0	0	0	0	0	0	0	0	0	0	0	0	0	0	0	0	0	0	0	0	0	0	0	0	0	0
bcsG	b3538	P37659	62.0312	5.59125e-05	0.000138702	0.000138774	0.000176924	0.000158942	0.000160429	0.000167811	0.000165431	0.000151535	0.000143366	0.00018716	0.000164777	0.000161068	0.000178789	0.000165146	9.7198e-05	6.29145e-05	8.89043e-05	0.000107385	0.000107252	0.000114858	0.000111758	4.84204e-05	3.12119e-05	4.36649e-05	5.61055e-05	5.57652e-05	5.96524e-05	5.75599e-05
bcsQ	b3534	P37655	27.1075	0	0	0	0	0	0	0	0	0	0	0	0	0	0	0	0	0	0	0	0	0	0	0	0	0	0	0	0	0
bcsZ	b3531	P37651	41.6998	4.37053e-06	0	0	0	0	0	0	0	0	0	0	0	0	0	0	0	0	0	0	0	0	0	0	0	0	0	0	0	0
bdcA	b4249	P39333	24.5979	2.92183e-06	0	0	0	0	0	0	0	0	0	0	0	0	0	0	0	0	0	0	0	0	0	0	0	0	0	0	0	0
bdcR	b4251	P39334	21.5013	3.03476e-05	2.11874e-05	0	0	3.95135e-05	4.58849e-05	3.62225e-05	3.63432e-05	0	0	0	3.59613e-05	0	0	3.61494e-05	5.37378e-06	0	0	2.62318e-05	1.11749e-05	8.94841e-06	2.49721e-05	4.13721e-06	0	0	2.1181e-05	8.97966e-06	7.18237e-06	1.98771e-05
bdm	b1481	P76127	7.98674	2.14852e-05	0	0	0	0	0	0	0	0	0	0	0	0	0	0	0	0	0	0	0	0	0	0	0	0	0	0	0	0
bepA	b2494	P66948	53.9073	8.58799e-05	0.00013324	0.000129566	0.000125851	0.000131072	0.000131755	0.000125344	0.000133101	0.000127776	0.000130591	0.00012641	0.000123324	0.000127923	0.000115958	0.000150356	0.000152762	0.000148727	0.000149887	0.000143311	0.000154894	0.000145942	0.000147168	8.37176e-05	8.07824e-05	7.97201e-05	0.000102581	9.26117e-05	8.75562e-05	9.20371e-05
betA	b0311	P17444	61.8589	2.89592e-05	0	0	0	0	0	0	0	0	0	0	0	0	0	0	0	0	0	0	0	0	0	0	0	0	0	0	0	0
betB	b0312	P17445	52.9105	8.09647e-05	0.0001096	0.000101019	0.000112575	0.000122008	0.000119329	0.000122819	0.00010815	0.000108649	0	9.58799e-05	0.000122822	0.000114812	0.000121022	0.000112084	0.000106257	5.49732e-05	0.000109299	0.0001176	0.0001121	0.000121962	0.000101769	3.74943e-05	2.47931e-05	3.80244e-05	5.06362e-05	4.12859e-05	5.12593e-05	4.3991e-05
betI	b0313	P17446	21.8148	5.94462e-06	0	0	0	0	0	0	0	0	0	0	0	0	0	0	0	0	0	0	0	0	0	0	0	0	0	0	0	0
betT	b0314	P0ABC9	75.8413	2.70262e-05	0	0	0	0	0	0	0	0	0	0	0	0	0	0	0	0	0	0	0	0	0	0	0	0	0	0	0	0
bfd	b3337	P0AE56	7.36257	1.16779e-05	0	0	0	0	0	0	0	0	0	0	0	0	0	0	0	0	0	0	0	0	0	0	0	0	0	0	0	0
bfr	b3336	P0ABD3	18.4948	0.000524927	0.000306293	0.000306443	0.000302697	0.000302604	0.000295907	0.000288557	0.000302256	0.000365246	0.000366436	0.000338495	0.000301003	0.000290938	0.000280776	0.000333511	0.000384444	0.000400901	0.00038958	0.000363995	0.000368962	0.000362031	0.000389933	0.000493278	0.000506771	0.000496	0.000533725	0.000519466	0.000516214	0.000525882
bglA	b2901	Q46829	55.3601	0.000354325	0.000468893	0.000455883	0.000452659	0.000432365	0.000415208	0.000443905	0.000414206	0.000364932	0.000369963	0.000357146	0.000413475	0.000405412	0.000415086	0.000412015	0.000397796	0.000403248	0.000389108	0.000420479	0.000381305	0.000392683	0.000387544	0.000273052	0.000273676	0.000285001	0.000242124	0.000220526	0.00024737	0.000229948
bglB	b3721	P11988	53.1607	1.11435e-06	0	0	0	0	0	0	0	0	0	0	0	0	0	0	0	0	0	0	0	0	0	0	0	0	0	0	0	0
bglF	b3722	P08722	66.4822	0	0	0	0	0	0	0	0	0	0	0	0	0	0	0	0	0	0	0	0	0	0	0	0	0	0	0	0	0
bglG	b3723	P11989	32.0968	0	0	0	0	0	0	0	0	0	0	0	0	0	0	0	0	0	0	0	0	0	0	0	0	0	0	0	0	0
bglH	b3720	P26218	60.6564	4.23824e-07	0	0	0	0	0	0	0	0	0	0	0	0	0	0	0	0	0	0	0	0	0	0	0	0	0	0	0	0
bglJ	b4366	P39404	25.6213	0	0	0	0	0	0	0	0	0	0	0	0	0	0	0	0	0	0	0	0	0	0	0	0	0	0	0	0	0
bglX	b2132	P33363	83.4591	0.000132376	0.000272681	0.000276605	0.000255987	0.000277627	0.000293854	0.000288217	0.00026982	0.000232854	0.000244935	0.000274736	0.000241497	0.000262977	0.000250599	0.000239735	0.000362413	0.000347342	0.000366601	0.000332302	0.000350918	0.000344246	0.000339151	0.000212932	0.000222959	0.000210902	0.000235564	0.00022237	0.000231911	0.000222969
bhsA	b1112	P0AB40	8.81495	6.39947e-05	0	0	0	0	0	0	0	0	0	0	0	0	0	0	0	0	0	0	0	0	0	0	0	0	0	0	0	0
bioA	b0774	P12995	47.3351	8.56629e-05	0.000153558	0.000145516	0.000143951	0.000157531	0.000151937	0.000151911	0.000148388	0.000168287	0.000159165	0.000142448	0.000153415	0.000140083	0.00014424	0.000150595	0.000183984	0.000176117	0.000156784	0.000176187	0.000167537	0.000178226	0.000145329	0.000102973	8.72766e-05	8.17767e-05	9.57347e-05	9.04075e-05	0.000105293	8.87317e-05
bioB	b0775	P12996	38.6477	0.000242499	0.000205062	0.000201541	0.000196203	0.000221948	0.000186511	0.000206901	0.000207682	0.000177492	0.000189406	0.000187975	0.000221181	0.000212947	0.000191918	0.000200513	0.000216543	0.00021065	0.000206513	0.000230209	0.000209129	0.000200436	0.000223174	0.000106065	0.000121703	0.000127016	0.000153492	0.000107949	0.000110753	0.000129963
bioC	b0777	P12999	28.2759	2.43013e-05	0	0	0	0	0	0	0	0	0	0	0	0	0	0	0	0	0	0	0	0	0	0	0	0	0	0	0	0
bioD	b0778	P13000	24.1072	0.0001137	8.07131e-05	8.30931e-05	8.38052e-05	7.08021e-05	6.48026e-05	6.78292e-05	6.45149e-05	8.2552e-05	8.83401e-05	8.70409e-05	7.41129e-05	7.30388e-05	7.6915e-05	7.61118e-05	5.46895e-05	5.56226e-05	5.75756e-05	5.8162e-05	4.52049e-05	5.85314e-05	5.66775e-05	7.24654e-05	7.75627e-05	7.15501e-05	9.96521e-05	7.92488e-05	8.29129e-05	9.18675e-05
bioF	b0776	P12998	41.5938	3.54566e-05	8.46207e-05	8.39124e-05	8.46559e-05	8.49779e-05	8.42808e-05	8.15087e-05	9.70276e-05	8.70681e-05	8.6689e-05	0.000105064	9.36239e-05	9.22124e-05	0	9.65405e-05	3.82691e-05	3.80426e-05	6.55404e-05	6.00282e-05	5.90383e-05	1.81741e-05	4.27188e-05	1.5433e-05	1.52781e-05	2.60585e-05	2.53891e-05	2.48498e-05	7.64095e-06	1.7811e-05
bioH	b3412	P13001	28.5047	3.1469e-05	4.02893e-05	3.54933e-05	3.29395e-05	4.26898e-05	4.21101e-05	4.22973e-05	3.80582e-05	4.14546e-05	3.66678e-05	3.48451e-05	4.1849e-05	4.12233e-05	4.19115e-05	3.78671e-05	1.82206e-05	1.60913e-05	1.53262e-05	1.86296e-05	1.82874e-05	1.86319e-05	1.6756e-05	1.10218e-05	9.6935e-06	9.14039e-06	1.18191e-05	1.1546e-05	1.17501e-05	1.04793e-05
bipA	b3871	P32132	67.3226	0.00151235	0.00179437	0.00181691	0.00181966	0.00186685	0.0017496	0.0017218	0.00169157	0.00208486	0.00202753	0.00185557	0.00180605	0.00167944	0.00171542	0.00175338	0.00179149	0.0017687	0.0017366	0.00180028	0.00166583	0.00169037	0.00169311	0.00155161	0.00157727	0.00157945	0.00158094	0.00151505	0.00149601	0.00146375
birA	b3973	P06709	35.3116	3.23219e-05	5.1616e-05	5.13954e-05	5.21365e-05	4.71235e-05	5.04725e-05	5.33489e-05	4.38132e-05	3.09792e-05	3.42122e-05	3.44013e-05	2.12342e-05	3.44e-05	3.57443e-05	2.48196e-05	2.35502e-05	2.56932e-05	2.45015e-05	2.2425e-05	2.75793e-05	2.9892e-05	2.44916e-05	1.55346e-05	1.60288e-05	1.86972e-05	1.55788e-05	1.70059e-05	1.84039e-05	1.12863e-05
bisC	b3551	P20099	85.8316	0.000103154	0.000202042	0.000212738	0.000176033	0.000207897	0.000186388	0.000204896	0.000183316	0.000237045	0.00022164	0.000223266	0.000208443	0.000210081	0.000213953	0.000198718	0.000104189	9.72645e-05	0.000112083	0.000194417	0.000170501	0.000132272	0.000170479	4.70506e-05	5.75262e-05	5.76286e-05	6.70628e-05	4.32254e-05	3.9119e-05	5.25664e-05
blc	b4149	P0A901	19.8514	5.24314e-05	6.17884e-05	7.26955e-05	6.0938e-05	8.12149e-05	3.43091e-05	6.60387e-05	7.62183e-05	6.35754e-05	7.51011e-05	6.44634e-05	7.96154e-05	0	6.54363e-05	7.58357e-05	6.39382e-05	6.62811e-05	6.32242e-05	6.33503e-05	2.86072e-05	6.12186e-05	6.16123e-05	4.28941e-05	5.05687e-05	4.68739e-05	4.86325e-05	2.309e-05	4.26297e-05	4.19327e-05
blr	b4409	P56976	4.55625	1.6109e-05	0	0	0	0	0	0	0	0	0	0	0	0	0	0	0	0	0	0	0	0	0	0	0	0	0	0	0	0
bluF	b1163	P75990	45.2945	1.29759e-05	0	0	0	0	0	0	0	0	0	0	0	0	0	5.94235e-06	0	0	0	0	0	0	2.62946e-06	0	0	0	0	0	0	1.00099e-06
bluR	b1162	P75989	28.2321	4.10314e-05	0	0	0	0	0	0	0	0	0	0	0	0	0	0	0	0	0	0	0	0	0	0	0	0	0	0	0	0
bolA	b0435	P0ABE2	11.9935	0.000170957	2.2776e-05	2.42233e-05	2.44693e-05	2.20105e-05	2.16681e-05	2.20494e-05	2.20415e-05	2.47133e-05	2.66847e-05	2.69652e-05	2.26309e-05	2.07196e-05	2.24394e-05	2.18712e-05	1.30671e-05	1.38543e-05	1.45567e-05	1.52841e-05	1.83124e-05	1.59417e-05	1.66691e-05	1.84437e-05	1.94738e-05	2.02567e-05	2.26255e-05	2.69776e-05	2.34584e-05	2.43249e-05
borD	b0557	P77330	10.4472	0.000229212	5.90653e-05	6.36104e-05	5.52177e-05	5.84179e-05	6.65883e-05	6.67264e-05	6.21282e-05	3.93253e-05	4.83689e-05	4.43827e-05	2.10219e-05	2.21328e-05	2.51716e-05	2.7839e-05	6.03182e-05	6.51795e-05	5.95494e-05	4.82643e-05	5.52621e-05	5.66277e-05	5.46898e-05	8.51369e-05	0.000115328	0.000100208	9.47611e-05	0.000103316	0.000107713	0.000101478
brnQ	b0401	P0AD99	46.2082	5.39193e-05	0	0	0	0	0	0	0	0	0	0	0	0	0	0	0	0	0	0	0	0	0	0	0	0	0	0	0	0
bsmA	b4189	P39297	12.0378	1.21121e-05	1.05976e-05	1.15202e-05	1.03165e-05	1.13766e-05	1.17692e-05	1.15485e-05	9.5107e-06	1.09041e-05	1.19014e-05	1.09133e-05	1.11525e-05	1.15213e-05	1.14431e-05	9.46295e-06	4.79267e-06	5.22282e-06	4.80008e-06	4.96467e-06	5.11108e-06	5.08707e-06	4.18732e-06	8.1176e-06	8.80954e-06	8.01563e-06	8.81924e-06	9.03547e-06	8.98281e-06	7.33256e-06
bssR	b0836	P0AAY1	14.5356	1.01564e-06	0	0	0	0	0	0	0	0	0	0	0	0	0	0	0	0	0	0	0	0	0	0	0	0	0	0	0	0
bssS	b1060	P0AB33	9.66366	8.37283e-06	0	0	0	0	0	0	0	0	0	0	0	0	0	0	0	0	0	0	0	0	0	0	0	0	0	0	0	0
btuB	b3966	P06129	68.4063	0.000269578	0.000662115	0.000657027	0.000645486	0.000626562	0.000667832	0.00064543	0.000642097	0.000658294	0.000659092	0.000677913	0.00056016	0.000600089	0.00058951	0.000585389	0.000629913	0.000631825	0.000634208	0.000536748	0.000589616	0.000585938	0.000558808	0.000371105	0.000351794	0.000408859	0.000361437	0.000393907	0.000381243	0.00037235
btuC	b1711	P06609	34.9489	7.08175e-06	0	0	0	0	0	0	0	0	0	0	0	0	0	0	0	0	0	0	0	0	0	0	0	0	0	0	0	0
btuD	b1709	P06611	27.0809	1.74084e-05	0	0	0	0	0	2.68446e-05	1.36893e-05	0	0	0	0	0	2.65997e-05	1.36206e-05	0	0	0	0	0	1.1825e-05	6.02707e-06	0	0	0	0	0	7.4574e-06	3.76936e-06
btuE	b1710	P06610	20.4693	0.000142739	0.000172927	0.000170167	0.000180445	0.000183054	0.000173727	0.000168741	0.000162159	0.000192278	0.000184388	0.000200877	0.000178534	0.000170558	0.000163123	0.000170282	0.000202372	0.000189569	0.00019762	0.00018709	0.000185167	0.000177311	0.000175228	0.000265172	0.000263639	0.000270048	0.000268678	0.000250123	0.000244036	0.000238775
btuF	b0158	P37028	29.3665	7.7973e-06	0	0	0	0	0	0	0	0	0	0	0	0	0	0	0	0	0	0	0	0	0	0	0	0	0	0	0	0
btuR	b1270	P0A9H5	21.9986	1.99824e-05	5.84487e-05	2.33398e-05	2.0057e-05	2.32608e-05	4.55025e-05	4.45475e-05	2.76064e-05	2.12392e-05	2.10504e-05	2.12197e-05	2.28027e-05	2.39094e-05	2.07083e-05	2.74701e-05	3.64251e-05	1.93298e-05	9.3332e-06	1.01509e-05	2.13915e-05	2.22813e-05	1.21554e-05	2.9546e-05	1.35852e-05	6.49394e-06	7.51335e-06	1.84209e-05	1.92607e-05	8.86908e-06
cadA	b4131	P0A9H3	81.2592	0	0	0	0	0	0	0	0	0	0	0	0	0	0	0	0	0	0	0	0	0	0	0	0	0	0	0	0	0
cadB	b4132	P0AAE8	46.6645	0	0	0	0	0	0	0	0	0	0	0	0	0	0	0	0	0	0	0	0	0	0	0	0	0	0	0	0	0
cadC	b4133	P23890	57.8123	5.65532e-06	0	0	0	0	0	0	0	0	0	0	0	0	0	0	0	0	0	0	0	0	0	0	0	0	0	0	0	0
caiA	b0039	P60584	42.558	5.35257e-06	0	0	0	0	0	0	0	0	0	0	0	0	0	0	0	0	0	0	0	0	0	0	0	0	0	0	0	0
caiB	b0038	P31572	45.1263	3.46842e-06	0	0	0	0	0	0	0	0	0	0	0	0	0	0	0	0	0	0	0	0	0	0	0	0	0	0	0	0
caiC	b0037	P31552	58.5585	3.27332e-06	0	0	0	0	0	0	0	0	0	0	0	0	0	0	0	0	0	0	0	0	0	0	0	0	0	0	0	0
caiD	b0036	P31551	28.1899	2.16668e-06	0	0	0	0	0	0	0	0	0	0	0	0	0	0	0	0	0	0	0	0	0	0	0	0	0	0	0	0
caiE	b0035	P39206	21.2121	2.9643e-07	0	0	0	0	0	0	0	0	0	0	0	0	0	0	0	0	0	0	0	0	0	0	0	0	0	0	0	0
caiF	b0034	P0AE58	15.436	2.78268e-05	0	0	0	0	0	0	0	0	0	0	0	0	0	0	0	0	0	0	0	0	0	0	0	0	0	0	0	0
caiT	b0040	P31553	56.5866	0	0	0	0	0	0	0	0	0	0	0	0	0	0	0	0	0	0	0	0	0	0	0	0	0	0	0	0	0
can	b0126	P61517	25.0965	0.000886954	0.000801037	0.000776014	0.000762138	0.000747016	0.000670574	0.000679041	0.000685853	0.000780139	0.000771338	0.000776898	0.000768104	0.000731233	0.000714192	0.000731997	0.000810929	0.000812278	0.000818202	0.000830052	0.000771622	0.000782112	0.000752421	0.00123677	0.00120023	0.00120731	0.00116994	0.000995457	0.00101719	0.00104858
carA	b0032	P0A6F1	41.4125	0.00159612	0.0026732	0.0026777	0.00277132	0.0027573	0.00271357	0.00265568	0.0026767	0.00307271	0.0031251	0.0029298	0.00282337	0.00268626	0.00280716	0.00273984	0.00279162	0.00284152	0.00282823	0.00268263	0.00263534	0.00264467	0.00260246	0.00354335	0.0035514	0.00351371	0.00362272	0.00347801	0.0034538	0.00341858
carB	b0033	P00968	117.84	0.0048308	0.0069185	0.00691116	0.00689786	0.00708618	0.00689187	0.0069448	0.00690785	0.00755218	0.00699978	0.00700559	0.00705294	0.00642923	0.00650604	0.00682102	0.00864969	0.00807201	0.0082408	0.00878371	0.00831639	0.0082088	0.00854979	0.00672379	0.00662443	0.00668311	0.00731367	0.00698037	0.00701308	0.00702204
cas1	b2755	Q46896	33.1941	3.01518e-06	0	0	0	0	0	0	0	0	0	0	0	0	0	0	0	0	0	0	0	0	0	0	0	0	0	0	0	0
cas2	b2754	P45956	10.5181	9.55414e-07	0	0	0	0	0	0	0	0	0	0	0	0	0	0	0	0	0	0	0	0	0	0	0	0	0	0	0	0
cas3	b2761	P38036	100.544	1.40506e-06	0	0	0	0	0	0	0	0	0	0	0	0	0	0	0	0	0	0	0	0	0	0	0	0	0	0	0	0
casA	b2760	Q46901	55.9005	2.34356e-06	0	0	0	0	0	0	0	0	0	0	0	0	0	0	0	0	0	0	0	0	0	0	0	0	0	0	0	0
casB	b2759	P76632	18.7013	1.96007e-06	0	0	0	0	0	0	0	0	0	0	0	0	0	0	0	0	0	0	0	0	0	0	0	0	0	0	0	0
casC	b2758	Q46899	40.025	7.27134e-06	0	0	0	0	0	0	0	0	0	0	0	0	0	0	0	0	0	0	0	0	0	0	0	0	0	0	0	0
casD	b2757	Q46898	25.2085	1.40912e-06	0	0	0	0	0	0	0	0	0	0	0	0	0	0	0	0	0	0	0	0	0	0	0	0	0	0	0	0
casE	b2756	Q46897	22.2927	3.11532e-06	0	0	0	0	0	0	0	0	0	0	0	0	0	0	0	0	0	0	0	0	0	0	0	0	0	0	0	0
cbeA	b2004	P76364	13.6514	0	0	0	0	0	0	0	0	0	0	0	0	0	0	0	0	0	0	0	0	0	0	0	0	0	0	0	0	0
cbl	b1987	Q47083	35.8234	9.31148e-05	8.8207e-05	0	0	7.57273e-05	7.14919e-05	7.59701e-05	7.46954e-05	9.07581e-05	0	0	7.42359e-05	6.99863e-05	7.52771e-05	7.43204e-05	3.9891e-05	0	0	3.3047e-05	3.10472e-05	3.34647e-05	3.28865e-05	1.68914e-05	0	0	1.46762e-05	1.37215e-05	1.47731e-05	1.43972e-05
cbpA	b1000	P36659	34.4546	0.000140354	0.000116932	0.000134911	0.000130498	0.000126233	0.00012292	0.000115625	0.000121594	0.000120314	0.000139375	0.000138048	0.000123747	0.000120332	0.00011457	0.000120984	5.28819e-05	6.11634e-05	6.07184e-05	7.41616e-05	5.33813e-05	6.75613e-05	5.3535e-05	2.98563e-05	3.43889e-05	3.37978e-05	4.39136e-05	3.14562e-05	3.97668e-05	3.1249e-05
cbpM	b0999	P63264	11.5121	4.40803e-05	0	0	0	0	0	0	0	0	0	0	0	0	0	0	0	0	0	0	0	0	0	0	0	0	0	0	0	0
cbrA	b3690	P31456	40.142	5.60968e-07	0	0	0	0	0	0	0	0	0	0	0	0	0	0	0	0	0	0	0	0	0	0	0	0	0	0	0	0
cbrB	b3716	P31468	16.683	8.15985e-07	0	0	0	0	0	0	0	0	0	0	0	0	0	0	0	0	0	0	0	0	0	0	0	0	0	0	0	0
cbrC	b3717	P31469	22.4848	3.61348e-06	0	0	0	0	0	0	0	0	0	0	0	0	0	0	0	0	0	0	0	0	0	0	0	0	0	0	0	0
cbtA	b2005	P64524	13.8988	1.9423e-07	0	0	0	0	0	0	0	0	0	0	0	0	0	0	0	0	0	0	0	0	0	0	0	0	0	0	0	0
cca	b3056	P06961	46.4346	3.95831e-05	5.46949e-05	4.88933e-05	4.79581e-05	4.5343e-05	5.61625e-05	4.8349e-05	4.68958e-05	0	4.4059e-05	4.67514e-05	4.73878e-05	5.30545e-05	4.95419e-05	4.41774e-05	4.1501e-05	6.02706e-05	5.91813e-05	3.86581e-05	4.70958e-05	4.15291e-05	5.67434e-05	2.18318e-05	2.713e-05	2.6304e-05	1.78374e-05	2.10797e-05	1.86886e-05	2.3291e-05
ccmA	b2201	P33931	23.0209	3.69964e-06	0	0	0	0	0	0	0	0	0	0	0	0	0	0	0	0	0	0	0	0	0	0	0	0	0	0	0	0
ccmB	b2200	P0ABL8	23.6185	1.98036e-06	0	0	0	0	0	0	0	0	0	0	0	0	0	0	0	0	0	0	0	0	0	0	0	0	0	0	0	0
ccmC	b2199	P0ABM1	27.885	1.26647e-05	0	0	0	0	0	0	0	0	0	0	0	0	0	0	0	0	0	0	0	0	0	0	0	0	0	0	0	0
ccmD	b2198	P0ABM5	7.74505	4.11289e-06	0	0	0	0	0	0	0	0	0	0	0	0	0	0	0	0	0	0	0	0	0	0	0	0	0	0	0	0
ccmE	b2197	P69490	17.6981	7.1724e-06	0	0	0	0	0	0	0	0	0	0	0	0	1.08762e-05	0	0	0	0	0	0	4.83506e-06	0	0	0	0	0	0	3.88082e-06	0
ccmF	b2196	P33927	71.3886	6.98339e-06	0	0	0	0	0	0	0	0	0	0	0	0	0	0	0	0	0	0	0	0	0	0	0	0	0	0	0	0
ccmG	b2195	P0AA86	20.8087	3.92571e-06	0	0	0	0	0	0	0	0	0	0	0	0	0	0	0	0	0	0	0	0	0	0	0	0	0	0	0	0
ccmH	b2194	P0ABM9	39.0885	9.28619e-06	0	0	0	0	0	0	0	0	0	0	0	0	0	0	0	0	0	0	0	0	0	0	0	0	0	0	0	0
cdaR	b0162	P37047	43.6868	2.13677e-06	0	0	0	0	0	0	0	0	0	0	0	0	0	0	0	0	0	0	0	0	0	0	0	0	0	0	0	0
cdd	b2143	P0ABF6	31.5395	6.32479e-05	8.31419e-05	7.96032e-05	7.56291e-05	8.61748e-05	8.0903e-05	8.7138e-05	8.69491e-05	9.28359e-05	8.71173e-05	8.63874e-05	8.3718e-05	8.01408e-05	8.20092e-05	8.82325e-05	9.74178e-05	9.31925e-05	8.92093e-05	9.73828e-05	9.18609e-05	9.86496e-05	9.8057e-05	6.42614e-05	5.83712e-05	5.80348e-05	5.08797e-05	5.85714e-05	6.43961e-05	6.45555e-05
cdgI	b1785	P76236	56.1008	3.91993e-07	0	0	0	0	0	0	0	0	0	0	0	0	0	0	0	0	0	0	0	0	0	0	0	0	0	0	0	0
cdh	b3918	P06282	28.4504	1.15299e-05	2.12696e-05	2.12006e-05	1.9409e-05	2.07402e-05	2.37438e-05	2.79736e-05	2.05855e-05	2.32294e-05	2.26502e-05	3.96724e-05	2.73934e-05	2.85204e-05	2.71582e-05	2.81219e-05	1.021e-05	9.93979e-06	3.04722e-05	2.2717e-05	3.05799e-05	3.14209e-05	2.19403e-05	8.49303e-06	8.28235e-06	1.6756e-05	1.26108e-05	1.68937e-05	1.73386e-05	1.46675e-05
cdsA	b0175	P0ABG1	31.4354	3.9976e-05	1.65858e-05	0	0	2.83561e-05	3.0822e-05	2.4651e-05	2.34243e-05	1.70655e-05	0	0	2.77976e-05	3.01729e-05	2.44261e-05	2.33067e-05	7.5008e-06	0	0	1.23744e-05	1.33852e-05	1.08587e-05	1.03131e-05	1.58806e-05	0	0	2.74774e-05	2.95783e-05	2.3968e-05	2.25746e-05
cedA	b1731	P0AE60	9.37671	9.10698e-06	8.3765e-06	8.28302e-06	8.22354e-06	9.37383e-06	9.12503e-06	8.61876e-06	8.48993e-06	8.61878e-06	8.55711e-06	8.69929e-06	9.18922e-06	8.93285e-06	8.54014e-06	8.44731e-06	3.78822e-06	3.7552e-06	3.82627e-06	4.09068e-06	3.96278e-06	3.79654e-06	3.7379e-06	4.58308e-06	4.52432e-06	4.5639e-06	5.19049e-06	5.00391e-06	4.78856e-06	4.67541e-06
cfa	b1661	P0A9H7	43.9085	0.000526165	0.000201121	0.000203417	0.000205411	0.000202547	0.00020076	0.00019606	0.000201331	0.000191611	0.000195991	0.00018966	0.000199257	0.000195981	0.000188734	0.000211307	0.000181034	0.000185566	0.000185744	0.000189961	0.000181137	0.000179281	0.000197483	0.000115002	0.000112675	0.000121394	0.000115627	0.000113245	0.0001199	0.000113909
chaA	b1216	P31801	39.168	5.39146e-05	1.57241e-05	1.87525e-05	0	2.20645e-05	8.56465e-06	0	3.12413e-05	1.61789e-05	1.9373e-05	0	2.16299e-05	8.38428e-06	0	3.10845e-05	7.11112e-06	8.50167e-06	0	9.6288e-06	3.71942e-06	0	1.37548e-05	1.00371e-05	1.19501e-05	0	1.42539e-05	5.47938e-06	0	2.0072e-05
chaB	b1217	P0AE63	8.94472	2.53748e-05	8.47423e-06	7.47811e-06	5.89895e-06	7.93081e-06	6.49715e-06	8.45579e-06	5.65812e-06	8.71933e-06	7.72556e-06	6.24022e-06	7.77462e-06	6.36032e-06	8.37866e-06	5.62971e-06	5.46553e-06	4.90889e-06	4.01812e-06	5.11529e-06	2.82155e-06	5.22407e-06	3.92151e-06	9.25727e-06	8.28002e-06	6.70982e-06	9.0868e-06	4.988e-06	9.22473e-06	6.86709e-06
chaC	b1218	P39163	25.4799	4.4509e-06	0	0	0	0	0	0	0	0	0	0	0	0	0	0	0	0	0	0	0	0	0	0	0	0	0	0	0	0
chbA	b1736	P69791	12.7476	3.65193e-06	0	0	0	0	0	0	0	0	0	0	0	0	0	0	0	0	0	0	0	0	0	0	0	0	0	0	0	0
chbB	b1738	P69795	11.4264	1.26147e-05	2.1752e-05	2.27315e-05	1.72641e-06	2.37568e-05	2.56382e-05	2.50359e-05	2.84291e-05	2.21741e-05	2.34836e-05	1.82628e-06	2.32724e-05	2.33454e-05	2.48076e-05	2.77564e-05	1.39415e-05	1.03056e-05	8.03268e-07	1.38657e-05	1.83637e-05	1.10283e-05	1.92013e-05	1.96779e-05	1.44857e-05	1.11781e-06	2.05258e-05	3.12616e-05	1.62282e-05	2.80201e-05
chbC	b1737	P17334	48.3316	1.01312e-06	0	0	0	0	0	0	0	0	0	0	0	0	0	0	0	0	0	0	0	0	0	0	0	0	0	0	0	0
chbF	b1734	P17411	50.5119	3.52942e-06	0	0	0	0	0	0	0	0	0	0	0	0	0	0	0	0	0	0	0	0	0	0	0	0	0	0	0	0
chbG	b1733	P37794	27.7734	6.9862e-06	0	0	0	0	0	0	0	0	0	0	0	0	0	0	0	0	0	0	0	0	0	0	0	0	0	0	0	0
chbR	b1735	P17410	32.9672	6.21949e-06	0	0	0	0	0	0	0	0	0	0	0	0	0	0	0	0	0	0	0	0	0	0	0	0	0	0	0	0
cheA	b1888	P07363	71.3495	6.48102e-06	0	0	0	0	0	0	0	0	0	0	0	0	0	0	0	0	0	0	0	0	0	0	0	0	0	0	0	0
cheB	b1883	P07330	37.4673	2.61795e-07	0	0	0	0	0	0	0	0	0	0	0	0	0	0	0	0	0	0	0	0	0	0	0	0	0	0	0	0
cheR	b1884	P07364	32.849	2.29526e-07	0	0	0	0	0	0	0	0	0	0	0	0	0	0	0	0	0	0	0	0	0	0	0	0	0	0	0	0
cheW	b1887	P0A964	18.0836	6.06506e-06	0	0	9.60443e-06	1.00364e-05	0	0	0	0	0	1.01601e-05	9.84057e-06	0	0	0	0	0	4.46878e-06	4.38064e-06	0	0	0	0	0	4.14577e-06	4.32321e-06	0	0	0
cheY	b1882	P0AE67	14.0972	4.53107e-06	0	0	0	0	0	0	0	0	0	0	0	0	0	0	0	0	0	0	0	0	0	0	0	0	0	0	0	0
cheZ	b1881	P0A9H9	23.9758	6.19845e-06	0	0	0	0	0	0	0	0	0	0	0	0	0	0	0	0	0	0	0	0	0	0	0	0	0	0	0	0
chiA	b3338	P13656	97.0565	2.03449e-05	0	0	0	0	0	0	0	0	0	0	0	0	0	0	0	0	0	0	0	0	0	0	0	0	0	0	0	0
chiP	b0681	P75733	52.7797	0	0	0	0	0	0	0	0	0	0	0	0	0	0	0	0	0	0	0	0	0	0	0	0	0	0	0	0	0
cho	b1741	P76213	33.7064	1.24824e-05	0	0	0	0	0	0	0	0	0	0	0	0	0	0	0	0	0	0	0	0	0	0	0	0	0	0	0	0
chpB	b4225	P33647	12.4923	4.1025e-06	0	0	0	0	0	0	0	0	0	0	0	0	0	0	0	0	0	0	0	0	0	0	0	0	0	0	0	0
chpS	b4224	P08365	9.27149	1.63252e-05	0	0	0	0	0	0	0	0	0	0	0	0	0	0	0	0	0	0	0	0	0	0	0	0	0	0	0	0
cirA	b2155	P17315	73.8948	4.07897e-05	0.000202718	0.00018945	0.000177519	0.000388935	0.00029205	0.000320614	0.000297752	0.000154003	0.000164832	0.000191371	0.000366746	0.000289197	0.000288054	0.000278543	0.000117195	0.000162193	0.000239811	0.000419949	0.000365349	0.00035222	0.000308546	4.89709e-05	4.70754e-05	8.11833e-05	0.000208125	0.000148867	0.000147715	0.000148373
citC	b0618	P77390	40.0768	0	0	0	0	0	0	0	0	0	0	0	0	0	0	0	0	0	0	0	0	0	0	0	0	0	0	0	0	0
citD	b0617	P69330	10.6892	7.46884e-08	0	0	0	0	0	0	0	0	0	0	0	0	0	0	0	0	0	0	0	0	0	0	0	0	0	0	0	0
citE	b0616	P0A9I1	33.1093	0	0	0	0	0	0	0	0	0	0	0	0	0	0	0	0	0	0	0	0	0	0	0	0	0	0	0	0	0
citF	b0615	P75726	55.1721	0	0	0	0	0	0	0	0	0	0	0	0	0	0	0	0	0	0	0	0	0	0	0	0	0	0	0	0	0
citG	b0613	P77231	31.6441	0	0	0	0	0	0	0	0	0	0	0	0	0	0	0	0	0	0	0	0	0	0	0	0	0	0	0	0	0
citT	b0612	P0AE74	53.0919	0	0	0	0	0	0	0	0	0	0	0	0	0	0	0	0	0	0	0	0	0	0	0	0	0	0	0	0	0
citX	b0614	P0A6G5	20.2701	0	0	0	0	0	0	0	0	0	0	0	0	0	0	0	0	0	0	0	0	0	0	0	0	0	0	0	0	0
clcA	b0155	P37019	50.3481	1.75899e-05	0	0	0	0	0	0	0	0	0	0	0	0	0	0	0	0	0	0	0	0	0	0	0	0	0	0	0	0
clcB	b1592	P76175	44.1529	3.08509e-06	0	1.9315e-05	0	0	0	2.69496e-05	2.65528e-05	0	1.99541e-05	0	0	0	2.67038e-05	2.64195e-05	0	8.75666e-06	0	0	0	1.18712e-05	1.16905e-05	0	7.38511e-06	0	0	0	1.04812e-05	1.02358e-05
clpA	b0882	P0ABH9	84.2059	0.00142386	0.000654024	0.000634222	0.000643056	0.000679674	0.000684778	0.000701156	0.000653607	0	0	0.00316808	0.00341309	0.00315232	0.00344424	0	0.000571769	0.000546574	0.00197451	0.00204477	0.00191379	0.00205295	0.000496187	0.000429424	0.00041658	0.00069321	0.000764381	0.00072496	0.000753006	0.000425753
clpB	b2592	P63284	95.5839	0.000949048	0.00152952	0.00153041	0.00156279	0.00152511	0.00158703	0.00155339	0.00154981	0.00156788	0.00162679	0.00163724	0.00147549	0.00153195	0.00149959	0.0015598	0.00190913	0.00197742	0.00199005	0.00191265	0.00202145	0.00198018	0.00199034	0.00167595	0.00174233	0.00179727	0.00182518	0.00186571	0.0018259	0.00175913
clpP	b0437	P0A6G7	23.1864	0.000527506	0.00032934	0.00033757	0.000316688	0.000317368	0.000338061	0.000323364	0.000332903	0.000313787	0.000295811	0.000287999	0.000345135	0.000350599	0.000340811	0.000352731	0.000310868	0.000310244	0.000292015	0.000314084	0.000343027	0.000326984	0.000324963	0.0004824	0.000466008	0.00043582	0.000453611	0.000455385	0.000437121	0.000475796
clpS	b0881	P0A8Q6	12.1789	2.58697e-05	0	0	0	0	0	0	0	0	0	0	0	0	0	0	0	0	0	0	0	0	0	0	0	0	0	0	0	0
clpX	b0438	P0A6H1	46.3555	0.000801651	0.000800965	0.000811186	0.000786208	0.00083794	0.000852852	0.000825225	0.00080221	0.000681205	0.000739476	0.000579369	0.000808355	0.000804369	0.000756234	0.000739605	0.000940034	0.00100159	0.000947233	0.00102466	0.00104659	0.00100422	0.00102243	0.000938251	0.000961518	0.000950908	0.00104123	0.00104542	0.00101524	0.00100529
clsA	b1249	P0A6H8	54.8217	9.65301e-05	8.90836e-05	9.04251e-05	9.22207e-05	0	0	8.90403e-05	0.000118848	9.16602e-05	9.34173e-05	9.75559e-05	0	0	8.82281e-05	0.000118251	4.02875e-05	4.09952e-05	4.29087e-05	0	0	3.92221e-05	0.000100888	1.4216e-05	1.44059e-05	1.49277e-05	0	0	1.44289e-05	3.68061e-05
clsB	b0789	P0AA84	47.6329	3.06199e-05	0	0	0	0	0	0	0	0	0	0	0	0	0	0	0	0	0	0	0	0	0	0	0	0	0	0	0	0
clsC	b1046	P75919	53.6472	1.237e-05	0	0	0	0	0	0	0	0	0	0	0	0	0	0	0	0	0	0	0	0	0	0	0	0	0	0	0	0
cmk	b0910	P0A6I0	24.746	9.26787e-05	0.000141031	0.000150767	0.000144706	0.000151927	0.000152748	0.000156218	0.000138408	0.000149125	0.00013861	0.000127367	0.000125385	0.000136694	0.000141966	0.000121227	0.000176016	0.000183677	0.000174255	0.000161019	0.000168226	0.000175282	0.000172793	0.000195668	0.000195662	0.000203334	0.000203825	0.00019251	0.000218098	0.000195537
cmoA	b1870	P76290	27.7763	6.15238e-05	0.000154596	0.000151214	0.000151634	0.000173713	0.000165615	0.000158725	0.000166073	0.000149937	0.000151572	0.000169112	0.000163116	0.000159774	0.000159982	0.000155851	0.000139371	0.000140492	0.000143616	0.00014908	0.000145985	0.000142423	0.000149158	9.49742e-05	9.32921e-05	9.55156e-05	0.000107954	9.49331e-05	9.29297e-05	0.000110637
cmoB	b1871	P76291	37.0061	5.40417e-05	6.49093e-05	6.34118e-05	5.83598e-05	6.8811e-05	7.70189e-05	7.72245e-05	7.34714e-05	7.76217e-05	7.39064e-05	6.99461e-05	6.72722e-05	7.34486e-05	7.47202e-05	6.61043e-05	8.38656e-05	8.05913e-05	7.67322e-05	8.12613e-05	9.14591e-05	9.22675e-05	9.04019e-05	3.59281e-05	3.47763e-05	3.26144e-05	3.77041e-05	4.22198e-05	4.26442e-05	4.06138e-05
cmoM	b0921	P36566	29.8139	1.4374e-05	2.39992e-05	2.20197e-05	0	1.96749e-05	0	2.10192e-05	0	2.46933e-05	2.27483e-05	0	1.92874e-05	0	2.08275e-05	0	1.08535e-05	9.98287e-06	0	8.58602e-06	0	9.25892e-06	0	7.07043e-06	6.47635e-06	0	5.86624e-06	0	6.28827e-06	0
cmtA	b2933	P69826	48.9705	0	0	0	0	0	0	0	0	0	0	0	0	0	0	0	0	0	0	0	0	0	0	0	0	0	0	0	0	0
cmtB	b2934	P69824	16.046	2.24237e-07	0	0	0	0	0	0	0	0	0	0	0	0	0	0	0	0	0	0	0	0	0	0	0	0	0	0	0	0
cnu	b1625	P64467	8.41648	1.09384e-05	7.4901e-06	9.12464e-06	9.09853e-06	1.06212e-05	1.20854e-05	1.30045e-05	1.09695e-05	7.35979e-06	7.79851e-06	7.43516e-06	8.48137e-06	1.10158e-05	9.75948e-06	1.04795e-05	5.40345e-06	6.20328e-06	6.18356e-06	6.9082e-06	8.27557e-06	8.30762e-06	7.72292e-06	7.62676e-06	8.71943e-06	8.6049e-06	1.02265e-05	1.21914e-05	1.22247e-05	1.12699e-05
coaA	b3974	P0A6I3	36.3593	8.30755e-05	0.000130497	0.000131474	0.000124288	0.000116437	0.000122212	0.000118878	0.000112328	0.000116166	0.000108289	9.65602e-05	0.000105867	0.00012199	0.000119472	0.000108157	0.000130022	0.000135692	0.000121863	0.000129137	8.23987e-05	0.000139544	0.000122485	9.28706e-05	9.33171e-05	9.01894e-05	9.65422e-05	6.44528e-05	8.36034e-05	8.06339e-05
coaD	b3634	P0A6I6	17.8364	4.0255e-05	5.06764e-05	5.09111e-05	4.90935e-05	4.78878e-05	4.52992e-05	4.66969e-05	4.63552e-05	5.77538e-05	5.53795e-05	5.95119e-05	4.81635e-05	4.49473e-05	4.75607e-05	4.97316e-05	5.83515e-05	5.83985e-05	5.9852e-05	5.48255e-05	5.40092e-05	5.30868e-05	5.39604e-05	5.89432e-05	6.69461e-05	6.68648e-05	5.79172e-05	5.60803e-05	5.57205e-05	6.57699e-05
coaE	b0103	P0A6I9	22.6214	2.10223e-05	3.50537e-05	3.11123e-05	3.63243e-05	3.70205e-05	3.87115e-05	3.90922e-05	4.02612e-05	3.40132e-05	3.18836e-05	4.26831e-05	3.4285e-05	4.43089e-05	4.83727e-05	3.7944e-05	3.98164e-05	3.69875e-05	4.70277e-05	2.59536e-05	4.44642e-05	4.66358e-05	4.60521e-05	4.21495e-05	3.89927e-05	5.50461e-05	4.64719e-05	6.87695e-05	5.82177e-05	5.73531e-05
cobB	b1120	P75960	31.4637	0.000125752	0.00012616	0.000129142	0.000123442	0.000125531	0.000133778	0.000130374	0.000135881	0.000127625	0.000132022	0.000141007	0.000129261	0.000131446	0.000125721	0.000131711	0.000140177	0.00014817	0.000144567	0.000154135	0.000158294	0.000163377	0.000149982	0.000164245	0.000174499	0.000156915	0.000156342	0.000161836	0.000163702	0.000186357
cobC	b0638	P52086	23.3082	3.90867e-06	0	0	0	0	0	0	0	0	0	0	0	0	0	0	0	0	0	0	0	0	0	0	0	0	0	0	0	0
cobS	b1992	P36561	26.3853	2.74699e-05	2.02583e-05	2.45822e-05	2.53422e-05	2.65469e-05	3.06249e-05	2.75362e-05	2.65295e-05	1.74918e-05	1.89603e-05	2.24962e-05	2.18372e-05	2.51558e-05	2.28956e-05	2.21496e-05	7.68819e-06	2.14057e-05	9.89466e-06	9.72109e-06	1.11596e-05	1.01783e-05	9.80112e-06	7.23439e-06	2.00588e-05	9.17946e-06	9.59364e-06	1.09601e-05	9.98497e-06	9.53505e-06
cobT	b1991	P36562	36.9866	2.81696e-05	7.5659e-05	6.58097e-05	7.42611e-05	7.01671e-05	6.65627e-05	7.12351e-05	5.83336e-05	8.6368e-05	0	7.39064e-05	7.93267e-05	0	7.85652e-05	0	5.82169e-05	1.8664e-05	5.44288e-05	7.37684e-05	1.82815e-05	7.53236e-05	3.39387e-05	5.38512e-05	2.36114e-05	4.13138e-05	5.95647e-05	2.35507e-05	6.84688e-05	3.59445e-05
cobU	b1993	P0AE76	20.1638	7.3263e-06	0	0	0	0	0	0	0	0	0	0	0	0	0	0	0	0	0	0	0	0	0	0	0	0	0	0	0	0
codA	b0337	P25524	47.5583	0.000765297	0.000666184	0.000663944	0.000664549	0.000771342	0.0007714	0.000781006	0.000787553	0.000732693	0.000757185	0.000767223	0.000885207	0.000860143	0.000826512	0.000955803	0.000984037	0.00100033	0.000980837	0.000975847	0.00100108	0.000998081	0.00100251	0.00117139	0.00115719	0.00115179	0.00119232	0.00119823	0.00122156	0.00120709
codB	b0336	P0AA82	43.617	0.000446786	0.000111687	0.000106666	0.000113646	0.00010727	0.000112527	0.000107996	0.000107568	0.000114917	0.000110196	0.00012022	0.000105158	0.000110157	0.000107011	0.000107028	5.05097e-05	4.83582e-05	5.28774e-05	4.68122e-05	4.88679e-05	4.75722e-05	4.73595e-05	7.12925e-05	6.79732e-05	7.35831e-05	6.92977e-05	7.19913e-05	7.0003e-05	6.91107e-05
cof	b0446	P46891	30.3706	7.42729e-06	0	0	0	0	0	0	0	0	0	0	0	0	0	0	0	0	0	0	0	0	0	0	0	0	0	0	0	0
comR	b1111	P75952	23.3615	2.10571e-05	0	0	0	0	0	0	0	0	0	0	0	0	0	0	0	0	0	0	0	0	0	0	0	0	0	0	0	0
copA	b0484	Q59385	87.8721	0.000566098	0.000783768	0.000773222	0.000780115	0.000446704	0.00032695	0.00031821	0.000304969	0.000618508	0.000652611	0.00072806	0.000357914	0.000273313	0.000266214	0.000255287	0.000986138	0.000616866	0.000642517	0.000576964	0.000448821	0.000233031	0.000228138	0.000741696	0.000631101	0.000638093	0.000376535	0.000269639	0.000204667	0.000199402
corA	b3816	P0ABI4	36.5893	0.000118371	0.000123303	0.000120014	0.000115628	0.000134721	0.000133075	0.000127148	0.000128108	0.000148722	0.00012803	0.000136361	0.000175184	0.000232544	0.000199862	0.000149556	0.00016287	0.000150446	0.000157173	0.000181217	0.000201849	0.000184525	0.000163686	0.000146327	0.000138487	0.000135993	0.000164885	0.000175965	0.000163916	0.000152245
cpdA	b3032	P0AEW4	30.9196	3.30548e-05	6.01309e-05	6.40555e-05	5.63347e-05	6.49829e-05	7.06058e-05	6.27569e-05	6.54511e-05	6.43569e-05	7.46779e-05	7.36405e-05	6.79671e-05	6.70148e-05	6.16055e-05	7.42667e-05	5.50774e-05	5.99204e-05	5.6078e-05	5.73993e-05	6.12466e-05	5.53714e-05	5.96973e-05	4.66438e-05	5.05351e-05	4.68221e-05	5.09821e-05	5.41365e-05	4.88877e-05	5.2269e-05
cpdB	b4213	P08331	70.8313	0.000102448	0.000186975	0.000184441	0.000178813	0.00019752	0.000196646	0.00019524	0.000200652	0.000164326	0.000166169	0.000171914	0.000187714	0.000184038	0.000185777	0.00018643	0.000120327	0.00018339	0.000176432	0.000183127	0.000207541	0.000190774	0.000197695	6.60083e-05	9.32909e-05	8.94515e-05	0.000118955	7.58961e-05	6.99755e-05	0.000101453
cpoB	b0742	P45955	28.2311	0.000298058	0.000187182	0.00018359	0.000183918	0.000197339	0.000212132	0.000207295	0.000203669	0.0001867	0.000198486	0.000211498	0.000200863	0.000207176	0.000191305	0.000215486	0.000222452	0.000230826	0.000245132	0.000234108	0.000233166	0.000238431	0.000229886	0.000337355	0.000332713	0.000338764	0.000337107	0.000356277	0.000357548	0.000352392
cpsB	b2049	P24174	53.0157	1.48175e-06	0	0	0	0	0	0	0	0	0	0	0	0	0	0	0	0	0	0	0	0	0	0	0	0	0	0	0	0
cpsG	b2048	P24175	50.462	2.82074e-06	0	0	0	0	0	0	0	0	0	0	0	0	0	0	0	0	0	0	0	0	0	0	0	0	0	0	0	0
cptA	b2896	Q46824	16.0318	6.60911e-06	0	0	0	0	0	0	0	0	0	0	0	0	0	0	0	0	0	0	0	0	0	0	0	0	0	0	0	0
cpxA	b3911	P0AE82	51.6236	3.82352e-05	7.84425e-05	7.237e-05	7.52704e-05	8.42655e-05	8.58608e-05	8.39918e-05	8.84067e-05	6.67616e-05	7.15304e-05	6.54289e-05	8.44684e-05	8.21954e-05	8.1448e-05	7.80252e-05	5.53694e-05	8.65194e-05	8.67211e-05	0.00010021	6.63986e-05	9.49107e-05	0.000113284	4.0766e-05	4.80828e-05	4.64426e-05	6.02806e-05	4.97552e-05	6.38481e-05	6.46365e-05
cpxP	b4484	P0AE85	18.9651	1.59017e-05	1.40963e-05	1.24318e-05	1.15281e-05	1.60853e-05	1.81208e-05	1.58585e-05	1.44408e-05	0	1.22469e-05	1.16831e-05	1.7139e-05	1.9628e-05	1.81016e-05	1.49587e-05	4.69574e-06	9.74512e-06	9.27697e-06	1.23564e-05	1.3906e-05	1.24662e-05	1.11048e-05	4.41857e-06	9.13193e-06	8.60642e-06	1.21944e-05	1.36574e-05	1.22295e-05	1.08033e-05
cpxR	b3912	P0AE88	26.3118	0.000283678	0.000188288	0.000190106	0.000186442	0.000202472	0.000198498	0.000192165	0.00019439	0.000197434	0.000201577	0.000207138	0.000154091	0.00017975	0.000170262	0.00023576	0.000232328	0.000233622	0.000241881	0.000214658	0.000227778	0.000226101	0.000245381	0.000205966	0.000201028	0.000218727	0.000238998	0.000236792	0.000251025	0.000230587
cra	b0080	P0ACP1	37.9668	8.32997e-05	0.000113122	0.000122851	9.44375e-05	0.000121629	0.000131199	0.000127461	0.000121198	0.000129212	0.000133266	0.000121534	0.000150252	0.000150955	0.000140965	0.00014697	0.000141606	0.000113356	0.000125782	0.000107418	0.000165376	0.000163029	0.000166963	6.56957e-05	5.54266e-05	5.7392e-05	5.23214e-05	7.94987e-05	7.81281e-05	8.46278e-05
crcB	b0624	P37002	13.7451	2.14171e-05	0	0	0	0	0	0	0	0	0	0	0	0	0	0	0	0	0	0	0	0	0	0	0	0	0	0	0	0
creA	b4397	P0AE91	17.1077	5.84534e-05	8.14779e-05	8.19883e-05	7.30571e-05	7.78756e-05	8.30084e-05	8.3161e-05	8.00597e-05	8.13563e-05	8.88585e-05	7.594e-05	7.92565e-05	8.32781e-05	8.33873e-05	8.52389e-05	9.34264e-05	9.54304e-05	8.92379e-05	8.17865e-05	8.77814e-05	8.84994e-05	8.44574e-05	8.16401e-05	8.29878e-05	8.89593e-05	6.60389e-05	7.51135e-05	7.54658e-05	7.16312e-05
creB	b4398	P08368	26.125	1.16827e-05	0	0	0	0	0	0	0	0	0	0	0	0	0	0	0	0	0	0	0	0	0	0	0	0	0	0	0	0
creC	b4399	P08401	52.1755	6.19762e-06	0	0	0	0	0	0	0	0	0	0	0	0	0	0	0	0	0	0	0	0	0	0	0	0	0	0	0	0
creD	b4400	P08369	49.8292	6.96343e-07	0	0	0	0	0	0	0	0	0	0	0	0	0	0	0	0	0	0	0	0	0	0	0	0	0	0	0	0
crfC	b4109	P0DM85	84.3701	1.17904e-05	0	0	0	0	0	0	0	0	0	0	0	0	0	0	0	0	0	0	0	0	0	0	0	0	0	0	0	0
crl	b0240	P24251	3.05462	0.000114807	5.84597e-05	5.73137e-05	5.68543e-05	5.57541e-05	5.52873e-05	6.1308e-05	5.59278e-05	2.38092e-05	2.34403e-05	2.45575e-05	6.04342e-05	5.59705e-05	5.77557e-05	5.59763e-05	5.37118e-05	5.36437e-05	5.26159e-05	6.88038e-05	6.59997e-05	6.60705e-05	6.86137e-05	0.000418034	0.000407307	0.000412316	0.000432081	0.000399311	0.000457879	0.00042884
crp	b3357	P0ACJ8	23.6402	0.000644701	0.000725993	0.000734475	0.000689272	0.000686608	0.000658479	0.000651667	0.000689771	0.000692106	0.000695874	0.000665496	0.000651737	0.00063339	0.000635392	0.000704083	0.000754658	0.000778887	0.000737753	0.000769358	0.000758099	0.000767404	0.000786629	0.000809547	0.000814003	0.000778601	0.000793747	0.000791636	0.000784967	0.000796896
crr	b2417	P69783	18.2508	0.0018051	0.00213737	0.00210623	0.00220409	0.00207375	0.00201513	0.0020582	0.00205555	0.00233996	0.00233527	0.00222239	0.00203999	0.00191294	0.00191518	0.00219673	0.00240253	0.00240216	0.00249605	0.00221875	0.0021417	0.00215472	0.00220018	0.00239617	0.00240571	0.00246542	0.00236982	0.00228805	0.00230699	0.00237298
csdA	b2810	Q46925	43.2337	2.17502e-05	5.71582e-05	6.15962e-05	5.87849e-05	5.72488e-05	5.68758e-05	5.85145e-05	5.6739e-05	4.27857e-05	5.61372e-05	5.54313e-05	4.6262e-05	4.41884e-05	4.68898e-05	3.66916e-05	5.94817e-05	6.13122e-05	6.0806e-05	3.32199e-05	3.21075e-05	3.37131e-05	3.0914e-05	3.14835e-05	3.2318e-05	3.17311e-05	2.29452e-05	1.77376e-05	1.86034e-05	1.69171e-05
csdE	b2811	P0AGF2	15.9401	2.01594e-05	2.03714e-05	2.16521e-05	2.10214e-05	1.83356e-05	1.93293e-05	1.76896e-05	2.45734e-05	2.08238e-05	2.38488e-05	2.34912e-05	1.8098e-05	2.05434e-05	1.5144e-05	2.4396e-05	1.34588e-05	1.4749e-05	1.46387e-05	1.17477e-05	1.27122e-05	1.09048e-05	1.58305e-05	1.03618e-05	1.1308e-05	1.11114e-05	9.48578e-06	1.0215e-05	8.75268e-06	1.26006e-05
csgA	b1042	P28307	15.049	1.34594e-05	0	0	0	0	0	0	0	0	0	0	0	0	0	0	0	0	0	0	0	0	0	0	0	0	0	0	0	0
csgB	b1041	P0ABK7	15.8817	0	0	0	0	0	0	0	0	0	0	0	0	0	0	0	0	0	0	0	0	0	0	0	0	0	0	0	0	0
csgC	b1043	P52107	11.9665	4.18068e-07	0	0	0	0	0	0	0	0	0	0	0	0	0	0	0	0	0	0	0	0	0	0	0	0	0	0	0	0
csgD	b1040	P52106	24.9352	1.48095e-05	0	0	0	0	0	0	0	0	0	0	0	0	0	0	0	0	0	0	0	0	0	0	0	0	0	0	0	0
csgE	b1039	P0AE95	14.8786	1.97526e-06	0	0	0	0	0	0	0	0	0	0	0	0	0	0	0	0	0	0	0	0	0	0	0	0	0	0	0	0
csgF	b1038	P0AE98	15.0556	5.5755e-06	0	0	0	0	0	0	0	0	0	0	0	0	0	0	0	0	0	0	0	0	0	0	0	0	0	0	0	0
csgG	b1037	P0AEA2	30.5568	1.217e-05	0	0	0	0	0	0	0	0	0	0	0	0	0	0	0	0	0	0	0	0	0	0	0	0	0	0	0	0
csiD	b2659	P76621	37.36	2.8976e-05	0	0	0	0	0	0	0	0	0	0	0	0	0	0	0	0	0	0	0	0	0	0	0	0	0	0	0	0
csiE	b2535	P54901	49.0399	1.0965e-05	0	0	0	0	0	0	0	0	0	0	0	0	0	0	0	0	0	0	0	0	0	0	0	0	0	0	0	0
csiR	b2664	P37338	24.9906	6.46081e-06	0	0	0	0	0	0	0	0	0	0	0	0	0	0	9.7657e-07	0	0	3.86414e-07	0	0	0	4.59464e-07	0	0	1.90674e-07	0	0	0
cspA	b3556	P0A9X9	7.40319	0.000104077	4.28795e-05	3.96246e-05	4.48824e-05	5.65444e-05	4.95019e-05	4.87123e-05	4.72145e-05	4.54769e-05	4.17823e-05	4.60889e-05	5.9011e-05	5.06939e-05	4.95808e-05	4.16007e-05	2.75244e-05	2.20326e-05	2.49142e-05	3.10285e-05	3.07295e-05	2.64139e-05	2.37316e-05	3.32997e-05	2.65452e-05	2.97172e-05	3.93707e-05	3.8803e-05	3.33157e-05	2.96837e-05
cspB	b1557	P36995	7.71663	1.83323e-06	0	0	0	0	0	0	2.46823e-05	0	0	0	0	0	0	2.45584e-05	0	0	0	0	0	0	1.0867e-05	0	0	0	0	0	0	1.35925e-05
cspC	b1823	P0A9Y6	7.40228	0.00259406	0.00230926	0.00246124	0.00235468	0.00222319	0.00212758	0.00225061	0.00239026	0.00260612	0.00269601	0.00248435	0.00209348	0.0021028	0.00202817	0.00228362	0.00153622	0.00162894	0.0015257	0.00130415	0.00126933	0.00127891	0.00141587	0.00287634	0.0030314	0.0028149	0.00261371	0.00252257	0.00257421	0.00278657
cspD	b0880	P0A968	7.96889	0.000147165	2.28018e-05	2.1491e-05	2.25557e-05	2.29094e-05	2.18093e-05	2.2458e-05	2.24752e-05	2.29065e-05	2.34744e-05	2.29657e-05	2.65335e-05	2.32694e-05	2.33096e-05	2.37343e-05	2.10708e-05	2.0405e-05	2.14503e-05	2.1576e-05	2.0048e-05	2.0717e-05	2.05212e-05	4.4611e-05	4.30225e-05	4.47747e-05	4.79095e-05	4.43015e-05	4.5728e-05	4.49192e-05
cspE	b0623	P0A972	7.46336	0.00152843	0.0014174	0.00149397	0.00140738	0.00126907	0.00126569	0.00122049	0.00132314	0.00142474	0.00161232	0.00150058	0.00138988	0.00130577	0.00126506	0.00136905	0.000782252	0.000862401	0.000813291	0.000728661	0.000698347	0.000679467	0.000731477	0.00111325	0.00122529	0.00116698	0.0010953	0.00102879	0.00101993	0.0010824
cspF	b1558	P0A976	7.54459	3.69014e-07	0	0	0	0	0	0	0	0	0	0	0	0	0	0	0	0	0	0	0	0	0	0	0	0	0	0	0	0
cspG	b0990	P0A978	7.78064	3.96869e-06	3.13226e-05	3.39738e-05	4.01656e-05	4.46958e-05	3.88405e-05	3.51873e-05	3.5075e-05	3.22285e-05	3.5098e-05	4.24893e-05	4.38156e-05	3.80225e-05	3.48663e-05	3.48989e-05	1.41654e-05	1.54024e-05	1.86884e-05	1.9505e-05	1.68675e-05	1.54999e-05	1.54426e-05	1.71377e-05	1.8557e-05	2.22911e-05	2.47491e-05	2.1299e-05	1.955e-05	1.93158e-05
cspH	b0989	P0A982	7.70189	1.61446e-07	0	0	0	0	0	0	0	0	0	0	0	0	0	0	0	0	0	0	0	0	0	0	0	0	0	0	0	0
cspI	b1552	P0A986	7.68365	1.07376e-07	0	0	0	0	0	0	0	0	0	0	0	0	0	0	0	0	0	0	0	0	0	0	0	0	0	0	0	0
csrA	b2696	P69913	6.85582	0.000366319	2.94307e-05	2.93594e-05	3.00003e-05	0	0	3.40842e-06	4.93721e-06	3.02819e-05	3.03309e-05	3.17358e-05	0	0	3.37733e-06	4.91243e-06	1.54126e-05	1.53859e-05	1.62567e-05	0	0	1.5014e-06	2.17373e-06	2.17542e-05	2.16267e-05	2.26224e-05	0	0	2.20933e-06	3.17208e-06
csrD	b3252	P13518	73.3384	1.69104e-05	0	0	0	0	0	0	0	0	0	0	0	0	0	0	0	0	0	0	0	0	0	0	0	0	0	0	0	0
cstA	b0598	P15078	75.1044	9.28854e-05	0.000215573	0.000208728	0.000183506	0.000203741	0.000223402	0.000236014	0.000175135	0	0	0	0	0	0	0	0.000100724	9.1104e-05	9.85675e-05	0.000114228	0.000128207	0.000136331	8.35966e-05	8.04853e-05	7.55936e-05	4.91821e-05	7.73227e-05	9.3249e-05	7.46181e-05	4.97258e-05
cueO	b0123	P36649	56.5556	0.000785204	0.00117215	0.00116652	0.00114094	0.000835859	0.000684118	0.000670123	0.000603121	0.00130591	0.00130379	0.00121802	0.000914625	0.000701989	0	0	0.000873265	0.000857084	0.000848638	0.00060462	0.00047749	0.000160847	0.000146843	0.000510826	0.000502661	0.000484749	0.000358598	0.000280654	0.000128058	0.000124906
cueR	b0487	P0A9G4	15.235	4.69451e-05	1.45105e-05	1.35554e-05	1.29223e-05	1.20702e-05	1.41431e-05	1.33632e-05	1.29803e-05	1.49302e-05	1.40039e-05	1.36699e-05	1.18325e-05	1.38452e-05	1.32413e-05	1.29151e-05	6.56229e-06	6.14547e-06	6.01254e-06	5.26736e-06	6.14199e-06	5.88647e-06	5.71489e-06	6.17495e-06	5.75879e-06	5.57795e-06	5.1983e-06	6.03218e-06	5.77467e-06	5.55975e-06
curA	b1449	P76113	37.6093	0.000121408	0.000177613	0.000180112	0.000182867	0.00022187	0.000200043	0.000184147	0.000192652	0.000206595	0.000208999	0.000193736	0.000213683	0.000192084	0.000174191	0.000196938	0.000156245	0.000156797	0.000149965	0.000190844	0.000170864	0.000155929	0.000173412	0.000143871	0.000140603	0.000143943	0.000190083	0.0001574	0.000145445	0.000154091
cusA	b0575	P38054	114.706	2.40445e-06	0	0	0.000363683	0.00014664	0	0	0.000479128	0	0	0	0	0	0	0	0	0	0	0	0	0	0	0	0	1.11234e-05	1.89286e-05	0	0	1.45416e-05
cusB	b0574	P77239	44.3044	1.85741e-06	0	0	0	5.96664e-05	0	0	0	0	0	0	5.39983e-05	0	0	0	0	0	0	2.40379e-05	0	0	0	0	0	0	2.35236e-05	0	0	0
cusC	b0572	P77211	50.269	1.75622e-06	0.000155176	0.000211369	0.000149397	0.000149653	0.00030502	0.000315496	0	0	0	0	0.000102358	0	0	0	7.01771e-05	7.14596e-05	6.95119e-05	0.00017058	0.000132463	0.000138975	0	2.47631e-05	2.8772e-05	2.41828e-05	7.35394e-05	4.87854e-05	5.11259e-05	0
cusF	b0573	P77214	12.251	3.76647e-06	0	0	0	4.33667e-05	0	0	0	0	0	0	4.27216e-05	0	0	0	0	0	0	2.91959e-05	0	0	0	0	0	0	7.48946e-05	0	0	0
cusR	b0571	P0ACZ8	25.3942	1.93406e-05	1.42588e-05	1.37091e-05	1.59672e-05	2.4717e-05	1.43459e-05	1.67698e-05	1.60932e-05	1.46712e-05	1.41627e-05	1.68936e-05	2.35713e-05	1.34785e-05	1.59938e-05	1.55984e-05	6.44846e-06	6.21516e-06	7.43043e-06	2.66328e-05	2.27038e-05	2.45373e-05	1.69337e-05	4.55088e-06	4.36807e-06	5.17001e-06	1.97127e-05	1.67234e-05	1.80535e-05	1.23555e-05
cusS	b0570	P77485	53.7374	1.05134e-05	0	3.85948e-05	0	0	0	0	0	0	0	0	0	0	0	0	0	1.59012e-05	0	0	0	0	0	0	4.96689e-06	0	0	0	0	0
cutA	b4137	P69488	12.3309	1.78351e-05	1.46134e-05	1.60352e-05	1.15597e-05	8.40405e-06	8.78537e-06	8.50065e-06	1.02449e-05	1.50361e-05	1.65658e-05	1.22284e-05	8.23855e-06	8.60034e-06	8.4231e-06	1.01935e-05	6.60882e-06	7.26975e-06	5.37852e-06	3.66748e-06	3.81527e-06	3.74452e-06	4.51056e-06	1.39921e-05	1.53277e-05	1.1227e-05	8.14364e-06	8.43089e-06	8.26514e-06	9.87325e-06
cutC	b1874	P67826	26.7615	3.62762e-05	6.05141e-05	6.36778e-05	5.81094e-05	6.28278e-05	6.55781e-05	6.51226e-05	5.90073e-05	6.09258e-05	6.75573e-05	6.61649e-05	6.07467e-05	6.21783e-05	6.68785e-05	6.39732e-05	5.62673e-05	5.84042e-05	5.34243e-05	5.49561e-05	5.61163e-05	5.86542e-05	5.43224e-05	3.69239e-05	3.88841e-05	2.97376e-05	3.94567e-05	4.8026e-05	4.13691e-05	3.17086e-05
cvpA	b2313	P08550	17.9068	1.32627e-05	0	0	0	0	0	0	0	0	0	0	0	0	0	0	0	0	0	0	0	0	0	0	0	0	0	0	0	0
cvrA	b1191	P76007	62.2666	2.39291e-05	7.33689e-05	8.16798e-05	5.84717e-05	6.25758e-05	6.83459e-05	6.75724e-05	0	6.90708e-05	0	0	6.13434e-05	6.69065e-05	6.69627e-05	0	4.04629e-05	1.02626e-05	7.53995e-06	2.73077e-05	2.9681e-05	2.97685e-05	0	1.90373e-05	4.80844e-06	3.49748e-06	1.34748e-05	1.45751e-05	1.46015e-05	0
cyaA	b3806	P00936	97.5668	0.000179295	0.000138286	0.000131864	0.000114367	0.00016108	0.000168457	0.000170503	0.000156391	0.000126539	0.000126239	0.000115964	0.000166682	0.000158589	0.000175908	0.000165978	0.000102001	9.67765e-05	0.000133235	0.000168543	0.000174857	0.000179775	0.000165367	2.10689e-05	1.99069e-05	2.71326e-05	3.65122e-05	3.7697e-05	3.87132e-05	3.53146e-05
cyaY	b3807	P27838	12.2313	8.23013e-05	2.21467e-05	2.1898e-05	1.90664e-05	1.83671e-05	1.76818e-05	1.92681e-05	1.96447e-05	2.20756e-05	2.11899e-05	1.81329e-05	1.86338e-05	1.96321e-05	1.97201e-05	2.40427e-05	2.0772e-05	2.04175e-05	1.88216e-05	1.61386e-05	1.5792e-05	1.71237e-05	1.81457e-05	2.51304e-05	2.45993e-05	2.245e-05	2.04776e-05	1.9941e-05	2.1598e-05	2.26968e-05
cybB	b1418	P0ABE5	20.2862	0.000113822	0	0	0	0	0	0	0	0	0	0	0	0	0	0	0	0	0	0	0	0	0	0	0	0	0	0	0	0
cycA	b4208	P0AAE0	51.6591	0.000195278	0.000221778	0.000215625	0.000216807	0.000265521	0.000274361	0.000274252	0.000256754	0.000212476	0.000210213	0.000212853	0.000249157	0.000243578	0.000251655	0.000262095	0.000179157	0.000176543	0.000171659	0.000204797	0.000209736	0.000249807	0.00020166	0.00013017	0.000127392	0.000124656	0.000139924	0.000142606	0.000169658	0.000135821
cydA	b0733	P0ABJ9	58.2044	0.000250115	0.000512261	0.000492352	0.000494272	0.000532437	0.00053137	0.000519535	0.000505456	0.000563091	0.000561175	0.000510669	0.000518317	0.000514247	0.000519687	0.000529666	0.000521066	0.000520891	0.000532645	0.000519845	0.000546576	0.000542783	0.000505951	0.00041289	0.000392158	0.000389756	0.000409935	0.000424279	0.000413283	0.000322603
cydB	b0734	P0ABK2	42.4526	0.000132	6.00212e-05	5.52102e-05	6.45661e-05	7.35441e-05	6.93631e-05	7.09515e-05	7.01892e-05	0	0	6.64636e-05	7.09415e-05	6.89011e-05	7.00394e-05	6.30177e-05	2.47102e-05	1.14719e-05	5.69899e-05	6.30064e-05	6.15767e-05	6.26116e-05	6.03888e-05	4.18529e-05	1.93501e-05	9.51671e-05	0.000117894	0.000113415	0.00011056	0.000105749
cydC	b0886	P23886	62.9194	5.97906e-05	0.000106785	0.000110964	8.63512e-05	0.000121368	0.000127669	9.87965e-05	0.000129412	0.000151345	0.000156266	0.000131166	0.000150817	0.000151539	0.000147171	4.54237e-05	7.19275e-05	7.42103e-05	6.21823e-05	7.30879e-05	7.34653e-05	7.02804e-05	2.68449e-05	2.53807e-05	2.60778e-05	2.16329e-05	2.70486e-05	2.70569e-05	2.58546e-05	9.79356e-06
cydD	b0887	P29018	65.0554	7.18207e-05	0.000205383	0.000214187	0.000220408	0.000257871	0.000262793	0.0002496	0.000247084	0.000161384	0.000158987	0.00017124	0.000160859	0.000161982	0.000157306	0.0001679	0.000197037	0.000181589	0.000120491	0.000235877	0.000271055	0.000266627	0.00023341	8.7718e-05	9.59896e-05	7.81872e-05	0.000123602	0.000135361	0.000130594	0.00011871
cydX	b4515	P56100	4.04165	4.03553e-05	0	0	0	0	0	0	0	0	0	0	0	0	0	0	0	0	0	0	0	0	0	0	0	0	0	0	0	0
cynR	b0338	P27111	32.9605	1.08243e-05	0	0	0	0	0	0	0	0	0	0	0	0	0	0	0	0	0	0	0	0	0	0	0	0	0	0	0	0
cynS	b0340	P00816	17.0486	7.38568e-06	0	0	0	0	0	0	0	0	0	0	0	0	0	0	0	0	0	0	0	0	0	0	0	0	0	0	0	0
cynT	b0339	P0ABE9	23.7319	2.32151e-06	0	0	0	0	0	0	0	0	0	0	0	0	0	0	0	0	0	0	0	0	0	0	0	0	0	0	0	0
cynX	b0341	P17583	41.3602	2.88996e-07	0	0	0	0	0	0	0	0	0	0	0	0	0	0	0	0	0	0	0	0	0	0	0	0	0	0	0	0
cyoA	b0432	P0ABJ1	34.9109	0.000834494	0.000648272	0.00063296	0.000650352	0.000678683	0.000687672	0.000685844	0.000691701	0.000745883	0.000764747	0.000735526	0.000596462	0.000628808	0.000624561	0.000631696	0.000562496	0.000562922	0.000556296	0.000519971	0.000545506	0.000538368	0.000537021	0.000517158	0.000513504	0.000550418	0.000577882	0.000580133	0.000584926	0.000539149
cyoB	b0431	P0ABI8	74.367	0.00113226	0.00120758	0.00119063	0.00116925	0.00119694	0.0012371	0.00123062	0.00120648	0.00146369	0.001453	0.00145746	0.00123047	0.00113134	0.00109974	0.00113776	0.00136515	0.00134617	0.00139084	0.00116739	0.00111754	0.00109725	0.001134	0.00107808	0.0010571	0.00109574	0.00107006	0.00104941	0.00104788	0.00102605
cyoC	b0430	P0ABJ3	22.6224	0.000434532	0	0	0	0	0	0	0	0	0	0	0	0	0	0	0	0	0	0	0	0	0	0	0	0	0	0	0	0
cyoD	b0429	P0ABJ6	12.0293	0.000374706	0	0	0	0	0	0	0	0	0	0	0	0	0	0	0	0	0	0	0	0	0	0	0	0	0	0	0	0
cyoE	b0428	P0AEA5	32.2481	0.000196035	0	0	0	0	0	0	0	0	0	0	0	0	0	0	0	0	0	0	0	0	0	0	0	0	0	0	0	0
cysA	b2422	P16676	41.0584	0.000635168	0.000200384	0.000203312	0.000193762	0.000232467	0.00021284	0.00022958	0.000202298	0.000191974	0.000191831	0.000177992	0.000205801	0.00023326	0.000231816	0.000197174	0.000231302	0.000228124	0.000214396	0.000228845	0.000242533	0.000243734	0.000218834	0.000150725	0.000144266	0.000144042	0.000191604	0.000189026	0.000181197	0.000157949
cysB	b1275	P0A9F3	36.15	0.000227584	0.000165379	0.000162216	0.000154965	0.000168553	0.000168543	0.000166991	0.000158051	0.00020611	0.00020762	0.000175613	0.000178126	0.000187202	0.000187096	0.000174199	0.000220881	0.000217917	0.000202938	0.000210928	0.00020967	0.000206946	0.000203917	0.00022645	0.000216028	0.000205126	0.000208529	0.000223363	0.000225785	0.000209038
cysC	b2750	P0A6J1	22.321	0.000149257	0.00014265	0.000131276	0.000137894	0.000127831	0.000118821	0.000123416	0.000110334	0.000116232	0.000118422	0.000118604	0.000123652	0.00012182	0.000118274	0.000108501	0.000129763	0.000131229	0.000130909	0.000124761	0.000121828	0.000123681	0.000113029	0.000189376	0.000166803	0.000184822	0.000154828	0.000165743	0.000160509	0.000154451
cysD	b2752	P21156	35.1879	0.00101175	0.000460322	0.000455573	0.000451249	0.000523081	0.000538544	0.000538969	0.000514713	0.000513094	0.000524543	0.000504406	0.000541375	0.000490643	0.000484586	0.000505992	0.000450533	0.000461661	0.000458604	0.000604633	0.000569967	0.000560074	0.000565798	0.00060449	0.000598642	0.000604196	0.000760652	0.000742382	0.000746214	0.000736388
cysE	b3607	P0A9D4	29.3163	0.000107337	0.000109488	0.00010548	0.000112204	9.28714e-05	0.000106804	0.000101585	9.719e-05	0.000116687	9.79957e-05	0.000120836	9.87462e-05	0.000107904	9.52477e-05	9.72764e-05	0.000103895	9.61014e-05	0.000109666	6.54384e-05	7.20411e-05	6.82941e-05	6.41758e-05	0.000119017	0.00011349	0.000119069	7.66704e-05	8.81573e-05	8.25185e-05	7.85977e-05
cysG	b3368	P0AEA8	49.9188	4.60412e-05	9.58046e-05	0.000102178	0.000100806	9.51166e-05	0.000103404	0.000101672	0.000103778	8.18227e-05	8.83799e-05	7.93783e-05	9.92862e-05	0.000105123	0.00011261	0.000103035	9.41801e-05	7.28097e-05	7.44007e-05	9.88444e-05	7.49176e-05	7.69304e-05	0.000102776	3.40317e-05	3.73799e-05	3.56067e-05	3.72909e-05	2.64882e-05	2.91862e-05	4.15186e-05
cysH	b2762	P17854	27.9755	0.000308652	0.000390789	0.000388867	0.000395026	0.000386483	0.000369594	0.000359958	0.000364784	0.000391508	0.000411757	0.000403754	0.000404616	0.000372028	0.000390857	0.000382231	0.00045129	0.000450326	0.000444775	0.000430509	0.00039772	0.000410456	0.000419341	0.00048494	0.000487567	0.000601485	0.000537733	0.00050095	0.000491418	0.000496699
cysI	b2763	P17846	63.9974	0.00114878	0.00114686	0.00114161	0.00112988	0.00115272	0.00116515	0.00112674	0.00114043	0.00115241	0.00120021	0.00112799	0.00120022	0.00115608	0.00112897	0.0011773	0.00143464	0.00145248	0.00142234	0.0013588	0.00137039	0.00133405	0.00135638	0.00135774	0.001278	0.00136578	0.00138016	0.00136089	0.00131781	0.00140835
cysJ	b2764	P38038	66.269	0.000952476	0.00143297	0.00144769	0.00146546	0.00155907	0.00156762	0.00155156	0.00152785	0.001723	0.00176037	0.00165797	0.00152254	0.00148295	0.0015149	0.0015955	0.0017363	0.00174417	0.00174406	0.00165334	0.00167928	0.0016635	0.00169902	0.00164931	0.00167518	0.00167493	0.00172512	0.00167775	0.00172825	0.00169525
cysK	b2414	P0ABK5	34.4892	0.00590224	0.0060485	0.0059328	0.00655619	0.00574627	0.00626012	0.00611088	0.00634032	0.00668533	0.00742653	0.00695492	0.00650008	0.006863	0.00644933	0.00692259	0.00681623	0.00719727	0.00680208	0.00649663	0.00682021	0.0066004	0.00669283	0.0128502	0.0129998	0.0130905	0.0119633	0.0127176	0.0125635	0.0125721
cysM	b2421	P16703	32.6317	0.000321719	0.000426184	0.000425621	0.000431859	0.00040005	0.000425944	0.000421231	0.000410879	0.00043572	0.000450405	0.000438402	0.000435987	0.000407165	0.000416479	0.000430813	0.000391484	0.000405172	0.000404793	0.000381077	0.000385013	0.000386591	0.000386672	0.000501258	0.000515222	0.000516853	0.000491566	0.000506269	0.000504982	0.00049726
cysN	b2751	P23845	52.5578	0.00112595	0.00180813	0.00174915	0.00169208	0.00197287	0.00190841	0.00192727	0.00185341	0.0019753	0.00200092	0.00197669	0.00190794	0.00180011	0.00185178	0.00185767	0.00128659	0.00128876	0.00130241	0.00135036	0.00129825	0.00130945	0.00133186	0.000921049	0.000924236	0.000885609	0.000996608	0.00100388	0.000960237	0.00100608
cysP	b2425	P16700	37.6141	0.000599494	0.00120535	0.00119591	0.00122849	0.00118579	0.00115029	0.00114356	0.00114826	0.00121101	0.00122259	0.00121819	0.00120619	0.00115933	0.00110448	0.00117289	0.00101475	0.00101862	0.00102596	0.00105272	0.00100894	0.000992008	0.00099842	0.000788004	0.000826023	0.00093693	0.000822526	0.000840148	0.000827861	0.000852625
cysQ	b4214	P22255	27.1756	0.000101208	0.000152926	0.000156916	0.000150467	0.000162992	0.000149326	0.00014923	0.000140918	0.000155279	0.000150701	0.000166769	0.000149851	0.000144595	0.000141619	0.000142636	0.00015957	0.000159194	0.000165996	0.000160132	0.00015102	0.000145364	0.000149684	0.000229323	0.000207518	0.000232035	0.000205846	0.00018856	0.000196517	0.000169408
cysS	b0526	P21888	52.2015	0.00031733	0.000692537	0.000654065	0.000658723	0.000629402	0.000630189	0.000626423	0.000612086	0.000660541	0.000688387	0.000659342	0.000604541	0.000594437	0.000616794	0.000622992	0.000418533	0.000626394	0.000649119	0.00062699	0.000653814	0.000650217	0.000658934	0.000435755	0.000517961	0.000541568	0.000508928	0.000521428	0.000528093	0.000503013
cysU	b2424	P16701	30.2915	8.86837e-05	2.99429e-05	4.15431e-05	5.87911e-05	4.3545e-05	5.02243e-05	8.61472e-05	0	3.0809e-05	4.29178e-05	6.21923e-05	4.26874e-05	4.91666e-05	8.53614e-05	0	1.35415e-05	1.8834e-05	2.73545e-05	1.90028e-05	2.18112e-05	3.79477e-05	0	1.4335e-05	1.98551e-05	2.85494e-05	2.10978e-05	2.40989e-05	4.18803e-05	0
cysW	b2423	P0AEB0	32.5372	7.00229e-05	0	0	0	0	0	0	0	0	0	0	0	0	0	0	0	0	0	0	0	0	0	0	0	0	0	0	0	0
cysZ	b2413	P0A6J3	29.3047	3.86997e-05	0	0	0	0	0	0	0	0	0	0	0	0	0	0	0	0	0	0	0	0	0	0	0	0	0	0	0	0
cytR	b3934	P0ACN7	37.7873	2.34988e-05	0	0	0	1.96888e-05	4.11997e-05	4.26364e-05	0	0	0	0	0	4.0332e-05	4.22475e-05	0	0	0	0	8.59208e-06	1.7892e-05	2.27255e-05	0	0	0	0	4.48911e-06	9.30291e-06	1.18026e-05	0
dacA	b0632	P0AEB2	44.4434	0.000366437	0.000612797	0.000613859	0.000603476	0.000619711	0.000605987	0.000622108	0.000610544	0.00067027	0.000635465	0.000648432	0.000598272	0.000583889	0.0005753	0.000612542	0.000727615	0.000725238	0.000700462	0.000698021	0.000709833	0.000714951	0.000758053	0.000656178	0.000711614	0.000696247	0.000802726	0.000765638	0.000893259	0.000856548
dacB	b3182	P24228	51.7977	4.81362e-05	6.45276e-05	7.26645e-05	6.89057e-05	3.24838e-05	0	4.42469e-05	3.98929e-05	7.44626e-05	8.10727e-05	7.11322e-05	2.89311e-05	0	4.04377e-05	3.7049e-05	3.27286e-05	6.04316e-05	5.57872e-05	1.2879e-05	0	1.79767e-05	1.6394e-05	1.77147e-05	2.1677e-05	3.33468e-05	6.20661e-06	0	8.29559e-06	7.30413e-06
dacC	b0839	P08506	43.6084	0.000266921	0.000313001	0.000309526	0.000309741	0.00031261	0.000304265	0.000305702	0.000291022	0.000227049	0.000225714	0.000220014	0.000316921	0.000304363	0.00031273	0.000306397	0.000383038	0.000384903	0.000384223	0.000374823	0.00037424	0.000369698	0.000360103	0.000390607	0.000419964	0.000439845	0.000423618	0.000390345	0.000391678	0.000365667
dacD	b2010	P33013	43.3275	1.81645e-06	7.44041e-05	7.36433e-05	6.66944e-05	7.03787e-05	6.81637e-05	6.76191e-05	6.62593e-05	7.6556e-05	7.60801e-05	7.05528e-05	6.89927e-05	6.67282e-05	6.70023e-05	6.59267e-05	3.36487e-05	3.3387e-05	3.10318e-05	3.07129e-05	2.96019e-05	2.97861e-05	2.91723e-05	1.23897e-05	1.22424e-05	1.12652e-05	1.18605e-05	1.13762e-05	1.1434e-05	1.11053e-05
dadA	b1189	P0A6J5	47.6068	6.02083e-05	0.00159941	0.00173388	0.00170019	0.00199583	0.00234763	0.00255404	0.00203602	0.00896906	0	0	0.00754485	0	0.00734876	0.00839277	0.00396978	1.70859e-05	3.58786e-05	0.00339647	4.34119e-05	0.00328539	0.00374611	0.00140499	6.00406e-06	1.2482e-05	0.00126151	2.16152e-05	0.00121634	0.00137241
dadX	b1190	P29012	38.8442	1.46565e-05	0	0	0	0	0	0	0	0	0	0	0	0	0	0	0	0	0	0	0	0	0	0	0	0	0	0	0	0
dam	b3387	P0AEE8	32.0992	2.87087e-05	5.24049e-05	4.8823e-05	4.60221e-05	5.60007e-05	0	5.05767e-05	4.81557e-05	5.39206e-05	5.04385e-05	4.86846e-05	5.48978e-05	0	5.01154e-05	4.79139e-05	2.9985e-05	2.21344e-05	2.14133e-05	2.44384e-05	0	2.22789e-05	2.12017e-05	1.81383e-05	1.33339e-05	1.27707e-05	1.55044e-05	0	1.40501e-05	1.32597e-05
damX	b3388	P11557	46.1613	0.00026642	0.000591519	0.000591376	0.000600549	0.000503686	0.000485345	0.000489754	0.000481	0.000545545	0.000561929	0.000556929	0.000473337	0.000446527	0.000475263	0.000450114	0.00047596	0.000480257	0.000510545	0.00045898	0.000409959	0.000449329	0.00042718	0.000278407	0.000304771	0.00031238	0.000303133	0.00027049	0.000285563	0.000273664
dapA	b2478	P0A6L2	31.2696	0.000474561	0.000817958	0.000778462	0.000808585	0.000817605	0.000862395	0.000826462	0.000849499	0.00105016	0.000973117	0.000922672	0.000787005	0.000911439	0.000887198	0.00083894	0.000933668	0.000913037	0.00087902	0.000883193	0.000951328	0.000936149	0.000922151	0.00100473	0.000964604	0.00102093	0.00100853	0.00105281	0.00105877	0.00104077
dapB	b0031	P04036	28.7563	0.000399848	0.000485418	0.000496917	0.000490651	0.000514528	0.000523409	0.000519739	0.000516068	0.000323347	0.0006033	0.000615533	0.000516393	0.000522427	0.000515051	0.000523599	0.000425214	0.000540995	0.000546324	0.000499366	0.000518531	0.000502698	0.000504367	0.000438441	0.000489569	0.000492869	0.000504272	0.000506669	0.000516536	0.00049871
dapD	b0166	P0A9D8	29.8917	0.00178285	0.0013976	0.00138608	0.00132924	0.00126598	0.00125428	0.00125494	0.00128656	0.00133519	0.00136725	0.00131467	0.00125414	0.00125061	0.0012136	0.00139235	0.00141837	0.0014612	0.00114583	0.0013701	0.00155012	0.00149164	0.00166939	0.00220172	0.00220637	0.00187842	0.00211405	0.00231209	0.00226011	0.00246549
dapE	b2472	P0AED7	41.2685	7.58375e-05	0.000114841	0.000105146	9.45484e-05	0.000110333	0.000105935	0.000118687	0.000119238	0.000107825	0.000104041	0.000103146	0.000109295	0.000113091	0.000119377	0.000109135	4.73922e-05	9.11159e-05	4.53674e-05	4.8654e-05	0.000111689	5.30693e-05	4.82919e-05	5.99314e-05	7.55913e-05	4.2972e-05	3.94707e-05	7.37949e-05	6.1917e-05	6.98704e-05
dapF	b3809	P0A6K1	30.2082	6.20557e-05	8.07961e-05	7.49575e-05	8.14291e-05	8.21966e-05	8.80198e-05	8.9588e-05	8.09065e-05	8.58187e-05	7.94589e-05	8.54397e-05	7.51254e-05	8.40977e-05	7.92205e-05	8.32736e-05	0.000112141	0.00010191	0.000112407	0.000104043	0.000114193	0.000121358	0.000107193	9.85203e-05	9.14465e-05	0.000100947	0.000102092	0.000107542	0.000110515	9.95098e-05
dauA	b1206	P0AFR2	59.3963	1.41107e-05	0	0	0	0	0	0	0	0	0	0	0	0	0	0	0	0	0	0	0	0	0	0	0	0	0	0	0	0
dbpA	b1343	P21693	49.1552	2.06077e-05	0	0	0	0	0	0	0	0	0	0	0	0	0	0	0	0	0	0	0	0	0	0	0	0	0	0	0	0
dcd	b2065	P28248	21.249	0.0001216	8.81192e-05	9.06657e-05	8.66239e-05	9.65435e-05	0.000101772	9.63254e-05	8.62836e-05	9.03098e-05	9.42625e-05	9.27441e-05	9.47169e-05	9.1509e-05	9.6542e-05	8.90296e-05	8.84971e-05	8.82282e-05	8.72432e-05	9.36182e-05	9.72542e-05	9.53199e-05	8.17544e-05	0.000100463	0.000118745	0.000100765	9.37448e-05	9.55154e-05	9.35095e-05	8.48651e-05
dcm	b1961	P0AED9	53.4642	6.05183e-05	0	0	8.42558e-06	0	6.73325e-05	0	0	0	0	0	0	6.59145e-05	0	0	0	0	3.92028e-06	0	2.92409e-05	0	0	0	0	1.09107e-06	0	8.61543e-06	0	0
dcp	b1538	P24171	77.5148	0.000530787	0.000680705	0.000667376	0.000667285	0.000632263	0.000637532	0.000620584	0.000615142	0.000641752	0.000707958	0.000724333	0.000592815	0.000665077	0.000658956	0.000593102	0.000646712	0.000660898	0.000675845	0.000622971	0.000659412	0.000665976	0.000628897	0.000512128	0.000478098	0.00055418	0.000497255	0.000504932	0.000442567	0.000472751
dcrB	b3472	P0AEE1	19.7873	0.000195361	0.000169063	0.000172252	0.000177023	0.000172904	0.00017177	0.00017206	0.000173295	0.000186238	0.000185235	0.00019348	0.000161323	0.000161673	0.000158137	0.000160229	0.000239096	0.000233038	0.000234799	0.000208285	0.000213482	0.000208194	0.000203355	0.00033506	0.000332754	0.000336826	0.000328247	0.000327817	0.000324507	0.000304718
dctA	b3528	P0A830	45.4357	3.39696e-05	0	0	0.000387714	0	0.000372699	0	0	0	0	0.000410149	0	0.000364855	0	0	0	0	0.000180399	0	0.000161856	0	0	0	0	0.000150623	0	0.000143066	0	0
dctR	b3507	P37195	20.408	4.56309e-06	0	0	0	0	0	0	0	0	0	0	0	0	0	0	0	0	0	0	0	0	0	0	0	0	0	0	0	0
dcuA	b4138	P0ABN5	45.7502	0.000183491	0.0002221	0.000192339	0.000202152	0.000233983	0.000252164	0.000245252	0.000260547	0.000250946	0.00024177	0.000231488	0.000216312	0.000245671	0.000235458	0	0.000167681	0.000156772	0.000157615	0.000190905	0.000204665	0.000210921	0.000103874	0.000236675	0.000220362	0.000219334	0.000282603	0.000333381	0.000310372	0.000151582
dcuB	b4123	P0ABN9	47.9347	0	0	0	0	0	0	0	0	0	0	0	0	0	0	0	0	0	0	0	0	0	0	0	0	0	0	0	0	0
dcuC	b0621	P0ABP3	48.4117	0	0	0	0	0	0	0	0	0	0	0	0	0	0	0	0	0	0	0	0	0	0	0	0	0	0	0	0	0
dcuD	b3227	P45428	48.8302	0	0	0	0	0	0	0	0	0	0	0	0	0	0	0	0	0	0	0	0	0	0	0	0	0	0	0	0	0
dcuR	b4124	P0AD01	27.4881	3.20753e-05	0	0	0	0	0	0	0	0	0	0	0	0	0	0	0	0	0	0	0	0	0	0	0	0	0	0	0	0
dcuS	b4125	P0AEC8	60.5499	8.88469e-06	0	0	0	0	0	0	0	0	0	0	0	0	0	0	0	0	0	0	0	0	0	0	0	0	0	0	0	0
dcyD	b1919	P76316	35.1529	0.000195271	0.000351115	0.000356179	0.000349573	0.000365819	0.00035877	0.000345942	0.000357789	0.000332394	0.000319686	0.000352644	0.000385313	0.000343523	0.000340638	0.000357873	0.000402546	0.000395324	0.000416936	0.000436998	0.000420065	0.000422673	0.0004077	0.000482537	0.000498641	0.000514328	0.000578388	0.000550025	0.000529898	0.000540416
ddlA	b0381	P0A6J8	39.3153	8.13135e-05	0.000119273	0.000117894	0.000123094	0.00011541	0.000133448	0.000135963	0.000128645	0.000117503	0.000125332	0.000124897	0.00011208	0.000123068	0.000124032	0.000131537	0.000121476	0.000124441	0.000118534	0.000141071	0.000150047	0.000152953	0.000160822	8.48517e-05	8.10205e-05	9.07079e-05	9.0056e-05	0.000103738	0.000108788	0.000108731
ddlB	b0092	P07862	32.8393	6.79196e-05	0.000171158	0.000161625	0.000154837	0.000179286	0.000195796	0.000181769	0.000164779	0.000174591	0.000179766	0.000159436	0.000166046	0.000184501	0.000166545	0.000157801	0.000192108	0.00018367	0.000168757	0.000189719	0.000123269	0.000115622	0.000169364	0.000155923	0.000149533	0.000137814	0.000147816	0.000115542	0.000105447	0.000130116
ddpA	b1487	P76128	57.6405	1.61101e-05	3.55232e-05	3.56178e-05	3.39991e-05	4.17705e-05	3.18794e-05	3.18676e-05	2.68676e-05	0	4.12332e-05	3.71436e-05	4.1061e-05	3.12141e-05	3.42936e-05	0	1.60866e-05	3.32152e-05	3.22342e-05	3.74939e-05	1.38472e-05	2.46534e-05	8.66117e-06	4.54113e-06	9.33757e-06	8.97127e-06	1.11007e-05	4.07988e-06	7.25554e-06	2.52781e-06
ddpB	b1486	P77308	37.3125	5.21427e-07	0	0	0	0	0	0	0	0	0	0	0	0	0	0	0	0	0	0	0	0	0	0	0	0	0	0	0	0
ddpC	b1485	P77463	31.9706	6.70163e-07	0	0	0	0	0	0	0	0	0	0	0	0	0	0	0	0	0	0	0	0	0	0	0	0	0	0	0	0
ddpD	b1484	P77268	36.0995	1.00895e-06	0	0	0	0	0	0	0	0	0	0	0	0	0	0	0	0	0	0	0	0	0	0	0	0	0	0	0	0
ddpF	b1483	P77622	34.5885	1.2084e-06	0	0	0	0	0	0	0	0	0	0	0	0	0	0	0	0	0	0	0	0	0	0	0	0	0	0	0	0
ddpX	b1488	P77790	21.2128	2.81618e-06	0	0	0	0	0	0	0	0	0	0	0	0	0	0	0	0	0	0	0	0	0	0	0	0	0	0	0	0
deaD	b3162	P0A9P6	70.5453	0.000422926	0.00046352	0.000472004	0.000471451	0.000528198	0.000521693	0.000513603	0.000491478	0.000514999	0.000525656	0.000480259	0.000473427	0.000487091	0.000471964	0.000490766	0.000553418	0.000568	0.000543347	0.000550659	0.000555003	0.000546858	0.000537752	0.000394862	0.000394775	0.000402677	0.000462181	0.000449531	0.000428528	0.000423816
dedA	b2317	P0ABP6	24.5099	3.66493e-05	0	0	0	0	0	0	0	0	0	0	0	0	0	0	0	0	0	0	0	0	0	0	0	0	0	0	0	0
dedD	b2314	P09549	22.9061	3.26506e-05	4.83897e-05	4.51572e-05	4.49019e-05	4.57064e-05	4.30151e-05	4.48031e-05	4.3364e-05	4.29054e-05	4.68974e-05	4.30239e-05	3.76314e-05	4.09396e-05	4.015e-05	3.82033e-05	4.50684e-05	4.37565e-05	4.3805e-05	4.12012e-05	3.97815e-05	4.03162e-05	3.75316e-05	3.46976e-05	3.35481e-05	3.83559e-05	3.88832e-05	3.19666e-05	3.85934e-05	3.64614e-05
def	b3287	P0A6K3	19.3282	9.08899e-05	0.000144201	0.000144827	0.000145382	0.000145973	0.000156304	0.00014724	0.000157406	0.000142371	0.000148391	0.000149762	0.000137745	0.000146007	0.000141173	0.00015092	0.000124564	0.000130858	9.86251e-05	0.000145615	0.00015325	0.000146029	0.000151743	0.00020386	0.00022555	0.000232119	0.000285698	0.000281187	0.000266088	0.000257774
degP	b0161	P0C0V0	49.3537	0.000552103	0.000659	0.000650996	0.000676179	0.000635691	0.000645631	0.00065418	0.000633968	0.000613428	0.000637851	0.000602032	0.000584504	0.000603568	0.000547642	0.000573463	0.000833773	0.000839404	0.000885912	0.000755224	0.000815232	0.000799928	0.000707723	0.00103187	0.00105663	0.00107351	0.0010188	0.00103281	0.00105647	0.000999457
degQ	b3234	P39099	47.2045	0.000158979	0.000342984	0.000344186	0.000326073	0.000360023	0.000367764	0.000368225	0.000359675	0.000396613	0.000380001	0.000308128	0.00038894	0.000386309	0.000396745	0.000380782	0.000460246	0.000444677	0.000422055	0.000447827	0.000454547	0.000464489	0.000422932	0.000390896	0.000408874	0.000360284	0.000404315	0.000393674	0.000413722	0.00036706
degS	b3235	P0AEE3	37.5806	3.4924e-05	8.08489e-05	8.00852e-05	9.07467e-05	9.57415e-05	0.000104523	0.000104971	9.37408e-05	8.9117e-05	8.52327e-05	9.06306e-05	0.000101268	9.68231e-05	0.000104721	0.000104173	8.19818e-05	8.08754e-05	7.05785e-05	9.31829e-05	9.99071e-05	0.000102208	9.24603e-05	5.34065e-05	5.24676e-05	4.53302e-05	6.36654e-05	6.79299e-05	6.94157e-05	6.22732e-05
deoA	b4382	P07650	47.1886	7.81438e-05	0.000151761	0.000140706	0.000136762	0.000146653	0.000144514	0.000153045	0.000156722	0.000146639	0.00015221	0.000145299	0.00014216	0.0001463	0.000141011	0.000142229	0.000232875	0.000238	0.000275239	0.000116483	0.000295001	0.00012194	0.000229496	0.000146063	0.000130012	0.000157322	0.000101153	0.000176102	0.000106757	0.000153881
deoB	b4383	P0A6K6	44.3694	0.000313743	0.000523414	0.000498051	0.000513977	0.00056753	0.000556401	0.000546715	0.000541774	0.000620288	0.000584921	0.00063448	0.000544528	0.000551217	0.000531997	0.000517809	0.000666242	0.000664991	0.00067691	0.000624065	0.000632788	0.000621127	0.000584845	0.000617931	0.000613469	0.000648094	0.00063228	0.000628123	0.000610467	0.000585511
deoC	b4381	P0A6L0	27.7335	0.000123245	0.000134259	0.000125416	0.000124125	0.000123651	0.00013037	0.000127431	0.000121911	0.000146985	0.000144968	0.000142816	0.000149522	0.000132223	0.000135353	0.00012749	0.000152806	0.000154235	0.00015553	0.000146055	0.000140424	0.000137045	0.000136259	0.000101636	0.000113203	0.000115515	0.000115043	0.000112774	0.000116553	0.000107673
deoD	b4384	P0ABP8	25.9497	0.000542684	0.000556314	0.000552957	0.000550681	0.000550292	0.00054219	0.000528192	0.000526468	0.000544652	0.000539717	0.00056869	0.000555716	0.000561141	0.000539069	0.000581288	0.000667366	0.000659406	0.000676401	0.000703376	0.000687731	0.000682952	0.000683913	0.00075891	0.000762912	0.000767367	0.000710425	0.000703865	0.000699604	0.000682467
deoR	b0840	P0ACK5	28.5477	3.82984e-05	0	0	0	0	0	0	0	0	0	0	0	0	0	0	0	0	0	0	0	0	0	0	0	0	0	0	0	0
der	b2511	P0A6P5	55.0352	0.000240342	0.000467218	0.000466557	0.000463847	0.000513185	0.00050306	0.000509667	0.000493578	0.000381698	0.000393362	0.000392833	0.000497969	0.000470094	0.000473358	0.000496974	0.000538573	0.000537856	0.000554518	0.00060203	0.000568948	0.000577572	0.000575545	0.000271121	0.000270771	0.00024858	0.000312109	0.000300046	0.000297516	0.000295523
dfp	b3639	P0ABQ0	43.4377	8.65009e-05	8.23057e-05	8.65832e-05	8.2715e-05	9.58587e-05	9.987e-05	0.000105203	9.83473e-05	7.85182e-05	8.72517e-05	8.27048e-05	9.25384e-05	9.2437e-05	0.000101523	9.90126e-05	7.9998e-05	8.75408e-05	8.31316e-05	9.49645e-05	7.53943e-05	0.000101425	9.63036e-05	3.96691e-05	4.21575e-05	4.00163e-05	4.91115e-05	4.01391e-05	5.15235e-05	4.84655e-05
dgcC	b0385	P0AAP1	41.537	1.45116e-06	0	0	0	0	0	0	0	0	0	0	0	0	0	0	0	0	0	0	0	0	0	0	0	0	0	0	0	0
dgcE	b2067	P38097	123.886	2.25063e-05	0	0	0	0	0	0	0	0	0	0	0	0	0	0	0	0	0	0	0	0	0	0	0	0	0	0	0	0
dgcF	b1522	P76147	34.3039	2.39692e-07	0	0	0	0	0	0	0	0	0	0	0	0	0	0	0	0	0	0	0	0	0	0	0	0	0	0	0	0
dgcI	b0834	P75801	49.8724	2.50901e-05	0	0	0	0	0	0	0	0	0	0	0	0	0	0	0	0	0	0	0	0	0	0	0	0	0	0	0	0
dgcJ	b1786	P76237	56.6019	9.49186e-06	0	1.13215e-05	1.03416e-05	0	0	0	1.4529e-05	0	1.16962e-05	1.09399e-05	0	0	0	1.4456e-05	0	5.13275e-06	4.81177e-06	0	0	0	6.39673e-06	0	1.60326e-06	1.48799e-06	0	0	0	2.07436e-06
dgcM	b1341	P77302	46.4517	8.34149e-05	0	0	0	0	0	0	0	0	0	0	0	7.61512e-05	6.75848e-05	0	0	0	0	0	3.37821e-05	3.0045e-05	0	0	0	0	0	1.19441e-05	1.06108e-05	0
dgcN	b2604	P46139	45.9889	8.03346e-06	0	0	0	0	0	0	0	0	0	0	0	0	0	0	0	0	0	0	0	0	0	0	0	0	0	0	0	0
dgcP	b1794	P76245	38.5131	4.25182e-05	0	0	0	0	0	0	0	0	0	0	0	0	0	0	0	0	0	0	0	0	0	0	0	0	0	0	0	0
dgcQ	b1956	P76330	64.2501	1.88552e-05	0	0	0	0	0	0	0	0	0	0	0	0	0	0	0	0	0	0	0	0	0	0	0	0	0	0	0	0
dgcT	b1025	P75908	51.7819	2.53271e-06	0	0	0	0	0	0	0	0	0	0	0	0	0	0	0	0	0	0	0	0	0	0	0	0	0	0	0	0
dgcZ	b1535	P31129	33.8631	3.07595e-06	0	0	0	0	0	0	0	0	0	0	0	0	0	0	0	0	0	0	0	0	0	0	0	0	0	0	0	0
dgkA	b4042	P0ABN1	13.2445	6.15414e-05	6.59558e-05	0	7.06152e-05	7.2539e-05	7.1011e-05	6.47358e-05	6.65535e-05	0	0	6.2909e-05	7.11104e-05	6.60908e-05	6.41453e-05	6.62194e-05	1.62918e-06	0	2.99777e-05	3.16556e-05	3.11328e-05	2.8516e-05	2.93018e-05	1.97103e-06	0	3.57568e-05	4.01665e-05	3.93123e-05	3.59671e-05	3.6651e-05
dgoA	b4477	Q6BF16	21.3904	7.47304e-07	0	0	0	0	0	0	0	0	0	0	0	0	0	0	0	0	0	0	0	0	0	0	0	0	0	0	0	0
dgoD	b4478	Q6BF17	42.5224	5.3481e-06	0	0	0	0	0	0	0	0	0	0	0	0	0	0	0	0	0	0	0	0	0	0	0	0	0	0	0	0
dgoK	b3693	P31459	31.3732	1.5345e-06	0	0	0	0	0	0	0	0	0	0	0	0	0	0	0	0	0	0	0	0	0	0	0	0	0	0	0	0
dgoR	b4479	P31460	26.0793	3.09781e-05	2.42859e-05	0	0	3.0015e-05	3.09976e-05	3.19126e-05	3.0421e-05	2.49883e-05	0	0	2.92756e-05	3.0785e-05	3.19526e-05	3.25685e-05	1.09831e-05	0	0	2.3416e-05	2.40523e-05	2.51195e-05	2.39681e-05	7.15489e-06	0	0	1.59985e-05	1.63539e-05	1.70601e-05	1.61429e-05
dgoT	b3691	P0AA76	47.0762	0	0	0	0	0	0	0	0	0	0	0	0	0	0	0	0	0	0	0	0	0	0	0	0	0	0	0	0	0
dgt	b0160	P15723	59.3822	5.35248e-05	4.33668e-05	0	8.55966e-05	0	0	0	0	0	0	9.05485e-05	0	0	0	0	1.96123e-05	0	3.98266e-05	0	0	0	0	5.0331e-06	0	1.00767e-05	0	0	0	0
dhaK	b1200	P76015	38.2148	8.49117e-05	0.000145921	0.000139681	0.000131777	0.000137144	0.000139902	0.000137947	0.000132709	0.000164991	0.000172406	0.00015645	0.000142731	0.00013879	0.000141306	0.000119204	0.000118776	0.000123072	0.000116618	0.000107686	0.000110482	0.000108407	0.000103976	8.07687e-05	7.08677e-05	9.0285e-05	8.93204e-05	7.86575e-05	8.5354e-05	7.67514e-05
dhaL	b1199	P76014	22.6315	6.48346e-05	4.37819e-05	3.88758e-05	4.61389e-05	0	2.95581e-05	2.91485e-05	2.5944e-05	4.50482e-05	4.01622e-05	4.88082e-05	0	2.89356e-05	2.88827e-05	2.58137e-05	1.98001e-05	1.76248e-05	2.14677e-05	0	1.28364e-05	1.28399e-05	1.14225e-05	1.28986e-05	1.1434e-05	1.3788e-05	0	8.72784e-06	8.72031e-06	7.69318e-06
dhaM	b1198	P37349	51.448	0.000148826	0.000195916	0.000188374	0.000182203	0.000194287	0.000194075	0.000209729	0.000211269	0.00021235	0.000198499	0.000199551	0.000179138	0.000190314	0.000182981	0.000192182	0.00022193	0.000212024	0.000214021	0.000210254	0.00021546	0.00022434	0.000210148	0.000153608	0.000153171	0.000164116	0.00013551	0.000143036	0.000154379	0.000158632
dhaR	b1201	P76016	70.561	1.18327e-05	0	0	0	0	0	0	0	0	0	0	0	0	0	0	0	0	0	0	0	0	0	0	0	0	0	0	0	0
diaA	b3149	P66817	21.0738	3.51925e-05	7.14966e-05	7.63504e-05	7.7338e-05	7.97135e-05	8.59639e-05	7.42201e-05	6.95906e-05	7.35667e-05	7.88792e-05	8.18144e-05	7.81458e-05	8.41557e-05	7.49286e-05	6.92413e-05	3.23348e-05	3.46153e-05	3.5985e-05	3.47875e-05	3.7333e-05	3.633e-05	3.0639e-05	3.04263e-05	3.24373e-05	3.3384e-05	3.43314e-05	3.66656e-05	3.564e-05	2.98072e-05
dicA	b1570	P06966	15.6559	3.53336e-05	1.28056e-05	1.31821e-05	1.11817e-05	1.5656e-05	1.60657e-05	1.59885e-05	1.47134e-05	1.31776e-05	1.36183e-05	1.18303e-05	1.53493e-05	1.57274e-05	1.58443e-05	1.46395e-05	5.79197e-06	5.97626e-06	5.2034e-06	6.8329e-06	6.97697e-06	7.04365e-06	6.47793e-06	6.13136e-06	6.30025e-06	5.4307e-06	7.58624e-06	7.70876e-06	7.7736e-06	7.08983e-06
dicB	b1575	P09557	6.96421	1.94644e-07	0	0	0	0	0	0	0	0	0	0	0	0	0	0	0	0	0	0	0	0	0	0	0	0	0	0	0	0
dicC	b1569	P06965	8.57764	1.37849e-06	0	0	0	0	0	0	0	0	0	0	0	0	0	0	0	0	0	0	0	0	0	0	0	0	0	0	0	0
dinB	b0231	Q47155	39.5155	5.52213e-06	0	0	0	0	0	0	0	0	0	0	0	0	0	0	0	0	0	0	0	0	0	0	0	0	0	0	0	0
dinD	b3645	P23840	31.0778	6.94879e-06	0	0	0	0	0	0	0	0	0	0	0	0	0	0	0	0	0	0	0	0	0	0	0	0	0	0	0	0
dinF	b4044	P28303	49.6458	5.55024e-06	0	0	0	0	0	0	0	0	0	0	0	0	0	0	0	0	0	0	0	0	0	0	0	0	0	0	0	0
dinG	b0799	P27296	81.4393	8.53561e-06	0	0	0	0	0	0	0	0	0	0	0	0	0	0	0	0	0	0	0	0	0	0	0	0	0	0	0	0
dinI	b1061	P0ABR1	8.94887	4.09561e-05	6.63304e-06	7.78298e-06	6.90365e-06	8.06472e-06	4.30805e-06	7.17885e-06	7.29783e-06	0	7.28062e-06	5.92485e-06	7.90589e-06	0	7.11337e-06	7.26119e-06	2.99975e-06	6.72352e-06	5.81812e-06	3.5194e-06	1.87088e-06	3.16227e-06	3.21305e-06	5.08083e-06	1.13408e-05	9.71564e-06	6.25186e-06	3.30738e-06	5.58397e-06	5.62648e-06
dinJ	b0226	Q47150	9.40569	5.84911e-05	1.03853e-05	1.04497e-05	8.7421e-06	1.24012e-05	1.38626e-05	1.41029e-05	1.1492e-05	1.01156e-05	1.0203e-05	8.48824e-06	1.22785e-05	1.41036e-05	1.37749e-05	1.17072e-05	5.64951e-06	5.69708e-06	4.88071e-06	6.59908e-06	7.40993e-06	7.52657e-06	6.19576e-06	6.83491e-06	6.86392e-06	5.82162e-06	8.3733e-06	9.35672e-06	9.49322e-06	7.74973e-06
dinQ	b4613	A5A624	2.98874	4.38547e-07	0	0	0	0	0	0	0	0	0	0	0	0	0	0	0	0	0	0	0	0	0	0	0	0	0	0	0	0
djlA	b0055	P31680	30.579	2.92721e-05	3.67305e-05	3.68377e-05	3.81913e-05	3.28817e-05	3.50673e-05	3.87205e-05	4.50323e-05	4.02005e-05	3.71706e-05	3.83746e-05	3.22373e-05	3.4332e-05	3.71794e-05	4.48062e-05	3.67772e-05	2.64684e-05	2.84456e-05	1.43508e-05	1.52303e-05	2.71028e-05	1.98265e-05	1.8321e-05	1.3131e-05	1.39709e-05	7.49787e-06	7.91895e-06	1.49026e-05	1.02115e-05
djlB	b0646	P77381	55.2557	0	0	0	0	0	0	0	0	0	0	0	0	0	0	0	0	0	0	0	0	0	0	0	0	0	0	0	0	0
djlC	b0649	P77359	55.6815	7.78126e-07	0	0	0	0	0	0	0	0	0	0	0	0	0	0	0	0	0	0	0	0	0	0	0	0	0	0	0	0
dkgA	b3012	Q46857	31.1093	0.000130422	0.000175892	0.000176389	0.000172198	0.000178958	0.000160276	0.000166057	0.000162186	0.000129279	0.00013602	0.000144227	0.000142553	0.00012196	0.000130598	0.000131904	0.000239777	0.000294223	0.000221935	0.000110687	0.000100348	0.000103249	0.000233154	0.000132958	0.000182392	0.0001507	9.57157e-05	8.4324e-05	9.293e-05	0.000150477
dkgB	b0207	P30863	29.4364	4.85407e-05	9.99473e-05	9.03012e-05	8.95484e-05	8.56809e-05	9.22615e-05	9.52621e-05	9.4064e-05	0.000120706	0.000112489	0.00011253	9.65186e-05	9.59612e-05	8.75955e-05	9.37071e-05	0.000128399	0.000113209	0.000116155	0.000103571	0.000109367	0.000109602	0.000117051	8.88918e-05	7.87874e-05	7.97235e-05	7.41209e-05	7.77322e-05	7.86766e-05	8.16212e-05
dksA	b0145	P0ABS1	17.5276	0.000665994	0.000655006	0.000652381	0.000711101	0.000709896	0.00068934	0.000675605	0.000658407	0.000664933	0.000655891	0.000627692	0.000642498	0.000631071	0.000626051	0.000632393	0.000412217	0.00041827	0.000427435	0.000426696	0.000423884	0.000420594	0.000408868	0.000695483	0.000693799	0.00068411	0.000762385	0.000761731	0.000753812	0.000703448
dld	b2133	P06149	64.6116	0.000482159	0.000498155	0.000521956	0.000492689	0.000548219	0.000525071	0.000524613	0.000517351	0.000546243	0.000564318	0.000414573	0.000471705	0.000583235	0.00054939	0.000514528	0.000514593	0.000530857	0.000470262	0.000488267	0.000521858	0.000511465	0.000469143	0.000263199	0.00027313	0.000261738	0.000327255	0.000304471	0.000293633	0.000299236
dmlA	b1800	P76251	40.3145	1.38028e-05	0	0	0	0	0	0	0	0	0	0	0	0	0	0	0	0	0	0	0	0	0	0	0	0	0	0	0	0
dmlR	b1799	P76250	34.6305	1.50024e-05	0	0	0	0	0	0	0	0	0	0	0	0	0	0	0	0	0	0	0	0	0	0	0	0	0	0	0	0
dmsA	b0894	P18775	90.3976	1.32643e-05	0	0	0	0	0	0	0	0	0	0	0	0	0	0	0	0	0	0	0	0	0	0	0	0	0	0	0	0
dmsB	b0895	P18776	22.8687	4.31435e-06	0	0	0	0	0	0	0	0	0	0	0	0	0	0	0	0	0	0	0	0	0	0	0	0	0	0	0	0
dmsC	b0896	P18777	30.8259	3.44623e-06	0	0	0	0	0	0	0	0	0	0	0	0	0	0	0	0	0	0	0	0	0	0	0	0	0	0	0	0
dmsD	b1591	P69853	23.3444	3.42539e-05	6.01296e-05	3.93343e-05	4.65014e-05	5.63563e-05	6.08323e-05	5.81027e-05	5.58824e-05	0	3.50076e-05	4.49712e-05	4.91047e-05	5.73223e-05	5.76606e-05	4.82209e-05	1.83405e-05	3.09157e-05	3.29544e-05	4.18509e-05	4.5859e-05	4.32271e-05	3.78438e-05	1.55321e-05	2.60734e-05	2.75151e-05	3.7172e-05	4.05351e-05	3.81655e-05	3.31348e-05
dnaA	b3702	P03004	52.5181	0.000106418	0.000125647	0.000146281	0.000124799	0.000139612	0.000140432	0.000135773	0.0001392	0	0.000146932	0	0.000162369	0.000156629	0.000157462	0.000178423	9.8025e-05	0.000103858	8.15365e-05	0.000107211	0.00010913	0.000108381	0.000117973	3.55584e-05	3.69649e-05	2.87419e-05	4.22405e-05	4.14538e-05	4.25551e-05	4.37457e-05
dnaB	b4052	P0ACB0	52.3895	7.68728e-05	0.000166464	0.000165315	0.000164401	0.000190715	0.000191473	0.000195344	0.000173214	0.000186496	0.000236167	0.000199032	0.000182199	0.000207282	0.000210249	0.000206772	0.000142229	0.000155844	0.000150976	0.000157866	0.000178156	0.000136931	0.000162345	6.45607e-05	7.20582e-05	5.75443e-05	6.39614e-05	7.53135e-05	5.03387e-05	6.5735e-05
dnaC	b4361	P0AEF0	27.9348	2.63505e-05	7.69653e-05	7.09288e-05	5.18273e-05	7.85322e-05	7.87794e-05	8.03521e-05	6.963e-05	0	0	4.89623e-05	7.69856e-05	7.71203e-05	7.96191e-05	6.92804e-05	6.59268e-06	6.09086e-06	2.68247e-05	3.4271e-05	3.4212e-05	3.53949e-05	3.06563e-05	4.29476e-06	3.95142e-06	1.72286e-05	2.3415e-05	2.32618e-05	2.40388e-05	2.06474e-05
dnaE	b0184	P10443	129.903	7.1706e-05	0	0	0	0	0	0	0	0	0	0	0	0	0	0	0	0	0	0	0	0	0	0	0	0	0	0	0	0
dnaG	b3066	P0ABS5	65.5639	4.48952e-05	0.000100016	9.52141e-05	0.000101723	0.000115773	0.000117652	0.000107484	0.000101332	0.000100088	9.34649e-05	0.000105631	0.000120542	0.000125861	9.36636e-05	0.00010426	7.25992e-05	6.91531e-05	8.14008e-05	0.000125554	0.000133523	0.000129905	0.000117619	2.22086e-05	2.15529e-05	2.90336e-05	4.48325e-05	3.57643e-05	3.47558e-05	4.09519e-05
dnaJ	b0015	P08622	41.0999	0.000269372	0.000352474	0.000335006	0.00034154	0.000364619	0.000337554	0.000341722	0.000330482	0.000320357	0.000322627	0.000323438	0.000298495	0.000299386	0.000290924	0.000296318	0.000380134	0.000377838	0.000387551	0.000372457	0.000341468	0.000353737	0.000355289	0.000352387	0.000330048	0.000327423	0.000337719	0.000282453	0.000273424	0.000304985
dnaK	b0014	P0A6Y8	69.1141	0.00510303	0.0059673	0.00606839	0.00600205	0.00613326	0.00602634	0.00606994	0.00621876	0.00592504	0.00592317	0.00607708	0.00581026	0.00575134	0.00568172	0.0063996	0.00706	0.00723041	0.00714839	0.00739709	0.00736514	0.00737407	0.00784723	0.00607953	0.00613043	0.00607072	0.00610771	0.00606358	0.00608936	0.00623108
dnaN	b3701	P0A988	40.5862	0.000150018	0.000159787	0.000161271	0.000153108	0.000175644	0.000172106	0.00017933	0.000171287	0.000157974	0.000151832	0.000157335	0.000201353	0.00019872	0.00021631	0.000204133	0.000188899	0.000190244	0.000190337	0.000218219	0.00022473	0.000236571	0.000222359	0.000252437	0.000276033	0.000218698	0.000307375	0.000247567	0.000328929	0.000313717
dnaQ	b0215	P03007	27.0986	9.77026e-05	6.155e-05	0	0	0	0	0	0	6.33302e-05	0	0	0	0	0	0	3.83367e-05	0	0	0	0	0	1.24556e-05	2.70554e-05	0	0	0	0	0	9.08813e-06
dnaT	b4362	P0A8J2	19.4549	1.25062e-05	2.30019e-05	2.04745e-05	0	2.70582e-05	2.80007e-05	2.73917e-05	2.93625e-05	2.36672e-05	2.07559e-05	0	2.38183e-05	2.85419e-05	2.71419e-05	2.92151e-05	1.04024e-05	1.20743e-05	0	1.48825e-05	1.62337e-05	1.2066e-05	1.29275e-05	8.00872e-06	9.25737e-06	0	1.20169e-05	1.30446e-05	9.68468e-06	1.02899e-05
dnaX	b0470	P06710	71.1369	8.40022e-05	0.000127596	0.000127682	0.000130101	0.00017541	0.000193193	0.000168843	0.000179692	9.40473e-05	9.40955e-05	9.7788e-05	0.000129494	0.00014456	0.00014329	0.000128571	8.4446e-05	8.08953e-05	0.000139127	0.000129126	0.000204984	0.000125801	0.000190935	2.58428e-05	3.00927e-05	5.30278e-05	3.50789e-05	5.65919e-05	4.45594e-05	4.95705e-05
dosC	b1490	P0AA89	53.177	3.00967e-05	0	0	0	0	0	0	0	0	0	0	0	0	0	0	0	0	0	0	0	0	0	0	0	0	0	0	0	0
dosP	b1489	P76129	90.2594	1.26134e-05	0	0	0	0	0	0	0	0	0	0	0	0	0	0	0	0	0	0	0	0	0	0	0	0	0	0	0	0
dpiA	b0620	P0AEF4	25.453	1.06709e-05	0	0	0	0	0	0	0	0	0	0	0	0	0	0	0	0	0	0	0	0	0	0	0	0	0	0	0	0
dpiB	b0619	P77510	61.6834	8.62e-07	0	0	0	0	0	0	0	0	0	0	0	0	0	0	0	0	0	0	0	0	0	0	0	0	0	0	0	0
dppA	b3544	P23847	60.293	0.00224924	0.0024948	0.00248697	0.00242836	0.00258276	0.00255511	0.00252425	0.00250858	0.00237363	0.00260171	0.00261404	0.00224346	0.00228334	0.00225226	0.00227164	0.00248627	0.00265651	0.00262602	0.00244253	0.00255747	0.00254917	0.00253064	0.00202147	0.00203321	0.00199201	0.00201567	0.00204314	0.00200087	0.00198818
dppB	b3543	P0AEF8	37.4965	7.07398e-05	2.48465e-05	0	4.11055e-05	8.01737e-05	8.39151e-05	7.60775e-05	8.67874e-05	0	0	4.34835e-05	8.23624e-05	8.79788e-05	8.12785e-05	9.0616e-05	9.65962e-06	0	1.91257e-05	6.29206e-05	6.4705e-05	5.92859e-05	6.8657e-05	1.16864e-05	0	2.28127e-05	7.98373e-05	8.17048e-05	7.4777e-05	8.58769e-05
dppC	b3542	P0AEG1	32.3081	5.21474e-05	3.00597e-05	3.46941e-05	2.90589e-05	4.93297e-05	4.5988e-05	4.91621e-05	6.81599e-05	3.09291e-05	3.58422e-05	3.074e-05	4.83582e-05	4.50195e-05	4.87136e-05	6.78178e-05	1.35943e-05	1.5729e-05	1.35206e-05	2.15272e-05	1.99715e-05	2.16558e-05	3.00091e-05	1.43909e-05	1.65817e-05	1.41112e-05	2.39006e-05	2.20662e-05	2.39e-05	3.28437e-05
dppD	b3541	P0AAG0	35.844	9.19161e-05	0.000189414	0.000207932	0.000186775	0.000205609	0.00021942	0.000209007	0.000220805	0.000209645	0.000217179	0.000201856	0.000204705	0.000223179	0.00020911	0.000206803	0.000227073	0.000235392	0.000214993	0.000221372	0.00022865	0.000221728	0.00022737	0.000145638	0.000153072	0.000153938	0.000175655	0.000189245	0.000177413	0.000177605
dppF	b3540	P37313	37.56	0.000108389	0.000158639	0.000163479	0.000149051	0.000139642	0.00015795	0.000156165	0.000163308	0.000146212	0.000164573	0.00016559	0.000142666	0.000193604	0.000186654	0.000160253	0.000166087	0.000177521	0.000175694	0.000147463	0.00017909	0.000174664	0.00017851	0.000127864	0.000129163	0.00013759	0.000103488	0.000141562	0.000126242	0.000140846
dps	b0812	P0ABT2	18.6951	0.00169921	0.000818818	0.00082884	0.000810048	0.000794466	0.000878128	0.000860748	0.000863204	0.000769141	0.000727281	0.000768026	0.000848679	0.000960576	0.000984875	0.000985279	0.00101761	0.00101961	0.000993885	0.0010668	0.00113512	0.00113925	0.00115758	0.00150082	0.00150237	0.00144758	0.00151184	0.00163632	0.00163016	0.00165675
dsbA	b3860	P0AEG4	23.1043	0.000424255	0.00123146	0.001203	0.00119677	0.00125354	0.00126428	0.00125474	0.0012649	0.00116878	0.00119129	0.00113048	0.00111664	0.00124957	0.00118542	0.00113703	0.000820451	0.000833248	0.000822879	0.000822203	0.000858951	0.00084931	0.000842123	0.000815045	0.000825956	0.000798412	0.000828363	0.0008734	0.000871059	0.000829399
dsbB	b1185	P0A6M2	20.142	5.02434e-05	2.8909e-05	2.88888e-05	3.56744e-05	3.38188e-05	2.95605e-05	3.03409e-05	3.25794e-05	1.24906e-05	1.70654e-05	3.72201e-05	3.67737e-05	2.51597e-05	3.3571e-05	2.69475e-05	2.26251e-05	2.43923e-05	3.72783e-05	2.01492e-05	2.57936e-05	3.05699e-05	2.91417e-05	3.19344e-05	3.42862e-05	5.18757e-05	2.98276e-05	3.79987e-05	4.49839e-05	4.25259e-05
dsbC	b2893	P0AEG6	25.6214	0.000126391	0.000201291	0.000195964	0.000190736	0.000178895	0.000186351	0.000180386	0.000180501	0.000197645	0.000203489	0.000201046	0.000169945	0.000181921	0.000180467	0.000175808	0.000182827	0.000184061	0.000182356	0.000155952	0.000163882	0.000161659	0.000161342	0.000160001	0.000155202	0.000162577	0.000150998	0.000155415	0.000151959	0.000143215
dsbD	b4136	P36655	61.7944	6.26075e-05	4.86859e-05	5.94719e-05	6.23688e-05	6.62912e-05	0	7.33076e-05	5.8423e-05	0	0	6.5977e-05	6.49857e-05	0	7.26389e-05	5.81297e-05	3.34096e-05	2.69623e-05	5.34611e-05	5.0365e-05	0	3.22919e-05	4.99735e-05	1.76836e-05	1.4212e-05	2.78982e-05	2.79589e-05	0	1.78192e-05	2.7347e-05
dsbG	b0604	P77202	27.4947	4.3994e-05	4.97297e-05	5.35301e-05	5.37508e-05	5.83445e-05	5.64113e-05	5.3781e-05	4.83961e-05	5.65494e-05	6.07983e-05	5.99861e-05	5.33498e-05	5.01065e-05	4.72638e-05	3.89418e-05	6.57435e-05	6.78175e-05	7.01818e-05	6.73836e-05	6.7665e-05	6.58918e-05	5.85456e-05	4.61702e-05	3.78606e-05	4.34219e-05	5.58063e-05	4.47759e-05	4.03473e-05	4.87657e-05
dsdA	b2366	P00926	47.9	4.38446e-05	8.80626e-05	9.00105e-05	7.72604e-05	8.87848e-05	9.00591e-05	9.42568e-05	8.29271e-05	9.12339e-05	7.9838e-05	7.50173e-05	9.19088e-05	8.17598e-05	9.01652e-05	7.81387e-05	7.92543e-05	7.48486e-05	6.82944e-05	7.73118e-05	7.52663e-05	7.83379e-05	7.007e-05	3.87405e-05	4.0613e-05	2.71534e-05	3.55288e-05	3.37147e-05	4.82148e-05	3.20145e-05
dsdC	b2364	P46068	35.3318	1.23437e-05	0	0	0	0	0	0	0	0	0	0	0	0	0	0	0	0	0	0	0	0	0	0	0	0	0	0	0	0
dsdX	b2365	P08555	47.1626	6.59078e-07	0	0	0	0	0	0	0	0	0	0	0	0	0	0	0	0	0	0	0	0	0	0	0	0	0	0	0	0
dsrB	b1952	P0AEG8	6.94576	3.46519e-05	0	0	0	0	0	0	0	0	0	0	0	0	0	0	0	0	0	0	0	0	0	0	0	0	0	0	0	0
dtd	b3887	P0A6M4	15.9499	7.23289e-05	0	0	2.73351e-05	0	0	9.33488e-05	0	0	0	2.89165e-05	0	0	9.24973e-05	0	0	0	1.27186e-05	0	0	4.11199e-05	0	0	0	1.06193e-05	0	0	3.6305e-05	0
dtpA	b1634	P77304	53.9585	9.04857e-06	0	0	0	0	0	0	0	0	0	0	0	0	0	0	0	0	0	0	0	0	0	0	0	0	0	0	0	0
dtpB	b3496	P36837	53.5746	1.5348e-05	0	0	0	0	0	0	0	0	0	0	0	0	0	0	0	0	0	0	0	0	0	0	0	0	0	0	0	0
dtpC	b4130	P39276	53.054	3.70704e-07	0	0	0	0	0	0	0	0	0	0	0	0	0	0	0	0	0	0	0	0	0	0	0	0	0	0	0	0
dtpD	b0709	P75742	54.1583	2.23268e-05	0	0	0	0	0	0	0	0	0	0	0	0	0	0	0	0	0	0	0	0	0	0	0	0	0	0	0	0
dusA	b4049	P32695	38.4675	6.88087e-05	0.000104182	0.000104833	9.83656e-05	0.000116438	0.000111148	0.000112136	0.000104751	0.000137197	0.000110678	0.000111711	0.000126099	0.000122062	0.000109362	0.000105695	0.000141942	0.000127883	0.00012259	0.000128144	0.000133685	0.000125587	0.000115766	0.000100939	9.47203e-05	9.34636e-05	0.000109623	0.000106877	0.000110064	8.78705e-05
dusB	b3260	P0ABT5	35.8657	2.75665e-05	3.31518e-05	3.88796e-05	0	4.34984e-05	5.74799e-05	4.19132e-05	3.46533e-05	0	0	0	0	0	0	0	1.22414e-05	2.57283e-05	0	1.46235e-05	1.92298e-05	1.42232e-05	1.24573e-05	5.18347e-06	1.08492e-05	0	6.49429e-06	8.49869e-06	6.27886e-06	5.4536e-06
dusC	b2140	P33371	35.1991	6.14866e-06	0	0	0	0	0	0	0	0	0	0	0	0	0	0	0	0	0	0	0	0	0	0	0	0	0	0	0	0
dut	b3640	P06968	16.1553	0.000161985	0.000217933	0.000203282	0.000214389	0.000206138	0.000207117	0.000206951	0.000212839	0.000228273	0.000224669	0.000227562	0.000198773	0.00021331	0.000201743	0.000213139	0.000151102	0.000143371	0.000152357	0.000141241	0.000143914	0.000140367	0.000148268	0.000213274	0.000201525	0.000212016	0.000209083	0.000212012	0.000206551	0.000216365
dxr	b0173	P45568	43.3875	3.69857e-05	2.26506e-05	2.2422e-05	2.42593e-05	2.47892e-05	2.6615e-05	2.40913e-05	2.09396e-05	2.74805e-05	2.68433e-05	0	0	3.13825e-05	2.12617e-05	0	2.36761e-05	1.83899e-05	1.39598e-05	1.30401e-05	2.67635e-05	2.32832e-05	1.03454e-05	1.00254e-05	7.75474e-06	5.82785e-06	5.79113e-06	1.18282e-05	1.02785e-05	4.52905e-06
dxs	b0420	P77488	67.6162	0.000145516	0.000191845	0.000193738	0.000189816	0.000210822	0.000219724	0.000213921	0.000219622	0.000183715	0.00019008	0.000178475	0.000215002	0.000232944	0.000229214	0.00021587	0.000247656	0.000245199	0.000245327	0.000277563	0.000277427	0.00027079	0.000287937	0.000234213	0.000252489	0.000253525	0.00024776	0.000238681	0.000239581	0.000247072
eaeH	b0297	P36943	33.1748	0	0	0	0	0	0	0	0	0	0	0	0	0	0	0	0	0	0	0	0	0	0	0	0	0	0	0	0	0
eamA	b1533	P31125	32.3238	3.52336e-05	0	0	0	0	0	0	0	0	0	0	0	0	0	0	0	0	0	0	0	0	0	0	0	0	0	0	0	0
eamB	b2578	P38101	21.216	1.33418e-06	0	0	0	0	0	0	0	0	0	0	0	0	0	0	0	0	0	0	0	0	0	0	0	0	0	0	0	0
ebgA	b3076	P06864	117.878	8.23645e-07	0	0	0	0	0	0	0	0	0	0	0	0	0	0	0	0	0	0	0	0	0	0	0	0	0	0	0	0
ebgC	b3077	P0AC73	17.4564	6.09866e-07	0	0	0	0	0	0	0	0	0	0	0	0	0	0	0	0	0	0	0	0	0	0	0	0	0	0	0	0
ebgR	b3075	P06846	36.2099	1.69516e-05	3.40517e-05	2.86886e-05	3.39777e-05	3.97003e-05	4.00808e-05	3.34206e-05	3.54636e-05	3.34979e-05	2.57529e-05	3.43643e-05	3.72078e-05	3.751e-05	3.16584e-05	3.15627e-05	1.47234e-05	3.91415e-05	1.51147e-05	1.65635e-05	1.66401e-05	1.40739e-05	3.80138e-05	7.79304e-06	2.06317e-05	7.88748e-06	9.19479e-06	9.19273e-06	7.76619e-06	2.72576e-05
ecnA	b4410	P0ADB4	4.35915	2.98495e-06	0	0	0	0	0	0	0	0	0	0	0	0	0	0	0	0	0	0	0	0	0	0	0	0	0	0	0	0
ecnB	b4411	P0ADB7	4.80948	0.00079127	0.000447069	0.000447114	0.000433628	0.000414573	0.000384723	0.00037518	0.000374224	0.000459999	0.000461909	0.000469984	0.000407588	0.000375533	0.000370561	0.000370343	0.000202184	0.000202704	0.00020771	0.000187717	0.000176425	0.00017476	0.000176058	0.000856124	0.000854773	0.000867134	0.00083365	0.000779717	0.000771484	0.000770754
eco	b2209	P23827	18.1918	2.31343e-05	4.53497e-05	3.98942e-05	3.3895e-05	4.40134e-05	4.1818e-05	3.8915e-05	3.9411e-05	0	3.43595e-05	3.59214e-05	3.70854e-05	4.13788e-05	4.30722e-05	0	2.71385e-05	3.87711e-05	3.61235e-05	4.45609e-05	4.30039e-05	3.10032e-05	2.33992e-05	3.68024e-05	5.04854e-05	4.6344e-05	5.55897e-05	5.08068e-05	4.26028e-05	3.12163e-05
ecpA	b0293	P0AAA3	20.1112	1.89706e-05	0	0	0	0	0	0	0	0	0	0	0	0	0	0	0	0	0	0	0	0	0	0	0	0	0	0	0	0
ecpB	b0292	P77188	24.5167	3.42611e-07	0	0	0	0	0	0	0	0	0	0	0	0	0	0	0	0	0	0	0	0	0	0	0	0	0	0	0	0
ecpC	b0291	P77802	91.2274	6.37433e-07	0	0	0	0	0	0	0	0	0	0	0	0	0	0	0	0	0	0	0	0	0	0	0	0	0	0	0	0
ecpD	b0290	P77694	59.9964	4.19213e-06	0	0	0	0	0	0	0	0	0	0	0	0	0	0	0	0	0	0	0	0	0	0	0	0	0	0	0	0
ecpE	b0289	P77263	26.628	2.23269e-06	0	0	0	0	0	0	0	0	0	0	0	0	0	0	0	0	0	0	0	0	0	0	0	0	0	0	0	0
ecpR	b0294	P71301	23.2414	0	0	0	0	0	0	0	0	0	0	0	0	0	0	0	0	0	0	0	0	0	0	0	0	0	0	0	0	0
eda	b1850	P0A955	22.2838	0.000513042	0.00103736	0.000991799	0.000987868	0.000863064	0.00096597	0.000965203	0.000954136	0.00111196	0.00114508	0.00118817	0.00096306	0.00105106	0.00104878	0.00105243	0.000795778	0.00079375	0.000811736	0.000657833	0.000725311	0.000722586	0.000694138	0.00081467	0.000801484	0.000812301	0.000672604	0.000752342	0.000733036	0.000714263
edd	b1851	P0ADF6	64.6383	3.61318e-05	6.48732e-05	6.8124e-05	6.12163e-05	7.18915e-05	6.8929e-05	5.09408e-05	8.72652e-05	7.16401e-05	6.55909e-05	5.56719e-05	5.76929e-05	6.36381e-05	4.70818e-05	8.06946e-05	3.1488e-05	6.58666e-05	4.69719e-05	6.95102e-05	5.30103e-05	5.12824e-05	5.17313e-05	1.30078e-05	2.0574e-05	1.87756e-05	3.64601e-05	2.17494e-05	2.14519e-05	2.83647e-05
efeB	b1019	P31545	46.7536	2.18877e-05	3.00224e-05	3.42322e-05	2.77506e-05	4.86572e-05	4.26066e-05	4.29845e-05	3.16048e-05	3.08907e-05	3.53649e-05	0	4.76989e-05	4.17093e-05	4.25924e-05	0	1.35774e-05	1.55195e-05	1.29119e-05	2.12337e-05	1.8503e-05	1.89346e-05	1.39148e-05	6.05179e-06	6.88879e-06	5.67408e-06	9.9262e-06	8.60788e-06	8.79867e-06	6.41227e-06
efeO	b1018	P0AB24	41.1371	0.00016269	0.00033475	0.000343013	0.000336231	0.000447177	0.000403881	0.000407787	0.000413597	0.000339711	0.000337486	0.000350419	0.000369287	0.000346099	0.000363156	0.000352455	0.000377794	0.000404652	0.000406864	0.000447299	0.000421323	0.000427774	0.000404989	0.000178396	0.000186319	0.000180714	0.000236458	0.00021755	0.000221427	0.00020782
efeU_1	b1016		4.19209	0	0	0	0	0	0	0	0	0	0	0	0	0	0	0	0	0	0	0	0	0	0	0	0	0	0	0	0	0
efp	b4147	P0A6N4	20.5911	0.00108799	0.000886378	0.000887144	0.000911281	0.000870074	0.000837216	0.000824522	0.000851228	0.000239917	0.000229701	0.000277579	0.000869617	0.000850065	0.000840545	0.000950075	0.000402439	0.000394204	0.000435533	0.000741479	0.000704825	0.000692381	0.000736632	0.000788729	0.00077885	0.000830313	0.00107332	0.00102949	0.00102526	0.00107316
elaA	b2267	P0AEH3	17.4195	5.1729e-05	0.000161807	0.000155914	0.000142145	0.000138193	0.000134566	0.000135681	0.000132939	9.89539e-05	0.000101704	9.87879e-05	0.000105434	0.000104803	0.000106445	9.85345e-05	9.64176e-05	9.57176e-05	9.16892e-05	9.05447e-05	8.84845e-05	9.00207e-05	8.6164e-05	0.000116648	0.000115322	0.000109365	0.000114888	0.000111732	0.000113543	0.000107775
elaB	b2266	P0AEH5	11.3056	0.000906628	0.000191132	0.000184773	0.000182221	0.000237319	0.000216977	0.00021999	0.000200553	0.000182947	0.000177746	0.000177881	0.000226968	0.000215205	0.000223373	0.000202055	9.47448e-05	9.18338e-05	9.28208e-05	0.000114887	0.00010609	0.000109678	9.93881e-05	0.000133729	0.000129083	0.000129167	0.00017007	0.00015629	0.000161392	0.000145035
elaD	b2269	Q47013	46.0777	3.54154e-06	3.78479e-05	3.54588e-05	3.98116e-05	4.53201e-05	4.24226e-05	4.01788e-05	4.77098e-05	3.89425e-05	3.66321e-05	4.21148e-05	4.44275e-05	4.15291e-05	3.98123e-05	4.74703e-05	1.71164e-05	1.60756e-05	1.85236e-05	1.97774e-05	1.84231e-05	1.76987e-05	2.10054e-05	6.58887e-06	6.16259e-06	7.03011e-06	7.98469e-06	7.40198e-06	7.10286e-06	8.35984e-06
elbB	b3209	P0ABU5	22.9813	0.000143556	0.000187318	0.000180731	0.000191161	0.000203089	0.000209287	0.000205481	0.000211694	0.000203788	0.000220157	0.000213084	0.00020401	0.000213237	0.000220356	0.000215092	0.00016224	0.000229016	0.000226874	0.000214606	0.000240633	0.000234576	0.00024031	0.00017338	0.000227057	0.000255892	0.00022416	0.000247922	0.000244802	0.000275356
elfA	b0938	P75855	18.6797	2.47989e-06	0	0	0	0	0	0	0	0	0	0	0	0	0	0	0	0	0	0	0	0	0	0	0	0	0	0	0	0
elfC	b0940	P75857	95.2408	6.65476e-07	0	0	0	0	0	0	0	0	0	0	0	0	0	0	0	0	0	0	0	0	0	0	0	0	0	0	0	0
elfD	b0939	P75856	25.3882	0	0	0	0	0	0	0	0	0	0	0	0	0	0	0	0	0	0	0	0	0	0	0	0	0	0	0	0	0
elfG	b0941	P75858	37.8503	4.23154e-06	0	0	0	0	0	0	0	0	0	0	0	0	0	0	0	0	0	0	0	0	0	0	0	0	0	0	0	0
elyC	b0920	P0AB01	28.666	8.01191e-06	6.7519e-06	0	8.59914e-06	1.00663e-05	6.16011e-06	6.45645e-06	1.06163e-05	0	0	0	9.86804e-06	0	0	1.0563e-05	3.0535e-06	0	4.00103e-06	7.18821e-06	2.67519e-06	2.84406e-06	7.74715e-06	1.52114e-06	0	1.96509e-06	3.75563e-06	1.39095e-06	1.47708e-06	3.99009e-06
emrA	b2685	P27303	42.7355	6.83807e-05	0.000145371	0.00014495	0.000138126	0.000135639	0.000135897	0.000139025	0.000144852	0.000130284	0.000133825	0.000117094	0.000127609	0.000120005	0.000135627	0.00015213	0.000188736	0.000194421	0.000176038	0.0001578	0.000169174	0.00016574	0.000177087	0.000115335	0.000113178	0.000106713	0.000102984	0.000101846	0.000109309	0.000104841
emrB	b2686	P0AEJ0	55.6238	1.55464e-05	0	0	0	0	0	0	0	0	0	0	0	0	0	0	0	0	0	0	0	0	0	0	0	0	0	0	0	0
emrD	b3673	P31442	42.2153	0	0	0	0	0	0	0	0	0	0	0	0	0	0	0	0	0	0	0	0	0	0	0	0	0	0	0	0	0
emrE	b0543	P23895	11.9582	1.18649e-05	0	0	0	0	0	0	0	0	0	0	0	0	0	0	0	0	0	0	0	0	0	0	0	0	0	0	0	0
emrK	b2368	P52599	42.5529	8.91989e-07	0	0	0	0	0	0	0	0	0	0	0	0	0	0	0	0	0	0	0	0	0	0	0	0	0	0	0	0
emrY	b2367	P52600	56.0005	7.82584e-07	0	0	0	0	0	0	0	0	0	0	0	0	0	0	0	0	0	0	0	0	0	0	0	0	0	0	0	0
emtA	b1193	P0C960	22.1942	9.44423e-05	4.91647e-05	5.10171e-05	4.68575e-05	4.6507e-05	5.18962e-05	5.07474e-05	4.89816e-05	4.71529e-05	4.95866e-05	4.5032e-05	4.81516e-05	5.14308e-05	5.24912e-05	4.67264e-05	6.14508e-05	6.11028e-05	6.0595e-05	5.72102e-05	6.12787e-05	6.08334e-05	5.58216e-05	4.22177e-05	5.12033e-05	4.04478e-05	4.78664e-05	5.26653e-05	5.18697e-05	5.07673e-05
endA	b2945	P25736	26.7088	1.30636e-06	0	0	0	0	0	0	0	0	0	0	0	0	0	0	0	0	0	0	0	0	0	0	0	0	0	0	0	0
eno	b2779	P0A6P9	45.6544	0.00677366	0.00516377	0.005209	0.0052419	0.0050292	0.00508955	0.00504706	0.00515054	0.0051267	0.00560713	0.00555399	0.00526346	0.00543074	0.0051779	0.00534018	0.0055987	0.00604639	0.00599728	0.00558806	0.00585508	0.00567072	0.00560519	0.00541898	0.00602321	0.0056982	0.00557516	0.00562103	0.00587004	0.0057799
entA	b0596	P15047	26.2494	6.0526e-06	2.35494e-05	0	1.76999e-05	5.6106e-05	3.97515e-05	3.9766e-05	3.51168e-05	2.69064e-05	0	0	4.85645e-05	3.37052e-05	3.05311e-05	3.43624e-05	1.76201e-05	0	5.40272e-06	3.78227e-05	2.62767e-05	2.43892e-05	2.56556e-05	1.06586e-05	0	3.22213e-06	3.75215e-05	2.49764e-05	2.40237e-05	1.60452e-05
entB	b0595	P0ADI4	32.554	1.41028e-05	7.65594e-05	7.63855e-05	7.10585e-05	0.000160015	0.00012477	0.000124926	0.000108914	8.18784e-05	7.50234e-05	7.008e-05	0.000153236	0.000104634	0.000107648	0.000110646	5.69896e-05	7.82428e-05	7.98208e-05	0.000170237	0.000146904	0.000139001	0.000104512	3.52939e-05	4.5476e-05	4.64895e-05	0.000132925	0.000114307	9.6724e-05	8.45261e-05
entC	b0593	P0AEJ2	42.9311	1.79984e-05	5.59403e-05	0	6.9349e-05	0.000127201	8.53806e-05	7.83856e-05	8.9228e-05	0	0	0	0.000104867	0	3.66017e-05	0	1.4145e-05	0	3.25667e-05	0.000105205	3.84651e-05	5.73616e-05	3.85425e-05	6.30477e-06	0	1.43113e-05	6.11501e-05	1.78946e-05	2.66552e-05	2.60465e-05
entD	b0583	P19925	23.2583	6.5005e-07	0	0	0	0	0	0	0	0	0	0	0	0	0	0	0	0	0	0	0	0	0	0	0	0	0	0	0	0
entE	b0594	P10378	59.1114	1.363e-05	0	0	5.93179e-05	0.000139393	0.000102538	0.000136276	9.8921e-05	0	0	6.27496e-05	0.000158347	0	0	8.80406e-05	0	0	2.75996e-05	0.000103212	2.55045e-05	0	6.78365e-05	0	0	9.60174e-06	4.37983e-05	9.3932e-06	5.82019e-06	2.47481e-05
entF	b0586	P11454	141.989	2.38109e-05	0.000947568	0.000967257	0.00181937	0.00217292	0.00156296	0.00138094	0.00154118	0	0	0.00192464	0.00305967	0.00259111	0	0	2.34443e-05	2.14922e-05	0.00084653	0.00151152	0.00119445	3.60129e-05	0.000100744	6.31548e-06	6.50211e-06	0.000119798	0.000241432	0.000188138	1.18354e-05	2.51294e-05
entH	b0597	P0A8Y8	14.97	2.09199e-06	0	0	0	0	0	0	0	0	0	0	0	0	0	0	0	0	0	0	0	0	0	0	0	0	0	0	0	0
entS	b0591	P24077	43.2815	6.95567e-06	0	0	0	0	0	0	0	0	0	0	0	0	0	0	0	0	0	0	0	0	0	0	0	0	0	0	0	0
envC	b3613	P37690	46.5941	3.45101e-05	4.75648e-05	4.46411e-05	3.84488e-05	4.86041e-05	5.10076e-05	4.65266e-05	4.968e-05	0	0	1.4697e-05	4.11251e-05	4.32678e-05	4.04416e-05	4.47979e-05	3.42628e-05	3.16766e-05	3.7315e-05	4.59633e-05	5.04022e-05	4.9103e-05	4.88498e-05	1.16443e-05	1.07552e-05	1.11271e-05	1.63786e-05	1.87252e-05	1.66788e-05	1.52755e-05
envR	b3264	P0ACT2	25.1979	1.76065e-07	0	0	0	0	0	0	0	0	0	0	0	0	0	0	0	0	0	0	0	0	0	0	0	0	0	0	0	0
envY	b0566	P10805	29.0186	1.82485e-06	0	0	0	0	0	0	0	0	0	0	0	0	0	0	0	0	0	0	0	0	0	0	0	0	0	0	0	0
envZ	b3404	P0AEJ4	50.3335	1.51229e-05	0	0	0	0	0	0	0	0	0	0	0	0	0	0	0	0	0	0	0	0	0	0	0	0	0	0	0	0
epd	b2927	P0A9B6	37.2989	6.93246e-05	7.87795e-05	7.95901e-05	7.51047e-05	8.09902e-05	8.42809e-05	7.73292e-05	7.59541e-05	8.07062e-05	7.48e-05	7.64177e-05	7.365e-05	7.5289e-05	7.3425e-05	6.80728e-05	0.000100323	0.000102058	0.000104583	9.57836e-05	0.000100031	0.000100088	9.43853e-05	6.04302e-05	6.02295e-05	5.94424e-05	6.25611e-05	6.73003e-05	6.0823e-05	5.86907e-05
epmA	b4155	P0A8N7	36.9757	2.73861e-05	0	4.32141e-05	3.1126e-05	3.83992e-05	8.07331e-05	6.89574e-05	0	0	0	0	0	7.90328e-05	6.83284e-05	0	0	1.95916e-05	1.44824e-05	1.67572e-05	5.14243e-05	4.62346e-05	0	0	9.17943e-06	6.71779e-06	8.26875e-06	2.52524e-05	2.26782e-05	0
epmB	b4146	P39280	38.7492	4.41326e-05	3.38855e-05	3.60381e-05	3.64031e-05	4.49279e-05	4.73849e-05	4.7997e-05	4.60124e-05	3.25045e-05	3.48896e-05	3.39236e-05	4.18439e-05	4.26137e-05	4.01455e-05	4.23144e-05	4.10681e-05	4.40133e-05	4.5394e-05	4.97263e-05	5.4297e-05	5.42597e-05	5.56489e-05	2.04586e-05	2.1835e-05	2.2295e-05	3.4795e-05	3.66982e-05	3.73604e-05	3.62973e-05
epmC	b2326	P76938	21.1453	1.71389e-05	0	0	0	0	0	0	0	0	0	0	0	0	0	0	0	0	0	0	0	0	0	0	0	0	0	0	0	0
eptA	b4114	P30845	61.6664	5.4291e-05	4.40505e-05	4.66335e-05	4.5475e-05	0	0	0	0	4.53245e-05	4.81767e-05	4.81058e-05	0	0	0	0	2.31786e-05	2.77451e-05	2.11587e-05	0	0	0	0	9.34734e-06	1.11426e-05	8.41257e-06	0	0	0	0
eptB	b3546	P37661	63.8037	1.15912e-05	0	0	0	0	0	0	0	0	0	0	0	0	0	0	0	0	0	0	0	0	0	0	0	0	0	0	0	0
eptC	b3955	P0CB39	66.609	0.000225262	0.000351837	0.000346836	0.000352137	0.000289443	0.000282787	0.000276329	0.000282501	0.000406242	0.000404456	0.000430914	0.000278013	0.000255307	0.000278231	0.000268578	0.000349526	0.000355329	0.00036283	0.000259001	0.000254958	0.000259988	0.000256084	0.000140154	0.000168582	0.000162375	0.000111609	0.000116409	0.000102443	0.000130215
era	b2566	P06616	33.8097	0.000144105	0.00013338	0.000140624	0.000130691	0.000180288	0.000166581	0.000164203	0.000148027	0.000136213	0.000135008	0.00014756	0.000183948	0.000174932	0.000177534	0.000171553	0.000114958	0.000117605	0.000120461	0.000152415	0.000142003	0.000142128	0.000136977	7.80743e-05	7.99665e-05	6.481e-05	9.36433e-05	8.2474e-05	8.25967e-05	9.15952e-05
erpA	b0156	P0ACC3	12.1004	0.000383344	0.000210276	0.000195202	0.000207222	0.000189357	0.000189719	0.000192183	0.000191791	0.000218223	0.000211191	0.000220794	0.000172554	0.000173287	0.00018571	0.000180278	0.000256129	0.000245156	0.000249578	0.00021866	0.000220253	0.000221244	0.000219561	0.000372078	0.000353304	0.000360108	0.000334029	0.000334271	0.000336766	0.000331674
essD	b0554	P0A9R2	7.77797	1.08694e-07	0	0	0	0	0	0	0	0	0	0	0	0	0	0	0	0	0	0	0	0	0	0	0	0	0	0	0	0
essQ	b1556	P77237	7.74092	0	0	0	0	0	0	0	0	0	0	0	0	0	0	0	0	0	0	0	0	0	0	0	0	0	0	0	0	0
etk	b0981	P38134	81.2407	1.3056e-05	0	0	0	0	0	0	0	0	0	0	0	0	0	0	0	0	0	0	0	0	0	0	0	0	0	0	0	0
etp	b0982	P0ACZ2	16.3858	3.77824e-06	0	0	0	0	0	0	0	0	0	0	0	0	0	0	0	0	0	0	0	0	0	0	0	0	0	0	0	0
ettA	b4391	P0A9W3	62.4101	0.000907041	0.00118102	0.00116041	0.00112848	0.00124187	0.00119793	0.00121073	0.00121831	0.000951681	0.000914672	0.000903015	0.00132888	0.00127783	0.00126395	0.0014084	0.00150555	0.00148976	0.00128268	0.0015489	0.00151615	0.00150664	0.00173196	0.00133863	0.00130841	0.00119751	0.00133803	0.00130699	0.00131461	0.00136599
eutA	b2451	P76551	49.5665	6.92672e-07	0	0	0	0	0	0	0	0	0	0	0	0	0	0	0	0	0	0	0	0	0	0	0	0	0	0	0	0
eutB	b2441	P0AEJ6	49.4025	3.48642e-05	7.62479e-05	7.49112e-05	7.77165e-05	8.63236e-05	9.95924e-05	8.88279e-05	7.65643e-05	8.13691e-05	6.96743e-05	6.55055e-05	8.81525e-05	9.52538e-05	8.37913e-05	7.69332e-05	8.51296e-05	8.237e-05	8.54186e-05	6.08854e-05	0.000105537	9.46816e-05	6.38447e-05	3.27701e-05	3.15765e-05	3.24182e-05	2.45811e-05	4.24023e-05	3.79977e-05	2.90398e-05
eutC	b2440	P19636	31.7813	1.68769e-05	2.71801e-05	2.61401e-05	2.66452e-05	2.5816e-05	2.67428e-05	3.06998e-05	2.22852e-05	2.81986e-05	2.64397e-05	2.23334e-05	2.07836e-05	1.99365e-05	2.07073e-05	2.21767e-05	2.05637e-05	1.95559e-05	1.85142e-05	2.04493e-05	2.07748e-05	3.2632e-05	9.8131e-06	9.16574e-06	8.68046e-06	1.15249e-05	9.5595e-06	9.66474e-06	1.51637e-05	4.52212e-06
eutD	b2458	P77218	36.0663	5.04012e-07	0	0	0	0	0	0	0	0	0	0	0	0	0	0	0	0	0	0	0	0	0	0	0	0	0	0	0	0
eutE	b2455	P77445	49.021	6.85048e-07	0	0	0	0	0	0	0	0	0	0	0	0	0	0	0	0	0	0	0	0	0	0	0	0	0	0	0	0
eutG	b2453	P76553	41.031	5.73391e-07	0	0	0	0	0	0	0	0	0	0	0	0	0	0	0	0	0	0	0	0	0	0	0	0	0	0	0	0
eutH	b2452	P76552	42.8064	5.98201e-07	0	0	0	0	0	0	0	0	0	0	0	0	0	0	0	0	0	0	0	0	0	0	0	0	0	0	0	0
eutJ	b2454	P77277	30.0818	0	0	0	0	0	0	0	0	0	0	0	0	0	0	0	0	0	0	0	0	0	0	0	0	0	0	0	0	0
eutK	b2438	P76540	17.8924	5.00079e-06	0	0	0	0	0	0	0	0	0	0	0	0	0	0	0	0	0	0	0	0	0	0	0	0	0	0	0	0
eutL	b2439	P76541	22.7876	2.30874e-05	4.40721e-05	5.10411e-05	5.26294e-05	6.10775e-05	6.34999e-05	4.15942e-05	4.90083e-05	4.17947e-05	4.70805e-05	5.45429e-05	5.98746e-05	6.21626e-05	4.12173e-05	5.23455e-05	3.10364e-05	3.5486e-05	3.93125e-05	2.66539e-05	2.75765e-05	1.83233e-05	3.63541e-05	3.75485e-05	4.2754e-05	4.68912e-05	3.382e-05	3.48216e-05	2.3111e-05	4.5472e-05
eutM	b2457	P0ABF4	9.86545	5.0321e-06	0	0	1.32472e-06	0	1.89568e-06	0	0	0	0	0	0	0	0	0	0	0	6.16372e-07	0	8.23247e-07	0	0	0	0	7.35197e-07	0	1.03954e-06	0	0
eutN	b2456	P0AEJ8	9.95639	0	0	0	0	0	0	0	0	0	0	0	0	0	0	0	0	0	0	0	0	0	0	0	0	0	0	0	0	0
eutP	b2461	P76556	17.6586	0	0	0	0	0	0	0	0	0	0	0	0	0	0	0	0	0	0	0	0	0	0	0	0	0	0	0	0	0
eutQ	b2460	P76555	25.3856	1.24164e-06	0	0	0	0	0	0	0	0	0	0	0	0	0	0	0	0	0	0	0	0	0	0	0	0	0	0	0	0
eutR	b2437	P36547	40.1593	6.17331e-06	0	0	0	0	0	0	0	0	0	0	0	0	0	0	0	0	0	0	0	0	0	0	0	0	0	0	0	0
eutS	b2462	P63746	11.6494	0	0	0	0	0	0	0	0	0	0	0	0	0	0	0	0	0	0	0	0	0	0	0	0	0	0	0	0	0
eutT	b2459	P65643	30.1712	2.10815e-07	0	0	0	0	0	0	0	0	0	0	0	0	0	0	0	0	0	0	0	0	0	0	0	0	0	0	0	0
evgA	b2369	P0ACZ4	22.69	6.65874e-05	4.0579e-05	4.07012e-05	3.26338e-05	3.64411e-05	4.45849e-05	4.27589e-05	4.21821e-05	4.17527e-05	4.2048e-05	3.45217e-05	3.57235e-05	4.36459e-05	4.23689e-05	4.19703e-05	3.27475e-05	3.38824e-05	3.00837e-05	3.07121e-05	3.38447e-05	3.47594e-05	3.46461e-05	1.73332e-05	1.78596e-05	1.56989e-05	1.70491e-05	1.86973e-05	1.91808e-05	1.89594e-05
evgS	b2370	P30855	134.741	6.49618e-05	0	0	0	0	0	0	0	0	0	0	0	0	0	0	0	0	0	0	0	0	0	0	0	0	0	0	0	0
exbB	b3006	P0ABU7	26.255	0.000142542	9.0435e-05	8.88953e-05	7.78658e-05	0.0001393	0.000117079	0.000114841	0.000107304	8.47652e-05	8.61325e-05	8.30069e-05	0.000104885	9.50686e-05	9.17996e-05	9.69571e-05	0.000105001	0.000105813	0.000105292	0.000165475	0.000133782	0.000132264	0.000128989	0.000130063	0.000127566	9.98683e-05	0.000208209	0.000168452	0.000167567	0.000155508
exbD	b3005	P0ABV2	15.5268	3.23302e-05	3.83576e-05	3.73338e-05	4.24397e-05	6.05164e-05	4.92391e-05	4.57104e-05	4.84956e-05	3.83614e-05	3.85171e-05	4.77874e-05	6.27996e-05	4.92243e-05	4.93501e-05	4.74679e-05	2.93482e-05	2.9064e-05	4.70685e-05	6.2955e-05	5.08787e-05	4.8178e-05	5.09024e-05	5.27633e-05	5.08159e-05	7.59289e-05	0.000115522	8.52713e-05	8.17236e-05	8.357e-05
exoX	b1844	P0AEK0	25.1328	3.91611e-05	0	0	0	0	0	0	0	0	0	0	0	0	0	0	0	0	0	0	0	0	8.23365e-06	0	0	0	0	0	0	7.20912e-06
exuR	b3094	P0ACL2	29.8354	6.02474e-05	0.000100872	0.000105838	0.000103766	9.53651e-05	9.36565e-05	9.16768e-05	8.22701e-05	0	0	0	0.000132108	0.000151974	0.000139942	0	3.14874e-05	3.30726e-05	2.51966e-05	8.15311e-05	9.14732e-05	9.6699e-05	3.9192e-05	1.6802e-05	1.54958e-05	1.4482e-05	4.25908e-05	5.46105e-05	5.57948e-05	2.08177e-05
exuT	b3093	P0AA78	46.8918	1.31059e-06	0	0	0	0	0	0	0	0	0	0	0	0	0	0	0	0	0	0	0	0	0	0	0	0	0	0	0	0
fabA	b0954	P0A6Q3	18.9688	0.00058212	0.000745729	0.000767947	0.000790007	0.000616302	0.000606382	0.000609162	0.000608727	0.000676108	0.000677227	0.000704615	0.00062317	0.000579065	0.0006336	0.000585302	0.000518693	0.00051587	0.000545703	0.000441899	0.000418604	0.000443216	0.000417625	0.000765355	0.000768732	0.000795854	0.000570663	0.000557866	0.00059213	0.000568995
fabB	b2323	P0A953	42.6129	0.0010052	0.00173328	0.00172397	0.00156517	0.00155523	0.00153154	0.00159733	0.00159788	0.00175389	0.00169467	0.00165161	0.00163324	0.00162215	0.00160278	0.00160578	0.00198177	0.00197834	0.00194058	0.00181096	0.00178507	0.00181558	0.00180552	0.00155209	0.00151362	0.00145966	0.00155151	0.00155989	0.00155162	0.00157986
fabD	b1092	P0AAI9	32.4169	0.000711682	0.000806802	0.000796463	0.000775911	0.000701866	0.000766789	0.000741793	0.000754577	0.000874382	0.000987751	0.000840677	0.000800333	0.000794221	0.000814873	0.00082454	0.00080231	0.000839704	0.000639161	0.000699398	0.000719502	0.000731669	0.000741409	0.000835716	0.000846802	0.000742811	0.000732768	0.000773938	0.000774367	0.000786695
fabF	b1095	P0AAI5	43.0132	0.000480273	0.00100344	0.00104169	0.00102856	0.00086841	0.000860292	0.000836578	0.000882542	0.000958309	0.000962368	0.00105329	0.00104546	0.00103724	0.0010705	0.000942891	0.000907547	0.000898039	0.000938047	0.000850365	0.000849119	0.000865251	0.000809952	0.000618104	0.0006143	0.000628385	0.000573167	0.000563814	0.00058576	0.000525345
fabG	b1093	P0AEK2	25.56	0.000717061	0.00145412	0.00153335	0.00162101	0.0014345	0.00147332	0.00152529	0.00171484	0.0015727	0.0014601	0.00139463	0.00132916	0.00131657	0.00134289	0.00135372	0.00155699	0.00158124	0.00152153	0.00151166	0.00147042	0.00153163	0.0015154	0.00146456	0.00151829	0.00152755	0.001495	0.00148168	0.00154056	0.00163182
fabH	b1091	P0A6R0	33.5148	0.000366254	0.000495839	0.000508174	0.000498179	0.00042891	0.000436693	0.000428818	0.000415984	0.000494344	0.000505165	0.000531523	0.000480782	0.000482839	0.000445673	0.000461335	0.00048045	0.000496691	0.000532182	0.000462562	0.000456954	0.000455822	0.000443607	0.000629859	0.000614045	0.000580473	0.000535081	0.000593449	0.000516861	0.000543372
fabI	b1288	P0AEK4	27.8636	0.00160582	0.00155383	0.00157396	0.00163827	0.00154779	0.00162242	0.00155357	0.00159746	0.00176665	0.00179743	0.00173674	0.00162138	0.00176775	0.0016815	0.00171612	0.00164626	0.00168172	0.00163617	0.00172839	0.0018096	0.00179776	0.00185974	0.00212532	0.00214855	0.00218951	0.00226158	0.0023661	0.00231498	0.00231231
fabR	b3963	P0ACU5	26.553	4.52703e-05	6.26078e-05	6.52234e-05	5.98513e-05	7.14079e-05	7.05415e-05	6.63887e-05	6.51543e-05	6.44186e-05	6.73816e-05	6.33139e-05	7.00016e-05	6.90559e-05	6.57832e-05	6.48272e-05	2.8314e-05	2.95697e-05	2.78478e-05	3.1162e-05	3.06345e-05	2.92441e-05	2.86858e-05	1.71275e-05	1.7813e-05	1.66082e-05	1.97701e-05	1.93415e-05	1.84427e-05	1.79402e-05
fabZ	b0180	P0A6Q6	17.0147	0.000368431	0.00028298	0.000276865	0.000269649	0.000402944	0.00040128	0.000383545	0.000414573	0.000310971	0.000309497	0.000316594	0.000414796	0.000393816	0.000383135	0.000429873	0.000327625	0.000329616	0.000346488	0.000498132	0.000475812	0.000460867	0.00049347	0.000620716	0.000641997	0.000614035	0.000926032	0.000842924	0.000850162	0.000923665
fadA	b3845	P21151	40.8758	2.14209e-05	0.000176415	0.000151776	0.000164933	0.000173673	0.000191347	0.000182589	0.00017565	4.38352e-05	4.8626e-05	4.49795e-05	5.06731e-05	5.21153e-05	4.96415e-05	4.47189e-05	3.68223e-05	4.01313e-05	6.33719e-05	4.4062e-05	7.18334e-05	7.10503e-05	7.05544e-05	4.39491e-05	0.000118795	0.000125855	0.000125396	0.000174652	5.10448e-05	0.000141199
fadB	b3846	P21177	79.593	3.55929e-05	0.000144903	0.000146144	0.000145192	0.000174732	0.000165893	0.00016281	0.000167484	0.00015768	0	0.000178764	0.000229923	0.000230566	0.000218717	0.000204619	6.93051e-05	0	7.86272e-05	0.000213039	0.000215195	0.000194238	0.000131233	6.62144e-05	2.74074e-05	6.15814e-05	0.000108028	8.24553e-05	9.77962e-05	7.09242e-05
fadD	b1805	P69451	62.3132	4.96357e-05	7.73771e-05	0.000105967	0.000114606	0.000143303	0.000102975	0.00011458	0.000116056	0	0	0	0	0	0	0	0	0	3.09628e-05	6.55847e-05	2.20273e-05	2.43447e-05	2.4344e-05	1.76328e-06	2.41079e-06	1.41173e-05	2.53271e-05	1.30773e-05	1.05948e-05	9.26731e-06
fadE	b0221	Q47146	89.2234	7.04476e-05	0.000155902	0.000154058	0.000138146	0.000165728	0.000164503	0.000160757	0.000171094	0.000180417	0.000157618	0.000163487	0.000174648	0.000171026	0.000179395	0.000164265	0.000268624	0.000254467	0.000259184	0.000288843	0.000275123	0.000277226	0.00029113	7.98397e-05	7.77158e-05	7.8962e-05	7.03866e-05	7.93555e-05	7.84919e-05	8.96205e-05
fadH	b3081	P42593	72.6773	1.06642e-05	0	0	0	0	0	0	0	0	0	0	0	0	0	0	0	0	0	0	0	0	0	0	0	0	0	0	0	0
fadI	b2342	P76503	46.53	1.26796e-05	5.30725e-05	3.84724e-05	5.81084e-05	5.57698e-05	5.93368e-05	5.52498e-05	5.63163e-05	5.90057e-05	0	7.06652e-05	5.35651e-05	5.69826e-05	5.22724e-05	5.51221e-05	4.13197e-05	1.3917e-05	6.8035e-05	7.58585e-05	4.69879e-05	4.53761e-05	6.36489e-05	1.39971e-05	4.69486e-06	2.61334e-05	2.96913e-05	1.66132e-05	1.60251e-05	2.22916e-05
fadJ	b2341	P77399	77.0713	1.99252e-05	0	0	0	0	0	0	0	0	0	0	0	0	0	0	0	0	0	0	0	0	0	0	0	0	0	0	0	0
fadK	b1701	P38135	62.7587	1.75405e-06	0	0	0	0	0	0	0	0	0	0	0	0	0	0	0	0	0	0	0	0	0	0	0	0	0	0	0	0
fadL	b2344	P10384	48.541	0.000141095	0.000200798	0.000191319	0.000184943	0.00019995	0.00018482	0.000185438	0.000188008	0.000185419	0.000180864	0.000181436	0.000175413	0.000191958	0.000173764	0.000181159	0.000226952	0.000215756	0.000204386	0.00021095	0.000205896	0.000200286	0.000210119	0.000251467	0.000242238	0.000234256	0.000253071	0.000235817	0.000249373	0.000236876
fadM	b0443	P77712	15.0881	5.27126e-06	0	0	0	0	0	0	0	0	0	0	0	0	0	0	0	0	0	0	0	0	0	0	0	0	0	0	0	0
fadR	b1187	P0A8V6	26.9683	7.44319e-05	8.84062e-05	8.53232e-05	7.76389e-05	9.05406e-05	9.10155e-05	8.51542e-05	8.87055e-05	9.6533e-05	9.40783e-05	8.86874e-05	8.98866e-05	8.91784e-05	8.54222e-05	9.08388e-05	0.000107295	7.02304e-05	6.73541e-05	7.18234e-05	7.17236e-05	0.000120707	8.20354e-05	7.00629e-05	4.66767e-05	4.94498e-05	4.55669e-05	4.52837e-05	7.61237e-05	5.13054e-05
fau	b2912	P0AC28	21.1052	6.04619e-06	0	0	0	0	0	0	0	0	0	0	0	0	0	0	0	0	0	0	0	0	0	0	0	0	0	0	0	0
fbaA	b2925	P0AB71	39.1468	0.00382341	0.00242777	0.00245463	0.00252644	0.00246579	0.00231228	0.00232664	0.00234536	0.00199303	0.00202498	0.00196071	0.00159203	0.00197842	0.001891	0.00190627	0.00274343	0.00273275	0.00278029	0.00249813	0.00259176	0.00261949	0.0025836	0.00395907	0.00404302	0.00407144	0.00379951	0.00363	0.00366362	0.00375166
fbaB	b2097	P0A991	38.1088	0.000733061	0.00120995	0.00125663	0.00121877	0.00139649	0.00127389	0.00124372	0.00125023	0.00098012	0.00107443	0.00116028	0.00114034	0.00103885	0.00101343	0.00106084	0.00116135	0.00120727	0.00111362	0.00119546	0.00102088	0.00102209	0.00106914	0.00115215	0.00110794	0.00111558	0.00130987	0.00117766	0.00117368	0.00115684
fbp	b4232	P0A993	36.8335	0.000264573	0.000419371	0.000428473	0.000412676	0.00042243	0.000432996	0.000428442	0.000421415	0.000364803	0.000391565	0.000410846	0.000423633	0.000530224	0.000537684	0.00043758	0.000424916	0.000450755	0.000446287	0.000454162	0.000499693	0.000497772	0.000457616	0.000566319	0.000594472	0.000602087	0.000595554	0.000640015	0.000596631	0.000561189
fcl	b2052	P32055	36.1407	1.0101e-06	0	0	0	0	0	0	0	0	0	0	0	0	0	0	0	0	0	0	0	0	0	0	0	0	0	0	0	0
fdhD	b3895	P32177	30.5276	2.36769e-05	2.97079e-05	2.93274e-05	2.92352e-05	3.09271e-05	3.3893e-05	3.36395e-05	2.81863e-05	3.05671e-05	3.02978e-05	3.09266e-05	3.0318e-05	3.31792e-05	3.33326e-05	2.80448e-05	1.34352e-05	1.32959e-05	1.53323e-05	1.34964e-05	1.47189e-05	1.48181e-05	1.32808e-05	8.75227e-06	8.62566e-06	9.84742e-06	9.22116e-06	1.00078e-05	1.00638e-05	8.9448e-06
fdhE	b3891	P13024	34.7463	8.52168e-05	0.000127374	0.000112046	0.000110541	0.000109615	0.000114263	0.000115042	0.000118938	0	0.000101639	0.00011125	0.00010065	0.00010462	9.81209e-05	0.000132075	8.24617e-05	0.000123579	0.00011691	0.000126862	0.000123725	0.000123176	0.0001395	6.41676e-05	7.25856e-05	7.45819e-05	8.42699e-05	8.42845e-05	8.13768e-05	0.000133153
fdhF	b4079	P07658	15.3095	1.06972e-07	0	0	0	0	0	0	0	0	0	0	0	0	0	0	0	0	0	0	0	0	0	0	0	0	0	0	0	0
fdnG	b1474	P24183	21.4643	0	0	0	0	0	0	0	0	0	0	0	0	0	0	0	0	0	0	0	0	0	0	0	0	0	0	0	0	0
fdnH	b1475	P0AAJ3	32.2384	2.25259e-07	0	0	0	0	0	0	0	0	0	0	0	0	0	0	0	0	0	0	0	0	0	0	0	0	0	0	0	0
fdnI	b1476	P0AEK7	25.3682	3.5451e-07	0	0	0	0	0	0	0	0	0	0	0	0	0	0	0	0	0	0	0	0	0	0	0	0	0	0	0	0
fdoG	b3894	P32176	21.3681	1.64236e-06	0	0	0	0	0	0	0	0	0	0	0	0	0	0	0	0	0	1.77591e-06	0	0	0	0	0	0	1.57736e-06	0	0	0
fdoH	b3893	P0AAJ5	33.1001	3.00664e-06	0	0	0	0	0	0	0	0	0	0	0	0	0	0	0	0	0	0	0	0	0	0	0	0	0	0	0	0
fdoI	b3892	P0AEL0	24.6061	2.75088e-06	0	0	0	0	0	0	0	0	0	0	0	0	0	0	0	0	0	0	0	0	0	0	0	0	0	0	0	0
fdrA	b0518	Q47208	58.5954	0	0	0	0	0	0	0	0	0	0	0	0	0	0	0	0	0	0	0	0	0	0	0	0	0	0	0	0	0
fdx	b2525	P0A9R4	12.3307	0.000118382	0.000145127	0.000140764	0.000156168	0.000129938	0.000126213	0.000131881	0.000127593	0.000139341	0.000146691	0.000138949	0.000119692	0.00012113	0.000126022	0.000119	0.000120607	0.000122017	0.000120073	9.61941e-05	9.32822e-05	9.81495e-05	9.45316e-05	0.000173731	0.000171788	0.00017292	0.000147748	0.00014316	0.000151319	0.00014409
feaB	b1385	P80668	53.6985	1.05058e-05	0	0	0	0	0	0	0	0	0	0	0	0	0	0	0	0	0	0	0	0	0	0	0	0	0	0	0	0
feaR	b1384	Q47129	34.6199	4.1123e-06	0	0	0	0	0	0	0	0	0	0	0	0	0	0	0	0	0	0	0	0	0	0	0	0	0	0	0	0
fecA	b4291	P13036	85.3206	7.15392e-06	0	0	0	0	0	0	0	0	0	0	0	0	0	0	0	0	0	0	0	0	0	0	0	0	0	0	0	0
fecB	b4290	P15028	33.1459	4.40041e-06	0	0	0	0	0	0	0	0	0	0	0	0	0	0	0	0	0	0	0	0	0	0	0	0	0	0	0	0
fecC	b4289	P15030	34.8923	7.31409e-07	0	0	0	0	0	0	0	0	0	0	0	0	0	0	0	0	0	0	0	0	0	0	0	0	0	0	0	0
fecD	b4288	P15029	34.1311	7.15453e-07	0	0	0	0	0	0	0	0	0	0	0	0	0	0	0	0	0	0	0	0	0	0	0	0	0	0	0	0
fecE	b4287	P15031	28.1904	8.66688e-06	0	0	0	0	0	0	0	0	0	0	0	0	0	0	0	0	0	0	0	0	0	0	0	0	0	0	0	0
fecI	b4293	P23484	19.4802	8.8474e-06	0	0	0	0	0	0	0	0	0	0	0	0	0	0	0	0	0	0	0	0	0	0	0	0	0	0	0	0
fecR	b4292	P23485	35.5316	8.44118e-06	0	0	0	0	0	0	0	0	0	0	0	0	0	0	0	0	0	0	0	0	0	0	0	0	0	0	0	0
feoA	b3408	P0AEL3	8.37073	1.05865e-05	0	0	8.63365e-06	1.12749e-05	0	0	1.07816e-05	0	0	9.13312e-06	1.10529e-05	0	0	1.07275e-05	0	0	4.01709e-06	4.92032e-06	0	0	4.74686e-06	0	0	4.79151e-06	6.24319e-06	0	0	5.93742e-06
feoB	b3409	P33650	84.4727	9.91596e-05	0.000571395	0.000554632	0.000814561	0.000645973	0.000523056	0.00049758	0.000756677	0.000581422	0.000564356	0	0.000630282	0.00051204	0.000484197	0	0.000354893	0.000356438	7.95898e-05	0.000370538	0.000227151	0.000318468	9.27616e-05	0.000103638	0.000103658	4.23798e-05	0.000113487	6.92346e-05	9.69577e-05	2.80066e-05
feoC	b3410	P64638	8.66007	3.02552e-06	0	0	0	0	0	0	0	0	0	0	0	0	0	0	0	0	0	0	0	0	0	0	0	0	0	0	0	0
fepA	b0584	P05825	82.1059	1.83583e-05	8.7926e-05	8.38038e-05	9.8955e-05	0.000205158	0.000139647	0.000134942	0.000134282	7.53909e-05	7.16406e-05	8.18927e-05	0.000171496	0.000111317	0.000100509	0.000106213	3.31366e-05	6.95773e-05	3.60194e-05	0.000156491	0.000104479	9.92684e-05	0.000110848	1.50031e-05	1.92328e-05	2.31709e-05	0.000162853	6.0373e-05	4.22891e-05	3.13485e-05
fepB	b0592	P0AEL6	34.2506	2.10601e-05	3.30452e-05	0	0	7.85065e-05	6.73565e-05	6.64157e-05	6.85765e-05	3.40045e-05	0	0	7.39473e-05	6.59415e-05	5.43034e-05	5.49768e-05	1.4946e-05	0	0	3.29185e-05	2.92529e-05	2.41408e-05	4.57878e-05	9.04104e-06	0	0	2.55993e-05	1.84692e-05	2.06666e-05	2.86359e-05
fepC	b0588	P23878	29.7838	7.49189e-06	0	0	0	3.32734e-05	0	2.62992e-05	2.73506e-05	0	0	0	3.26182e-05	0	2.60593e-05	2.72133e-05	0	0	0	1.45203e-05	0	1.15847e-05	1.20418e-05	0	0	0	9.21212e-06	0	7.30588e-06	7.53098e-06
fepD	b0590	P23876	33.8709	2.60333e-06	0	0	0	0	0	0	0	0	0	0	0	0	0	0	0	0	0	0	0	0	0	0	0	0	0	0	0	0
fepE	b0587	P26266	42.099	0	0	0	0	0	0	0	0	0	0	0	0	0	0	0	0	0	0	0	0	0	0	0	0	0	0	0	0	0
fepG	b0589	P23877	34.9098	1.46355e-06	0	0	0	0	0	0	0	0	0	0	0	0	0	0	0	0	0	0	0	0	0	0	0	0	0	0	0	0
fes	b0585	P13039	45.6193	2.8688e-06	0	0	0	0	0	0	0	0	0	0	0	0	0	0	0	0	0	0	0	0	0	0	0	0	0	0	0	0
fetA	b0490	P77279	25.3817	2.60704e-05	3.52217e-05	3.73055e-05	3.41001e-05	3.31788e-05	3.41676e-05	3.39421e-05	3.64357e-05	3.20849e-05	3.36926e-05	3.39827e-05	3.22866e-05	3.33837e-05	3.41651e-05	3.36297e-05	3.16046e-05	3.36487e-05	3.11428e-05	2.82654e-05	2.89541e-05	2.91464e-05	3.15578e-05	1.9118e-05	2.02702e-05	1.85732e-05	1.79324e-05	1.82805e-05	1.83811e-05	1.97364e-05
fetB	b0491	P77307	28.1645	9.0525e-06	0	0	7.43981e-06	8.65762e-06	9.80393e-06	9.68959e-06	9.6093e-06	0	0	7.87022e-06	8.48711e-06	9.59746e-06	9.6012e-06	9.56106e-06	0	0	3.46162e-06	3.77813e-06	4.25761e-06	4.26824e-06	4.23073e-06	0	0	2.62751e-06	3.05067e-06	3.42122e-06	3.42587e-06	3.36753e-06
ffh	b2610	P0AGD7	49.7868	0.000262298	0.000390866	0.000389348	0.000371669	0.000416926	0.000416304	0.000405341	0.000408821	0.000559981	0.000802452	0.000411784	0.000692543	0.000275536	0.000403004	0.000474394	0.000524615	0.000651942	0.000448219	0.000625188	0.000440314	0.000503908	0.00052063	0.000523862	0.000566419	0.000460887	0.000586202	0.000510935	0.000523243	0.000561689
fhlA	b2731	P19323	78.467	1.37068e-05	0	0	0	0	0	0	0	0	0	0	0	0	0	0	0	0	0	0	0	0	0	0	0	0	0	0	0	0
fhuA	b0150	P06971	82.1813	0.00020385	0.00045482	0.00044872	0.000471317	0.000731743	0.000597416	0.000602111	0.000600679	0.000465971	0.000421072	0.000648558	0.000764109	0.000670113	0.000630161	0.000536045	0.000658487	0.000629562	0.000749217	0.000975635	0.000866916	0.000910578	0.000774118	0.000336663	0.000338436	0.000375076	0.000565329	0.000501753	0.000507374	0.000436501
fhuB	b0153	P06972	70.3902	5.41021e-06	0	0	0	0	0	0	0	0	0	0	0	0	0	0	0	0	0	0	0	0	0	0	0	0	0	0	0	0
fhuC	b0151	P07821	28.8861	1.08991e-05	0	0	4.07332e-05	7.41182e-05	6.98349e-05	7.10958e-05	0	0	0	0	7.18135e-05	6.83642e-05	6.90486e-05	0	0	0	5.04171e-06	4.08444e-05	3.03276e-05	3.94814e-05	0	0	0	2.63097e-06	2.26737e-05	1.67543e-05	2.17865e-05	0
fhuD	b0152	P07822	32.998	6.2253e-06	0	0	0	0	0	0	0	0	0	0	0	0	0	0	0	0	0	0	0	0	0	0	0	0	0	0	0	0
fhuE	b1102	P16869	81.2317	5.6759e-06	0	0	0	0	0	0	0	0	0	0	0	0	0	0	0	0	0	0	0	0	0	0	0	0	0	0	0	0
fhuF	b4367	P39405	30.1124	5.49155e-05	0	0	0	0	0	0	0	0	0	0	0	0	0	0	0	0	0	0	0	0	0	0	0	0	0	0	0	0
fic	b3361	P20605	22.9598	2.77538e-05	4.53486e-05	4.86519e-05	4.80671e-05	4.23536e-05	4.69634e-05	3.99886e-05	3.57469e-05	4.66602e-05	5.02618e-05	5.08479e-05	4.15194e-05	4.59744e-05	3.96238e-05	3.55674e-05	2.05086e-05	2.20569e-05	2.23648e-05	1.84828e-05	2.03951e-05	1.76149e-05	1.57384e-05	1.44735e-05	1.55018e-05	1.55612e-05	1.36804e-05	1.50228e-05	1.29602e-05	1.14834e-05
fieF	b3915	P69380	32.9269	2.34671e-05	0	0	0	0	0	0	0	0	0	0	0	0	0	0	0	0	0	0	0	0	0	0	0	0	0	0	0	0
fimA	b4314	P04128	18.111	0.000601603	0	0	0	0	0	0	0	0	0	0	0	0	0	0	0	0	0	0	0	0	0	0	0	0	0	0	0	0
fimB	b4312	P0ADH5	22.9932	6.33003e-05	0	0	0	0	0	0	0	0	0	0	0	0	0	0	0	0	0	0	0	0	0	0	0	0	0	0	0	0
fimC	b4316	P31697	26.6565	1.02441e-05	0	0	0	0	0	0	0	0	0	0	0	0	0	0	0	0	0	0	0	0	0	0	0	0	0	0	0	0
fimD	b4317	P30130	96.4812	6.74143e-06	0	0	0	0	0	0	0	0	0	0	0	0	0	0	0	0	0	0	0	0	0	0	0	0	0	0	0	0
fimE	b4313	P0ADH7	23.0839	4.51624e-06	0	0	0	0	0	0	0	0	0	0	0	0	0	0	0	0	0	0	0	0	0	0	0	0	0	0	0	0
fimF	b4318	P08189	18.7151	1.83075e-06	0	0	0	0	0	0	0	0	0	0	0	0	0	0	0	0	0	0	0	0	0	0	0	0	0	0	0	0
fimG	b4319	P08190	17.3172	1.936e-06	0	0	0	0	0	0	0	0	0	0	0	0	0	0	0	0	0	0	0	0	0	0	0	0	0	0	0	0
fimH	b4320	P08191	31.4731	5.4978e-06	0	0	0	0	0	0	0	0	0	0	0	0	0	0	0	0	0	0	0	0	0	0	0	0	0	0	0	0
fimI	b4315	P39264	19.373	2.3012e-06	0	0	0	0	0	0	0	0	0	0	0	0	0	0	0	0	0	0	0	0	0	0	0	0	0	0	0	0
fimZ	b0535	P0AEL8	23.6633	6.61369e-07	0	0	0	0	0	0	0	0	0	0	0	0	0	0	0	0	0	0	0	0	0	0	0	0	0	0	0	0
fis	b3261	P0A6R3	11.2398	0.000605591	0.000269841	0.000260663	0.000271021	0.00022432	0.000243874	0.000242932	0.000219824	0.000310859	0.000292424	0.000295188	0.000242492	0.000246072	0.000249257	0.000253042	0.000174676	0.000165649	0.000170298	0.000138665	0.000143172	0.000145292	0.000141648	0.000739646	0.000698515	0.000710948	0.00061581	0.000632753	0.000641397	0.000620111
fiu	b0805	P75780	81.9591	3.09243e-05	0.000182358	0.000189941	0.000171371	0.00030733	0.000230021	0.000242263	0.000225127	0	0	0	0.000285891	0.000257031	0.00026861	0	8.79556e-05	8.09894e-05	9.80016e-05	0.000275638	0.000214568	0.000233076	9.59958e-05	3.28945e-05	3.61337e-05	2.56873e-05	0.000121484	8.52222e-05	8.36515e-05	5.90093e-05
fixA	b0041	P60566	27.1434	7.58637e-07	0	0	0	0	0	0	0	0	0	0	0	0	0	0	0	0	0	0	0	0	0	0	0	0	0	0	0	0
fixB	b0042	P31574	33.5128	1.40498e-06	0	0	0	0	0	0	0	0	0	0	0	0	0	0	0	0	0	0	0	0	0	0	0	0	0	0	0	0
fixC	b0043	P68644	45.7023	3.19336e-07	0	0	0	0	0	0	0	0	0	0	0	0	0	0	0	0	0	0	0	0	0	0	0	0	0	0	0	0
fixX	b0044	P68646	10.4788	2.92875e-07	0	0	0	0	0	0	0	0	0	0	0	0	0	0	0	0	0	0	0	0	0	0	0	0	0	0	0	0
fklB	b4207	P0A9L3	22.2159	0.000456374	0.000631607	0.000635684	0.000652431	0.000616836	0.000620665	0.000609783	0.000632156	0.00065007	0.000693422	0.000690839	0.000642711	0.000630994	0.000613399	0.000644285	0.000709099	0.00071603	0.000727261	0.000673344	0.000658754	0.000653717	0.000652776	0.000931051	0.00093435	0.000936227	0.000889877	0.000897172	0.000888679	0.000885175
fkpA	b3347	P45523	28.8816	0.000625996	0.000606188	0.000562681	0.000555752	0.000578617	0.000570005	0.000561379	0.000561245	0.000702771	0.000602571	0.000648284	0.000522204	0.000509547	0.000519436	0.000493411	0.000831121	0.00072831	0.000722594	0.000665963	0.000680509	0.000660285	0.000626543	0.000809216	0.000721756	0.000717147	0.00072941	0.000699267	0.000729436	0.000695792
fkpB	b0028	P0AEM0	16.0808	5.30346e-05	3.94033e-05	3.95801e-05	3.99008e-05	3.7663e-05	3.61439e-05	3.75095e-05	3.52877e-05	3.62044e-05	3.47945e-05	3.33377e-05	3.47585e-05	3.23816e-05	3.18757e-05	3.50475e-05	2.16172e-05	2.14195e-05	2.17349e-05	2.03551e-05	1.92179e-05	1.97714e-05	1.97556e-05	3.05119e-05	3.01077e-05	3.02459e-05	3.01323e-05	2.83115e-05	2.90938e-05	2.8829e-05
fldA	b0684	P61949	19.7367	0.000554245	0.000211752	0.000211701	0.000209765	0.000225135	0.000223566	0.000214597	0.0002211	0.000221942	0.000223933	0.000222231	0.000222774	0.00022873	0.000217082	0.000219528	0.000236469	0.000229645	0.000234214	0.000242001	0.000251351	0.000240946	0.000234454	0.000377307	0.000352153	0.000357199	0.000425323	0.00042459	0.00040408	0.000411578
fldB	b2895	P0ABY4	19.7	7.69461e-05	1.49813e-05	1.46458e-05	1.59013e-05	5.2864e-05	4.52699e-05	4.58251e-05	4.56698e-05	1.54146e-05	1.51305e-05	1.68213e-05	5.18229e-05	4.43165e-05	4.54071e-05	4.54406e-05	6.7752e-06	6.63985e-06	7.39862e-06	2.30695e-05	1.96596e-05	2.01859e-05	2.01073e-05	1.43444e-05	1.39996e-05	1.54436e-05	5.1226e-05	4.34433e-05	4.45555e-05	4.40132e-05
flgA	b1072	P75933	23.5188	1.479e-06	0	0	0	0	0	0	0	0	0	0	0	0	0	0	0	0	0	0	0	0	0	0	0	0	0	0	0	0
flgB	b1073	P0ABW9	15.24	2.23622e-06	0	0	0	0	0	0	0	0	0	0	0	0	0	0	0	0	0	0	0	0	0	0	0	0	0	0	0	0
flgC	b1074	P0ABX2	13.9678	1.65915e-06	0	0	0	0	0	0	0	0	0	0	0	0	0	0	0	0	0	0	0	0	0	0	0	0	0	0	0	0
flgD	b1075	P75936	23.5747	3.78864e-06	0	0	0	0	0	0	0	0	0	0	0	0	0	0	0	0	0	0	0	0	0	0	0	0	0	0	0	0
flgE	b1076	P75937	42.0447	1.322e-05	0	0	0	0	0	0	0	0	0	0	0	0	0	0	0	0	0	0	0	0	0	0	0	0	0	0	0	0
flgF	b1077	P75938	25.9119	1.99159e-06	0	0	0	0	0	0	0	0	0	0	0	0	0	0	0	0	0	0	0	0	0	0	0	0	0	0	0	0
flgG	b1078	P0ABX5	27.7436	6.00943e-06	0	0	0	0	0	0	0	0	0	0	0	0	0	0	0	0	0	0	0	0	0	0	0	0	0	0	0	0
flgH	b1079	P0A6S0	24.6152	1.20395e-06	0	0	0	0	0	0	0	0	0	0	0	0	0	0	0	0	0	0	0	0	0	0	0	0	0	0	0	0
flgI	b1080	P0A6S3	38.137	2.13179e-06	0	0	9.10028e-05	0	0	0	0	0	0	9.62715e-05	0	0	0	0	0	0	4.23438e-05	0	0	0	0	0	0	2.20968e-05	0	0	0	0
flgJ	b1081	P75942	34.4748	7.22656e-07	0	0	0	0	0	0	0	0	0	0	0	0	0	0	0	0	0	0	0	0	0	0	0	0	0	0	0	0
flgK	b1082	P33235	57.9292	4.45245e-06	0	0	0	0	0	0	0	0	0	0	0	0	0	0	0	0	0	0	0	0	0	0	0	0	0	0	0	0
flgL	b1083	P29744	34.2807	9.34164e-06	0	2.77503e-05	0	0	0	0	0	0	0	0	0	0	0	0	0	0	0	0	0	0	0	0	3.47765e-07	0	0	1.63637e-06	0	0
flgM	b1071	P0AEM4	10.3405	1.09101e-05	8.35462e-06	1.02363e-05	1.07967e-05	8.0245e-06	0	9.23063e-06	8.77493e-06	8.69159e-06	8.19763e-06	9.73463e-06	9.18342e-06	0	9.14643e-06	8.69584e-06	3.82022e-06	4.94991e-06	4.28165e-06	4.0881e-06	0	4.06607e-06	6.12404e-06	7.27321e-06	9.3888e-06	8.7151e-06	8.20294e-06	0	7.17992e-06	1.12933e-05
flgN	b1070	P43533	15.8667	4.21289e-06	0	0	0	0	0	9.75265e-07	0	0	0	0	0	0	9.68077e-07	0	0	0	0	0	0	4.30361e-07	0	0	0	0	0	0	5.42812e-07	0
flhA	b1879	P76298	74.842	1.04589e-06	0	0	0	0	0	0	0	0	0	0	0	0	0	0	0	0	0	0	0	0	0	0	0	0	0	0	0	0
flhB	b1880	P76299	42.2052	2.949e-07	0	0	0	0	0	0	0	0	0	0	0	0	0	0	0	0	0	0	0	0	0	0	0	0	0	0	0	0
flhC	b1891	P0ABY7	21.5659	1.08495e-05	0	0	0	0	0	0	0	0	0	0	0	0	0	0	0	0	0	0	0	0	0	0	0	0	0	0	0	0
flhD	b1892	P0A8S9	13.3163	1.13514e-05	0	0	0	0	0	0	0	0	0	0	0	0	0	0	0	0	0	0	0	0	0	0	0	0	0	0	0	0
flhE	b1878	P76297	14.0593	1.96472e-07	0	0	0	0	0	0	0	0	0	0	0	0	0	0	0	0	0	0	0	0	0	0	0	0	0	0	0	0
fliA	b1922	P0AEM6	27.4887	1.72865e-06	5.88349e-05	6.66079e-05	5.96747e-05	8.81833e-05	0	0	6.87608e-05	0	0	0	0	0	0	0	1.90205e-05	2.15869e-05	1.9849e-05	2.751e-05	0	0	2.16417e-05	1.00675e-05	1.13786e-05	1.03581e-05	1.52715e-05	0	0	1.1843e-05
fliC	b1923	P04949	51.2944	5.62702e-05	0	0	0	0	0	0	0	0	0	0	0	0	0	0	0	0	0	0	0	0	0	0	0	0	0	0	0	0
fliD	b1924	P24216	48.4559	2.03145e-06	0	0	0	0	0	0	0	0	0	0	0	0	0	0	0	0	0	0	0	0	0	0	0	0	0	0	0	0
fliE	b1937	P0A8T5	11.1267	1.08843e-06	0	0	0	0	0	0	0	0	0	0	0	0	0	0	0	0	0	0	0	0	0	0	0	0	0	0	0	0
fliF	b1938	P25798	60.5884	4.23349e-07	0	0	0	0.00013956	0	0.000217467	0	0	0	0	0	0	0	0	0	0	0	0	0	0	0	0	0	0	3.35101e-06	0	5.02839e-06	0
fliG	b1939	P0ABZ1	36.7756	5.13923e-07	0	0	0	0	0	0	0	0	0	0	0	0	0	0	0	0	0	0	0	0	0	0	0	0	0	0	0	0
fliH	b1940	P31068	25.0499	3.50062e-07	0	0	0	0	0	0	0	0	0	0	0	0	0	0	0	0	0	0	0	0	0	0	0	0	0	0	0	0
fliI	b1941	P52612	49.315	3.44579e-07	0	0	0	0	0	0	0	0	0	0	0	0	0	0	0	0	0	0	0	0	0	0	0	0	0	0	0	0
fliJ	b1942	P52613	17.3064	1.20925e-07	0	0	0	0	0	0	0	0	0	0	0	0	0	0	0	0	0	0	0	0	0	0	0	0	0	0	0	0
fliK	b1943	P52614	39.3113	1.3734e-06	0	0	0	0	0	0	0	0	0	0	0	0	0	0	0	0	0	0	0	0	0	0	0	0	0	0	0	0
fliL	b1944	P0ABX8	17.2207	9.62608e-07	0	0	0	0	0	0	0	0	0	0	0	0	0	0	0	0	0	0	0	0	0	0	0	0	0	0	0	0
fliM	b1945	P06974	37.8487	1.85122e-06	0	0	0	0	0	0	0	0	0	0	0	0	0	0	0	0	0	0	0	0	0	0	0	0	0	0	0	0
fliN	b1946	P15070	14.8547	1.24553e-06	0	0	0	0	0	0	0	0	0	0	0	0	0	0	0	0	0	0	0	0	0	0	0	0	0	0	0	0
fliO	b1947	P22586	12.6697	8.85269e-08	0	0	0	0	0	0	0	0	0	0	0	0	0	0	0	0	0	0	0	0	0	0	0	0	0	0	0	0
fliP	b1948	P0AC05	26.9281	1.88155e-07	0	0	0	0	0	0	0	0	0	0	0	0	0	0	0	0	0	0	0	0	0	0	0	0	0	0	0	0
fliQ	b1949	P0AC07	9.63179	6.73002e-08	0	0	0	0	0	0	0	0	0	0	0	0	0	0	0	0	0	0	0	0	0	0	0	0	0	0	0	0
fliR	b1950	P33135	28.5422	3.98866e-07	0	0	0	0	0	0	0	0	0	0	0	0	0	0	0	0	0	0	0	0	0	0	0	0	0	0	0	0
fliS	b1925	P26608	14.9499	2.29811e-06	0	0	0	0	0	0	0	0	0	0	0	0	0	0	0	0	0	0	0	0	0	0	0	0	0	0	0	0
fliT	b1926	P0ABY2	13.8287	4.83125e-07	0	0	0	0	0	0	0	0	0	0	0	0	0	0	0	0	0	0	0	0	0	0	0	0	0	0	0	0
fliZ	b1921	P52627	21.6576	2.57258e-06	0	0	0	0	0	0	0	0	0	0	0	0	0	0	0	0	0	0	0	0	0	0	0	0	0	0	0	0
flk	b2321	P15286	36.6678	2.07529e-05	3.23638e-05	0	4.13931e-05	3.75652e-05	3.5984e-05	3.80363e-05	4.78919e-05	3.32998e-05	0	0	3.68292e-05	3.52261e-05	3.76933e-05	4.76515e-05	1.46363e-05	0	1.57719e-05	1.63949e-05	1.5627e-05	1.67567e-05	2.10856e-05	6.52376e-06	0	6.93089e-06	7.66421e-06	7.26991e-06	7.78661e-06	9.71677e-06
flu	b2000	P39180	106.824	9.18087e-05	0.000617089	0.000569957	0.000612346	0.000415754	0	9.35721e-05	8.50691e-05	0.000423446	0.000369929	0.000399988	0.000289924	0	0	0	0.00048077	0.0004563	0.000478295	0.000306651	0	2.33431e-05	2.12119e-05	0.000324443	0.000283562	0.000304789	0.000172898	0	4.68403e-06	4.22102e-06
flxA	b1566	P77609	12.2076	4.94728e-06	0	0	0	0	0	0	0	0	0	0	0	0	0	0	0	0	0	0	0	0	0	0	0	0	0	0	0	0
fmt	b3288	P23882	34.136	0.000103756	0.000121399	0.00011518	0.000114157	0.000109	0.000116641	0.000113551	0.000116046	0.000138775	0.00012635	0.00010711	0.000118975	0.000118517	0.00011951	0.000118528	0.000153657	0.000140139	0.000139831	0.000130264	0.000143243	0.000136016	0.000140264	0.000117265	0.000111187	0.000113281	0.000110558	9.44716e-05	0.000115382	0.000111175
fnr	b1334	P0A9E5	27.9669	0.000504557	0.000202396	0.000195162	0.000205035	0.000241471	0.000252789	0.000250733	0.000256363	0.000258139	0.00023865	0.000258816	0.000268408	0.000276601	0.000290202	0.000278438	0.000266559	0.000262797	0.000260812	0.000272204	0.00028442	0.000288012	0.000284867	0.000302805	0.000294903	0.00030067	0.000342086	0.000355155	0.000358566	0.000361064
focA	b0904	P0AC23	30.9583	2.87699e-05	0	0	0	3.30872e-05	2.96903e-05	3.37846e-05	2.25648e-05	0	0	0	3.24356e-05	2.9065e-05	3.34765e-05	2.24515e-05	0	0	0	1.4439e-05	1.28938e-05	1.48821e-05	9.9347e-06	0	0	0	3.20619e-05	2.84924e-05	3.28487e-05	2.17462e-05
focB	b2492	P77733	30.5643	4.27124e-07	0	0	0	0	0	0	0	0	0	0	0	0	0	0	0	0	0	0	0	0	0	0	0	0	0	0	0	0
folA	b0048	P0ABQ4	17.9992	5.00547e-05	4.72608e-05	5.62057e-05	5.13838e-05	5.41252e-05	5.21661e-05	4.76605e-05	4.58318e-05	4.86277e-05	4.82507e-05	5.5349e-05	5.30611e-05	5.10693e-05	4.72277e-05	4.56018e-05	2.13734e-05	2.11743e-05	3.19281e-05	2.36207e-05	2.26553e-05	2.09952e-05	2.01786e-05	2.5858e-05	3.42363e-05	3.80833e-05	2.99714e-05	2.86075e-05	2.64811e-05	2.52396e-05
folB	b3058	P0AC16	13.6194	1.53212e-05	8.40189e-06	8.77275e-06	9.53783e-06	1.63382e-05	1.40816e-05	1.43377e-05	1.61171e-05	8.64489e-06	9.06304e-06	1.00896e-05	1.60165e-05	1.37851e-05	1.42069e-05	1.60362e-05	3.7997e-06	3.97722e-06	4.43779e-06	7.1299e-06	6.11531e-06	6.31571e-06	7.09597e-06	4.02234e-06	4.19284e-06	4.63164e-06	7.91598e-06	6.75672e-06	6.97023e-06	7.76625e-06
folC	b2315	P08192	45.4051	0.000108503	0.000181471	0.000187958	0.000169648	0.000181689	0.000176643	0.000166969	0.000177472	0.000194476	0.000190596	0	0.000186461	0.000198785	0.000183421	0.000193764	0.000204167	0.000206236	0.000119683	0.000201089	0.000197831	0.000192358	0.000208875	0.000147491	0.000172762	0.000122664	0.000159808	0.000154938	0.000148607	0.000167148
folD	b0529	P24186	31.0434	0.000284368	0.000460881	0.000461453	0.000442459	0.000423	0.000403976	0.000439055	0.00043382	0	0	0.000502903	0.000432817	0.000512821	0.000446468	0	0.00021855	0.000235978	0.000441256	0.000394757	0.000432694	0.000407995	0.000194185	0.000455472	0.000473412	0.000623993	0.000577893	0.000583857	0.000592208	0.000421708
folE	b2153	P0A6T5	24.8303	0.00156564	0.000686807	0.000670922	0.000674555	0.000787684	0.000749391	0.00074039	0.000705348	0.000872781	0.00088765	0.00086567	0.000810885	0.00074192	0.000757962	0.000737372	0.00107754	0.00108093	0.00108957	0.000897171	0.000897882	0.000894181	0.000891728	0.00136875	0.00136673	0.00137866	0.0014473	0.00143451	0.00137056	0.00135438
folK	b0142	P26281	18.0786	2.17271e-05	0	3.17969e-05	2.89609e-05	3.45637e-05	0	2.80985e-05	3.10793e-05	0	3.28491e-05	3.06363e-05	3.3883e-05	0	2.78422e-05	3.09232e-05	0	1.44155e-05	1.3475e-05	1.50834e-05	0	1.23773e-05	1.36834e-05	0	1.7368e-05	1.60727e-05	1.91387e-05	0	1.56115e-05	1.71153e-05
folM	b1606	P0AFS3	26.348	1.60168e-05	0	0	3.23903e-05	0	2.54733e-05	0	6.09108e-05	0	0	3.42641e-05	0	0	0	6.0605e-05	0	0	1.50706e-05	0	1.10624e-05	0	2.68174e-05	0	0	9.67937e-06	0	7.52168e-06	0	1.80619e-05
folP	b3177	P0AC13	30.6148	7.38005e-05	0.000207925	0.000215861	0.000195468	0.000242396	0.000251275	0.000246987	0.000237645	0.000316264	0.000316722	0.000110699	0.000269615	0.000284744	0.00028564	0.000276367	0.000246431	0.000242003	0.000152791	0.000247186	0.000250595	0.000262261	0.000255823	0.000201816	0.000204824	0.000152704	0.00021853	0.000221443	0.000225501	0.000210996
folX	b2303	P0AC19	14.0819	0.000210563	0.000255939	0.00024638	0.000242694	0.000236489	0.000235982	0.000234772	0.000236226	0.000238599	0.000243564	0.000228116	0.000237289	0.000233628	0.000238584	0.000245582	0.0001973	0.000195477	0.000191309	0.000187368	0.000183001	0.000184934	0.000186276	0.00020324	0.00019918	0.000194294	0.000184278	0.000189477	0.000191564	0.000192328
fpr	b3924	P28861	27.7506	9.59814e-05	4.5294e-05	4.67467e-05	4.58822e-05	5.52179e-05	5.24265e-05	5.42877e-05	4.87078e-05	4.26782e-05	4.65394e-05	4.38545e-05	5.10896e-05	5.03182e-05	4.80233e-05	4.36737e-05	4.2524e-05	4.57883e-05	5.77308e-05	5.40399e-05	4.95483e-05	3.82108e-05	5.17975e-05	4.40023e-05	4.69286e-05	5.12693e-05	5.21354e-05	4.17824e-05	4.11588e-05	5.0805e-05
frc	b2374	P69902	45.8277	6.72444e-06	0	0	0	0	0	0	0	0	0	0	0	0	0	0	0	0	0	0	0	0	0	0	0	0	0	0	0	0
frdA	b4154	P00363	65.9388	6.49635e-05	7.51289e-05	7.97417e-05	6.86697e-05	6.67599e-05	6.13336e-05	6.0573e-05	6.51483e-05	6.54791e-05	6.85114e-05	6.90619e-05	8.09391e-05	7.12141e-05	4.77311e-05	7.68373e-05	7.22405e-05	5.35948e-05	6.73767e-05	5.39827e-05	4.70931e-05	3.92806e-05	5.11254e-05	2.2818e-05	1.36682e-05	2.59753e-05	1.79829e-05	1.44588e-05	1.50999e-05	1.8478e-05
frdB	b4153	P0AC47	27.1228	2.72902e-05	3.66098e-05	3.49593e-05	3.72019e-05	4.31286e-05	3.98582e-05	4.55398e-05	4.00377e-05	3.90742e-05	3.96634e-05	4.20298e-05	0	4.43926e-05	5.04771e-05	3.92422e-05	2.76507e-05	3.18621e-05	3.5552e-05	1.71186e-05	3.47839e-05	3.88281e-05	2.95707e-05	2.846e-05	3.41569e-05	3.4208e-05	2.20593e-05	4.18203e-05	4.63636e-05	2.58912e-05
frdC	b4152	P0A8Q0	15.0149	1.24847e-05	0	0	0	0	0	0	0	0	0	0	0	0	0	0	0	0	0	0	0	0	0	0	0	0	0	0	0	0
frdD	b4151	P0A8Q3	13.1068	1.29129e-05	0	0	0	0	0	0	0	0	0	0	0	0	0	0	0	0	0	0	0	0	0	0	0	0	0	0	0	0
fre	b3844	P0AEN1	26.2417	0.000139169	0.000219636	0.00021731	0.000214936	0.000196462	0.000186592	0.00018395	0.000167468	0.000244559	0.000255181	0.000267455	0.000195495	0.000197042	0.00018548	0.000191151	0.000271774	0.000268612	0.000289062	0.000217379	0.000213554	0.000208623	0.0001965	0.000246024	0.000231319	0.000258086	0.000212697	0.000194636	0.000197689	0.000183571
frlA	b3370	P45539	47.576	0	0	0	0	0	0	0	0	0	0	0	0	0	0	0	0	0	0	0	0	0	0	0	0	0	0	0	0	0
frlB	b3371	P0AC00	38.5688	3.2339e-06	0	0	0	0	0	0	0	0	0	0	0	0	0	0	0	0	0	0	0	0	0	0	0	0	0	0	0	0
frlC	b4474	P45541	31.1685	1.74227e-06	0	0	0	0	0	0	0	0	0	0	0	0	0	0	0	0	0	0	0	0	0	0	0	0	0	0	0	0
frlD	b3374	P45543	28.3315	5.93882e-07	0	0	0	0	0	0	0	0	0	0	0	0	0	0	0	0	0	0	0	0	0	0	0	0	0	0	0	0
frlR	b3375	P45544	27.8203	2.50762e-05	2.93626e-05	0	3.1926e-05	3.21537e-05	0	1.34565e-05	3.32423e-05	3.09076e-05	0	0	3.15205e-05	0	0	3.30784e-05	2.09643e-05	0	8.4667e-06	1.40317e-05	0	3.379e-06	1.4637e-05	1.10963e-05	0	4.41828e-06	7.78935e-06	0	1.86459e-06	8.00983e-06
frmA	b0356	P25437	39.3586	0.000202407	0.000283945	0.000286893	0.00028616	0.000304147	0.000297098	0.000305313	0.000278959	0.000287173	0.000258046	0.00025356	0.000292029	0.000302671	0.000335473	0.000269119	0.000373537	0.000237412	0.000239639	0.000402125	0.000384559	0.000396158	0.000356015	0.000392759	0.000354578	0.000371101	0.000453116	0.000403158	0.000435321	0.000366276
frmB	b0355	P51025	31.4241	2.83245e-05	4.55161e-05	4.45564e-05	3.67754e-05	4.73106e-05	4.93456e-05	4.21691e-05	4.3889e-05	4.44583e-05	4.60343e-05	3.89062e-05	4.63821e-05	4.83097e-05	4.63528e-05	3.90669e-05	2.8747e-05	2.02017e-05	1.71124e-05	2.06475e-05	2.14311e-05	2.86696e-05	3.90233e-05	1.76707e-05	1.06484e-05	8.92997e-06	1.1462e-05	1.18395e-05	1.68307e-05	2.13547e-05
frmR	b0357	P0AAP3	10.3176	2.15556e-05	3.17889e-05	3.22276e-05	3.20448e-05	3.46013e-05	3.45431e-05	3.36666e-05	3.65999e-05	3.62245e-05	3.63033e-05	3.75943e-05	3.82289e-05	4.11695e-05	3.96712e-05	3.83477e-05	3.45511e-05	3.51036e-05	3.58519e-05	3.79997e-05	3.86847e-05	3.81524e-05	4.0496e-05	5.35488e-05	5.44801e-05	5.55494e-05	6.0751e-05	6.23145e-05	6.05009e-05	6.32295e-05
frr	b0172	P0A805	20.6063	0.000832217	0.00169492	0.00169806	0.00174414	0.00177003	0.00172835	0.00172446	0.00173759	0.00114285	0.0010238	0.00114249	0.00185338	0.00177798	0.00173604	0.00175763	0.000806446	0.000741342	0.000816669	0.00111314	0.00106231	0.00104069	0.00107409	0.000767548	0.000737312	0.000786191	0.00100071	0.000956199	0.000950934	0.000955843
frsA	b0239	P04335	47.0082	0.000107407	0.00024795	0.000251656	0.000245627	0.000245919	0.000240835	0.000242659	0.000247671	0.000237159	0.000257549	0.00024173	0.000288486	0.00030332	0.00026113	0.000304362	0.00019947	0.000199317	0.00019495	0.000203497	0.000213679	0.000198376	0.000221717	0.00010072	9.59941e-05	0.000126162	0.000110198	0.00010645	0.000107245	0.000120648
fruA	b2167	P20966	57.5185	7.19399e-05	0.000184959	0.000186177	0.000177336	0.000171053	0.000166263	0.000156583	0.000158661	0.000207978	0.000235582	0.000219796	0.000188121	0.000208133	0.00017558	0.000183566	0.000139045	0.000238298	0.000223405	0.000207224	0.000206848	0.000190935	0.000125002	9.19701e-05	0.000133832	0.000126817	0.000122633	0.000121623	0.000112801	8.081e-05
fruB	b2169	P69811	39.6474	5.09731e-05	5.67083e-05	5.34168e-05	5.63325e-05	6.3571e-05	5.49095e-05	5.74753e-05	5.73614e-05	6.19071e-05	4.66589e-05	5.58523e-05	5.72163e-05	5.4004e-05	5.80731e-05	5.15068e-05	3.95603e-05	6.27588e-05	6.94671e-05	8.29341e-05	7.50391e-05	7.25167e-05	6.83151e-05	4.2775e-05	5.13772e-05	5.46907e-05	7.05912e-05	4.67279e-05	4.69439e-05	6.62362e-05
fruK	b2168	P0AEW9	33.7553	3.6558e-05	4.08134e-05	4.3e-05	5.37364e-05	5.87938e-05	5.89104e-05	5.47917e-05	5.75696e-05	3.91251e-05	3.42603e-05	3.75764e-05	4.66545e-05	4.75133e-05	4.45464e-05	4.5525e-05	2.81675e-05	2.17053e-05	4.49183e-05	5.35328e-05	2.9356e-05	2.74749e-05	2.86488e-05	1.4909e-05	1.1441e-05	4.22815e-05	3.04219e-05	1.62175e-05	1.61698e-05	1.63854e-05
frvA	b3900	P32155	16.0933	1.12449e-07	0	0	0	0	0	0	0	0	0	0	0	0	0	0	0	0	0	0	0	0	0	0	0	0	0	0	0	0
frvB	b3899	P32154	51.1198	3.5719e-07	0	0	0	0	0	0	0	0	0	0	0	0	0	0	0	0	0	0	0	0	0	0	0	0	0	0	0	0
frvR	b3897	P32152	65.9989	0	0	0	0	0	0	0	0	0	0	0	0	0	0	0	0	0	0	0	0	0	0	0	0	0	0	0	0	0
frvX	b3898	P32153	38.733	1.35319e-06	0	0	0	0	0	0	0	0	0	0	0	0	0	0	0	0	0	0	0	0	0	0	0	0	0	0	0	0
frwB	b3950	P69816	11.2478	1.25747e-06	0	0	0	0	0	0	0	0	0	0	0	0	0	0	0	0	0	0	0	0	0	0	0	0	0	0	0	0
frwC	b3949	P32672	37.0859	0	0	0	0	0	0	0	0	0	0	0	0	0	0	0	0	0	0	0	0	0	0	0	0	0	0	0	0	0
frwD	b3953	P32676	12.6365	6.18066e-07	0	0	0	0	0	0	0	0	0	0	0	0	0	0	0	0	0	0	0	0	0	0	0	0	0	0	0	0
fryA	b2383	P77439	92.1289	2.57493e-06	0	0	0	0	0	0	0	0	0	0	0	0	0	0	0	0	0	0	0	0	0	0	0	0	0	0	0	0
fryB	b2387	P69808	11.7352	8.19973e-08	0	0	0	0	0	0	0	0	0	0	0	0	0	0	0	0	0	0	0	0	0	0	0	0	0	0	0	0
fryC	b2386	P77579	43.9659	0	0	0	0	0	0	0	0	0	0	0	0	0	0	0	0	0	0	0	0	0	0	0	0	0	0	0	0	0
fsaA	b0825	P78055	22.9966	1.38188e-05	1.23465e-05	1.30846e-05	1.47288e-05	1.62964e-05	1.67659e-05	0	1.57876e-05	1.27036e-05	1.35176e-05	1.55809e-05	1.59754e-05	1.64128e-05	0	1.57084e-05	5.58362e-06	5.93205e-06	6.85305e-06	7.11163e-06	7.28103e-06	0	6.95088e-06	4.72864e-06	5.00292e-06	5.72193e-06	6.31656e-06	6.43577e-06	0	6.08597e-06
fsaB	b3946	P32669	23.555	2.46878e-06	0	0	0	0	0	0	0	0	0	5.58984e-06	0	0	0	0	0	0	2.45862e-06	0	0	0	0	0	0	1.71068e-06	0	0	0	0
fsr	b0479	P52067	43.305	1.6037e-05	0	0	0	0	0	0	0	0	0	0	0	0	0	0	0	0	0	0	0	0	0	0	0	0	0	0	0	0
ftnA	b1905	P0A998	19.4236	0.000369018	0.000377323	0.0003855	0.000365272	0.000258126	0.000293789	0.00029376	0.000289717	0.000353051	0.000339253	0.000314794	0.000251195	0.000283993	0.000273014	0.000264218	0.000295077	0.000295357	0.000275927	0.000202694	0.000235425	0.000225131	0.000226355	0.000393306	0.000394533	0.000372018	0.000281351	0.00032141	0.000313093	0.000300924
ftnB	b1902	P0A9A2	18.8943	2.24434e-05	1.04622e-05	8.48335e-06	1.15654e-05	1.25355e-05	1.03277e-05	1.27431e-05	1.16955e-05	1.07648e-05	8.76406e-06	1.22345e-05	1.22886e-05	1.01102e-05	1.26269e-05	1.16368e-05	4.73146e-06	3.84602e-06	5.38118e-06	5.47043e-06	4.48509e-06	5.61331e-06	5.14922e-06	3.08228e-06	2.49509e-06	3.45615e-06	3.73757e-06	3.04955e-06	3.81233e-06	3.46807e-06
ftp	b2214	P0AB85	38.5484	4.57893e-06	0	0	0	0	0	0	0	0	0	0	0	0	0	0	0	0	0	0	0	0	0	0	0	0	0	0	0	0
ftsA	b0094	P0ABH0	45.3295	0.00018212	0.00030176	0.000303231	0.000291087	0.000316817	0.000325228	0.000319736	0.000316956	0.000283886	0.000285732	0.000285127	0.000308234	0.000378123	0.000374167	0.000317837	0.000272553	0.000271338	0.000277874	0.000295326	0.000326931	0.000323897	0.000290547	0.000196159	0.000196196	0.000188348	0.000205018	0.000227542	0.000237136	0.000185794
ftsB	b2748	P0A6S5	11.6219	1.13688e-05	4.27905e-06	4.24147e-06	0	0	3.06986e-06	4.69883e-06	3.21448e-06	4.40282e-06	4.38182e-06	0	0	3.0052e-06	4.65597e-06	3.19835e-06	1.93517e-06	1.92292e-06	0	0	1.33316e-06	2.06983e-06	1.41525e-06	2.34122e-06	2.31676e-06	0	0	1.68342e-06	2.61066e-06	1.77022e-06
ftsE	b3463	P0A9R7	24.439	5.46439e-05	5.86778e-05	5.69948e-05	5.64751e-05	6.3514e-05	5.20882e-05	5.85526e-05	5.93167e-05	6.57564e-05	6.50273e-05	5.74685e-05	0	0	0	0	6.07908e-05	5.82742e-05	5.92018e-05	5.1381e-05	3.65119e-05	4.18847e-05	4.39673e-05	6.79175e-05	6.15446e-05	7.53525e-05	6.25204e-05	6.25952e-05	6.7808e-05	5.98952e-05
ftsH	b3178	P0AAI3	70.7073	0.000555315	0.00121819	0.00119571	0.00120412	0.00132969	0.00127047	0.00126535	0.00129695	0.00146623	0.00144751	0.00145434	0.00134213	0.00134827	0.00136547	0.00130864	0.00162769	0.00157911	0.00160518	0.00148038	0.00148823	0.00145162	0.00151454	0.00146112	0.00144314	0.00144825	0.00154722	0.00151552	0.00147887	0.00150991
ftsI	b0084	P0AD68	63.8767	6.42708e-05	9.36468e-05	8.87241e-05	8.38173e-05	9.93893e-05	0.000113104	0.000104337	8.68895e-05	9.00805e-05	8.72578e-05	8.88016e-05	0.000110427	0	0	9.03154e-05	0.000109884	0.000108899	0.000104224	0.000117634	8.36712e-05	7.80721e-05	7.56964e-05	4.05765e-05	2.4169e-05	3.30799e-05	3.42413e-05	2.44868e-05	2.29091e-05	2.53118e-05
ftsK	b0890	P46889	146.643	0.000218248	0.000303503	0.000358903	0.000294427	0.000314953	0.000345673	0.000347356	0.000335916	0.000306905	0.000382543	0.000260518	0.000247416	0.000257991	0.000293046	0.000305643	0.000241286	0.000266899	0.000324668	0.000322733	0.000324668	0.000347057	0.00024386	4.00666e-05	5.55111e-05	8.7245e-05	6.89968e-05	8.27575e-05	8.26338e-05	5.4609e-05
ftsL	b0083	P0AEN4	13.6267	1.91379e-05	4.14931e-05	3.96786e-05	0	4.09796e-05	3.89443e-05	3.55216e-05	3.22269e-05	4.36217e-05	4.66293e-05	0	4.22743e-05	3.46192e-05	3.61169e-05	3.44935e-05	2.85365e-05	2.41899e-05	0	2.33878e-05	2.48966e-05	2.01254e-05	2.26893e-05	2.68521e-05	2.26678e-05	0	2.30812e-05	2.44514e-05	1.97432e-05	2.20733e-05
ftsN	b3933	P29131	35.7607	6.72152e-05	5.95649e-05	5.98875e-05	6.08757e-05	6.04729e-05	5.62171e-05	6.23071e-05	5.59512e-05	7.08978e-05	6.19772e-05	6.43294e-05	7.41098e-05	0	0	0	6.92691e-05	7.12512e-05	6.95549e-05	7.25578e-05	3.37879e-05	3.71731e-05	3.77501e-05	4.70366e-05	4.64558e-05	4.70381e-05	6.22343e-05	3.59915e-05	4.49947e-05	4.14765e-05
ftsP	b3017	P26648	51.8576	7.10195e-05	7.42636e-05	7.6118e-05	6.44451e-05	6.01866e-05	7.45137e-05	7.51591e-05	6.8824e-05	6.58222e-05	6.43993e-05	5.50437e-05	5.26916e-05	7.31906e-05	6.28276e-05	6.38276e-05	5.61372e-05	5.79172e-05	4.86209e-05	4.38555e-05	6.08576e-05	5.68378e-05	5.06312e-05	2.16097e-05	2.22026e-05	2.80725e-05	1.77057e-05	3.7352e-05	2.9131e-05	2.01505e-05
ftsQ	b0093	P06136	31.4334	3.22862e-05	4.89028e-05	4.95293e-05	2.52244e-05	5.05166e-05	4.1108e-05	0	5.13717e-05	5.11932e-05	4.86784e-05	2.66871e-05	0	0	0	4.95561e-05	3.08739e-05	3.07451e-05	1.1738e-05	1.33515e-06	1.08128e-06	0	3.24161e-05	1.74309e-05	1.72863e-05	6.53372e-06	7.90587e-07	6.37172e-07	0	1.89217e-05
ftsW	b0089	P0ABG4	45.9866	3.75946e-05	0	0	0	0	0	0	0	0	0	0	0	0	0	0	0	0	0	0	0	0	0	0	0	0	0	0	0	0
ftsX	b3462	P0AC30	38.5432	6.57123e-05	5.08935e-05	5.15201e-05	4.95457e-05	9.0504e-05	9.28828e-05	8.76691e-05	9.3886e-05	9.59456e-05	7.34359e-05	8.6755e-05	9.49851e-05	9.53304e-05	9.04114e-05	9.23617e-05	5.41522e-05	4.62432e-05	5.07853e-05	8.82727e-05	8.92744e-05	8.56549e-05	7.01815e-05	2.4137e-05	2.05264e-05	2.23174e-05	4.12652e-05	4.62271e-05	3.98027e-05	3.23414e-05
ftsY	b3464	P10121	54.5127	0.000197685	0.000393373	0.000397827	0.000387852	0.000415388	0.000421794	0.000423742	0.00038937	0.000363904	0.000417261	0.000430612	0.000388036	0.00043814	0.000414885	0.000400086	0.000448192	0.00047575	0.000495917	0.000482425	0.000491853	0.000488579	0.000458678	0.000366872	0.000349854	0.000370288	0.000416626	0.000420357	0.00042825	0.00038998
ftsZ	b0095	P0A9A6	40.3235	0.000939643	0.000834292	0.000829208	0.000841241	0.000844462	0.000844871	0.000827586	0.000842386	0.000951056	0.000884418	0.000957499	0.000837148	0.000889278	0.000856841	0.00084893	0.00120361	0.00117816	0.0012126	0.00111807	0.00110253	0.00111723	0.00109418	0.00148832	0.00137298	0.00149038	0.00167873	0.00160225	0.00159848	0.00163321
fucA	b2800	P0AB87	23.7751	9.9674e-07	0	0	0	0	0	0	0	0	0	0	0	0	0	0	0	0	0	0	0	0	0	0	0	0	0	0	0	0
fucI	b2802	P69922	64.976	1.18042e-05	0	0	0	0	0	0	0	0	0	0	0	0	0	0	0	0	0	0	0	0	0	0	0	0	0	0	0	0
fucK	b2803	P11553	53.2353	3.34774e-06	0	0	0	0	0	0	0	0	0	0	0	0	0	0	0	0	0	0	0	0	0	0	0	0	0	0	0	0
fucO	b2799	P0A9S1	40.5129	6.79382e-06	0	0	0	0	0	0	0	0	0	0	0	0	0	0	0	0	0	0	0	0	0	0	0	0	0	0	0	0
fucP	b2801	P11551	47.5444	0	0	0	0	0	0	0	0	0	0	0	0	0	0	0	0	0	0	0	0	0	0	0	0	0	0	0	0	0
fucR	b2805	P0ACK8	27.3619	1.8545e-05	0	0	0	0	0	0	1.55057e-05	0	0	0	0	0	0	1.54308e-05	0	0	0	0	0	0	6.82805e-06	0	0	0	0	0	0	5.43492e-06
fucU	b2804	P0AEN8	15.4729	7.81665e-05	5.81248e-05	6.30912e-05	5.877e-05	7.38753e-05	7.64238e-05	7.48918e-05	7.25247e-05	8.4999e-05	8.35562e-05	8.0667e-05	7.7155e-05	7.581e-05	7.68543e-05	7.37106e-05	6.59142e-05	6.82511e-05	6.73186e-05	6.49062e-05	7.06122e-05	6.91318e-05	5.43238e-05	9.30353e-05	0.000116074	0.000113623	0.000124551	0.000129592	0.000128612	0.000103439
fumA	b1612	P0AC33	60.2979	0.000829577	0.00193569	0.00190764	0.00181871	0.00176251	0.00192973	0.00189394	0.00191719	0.002083	0.00208937	0.0020251	0.00179707	0.00199137	0.00193674	0.00208206	0.00141395	0.00138911	0.00140014	0.00117694	0.00131405	0.00127482	0.00134915	0.000508663	0.000513623	0.000468429	0.000438635	0.000498969	0.000494052	0.000487282
fumB	b4122	P14407	60.1046	8.81934e-06	0.000401146	0.000397129	0.000393064	0.000414303	0.000422479	0.000428076	0.000414178	0.000405332	0.000376446	0.000406359	0.000406616	0.000414751	0.000406298	0.000425152	0.000428966	0.000404429	0.000438324	0.000415715	0.000437077	0.000446958	0.000438078	0.00014313	0.000137889	0.00013949	0.000141694	0.000141612	0.000152774	0.000145701
fumC	b1611	P05042	50.4883	0.000151341	0.000311856	0.000312256	0.000313647	0.000309482	0.000299963	0.000287731	0.000273932	0.000472361	0.000464899	0.000436766	0.000394082	0.00039233	0.000397192	0.000386096	0.000391676	0.000386585	0.000380051	0.000349101	0.000329432	0.000358716	0.000326029	0.000286516	0.000276809	0.00022379	0.000194643	0.000181399	0.000192469	0.000213122
fur	b0683	P0A9A9	16.7947	0.000307338	0.000249602	0.000237412	0.000236078	0.000275312	0.000275495	0.000262133	0.000291766	0.0002374	0.000251997	0.000258389	0.000271892	0.000278354	0.000261398	0.000272287	0.000241808	0.000244692	0.000249388	0.000272938	0.000273988	0.000263744	0.000275285	0.00029433	0.000289357	0.000283977	0.000355309	0.000363331	0.000350389	0.000340858
fusA	b3340	P0A6M8	77.5804	0.00863529	0.0135927	0.013737	0.0139411	0.0133294	0.0130197	0.0125406	0.0133048	0.0136344	0.0135699	0.0127835	0.0133405	0.0125741	0.0122977	0.0132249	0.0152979	0.0152489	0.0152974	0.0153738	0.0145339	0.0139862	0.0148112	0.0154323	0.0154946	0.0157607	0.0149325	0.0143636	0.0138542	0.0145606
fxsA	b4140	P37147	17.6737	1.71653e-05	3.10691e-05	0	3.05051e-05	3.43898e-05	3.75795e-05	3.48855e-05	4.3536e-05	3.19677e-05	0	0	3.38861e-05	3.7092e-05	3.27567e-05	0	1.40508e-05	0	1.21225e-05	2.25259e-05	2.45212e-05	2.2648e-05	9.55284e-06	2.97482e-05	0	2.53041e-05	5.00187e-05	5.41862e-05	4.99902e-05	2.09104e-05
gabD	b2661	P25526	51.7195	0.000168041	0.0002657	0.000263295	0.000249518	0.000297383	0.000277457	0.000283407	0.00024554	0.00029192	0.0002838	0.000298047	0.000337164	0.000299474	0.000307135	0.000289482	0.00027301	0.000272205	0.000271845	0.0002988	0.000274063	0.000285387	0.000255884	0.000171104	0.000165498	0.000159084	0.000187769	0.000179833	0.000169726	0.000159337
gabP	b2663	P25527	51.0795	1.5347e-05	0	0	0	0	0	0	0	0	0	0	0	0	0	0	0	0	0	0	0	0	0	0	0	0	0	0	0	0
gabT	b2662	P22256	45.7741	0.00011802	0.000275148	0.000276621	0.000261126	0.000303358	0.000289156	0.000266393	0.000261809	0.000320858	0.000307299	0.000321438	0.000301487	0.000295883	0.00028302	0.000292547	0.000299777	0.000292574	0.000296919	0.000328375	0.00029931	0.000284657	0.000295405	0.000227881	0.000218166	0.000257355	0.000265743	0.000247162	0.000218381	0.000224747
gadA	b3517	P69908	52.6846	0.000495309	0.000300075	0.000294251	0.000310648	0.000308135	0.000280398	0.000304224	0.00028113	0.000239216	0.000265106	0.00030265	0.000369424	0.000322343	0.000342593	0.000305804	0.000349555	0.000349046	0.000373453	0.000381916	0.000335455	0.000359648	0.000327644	0.000278619	0.000272655	0.000288065	0.00031624	0.000273881	0.000298522	0.000290199
gadB	b1493	P69910	52.6675	0.000495149	0.000722141	0.000707147	0.000852237	0.000801367	0.000697899	0.000800456	0.000708804	0.000743027	0.000730547	0.000901541	0.000785585	0.000683201	0.000793155	0.000705246	0.000326583	0.000320593	0.000396531	0.000349712	0.000303081	0.000352599	0.000312068	0.000125716	0.000122899	0.000150492	0.000141188	0.000121771	0.000141505	0.000124199
gadC	b1492	P63235	55.076	0.000133922	0.000288338	0.000294197	0.000281186	0.00026501	0.000274215	0.000237737	0.000274845	0.000296677	0.000303932	0.000297453	0.000259791	0.00026844	0.000235568	0.000273465	0.000260859	0.000259562	0.0002535	0.000238196	0.000223163	0.000206086	0.000180128	0.000229453	0.0002259	0.000222326	0.000266794	0.000249913	0.000230349	0.000215465
gadE	b3512	P63204	20.5991	7.94506e-05	0	0	0	0	0	0	0	0	0	0	0	0	0	0	0	0	0	0	0	0	0	0	0	0	0	0	0	0
gadW	b3515	P63201	28.0281	4.81769e-05	0	0	0	0	0	0	0	0	0	0	0	0	0	0	0	0	0	0	0	0	0	0	0	0	0	0	0	0
gadX	b3516	P37639	31.5622	6.26317e-05	0	0	0	0	0	0	0	0	0	0	0	0	0	0	0	0	0	0	0	0	0	0	0	0	0	0	0	0
galE	b0759	P09147	37.2647	0.000189556	0.000164591	0.00016041	0.000149106	0.000148852	0.000163877	0.000155876	0.000170273	0.000173652	0.000169587	0.000179509	0.000155135	0.000155417	0.000159671	0.000157699	0.000216764	0.000218561	0.000204069	0.000183997	0.00018962	0.000189249	0.000208526	0.000208021	0.000194727	0.000214011	0.000198663	0.000232874	0.000217486	0.00023542
galF	b2042	P0AAB6	32.8289	0.000644114	0.000656336	0.000695145	0.000689511	0.000663936	0.000636156	0.000611543	0.000609084	0.000630425	0.000671498	0.000672709	0.00065814	0.00064446	0.000637621	0.000683704	0.000853963	0.000866103	0.000862959	0.000532028	0.000564826	0.000559701	0.00057108	0.000706685	0.000726692	0.00073618	0.000486844	0.000546107	0.000542596	0.000543815
galK	b0757	P0A6T3	41.4417	7.47078e-05	0.000114333	0.000104981	0.000113737	0.000116814	0.000128348	0.000125058	0.000116845	0.000101198	9.82598e-05	0.000106377	0.000123009	0.000124985	0.000123886	0.000126698	8.24871e-05	7.74489e-05	8.52868e-05	9.18499e-05	9.49076e-05	9.43283e-05	9.12027e-05	6.89959e-05	7.34676e-05	8.28499e-05	7.38851e-05	8.13032e-05	9.64569e-05	8.77572e-05
galM	b0756	P0A9C3	38.1579	0.00027062	0.000324544	0.00033568	0.000315787	0.000323784	0.00032542	0.000325478	0.000334098	0.000272093	0.000301096	0.000280225	0.000308524	0.000297037	0.000285173	0.000354409	0.000330701	0.000361594	0.000297003	0.000244063	0.0003533	0.000366743	0.000383588	0.000478644	0.000490887	0.000456496	0.000441226	0.000469561	0.000488958	0.000495384
galP	b2943	P0AEP1	50.9819	6.91078e-05	0	0	0	0	0	0	0	0	0	0	0	0	0	0	0	0	0	0	0	0	0	0	0	0	0	0	0	0
galR	b2837	P03024	37.0936	2.48817e-05	0	0	0	0	0	0	0	0	0	0	0	0	0	0	0	0	0	0	0	0	0	0	0	0	0	0	0	0
galS	b2151	P25748	37.3564	2.08816e-06	0	0	0	0	0	0	0	0	0	0	0	0	0	0	0	0	0	0	0	0	0	0	0	0	0	0	0	0
galT	b0758	P09148	39.6452	3.73967e-05	6.66924e-05	6.78997e-05	6.53144e-05	7.25937e-05	6.52205e-05	8.02088e-05	6.71297e-05	6.38068e-05	6.82969e-05	6.50771e-05	6.94386e-05	6.50389e-05	6.61371e-05	6.86188e-05	4.88979e-05	6.81004e-05	6.0137e-05	7.5464e-05	7.4458e-05	7.98541e-05	6.69777e-05	4.73374e-05	3.19077e-05	4.47236e-05	3.72373e-05	4.66816e-05	4.15883e-05	3.83372e-05
galU	b1236	P0AEP3	32.9419	0.000674873	0.00167654	0.00168147	0.00156375	0.00160945	0.00171748	0.001637	0.001513	0.00214745	0.00209805	0.00182369	0.0017046	0.0017104	0.00160027	0.00175213	0.00156322	0.001541	0.00138911	0.00135891	0.00135697	0.00130561	0.00136654	0.00115689	0.00108991	0.0010007	0.00095059	0.000990947	0.000912137	0.00101144
gapA	b1779	P0A9B2	35.5321	0.014667	0.0119304	0.0120949	0.0122092	0.0117373	0.0113537	0.0118792	0.0119547	0.0131236	0.0136619	0.014278	0.011787	0.011651	0.0117693	0.0120553	0.0101549	0.0103687	0.0108114	0.00945079	0.00942701	0.00949134	0.00977559	0.00729623	0.00745056	0.00753799	0.00686693	0.00675035	0.00701959	0.00702021
gapC_1	b1417	P33898	4.05275	0	4.62195e-05	4.38082e-05	4.48109e-05	2.08772e-05	2.9048e-05	2.77148e-05	2.94368e-05	4.75563e-05	4.52578e-05	4.74034e-05	2.0466e-05	2.84362e-05	2.7462e-05	2.92891e-05	2.09025e-05	1.98609e-05	2.08498e-05	9.11069e-06	1.26149e-05	1.22083e-05	1.29603e-05	8.85091e-05	8.37506e-05	8.70422e-05	4.04606e-05	5.57519e-05	5.3894e-05	5.67381e-05
gapC_2	b1416		9.19402	0	0	0	0	0	0	0	0	0	0	0	0	0	0	0	0	0	0	0	0	0	0	0	0	0	0	0	0	0
garD	b3128	P39829	56.401	5.91135e-06	0	0	0	0	0	8.48923e-06	0	0	0	0	0	0	8.41179e-06	0	0	0	0	0	0	3.73949e-06	0	0	0	0	0	0	1.22282e-06	0
garK	b3124	P23524	39.1039	5.19138e-06	0	0	0	0	0	0	0	0	0	0	0	0	0	0	0	0	0	0	0	0	0	0	0	0	0	0	0	0
garL	b3126	P23522	27.3838	1.91339e-06	0	0	0	0	0	0	0	0	0	0	0	0	0	0	0	0	0	0	0	0	0	0	0	0	0	0	0	0
garP	b3127	P0AA80	49.0087	0	0	0	0	0	0	0	0	0	0	0	0	0	0	0	0	0	0	0	0	0	0	0	0	0	0	0	0	0
garR	b3125	P0ABQ2	30.4271	1.76461e-05	3.07226e-05	2.49835e-05	2.81191e-05	4.10736e-05	3.43881e-05	3.51743e-05	2.60536e-05	1.62118e-05	1.68232e-05	1.84672e-05	2.62455e-05	2.11736e-05	2.22905e-05	1.82226e-05	3.88563e-05	7.38271e-06	3.41107e-05	1.16835e-05	2.42016e-05	2.48737e-05	2.92342e-05	1.93568e-05	3.66256e-06	1.67533e-05	6.10428e-06	1.25835e-05	1.29183e-05	1.50568e-05
gatA	b2094	P69828	16.9073	0.000456596	0.000345029	0.000349391	0.000310475	0.000347705	0.000348779	0.000329108	0.000373074	0.000355009	0.000360953	0.000328437	0.000340857	0.000341433	0.000326106	0.000371201	0.000394339	0.00035851	0.000358147	0.000308861	0.000350029	0.000348849	0.000350391	0.000500773	0.000466665	0.00045475	0.000408042	0.000466146	0.000467172	0.000457777
gatB	b2093	P37188	10.2219	0.000204272	0.000153373	0.000164109	0.000152385	8.59813e-05	0.000115066	0.000108934	0.000111971	0.000157808	0.00016954	0.000161201	8.4288e-05	0.000112643	0.00010794	0.000111409	0.000109607	0.000115331	0.000110997	6.05283e-05	7.65266e-05	7.50613e-05	7.8652e-05	0.000185647	0.000194533	0.000185353	0.000107523	0.000135285	0.000132544	0.00013773
gatC	b2092	P69831	33.5938	0.0007563	0.000272446	0.000283582	0.000245524	0.000398252	0.000408475	0.000411881	0.000361763	0.000217206	0.000201267	0.000224174	0.000390408	0.000399872	0.000408124	0.000359946	0.000267106	0.000263889	0.000259479	0.000356174	0.000349912	0.00035704	0.000348295	0.000207758	0.000203872	0.000196771	0.000307744	0.000297746	0.000306638	0.000289602
gatD	b2091	P0A9S3	37.3897	0.000616557	4.6775e-05	4.35604e-05	3.92412e-05	3.83285e-05	4.44693e-05	4.59233e-05	3.64361e-05	4.81279e-05	4.50018e-05	4.15114e-05	3.75736e-05	4.35327e-05	4.55044e-05	3.62532e-05	2.11537e-05	2.40184e-05	3.33572e-05	2.9798e-05	3.36751e-05	3.5062e-05	3.01462e-05	1.27961e-05	1.44689e-05	1.98939e-05	1.89047e-05	2.12613e-05	2.21118e-05	1.88536e-05
gatR_1	b2087	P36930	15.8492	0	0	0	0	0	0	0	0	0	0	0	0	0	0	0	0	0	0	0	0	0	0	0	0	0	0	0	0	0
gatR_2	b2090		12.403	0	0	0	0	0	0	0	0	0	0	0	0	0	0	0	0	0	0	0	0	0	0	0	0	0	0	0	0	0
gatY	b2096	P0C8J6	30.8116	0.00195612	6.6607e-05	7.97313e-05	8.57561e-05	9.38912e-05	9.20092e-05	7.42054e-05	8.58604e-05	6.742e-05	8.12769e-05	8.95172e-05	9.37144e-05	9.10921e-05	7.38269e-05	8.62809e-05	6.51732e-05	7.15242e-05	7.88549e-05	4.83028e-05	4.99031e-05	4.4632e-05	4.78875e-05	4.24567e-05	4.6401e-05	5.06459e-05	3.3002e-05	3.39306e-05	3.03122e-05	3.22529e-05
gatZ	b2095	P0C8J8	47.1082	0.0020974	0.000371714	0.000368614	0.00035838	0.000320103	0.000358698	0.000348305	0.000351366	0.000387517	0.000396323	0.00037099	0.000315026	0.000353579	0.000331355	0.000349109	0.000496449	0.000477804	0.000455148	0.00039891	0.000444906	0.000441038	0.000470463	0.000358583	0.000354136	0.00034242	0.000308501	0.000344406	0.000340797	0.000371115
gcd	b0124	P15877	86.7463	0.000251541	0.000504242	0.000528573	0.000481978	0.000463063	0.000439647	0.000452424	0.000457076	0.000568878	0.00059061	0.000577725	0.000448859	0.000475313	0.000493196	0.000469239	0.000544745	0.000575981	0.000572641	0.000579508	0.000606501	0.000597826	0.000552443	0.000349515	0.000391371	0.00035367	0.00027311	0.00027724	0.000289772	0.000274873
gcl	b0507	P0AEP7	64.7311	4.07066e-06	0	0	0	0	0	0	0	0	0	0	0	0	0	0	0	0	0	0	0	0	0	0	0	0	0	0	0	0
gcvA	b2808	P0A9F6	34.4011	2.81234e-05	3.70451e-05	4.17103e-05	3.06488e-05	3.91827e-05	4.16748e-05	4.00074e-05	4.41296e-05	3.81166e-05	4.30905e-05	3.2422e-05	3.84111e-05	4.07971e-05	3.96424e-05	4.39081e-05	1.67534e-05	1.89098e-05	1.42604e-05	1.70991e-05	1.80984e-05	1.76232e-05	1.94291e-05	7.09404e-06	7.97399e-06	5.95333e-06	7.59372e-06	7.99865e-06	7.7798e-06	8.50576e-06
gcvH	b2904	P0A6T9	13.811	0.0003862	0.000196444	0.000193706	0.000203984	0.000158608	0.000154674	0.000162268	0.000155857	0.000202125	0.000200116	0.000215785	0.000155484	0.000151417	0.000160787	0.000155075	8.88403e-05	8.7819e-05	9.49101e-05	6.92155e-05	6.71712e-05	7.14786e-05	6.86199e-05	0.000250789	0.00024688	0.00026415	0.000204924	0.000197911	0.000210363	0.000200271
gcvP	b2903	P33195	104.375	0.000609695	0.00100274	0.000995052	0.000977007	0.000962026	0.000991193	0.000979796	0.0009734	0.00108185	0.00110698	0.00102082	0.000955456	0.00100279	0.000945678	0.000936585	0.0011557	0.00118069	0.00111967	0.00111767	0.00114388	0.00116776	0.00112252	0.000812378	0.000799851	0.000758701	0.000818397	0.000698546	0.000805987	0.000755177
gcvR	b2479	P0A9I3	20.7504	8.39487e-05	5.03259e-05	4.87859e-05	5.02207e-05	4.9685e-05	5.11299e-05	5.0069e-05	4.58769e-05	5.02423e-05	4.55784e-05	5.18939e-05	4.88931e-05	4.87395e-05	4.74933e-05	4.31725e-05	5.1114e-05	4.93617e-05	5.22159e-05	4.99018e-05	5.0771e-05	5.04367e-05	4.82273e-05	5.54617e-05	5.35703e-05	5.82738e-05	5.54035e-05	5.60961e-05	5.56635e-05	5.30733e-05
gcvT	b2905	P27248	40.1463	0.000263964	0.000297165	0.000304352	0.000323111	0.000303265	0.000329929	0.000318403	0.00030507	0.000319854	0.000330898	0.000342208	0.000335906	0.000326691	0.000342053	0.000327591	0.000364179	0.000372719	0.00037911	0.000342595	0.000351812	0.000352141	0.000338677	0.00028828	0.000278414	0.000311549	0.000269611	0.000292388	0.000282931	0.000272508
gdhA	b1761	P00370	48.5808	0.00191619	0.00239182	0.00237366	0.00227326	0.00228857	0.00195003	0.00194357	0.00193335	0.00240981	0.0024058	0.00239247	0.00234922	0.00206262	0.00202006	0.00188899	0.00226061	0.00221276	0.00219332	0.0022712	0.00198919	0.00190229	0.00189332	0.00267405	0.00264168	0.00249672	0.00260709	0.00221601	0.00219244	0.00218592
gfcA	b0987	P75885	9.5074	4.38445e-06	0	0	0	0	0	0	0	0	0	0	0	0	0	0	0	0	0	0	0	0	0	0	0	0	0	0	0	0
gfcB	b0986	P75884	24.2352	0	0	0	0	0	0	0	0	0	0	0	0	0	0	0	0	0	0	0	0	0	0	0	0	0	0	0	0	0
gfcC	b0985	P75883	27.2958	9.53619e-07	0	0	0	0	0	0	0	0	0	0	0	0	0	0	0	0	0	0	0	0	0	0	0	0	0	0	0	0
gfcD	b0984	P75882	78.6862	2.19922e-06	0	0	0	0	0	0	0	0	0	0	0	0	0	0	0	0	0	0	0	0	0	0	0	0	0	0	0	0
gfcE	b0983	P0A932	41.7403	6.12468e-06	0	0	0	0	0	0	0	0	0	0	0	0	0	0	0	0	0	0	0	0	0	0	0	0	0	0	0	0
ggt	b3447	P18956	61.7672	0.000155371	0.000111	0.000132658	0.000110789	8.43958e-05	8.47123e-05	5.0838e-05	8.67349e-05	0.00011421	0.000137047	0.000117199	8.27337e-05	8.29282e-05	0	8.62995e-05	5.01988e-05	7.77125e-05	9.39034e-05	5.08801e-05	3.67885e-05	3.60716e-05	8.05505e-05	2.52911e-05	2.35984e-05	3.95068e-05	1.821e-05	1.91082e-05	9.95244e-06	2.27374e-05
ghoS	b4128	P0AF61	11.4678	2.56414e-06	0	0	0	0	0	0	0	0	0	0	0	0	0	0	0	0	0	0	0	0	0	0	0	0	0	0	0	0
ghoT	b4559	P64646	6.55498	4.58016e-08	0	0	0	0	0	0	0	0	0	0	0	0	0	0	0	0	0	0	0	0	0	0	0	0	0	0	0	0
ghrA	b1033	P75913	35.343	0.000203735	0.000233489	0.000235297	0.000234706	0.000277726	0.000297007	0.000287738	0.000283093	0.000312761	0.000287073	0.000294119	0.000321197	0.000322669	0.000309442	0.000274883	0.000324502	0.00030494	0.000299261	0.000312945	0.000340135	0.000338544	0.000323599	0.000275079	0.0002796	0.00027444	0.000321106	0.000303473	0.000288832	0.000315311
ghrB	b3553	P37666	35.3951	0.000491664	0.000688318	0.000679748	0.000690655	0.000678653	0.000739967	0.000707203	0.000693527	0.000631106	0.000741488	0.000882767	0.000722804	0.00088353	0.000890142	0.000581511	0.000696499	0.000758745	0.00082422	0.000737682	0.000817081	0.000815064	0.000677968	0.00087234	0.000902195	0.00094844	0.000943536	0.00101549	0.00100896	0.000909123
ghxP	b4064	P0AF52	45.711	0.000261266	0.000145347	0.000149448	0.0001563	0.000141858	0.000136157	0.000141605	0.000126387	0.000163555	0.000166166	0.00017575	0.000129991	0.000137084	0.000133093	0.00010916	0.000116593	0.000119666	0.000128038	0.000106312	0.000103299	0.000107348	9.48284e-05	0.000141057	0.000144175	0.000152721	0.000134895	0.000130438	0.000135397	0.000118612
ghxQ	b4464	Q46817	46.7574	4.24721e-06	0.000139376	0.000135884	0.000144082	0.00015585	0.000156293	0.000157597	0.000153832	0.000143407	0.00014038	0.000152417	0.00015278	0.000153002	0.00015616	0.00015306	6.30318e-05	6.16045e-05	6.70387e-05	6.80119e-05	6.78743e-05	6.94213e-05	6.77283e-05	7.62573e-05	7.4222e-05	7.99625e-05	8.62975e-05	8.57068e-05	8.75607e-05	8.47152e-05
glcA	b2975	Q46839	58.9194	6.99869e-06	0	0	0	0	0	0	0	0	0	0	0	0	0	0	0	0	0	0	0	0	0	0	0	0	0	0	0	0
glcB	b2976	P37330	80.4876	0.000190088	0.000361152	0.000361852	0.000342443	0.000346534	0.000347017	0.000356359	0.000335427	0.000342769	0.000358995	0.00034329	0.00034466	0.000339921	0.000323211	0.00031305	0.000362818	0.000364676	0.000366787	0.000369192	0.000362186	0.000361387	0.000346052	0.000336023	0.000327781	0.000335456	0.000317659	0.000285796	0.000316902	0.000318017
glcC	b2980	P0ACL5	28.8258	2.53783e-05	0	0	2.3605e-05	0	2.95433e-05	3.20115e-05	2.73912e-05	0	0	0	0	0	0	2.21747e-05	0	0	1.09843e-05	0	9.80121e-06	1.07723e-05	9.81223e-06	0	0	6.55096e-06	0	6.18813e-06	6.79349e-06	6.13662e-06
glcD	b2979	P0AEP9	53.8111	4.13593e-06	0	0	0.000489798	0	0.000331163	0.000341519	0	0	0	0.000518134	0	0.000324189	0.000338404	0	0	0	0.000227895	0	0.000143816	0.000150439	0	0	0	6.56137e-05	0	4.38346e-05	4.58011e-05	0
glcE	b4468	P52073	38.3606	1.87626e-06	0	0	0	0	0	0	0	0	0	0	0	0	0	0	0	0	0	0	0	0	0	0	0	0	0	0	0	0
glcF	b4467	P52074	45.1097	3.15195e-06	0	0	0	0	0	0	0	0	0	0	0	0	0	0	0	0	0	0	0	0	0	0	0	0	0	0	0	0
glcG	b2977	P0AEQ1	13.7366	2.66828e-05	3.93901e-05	3.93277e-05	4.23199e-05	3.86389e-05	3.80814e-05	3.78338e-05	3.67847e-05	4.05105e-05	4.32924e-05	4.47696e-05	3.78793e-05	4.07821e-05	3.74902e-05	4.2357e-05	3.17622e-05	3.17261e-05	1.96913e-05	1.68624e-05	2.94536e-05	1.66664e-05	2.89937e-05	4.48311e-05	4.45947e-05	2.7402e-05	2.4962e-05	4.33905e-05	2.45247e-05	4.23099e-05
gldA	b3945	P0A9S5	38.7118	2.54261e-05	5.16583e-05	4.98882e-05	5.57933e-05	6.19892e-05	6.14528e-05	6.25175e-05	5.26873e-05	5.45103e-05	5.3462e-05	5.68699e-05	6.33416e-05	6.37199e-05	6.52506e-05	5.31278e-05	5.46523e-05	3.74517e-05	2.50135e-05	4.22174e-05	4.33703e-05	4.49666e-05	3.93579e-05	3.82571e-05	1.9741e-05	2.48525e-05	3.64415e-05	2.39596e-05	2.48133e-05	2.15378e-05
glf	b2036	P37747	42.9653	0.00053918	0.000343923	0.000345647	0.000337873	0.00033948	0.000341943	0.000328975	0.00032786	0.000378338	0.000383013	0.000367779	0.000320385	0.000306746	0.000318198	0.000321041	0.00035627	0.000361594	0.000353048	0.000326993	0.000318662	0.000321663	0.000328103	0.00017533	0.000196301	0.000199028	0.000203254	0.00020073	0.000197732	0.0001971
glgA	b3429	P0A6U8	52.8218	0.000229569	0.000560492	0.000546371	0.000529069	0.000574684	0.000565125	0.000549623	0.000572921	0.000554778	0.000539382	0.000518672	0.000618135	0.000590104	0.000605741	0.000650278	0.000450857	0.000445482	0.000438758	0.000546498	0.000510291	0.000523475	0.000539837	0.000531597	0.000469976	0.000536774	0.000590323	0.000569401	0.000565858	0.000532482
glgB	b3432	P07762	84.3359	0.000263997	0.00032812	0.000335068	0.000316286	0.000331708	0.000349093	0.000348111	0.000323498	0.000468188	0.000446142	0.000742064	0.000351383	0.000344081	0.000570669	0.000327134	0.000457571	0.000440474	0.000446356	0.000447128	0.000422474	0.000532887	0.000423526	0.000226071	0.000242846	0.000233259	0.000232856	0.000237245	0.000260298	0.000234585
glgC	b3430	P0A6V1	48.6971	0.000309638	0.000427123	0.000431574	0.000426746	0.000479124	0.000477753	0.000471823	0.000479013	0.000542425	0.000554421	0.000523979	0.000502505	0.000529475	0.000498137	0.000520015	0.000537647	0.000552238	0.000544422	0.000545836	0.000560811	0.000543166	0.000536508	0.000323194	0.000328994	0.0003348	0.000363404	0.000363609	0.000358758	0.000360772
glgP	b3428	P0AC86	93.1714	0.000277984	0.000195829	0.000196694	0.000188206	0.000226795	0.000225974	0.000214697	0.000222799	0.000200722	0.000216545	0.000198729	0.000208343	0.000215602	0.000212177	0.000221315	0.00024181	0.000226831	0.000213591	0.000265676	0.000256359	0.000247811	0.000259192	9.50195e-05	8.66006e-05	0.000103351	0.000108427	0.000105904	0.000104675	0.000107663
glgS	b3049	P26649	7.89182	7.96809e-05	0	0	0	0	0	0	0	0	0	0	0	0	0	0	0	0	0	0	0	0	0	0	0	0	0	0	0	0
glgX	b3431	P15067	73.5758	9.25372e-05	0.00011089	0.000101766	9.97541e-05	0.000115303	0.000112563	0.000116048	9.64342e-05	0.000116693	0.000113167	0.000122129	0.000108111	9.38532e-05	0.000109511	0	0.00012796	0.000121128	0.000127931	0.000129046	0.000122698	0.000131764	6.68819e-05	4.74322e-05	3.52263e-05	3.68329e-05	3.95238e-05	3.73978e-05	4.01157e-05	2.0193e-05
glk	b2388	P0A6V8	34.7227	0.000131984	0.00016186	0.000160132	0.000168039	0.000162722	0.000151377	0.000155285	0.000151009	0.000166575	0.000164273	0.000170553	0.000162762	0.000147006	0.000150334	0.000150743	0.000176224	0.000179405	0.00020321	0.00016421	0.000157236	0.000157223	0.000163447	0.000101621	0.000106552	0.000128079	0.000140177	0.000111086	0.000120007	0.000112664
glmM	b3176	P31120	47.543	0.000421226	0.000413289	0.000410256	0.000385816	0.00040318	0.00041134	0.000398943	0.000403506	0.00042959	0.000420092	0.00044145	0.000375438	0.000398128	0.000368471	0.000366935	0.000530991	0.000515568	0.000518644	0.00048466	0.000494219	0.000495017	0.000509115	0.000619671	0.000562299	0.00063744	0.000627129	0.000599494	0.000630542	0.00058148
glmS	b3729	P17169	66.8935	0.00105353	0.000893664	0.000875755	0.000871442	0.000880276	0.000904452	0.000901765	0.000898458	0.000530418	0.000475792	0.000114506	0.000663907	0.00137912	0.000998878	0.00149006	0.00101474	0.000959694	0.000800946	0.00106345	0.00138429	0.00121779	0.0014266	0.00116818	0.0011677	0.0011623	0.0012524	0.001347	0.00132337	0.00135143
glmU	b3730	P0ACC7	49.1895	0.000273243	0.000255281	0.000247869	0.000236279	0.000259623	0.000260328	0.000275431	0.000267011	0.000286887	0.00029176	0.000274273	0.000247035	0.000263901	0.000255287	0.000265644	0.000321728	0.000318699	0.000298222	0.000290793	0.000301472	0.000304247	0.000302663	0.000273339	0.000271249	0.000290161	0.000278225	0.000280724	0.000293848	0.000309261
glnA	b3870	P0A9C5	51.9032	0.00519007	0.00439033	0.00434592	0.00437371	0.00420811	0.00432396	0.00435817	0.00431279	0.00423762	0.00377935	0.00428326	0.00396593	0.00408122	0.00487101	0.00436286	0.00456381	0.0042763	0.00454047	0.00391265	0.00419111	0.00451258	0.00427939	0.00441443	0.00428646	0.00435353	0.00360985	0.00377668	0.00389407	0.00375919
glnB	b2553	P0A9Z1	12.4253	0.000179976	0.000200143	0.000201365	0.000209999	0.000240998	0.000225643	0.00023038	0.000224433	0.000199208	0.000188961	0.000204341	0.000254105	0.000249487	0.000249476	0.000254237	0.000127985	0.000125812	0.000133774	0.000182433	0.000178217	0.000178314	0.000179917	0.000185136	0.000185533	0.000192474	0.00023569	0.000229392	0.000231507	0.000230898
glnD	b0167	P27249	102.389	0.000119475	0.000275013	0.000270874	0.000271183	0.000272025	0.000313465	0.00028256	0.000277442	0.000277	0.000290501	0.000275579	0.000280745	0.000274436	0.000256118	0.000288636	0.000208472	0.000214274	0.000209534	0.000174456	0.000237888	0.000209403	0.000217882	4.03654e-05	4.46413e-05	4.30931e-05	3.77352e-05	4.68778e-05	4.16466e-05	4.53078e-05
glnE	b3053	P30870	108.417	0.000115904	0.000186883	0.000204094	0.00017728	0.000226966	0.00023922	0.000205665	0.000205777	0.000220113	0.000219144	0.000196384	0.000226049	0.000218317	0.000209972	0.000197569	0.000189888	0.000247713	0.00012504	0.000235238	0.000254533	0.000207863	0.000136805	4.11316e-05	5.56843e-05	2.94333e-05	5.2236e-05	6.81691e-05	4.64054e-05	3.37845e-05
glnG	b3868	P0AFB8	52.2541	0.000100042	0.00025574	0.000253749	0.000254847	0.000253685	0.000262159	0.000267838	0.000256598	0.000244587	0.000195354	0.00024635	0.000233867	0.000256037	0.000251664	0.00024623	0.000224981	0.000209745	0.00022484	0.000222342	0.000235094	0.000233289	0.000229516	0.000130993	0.000111198	0.000130941	0.000135128	0.000137766	0.000140263	0.000142006
glnH	b0811	P0AEQ3	27.1898	0.000677479	0.000573933	0.000584922	0.000563941	0.000624086	0.000630773	0.00062652	0.0006214	0.000562599	0.000551079	0.000646756	0.000587603	0.000766956	0.000746506	0.000537118	0.000665126	0.000650422	0.000589107	0.00071249	0.000795475	0.000779034	0.000712826	0.000908919	0.000899708	0.000926326	0.000982285	0.0010169	0.000990381	0.000950333
glnK	b0450	P0AC55	12.2591	1.91017e-05	5.32963e-05	5.29444e-05	5.68126e-05	5.1365e-05	4.53552e-05	4.54599e-05	4.44888e-05	5.48377e-05	5.46964e-05	6.00994e-05	5.03534e-05	4.44e-05	4.50452e-05	4.42655e-05	2.41029e-05	2.89191e-05	2.98315e-05	3.34191e-05	2.65495e-05	2.94121e-05	2.52014e-05	2.55152e-05	3.04869e-05	3.11346e-05	3.71036e-05	2.93342e-05	3.24601e-05	2.75819e-05
glnL	b3869	P0AFB5	38.5556	2.20908e-05	6.57132e-05	6.66641e-05	7.4032e-05	6.72972e-05	8.3115e-05	7.86283e-05	6.72132e-05	6.99509e-05	0	7.56623e-05	0	8.2235e-05	0	0	5.78654e-05	2.84057e-05	4.87572e-05	2.78014e-05	7.10023e-05	1.48657e-05	2.82934e-05	2.72249e-05	1.33092e-05	2.26165e-05	1.37185e-05	3.48665e-05	7.29168e-06	1.96607e-05
glnP	b0810	P0AEQ6	24.364	5.34549e-05	5.25986e-05	5.04428e-05	4.92834e-05	6.62251e-05	7.03503e-05	7.13906e-05	5.82377e-05	5.17963e-05	5.27689e-05	5.52369e-05	6.02286e-05	6.0628e-05	6.39806e-05	6.06851e-05	3.96222e-05	3.86358e-05	3.92564e-05	4.7815e-05	8.78892e-05	9.08563e-05	6.51613e-05	2.79626e-05	2.71536e-05	2.73142e-05	3.53911e-05	6.47384e-05	6.6848e-05	4.75443e-05
glnQ	b0809	P10346	26.6986	0.000130586	0.000188697	0.000196471	0.00018983	0.000205206	0.000212952	0.000220096	0.00019935	0.000213908	0.000203412	0.000201702	0.000205093	0.000210808	0.000211029	0.000204971	0.000143657	0.000137591	0.000137515	0.000137517	0.000222462	0.000223816	0.000138644	0.000153374	0.000145491	0.000161324	0.000170431	0.000230562	0.00024326	0.000145816
glnS	b0680	P00962	63.4772	0.000711872	0.00102782	0.00101408	0.000967709	0.000951684	0.000950756	0.000948606	0.000916578	0.000997529	0.000955238	0.000999935	0.000913039	0.000972039	0.000969263	0.000930615	0.0010543	0.000999913	0.00104552	0.00097573	0.00103085	0.00104041	0.000985816	0.000662394	0.000605927	0.000664517	0.000557324	0.000569537	0.000619015	0.000584415
gloA	b1651	P0AC81	14.9197	0.000263227	8.99416e-05	9.42581e-05	9.79652e-05	0.000114414	9.92243e-05	0.000104567	9.89748e-05	8.8407e-05	9.06169e-05	9.41322e-05	9.82361e-05	8.7807e-05	8.97851e-05	7.77021e-05	9.19781e-05	9.66997e-05	0.000104077	0.000123186	8.18473e-05	0.000110522	0.00010213	9.46769e-05	9.94758e-05	0.000105705	0.000128076	8.92348e-05	0.000116012	0.000106875
gloB	b0212	P0AC84	28.434	7.96695e-05	3.52815e-05	6.62688e-05	5.5334e-05	7.48983e-05	6.34928e-05	5.84902e-05	5.84376e-05	3.63049e-05	7.53075e-05	6.65771e-05	7.8141e-05	6.71983e-05	6.71449e-05	5.61782e-05	1.59571e-05	5.83144e-05	4.5989e-05	4.56943e-05	3.88104e-05	4.86651e-05	4.55166e-05	1.50152e-05	5.46452e-05	4.26649e-05	4.50953e-05	3.81165e-05	4.77407e-05	4.4281e-05
gloC	b0927	P75849	23.7838	0.000117326	0.000164169	0.000157839	0.000166694	0.00016176	0.000162671	0.000157582	0.0001657	0.000155509	0.000151109	0.000151002	0.000165592	0.000167438	0.000162057	0.000169245	0.000134834	0.000133313	0.000130106	0.000131749	0.000132004	0.000128013	0.000132265	0.000195198	0.000149693	0.000171207	0.000179608	0.00018849	0.000172316	0.000168999
glpA	b2241	P0A9C0	58.9576	0	0	0	0	0	0	0	0	0	0	0	0	0	0	0	0	0	0	0	0	0	0	0	0	0	0	0	0	0
glpB	b2242	P13033	45.3567	0	0	0	0	0	0	0	0	0	0	0	0	0	0	0	0	0	0	0	0	0	0	0	0	0	0	0	0	0
glpC	b2243	P0A996	44.1076	1.54096e-06	0	0	0	0	0	0	0	0	0	0	0	0	0	0	0	0	0	0	0	0	0	0	0	0	0	0	0	0
glpD	b3426	P13035	56.7498	1.78438e-05	0	0	0	0	0	0	0	0	0	0	0	0	0	0	0	0	0	0	0	0	0	0	0	0	0	0	0	0
glpE	b3425	P0A6V5	12.0823	2.78596e-05	0	0	0	0	0	0	0	0	0	0	0	0	0	0	0	0	0	0	0	0	0	0	0	0	0	0	0	0
glpF	b3927	P0AER0	29.7796	1.66463e-06	0	0	0	0	0	0	0	0	0	0	0	0	0	0	0	0	0	0	0	0	0	0	0	0	0	0	0	0
glpG	b3424	P09391	31.3063	3.0187e-05	0	0	0	0	2.91806e-05	0	5.09408e-05	0	0	0	0	2.8566e-05	0	5.06851e-05	0	0	0	0	1.26724e-05	0	2.24279e-05	0	0	0	0	1.40016e-05	0	2.45465e-05
glpK	b3926	P0A6F3	56.2301	5.06837e-05	0.000122337	0.000127689	0.00011934	0.000129717	0.000123476	0.000129444	0.000122039	9.30258e-05	0.000106273	0.000113376	0.000110334	0.000106383	0.000111999	0.000103808	0.000142871	0.000152063	9.63599e-05	9.60175e-05	9.46769e-05	9.67466e-05	8.67635e-05	7.51145e-05	7.87099e-05	6.27046e-05	6.54695e-05	6.11887e-05	8.33523e-05	6.26047e-05
glpQ	b2239	P09394	40.8429	8.84682e-06	0	0	0	0	0	0	0	0	0	0	0	0	0	0	0	0	0	0	0	0	0	0	0	0	0	0	0	0
glpR	b3423	P0ACL0	12.1252	2.4993e-05	0	6.02841e-06	0	0	0	1.44567e-05	1.31308e-05	0	0	0	0	0	1.43248e-05	1.30649e-05	0	2.73304e-06	0	2.31676e-06	0	6.36814e-06	5.78115e-06	0	3.84161e-06	0	3.42959e-06	0	9.37078e-06	8.43631e-06
glpT	b2240	P08194	50.3098	7.03059e-07	0	0	0	0	0	0	0	0	0	0	0	0	0	0	0	0	0	0	0	0	0	0	0	0	0	0	0	0
glpX	b3925	P0A9C9	35.8519	5.96209e-05	0.000119493	0.000117184	0.000121427	0.000128604	0.000129582	0.000131442	0.000121886	0.000113527	0.000107208	0.000108832	0.000109108	0.000102351	0.000106509	9.98068e-05	0.000125588	0.000121715	0.000124856	0.000132782	0.000128419	0.000128856	0.000120435	0.000105524	0.000102968	7.7257e-05	0.000134906	9.8703e-05	0.000139738	9.90125e-05
glrK	b2556	P52101	53.3118	8.56762e-06	0	0	0	0	0	0	0	0	0	0	0	0	0	0	0	0	0	0	0	0	0	0	0	0	0	0	0	0
glrR	b2554	P0AFU4	49.1478	2.06046e-05	2.5592e-05	2.87679e-05	2.58129e-05	2.45353e-05	3.04398e-05	2.86614e-05	3.2151e-05	2.8379e-05	0	2.99386e-05	2.40521e-05	2.32448e-05	2.34868e-05	2.65044e-05	2.04968e-05	9.16214e-06	2.14694e-05	1.0707e-05	2.00164e-05	1.9615e-05	2.20101e-05	6.42899e-06	2.86188e-06	6.63918e-06	3.52222e-06	6.55283e-06	6.41416e-06	7.13751e-06
gltA	b0720	P0ABH7	48.0145	0.00286141	0.00319743	0.0032062	0.00330985	0.00326498	0.00348263	0.00346817	0.00351798	0.00374398	0.0037423	0.00384602	0.00308616	0.00324166	0.00326091	0.00331005	0.00410286	0.00420587	0.00408097	0.00368608	0.00390871	0.00390012	0.00398716	0.0035296	0.00358405	0.00362786	0.00343151	0.00365047	0.00365077	0.00364966
gltB	b3212	P09831	163.295	0.00686078	0.010235	0.0101653	0.0101281	0.0095604	0.0096699	0.00960656	0.00977243	0.0106759	0.0102935	0.00972947	0.0107518	0.0104252	0.0100294	0.0106056	0.0123919	0.01211	0.0120898	0.0115766	0.0116605	0.0111597	0.011418	0.00730247	0.00750337	0.00754871	0.00672647	0.00675136	0.00669976	0.00666011
gltD	b3213	P09832	52.0147	0.00220937	0.00301175	0.00302329	0.0030983	0.00285323	0.0028518	0.00286283	0.00289319	0.00228972	0.00227942	0.00252599	0.00298186	0.00299116	0.00293463	0.00286284	0.00265643	0.00275557	0.00294514	0.00298387	0.00293239	0.00299008	0.00294531	0.00211629	0.00219915	0.00222347	0.00212399	0.00214042	0.00213133	0.00217944
gltF	b3214	P28721	26.3514	0.00011471	0	0	0	0	0	0	0	0	0	0	0	0	0	0	0	0	0	0	0	0	0	0	0	0	0	0	0	0
gltI	b0655	P37902	33.4198	0.000778068	0.00144845	0.00156881	0.00154012	0.00151877	0.00153151	0.00152999	0.00150999	0.0013967	0.00140159	0.00150193	0.00143161	0.00142517	0.00149547	0.00151401	0.000957098	0.00100992	0.00103772	0.000969016	0.000958303	0.000967917	0.00098934	0.00090384	0.000930389	0.000961807	0.000934877	0.000898582	0.000897	0.000919621
gltJ	b0654	P0AER3	27.5024	1.53734e-05	5.24514e-05	4.85533e-05	4.26511e-05	5.22878e-05	5.06208e-05	4.3507e-05	5.41521e-05	6.05754e-05	0	3.89966e-05	4.03007e-05	3.87698e-05	3.95262e-05	4.61631e-05	4.37089e-05	0	3.00291e-05	4.19949e-05	4.08557e-05	3.79729e-05	4.92312e-05	3.36509e-05	6.59251e-06	3.06266e-05	4.22215e-05	4.07577e-05	3.04787e-05	4.66146e-05
gltK	b0653	P0AER5	24.9144	1.30563e-05	0	7.91894e-06	1.09688e-05	1.45736e-05	1.27136e-05	1.41072e-05	1.28859e-05	0	8.18098e-06	1.16034e-05	1.42866e-05	1.24458e-05	1.39785e-05	1.28212e-05	0	3.59014e-06	5.1036e-06	6.35984e-06	5.52119e-06	6.21419e-06	5.67332e-06	0	2.52318e-06	3.55103e-06	4.70734e-06	4.06686e-06	4.57212e-06	4.13948e-06
gltL	b0652	P0AAG3	26.6608	6.65045e-05	4.67442e-05	4.76682e-05	5.50898e-05	4.28241e-05	4.3515e-05	4.15503e-05	4.52998e-05	4.71724e-05	4.85744e-05	5.34513e-05	4.33726e-05	3.80926e-05	4.22873e-05	3.72356e-05	3.9493e-05	3.92609e-05	3.30908e-05	2.83427e-05	2.56417e-05	2.82775e-05	3.1864e-05	3.71619e-05	3.67905e-05	3.33059e-05	2.79711e-05	2.72396e-05	2.77404e-05	3.32642e-05
gltP	b4077	P21345	47.1586	4.08594e-05	0	0	0	0	0	0	0	0	0	0	0	0	0	0	0	0	0	0	0	0	0	0	0	0	0	0	0	0
gltS	b3653	P0AER8	42.4246	3.20148e-05	0	0	0	0	0	0	0	0	0	0	0	0	0	0	0	0	0	0	0	0	0	0	0	0	0	0	0	0
gltX	b2400	P04805	53.8151	0.00096036	0.00093023	0.000920645	0.000930797	0.00102625	0.00101824	0.00103271	0.00104089	0.000859037	0.000888379	0.000921322	0.00108103	0.00105719	0.00104726	0.00109625	0.00101981	0.00101334	0.00104092	0.00111784	0.00107352	0.00110591	0.00110003	0.000763412	0.000745795	0.000740316	0.000828568	0.000802949	0.000829018	0.000834447
gluQ	b0144	P27305	34.8671	1.02323e-05	6.85548e-05	6.9851e-05	7.41504e-05	6.68413e-05	6.98654e-05	7.01066e-05	5.75401e-05	0	0	0	6.55249e-05	6.89237e-05	0	5.06168e-05	1.69593e-05	1.73223e-05	1.88721e-05	2.91691e-05	4.70623e-05	1.68928e-05	3.78278e-05	7.97911e-06	8.11618e-06	8.754e-06	1.43934e-05	2.31105e-05	8.28599e-06	1.84004e-05
glvB	b3682	P69789	17.626	0	0	0	0	0	0	0	0	0	0	0	0	0	0	0	0	0	0	0	0	0	0	0	0	0	0	0	0	0
glvC	b3683	P31452	39.6917	0	0	0	0	0	0	0	0	0	0	0	0	0	0	0	0	0	0	0	0	0	0	0	0	0	0	0	0	0
glvG	b3681	P31450	23.7233	0	0	0	0	0	0	0	0	0	0	0	0	0	0	0	0	0	0	0	0	0	0	0	0	0	0	0	0	0
glxK	b0514	P77364	38.7341	1.05552e-05	0	0	0	0	0	0	0	0	0	0	1.11716e-05	0	0	0	0	0	0	4.97318e-06	0	0	0	0	0	0	2.45399e-06	0	0	0
glxR	b0509	P77161	30.8002	2.1521e-06	0	0	0	0	0	0	0	0	0	0	0	0	0	0	0	0	0	0	0	0	0	0	0	0	0	0	0	0
glyA	b2551	P0A825	45.3161	0.00718259	0.00685119	0.00709598	0.00708861	0.00606586	0.00592175	0.00617383	0.00597561	0.00640768	0.00617974	0.00639756	0.00553996	0.00554425	0.00558323	0.00582113	0.00562616	0.00578132	0.00577449	0.00544559	0.00531806	0.0053779	0.00577866	0.00665683	0.00674327	0.00665237	0.00579639	0.00566312	0.00587068	0.00569992
glyQ	b3560	P00960	34.774	0.000434927	0.000467338	0.000492241	0.0004888	0.000496004	0.000492979	0.000507557	0.000475415	0.000360346	0.000399106	0.000403259	0.000360619	0.000369936	0.000375897	0.000371317	0.000468901	0.000472591	0.000308552	0.000260518	0.000274166	0.000281158	0.000403359	0.000635591	0.000623391	0.000564238	0.000501146	0.000515972	0.000524206	0.000570727
glyS	b3559	P00961	76.812	0.0010439	0.00222052	0.00223096	0.00218113	0.00226057	0.00232574	0.00232805	0.00226804	0.00234584	0.00230376	0.00222176	0.00227763	0.0022792	0.00226553	0.00231435	0.0019396	0.00190191	0.0018502	0.00190409	0.00188351	0.00191981	0.00203282	0.00159592	0.00160248	0.00160283	0.001667	0.00167928	0.00169296	0.00167352
gmd	b2053	P0AC88	42.0463	4.99443e-06	0	0	0	0	0	0	0	0	0	0	0	0	0	0	0	0	0	0	0	0	0	0	0	0	0	0	0	0
gmhB	b0200	P63228	21.262	7.87387e-05	0.000186068	7.83538e-05	0.000184182	0.000220814	0.000189207	0.000208063	0.000203257	0.000196258	8.09466e-05	0.000194837	0.000215835	0.000188219	0.000207121	0.000202055	9.17358e-05	3.55226e-05	8.56967e-05	0.000104692	8.94064e-05	9.95888e-05	9.72226e-05	7.06263e-05	2.72352e-05	6.50474e-05	8.45338e-05	7.18428e-05	7.99341e-05	7.73863e-05
gmk	b3648	P60546	23.5924	8.638e-05	0.000102259	0.00011046	0.000104029	0.000110467	0.000109411	0.000113938	0.000104042	0.000100974	9.97276e-05	0.000108569	8.53807e-05	8.43323e-05	8.19848e-05	8.33023e-05	7.91951e-05	8.29466e-05	8.37601e-05	7.54203e-05	7.4444e-05	7.59415e-05	7.34289e-05	8.31202e-05	8.63218e-05	8.68918e-05	8.38079e-05	8.22754e-05	8.4706e-05	8.07872e-05
gmm	b2051	P32056	18.2733	2.55361e-07	0	0	0	0	0	0	0	0	0	0	0	0	0	0	0	0	0	0	0	0	0	0	0	0	0	0	0	0
gnd	b2029	P00350	51.4807	0.00351329	0.0041674	0.00427632	0.00424708	0.00448335	0.00433123	0.00429535	0.00439641	0.00405601	0.00434828	0.00441617	0.00464344	0.00471729	0.00474107	0.00458299	0.00516698	0.00521495	0.0050467	0.00560969	0.00540246	0.00543791	0.00532544	0.00415927	0.00425138	0.00419808	0.0045468	0.00437472	0.00440624	0.00439324
gnsA	b4517	P0AC92	6.54348	4.21093e-05	1.84173e-05	2.03482e-05	2.16881e-05	2.42821e-05	2.55299e-05	2.43808e-05	2.43664e-05	1.65459e-05	1.8662e-05	2.12909e-05	2.22156e-05	2.38663e-05	2.41697e-05	2.28126e-05	1.38037e-05	1.52973e-05	1.67821e-05	1.7632e-05	1.84936e-05	1.8034e-05	1.7865e-05	2.33801e-05	2.58025e-05	2.80244e-05	3.13216e-05	3.26933e-05	3.18446e-05	3.12841e-05
gnsB	b1550	P77695	6.5476	0.000162047	7.8067e-05	7.68193e-05	0.000110193	0.000104093	0.000108429	0.000107581	7.7457e-05	7.93715e-05	8.14879e-05	0.000116568	0.000102056	0.000106595	0.000107049	7.54757e-05	6.52047e-05	7.46703e-05	5.12709e-05	7.9897e-05	8.15443e-05	8.85005e-05	6.90431e-05	0.000138051	0.000159993	0.000107021	0.000177411	0.000180194	0.000195344	0.000154538
gntK	b3437	P46859	19.525	6.68493e-06	0	0	0	0	0	0	0	0	0	0	0	0	0	0	0	0	0	0	0	0	0	0	0	0	0	0	0	0
gntP	b4321	P0AC94	47.1374	1.64681e-06	0	0	0	0	0	0	0	0	0	0	0	0	0	0	0	0	0	0	0	0	0	0	0	0	0	0	0	0
gntR	b3438	P0ACP5	36.4216	4.02092e-05	4.99527e-05	4.10757e-05	4.68513e-05	6.52546e-05	6.64291e-05	7.04081e-05	5.9555e-05	5.42612e-05	0	5.11231e-05	6.11795e-05	5.73605e-05	6.58152e-05	5.81338e-05	5.01333e-05	1.95734e-05	3.01315e-05	5.32308e-05	6.3936e-05	6.21547e-05	6.27194e-05	2.49745e-05	9.71038e-06	1.47989e-05	2.78116e-05	3.32433e-05	3.22804e-05	3.2303e-05
gntT	b3415	P39835	45.9661	1.86284e-05	0	0	2.85986e-05	5.3155e-05	4.50097e-05	4.44469e-05	0	0	0	3.0258e-05	5.00079e-05	4.10988e-05	4.14991e-05	0	0	0	1.33086e-05	4.56865e-05	4.42951e-05	4.20776e-05	0	0	0	6.94497e-06	2.53618e-05	2.44705e-05	2.32191e-05	0
gntU	b4476	P0AC96	46.3834	1.62047e-06	0	0	0	0	0	0	0	0	0	0	0	0	0	0	0	0	0	0	0	0	0	0	0	0	0	0	0	0
gntX	b3413	P46846	25.726	3.5951e-07	0	0	0	0	0	0	0	0	0	0	0	0	0	0	0	0	0	0	0	0	0	0	0	0	0	0	0	0
gor	b3500	P06715	48.772	0.000359527	0.000241275	0.00025016	0.000241588	0.00023461	0.000228353	0.000215801	0.000205382	0.000257861	0.000262759	0.000197653	0.000246809	0.00021936	0.000207188	0.000156215	0.000296991	0.000299629	0.000270308	0.000303488	0.000291045	0.000277923	0.0002507	0.000324528	0.000332245	0.000296178	0.000305837	0.000284464	0.000295638	0.000248096
gph	b3385	P32662	27.3888	8.26735e-05	0.000185922	0.000170398	0.000181465	0.000177464	0.000179341	0.000169764	0.000173037	0.000218968	0.000198194	0.00019806	0.000173664	0.000171308	0.000169863	0.000187014	0.000159097	0.000140001	0.000122208	0.000175152	0.000169885	0.000147246	0.00016991	0.000161372	0.000142407	0.000125146	0.000184962	0.000179445	0.000155958	0.000178211
gpmA	b0755	P62707	28.556	0.00232851	0.00317891	0.00318103	0.00330353	0.00286708	0.00282485	0.00292805	0.00287994	0.00236075	0.00249196	0.00245074	0.00275513	0.00266184	0.00267508	0.00279644	0.00278912	0.00289046	0.00280381	0.00283189	0.00279634	0.00279509	0.0028725	0.00270129	0.00275965	0.00275003	0.00265578	0.00259542	0.00261604	0.00266309
gpmM	b3612	P37689	56.1933	0.00102086	0.00092997	0.000926813	0.000868783	0.000953712	0.000873803	0.000887824	0.000919266	0.000973701	0.000921923	0.000881162	0.00104772	0.000996212	0.00101884	0.000903601	0.00120291	0.00119107	0.00117228	0.00122267	0.00118875	0.00118477	0.00114471	0.000790943	0.000755374	0.00070786	0.000808178	0.000731855	0.000732115	0.000775869
gpp	b3779	P25552	54.8705	5.86597e-05	6.43659e-05	6.06282e-05	5.76536e-05	8.34435e-05	7.88253e-05	7.98298e-05	7.52402e-05	6.80882e-05	7.37825e-05	6.37535e-05	7.34279e-05	8.09569e-05	7.14613e-05	6.90466e-05	8.09942e-05	5.41944e-05	7.68609e-05	6.27358e-05	6.4527e-05	6.49226e-05	6.02958e-05	3.24362e-05	2.31726e-05	2.75233e-05	3.0072e-05	2.84268e-05	2.83177e-05	2.19971e-05
gpsA	b3608	P0A6S7	36.3612	9.01936e-05	0.000136795	0.000130059	0.000131975	0.000150542	0.000147051	0.000151343	0.000151773	0.000132062	0.000140843	0.000135876	0.000171961	0.000177585	0.000203245	0.00014872	0.000156472	0.000156494	0.000156077	0.000175444	0.000171256	0.000186421	0.000168344	0.000104753	0.000101103	0.000102956	0.000133346	0.000129649	0.000137545	0.000116221
gpt	b0238	P0A9M5	16.9704	0.000241305	0.000415933	0.000446925	0.000443241	0.000348047	0.00037833	0.000376479	0.000367373	0.000455452	0.000464433	0.000466384	0.000412989	0.000457478	0.000434598	0.000438188	0.000242804	0.000244347	0.000252558	0.00021789	0.000236653	0.000229121	0.000228847	0.000391125	0.000392542	0.000396984	0.000349064	0.000367107	0.000377353	0.000372334
grcA	b2579	P68066	14.284	0.000285746	0.000186351	0.000177979	0.000182923	0.000154368	0.000232893	0.000225795	0.000204992	0.000182159	0.000181151	0.000211126	0.000150907	0.000211882	0.000222673	0.000208579	0.000248059	0.000239729	0.000260403	0.000198461	0.000295992	0.0002946	0.000276218	0.000288444	0.000278542	0.000302007	0.00024096	0.000358126	0.000352652	0.000332185
greA	b3181	P0A6W5	17.6408	0.000186124	0.000234111	0.000240008	0.000231391	0.000258077	0.000262032	0.000266145	0.000253813	0.000226826	0.000235447	0.000224546	0.000249088	0.000269789	0.000255732	0.000243339	0.000258499	0.000254404	0.000240561	0.000248656	0.000181408	0.000255673	0.000252971	0.000303514	0.000313954	0.000292738	0.000313957	0.000273162	0.000321114	0.000321673
greB	b3406	P30128	18.5268	1.92884e-05	2.55204e-05	2.5872e-05	2.45255e-05	3.0554e-05	3.0778e-05	3.40243e-05	3.08226e-05	2.62586e-05	2.67302e-05	2.4907e-05	3.24651e-05	3.17775e-05	3.33371e-05	3.26689e-05	1.15414e-05	1.17303e-05	1.7957e-05	2.02651e-05	2.19677e-05	2.35295e-05	2.06121e-05	8.88562e-06	8.99361e-06	1.36301e-05	1.63632e-05	1.76522e-05	1.88857e-05	1.64067e-05
groL	b4143	P0A6F5	57.3282	0.00448798	0.0123983	0.0123927	0.011965	0.0119208	0.0120669	0.0119156	0.0117932	0.0122208	0.0116656	0.012271	0.0118124	0.0116657	0.011339	0.0117373	0.0135745	0.0134606	0.0135597	0.0130589	0.0130926	0.0132028	0.0128018	0.00972247	0.00962962	0.00969326	0.00941978	0.00922094	0.00938619	0.00935344
groS	b4142	P0A6F9	10.3868	0.000996684	0.000496674	0.000478439	0.000575958	0.00050698	0.000524176	0.00053205	0.000482589	0.000224735	0.000364259	0.00105048	0.000976673	0.00100473	0.00101648	0.000264158	0.000547836	0.000584295	0.000913104	0.000875935	0.000925112	0.000915092	0.000558001	0.000975145	0.0010161	0.00149521	0.00143687	0.00150483	0.00150623	0.000964496
grpE	b2614	P09372	21.7976	0.000720561	0.000547923	0.000580582	0.000568874	0.000622988	0.000589457	0.000584783	0.00064088	0.000636603	0.000606817	0.000618521	0.000570857	0.000590185	0.000593646	0.00059161	0.000612424	0.000600008	0.000616636	0.000629324	0.000619637	0.000630052	0.000633934	0.000751792	0.000738785	0.000761861	0.000825052	0.000793617	0.000805821	0.000827831
grxA	b0849	P68688	9.68474	2.91658e-05	2.34286e-05	2.26133e-05	2.20458e-05	2.20761e-05	2.25099e-05	2.20907e-05	2.26807e-05	2.36741e-05	2.30247e-05	2.24058e-05	2.35215e-05	2.28359e-05	2.24113e-05	2.34169e-05	1.40448e-05	1.34987e-05	1.82431e-05	1.29502e-05	1.48308e-05	1.43299e-05	1.23009e-05	1.98237e-05	1.89739e-05	2.53867e-05	1.91706e-05	2.18484e-05	2.10867e-05	1.79504e-05
grxB	b1064	P0AC59	24.3179	0.000494796	0.000478354	0.000481367	0.000452691	0.000461987	0.000445348	0.000438917	0.000448182	0.000519495	0.000542192	0.000527449	0.00050014	0.000466606	0.000466875	0.000476924	0.000492232	0.000500964	0.000475125	0.000467837	0.000437332	0.000440758	0.000440655	0.00057939	0.00058827	0.000557252	0.000576507	0.000546368	0.000556855	0.000548907
grxC	b3610	P0AC62	9.1374	0.000190133	0.000203701	0.000208999	0.000212218	0.000200819	0.00019631	0.000195974	0.000194843	0.000211439	0.000217986	0.000222455	0.000187239	0.000193953	0.000187305	0.000196596	0.000215616	0.000214886	0.000224168	0.000202359	0.000198173	0.000195929	0.000197117	0.000358627	0.000358561	0.000366602	0.000318229	0.000309884	0.000307441	0.00035565
grxD	b1654	P0AC69	12.8786	0.000806641	0.000591551	0.000598828	0.000591975	0.000590476	0.000605773	0.000599227	0.000598838	0.000570095	0.000569273	0.00057228	0.000589173	0.000618322	0.000608631	0.000590916	0.000522917	0.00052022	0.000532273	0.000516561	0.000536182	0.000531537	0.000514638	0.000833199	0.000843046	0.000846092	0.000788022	0.000838052	0.000825846	0.000748904
gshA	b2688	P0A6W9	58.2506	0.000204321	0.000292689	0.000288495	0.000294986	0.000312454	0.000307918	0.000306734	0.00028326	0.000335388	0.000320368	0.000320832	0.000298623	0.000289677	0.000332469	0.00030049	0.000373065	0.000374274	0.000384499	0.000359114	0.000355999	0.000386591	0.000365783	0.000225755	0.000210782	0.000215391	0.000226455	0.000214452	0.000230007	0.000224354
gshB	b2947	P04425	35.5605	0.000320032	0.000237585	0.00023539	0.000259062	0.000238895	0.000244385	0.000246029	0.000244032	0.000276151	0.000248621	0.000267869	0.000263691	0.000271183	0.000251228	0.000239316	0.00029731	0.00028201	0.000301192	0.000239785	0.000251912	0.000247779	0.000233869	0.000285337	0.000267902	0.000351273	0.000264297	0.000276407	0.000266646	0.00028015
gsiA	b0829	P75796	69.0952	0.000105731	0.000235542	0.000226807	0.000217039	0.000229525	0.000226511	0.000220326	0.00020772	0	0.000223559	0.000242606	0.000217426	0.000241225	0.000237774	0.000190479	0.000109676	0.000150817	0.000208116	0.000197402	0.000203181	0.000196751	0.000177779	4.34327e-05	6.54751e-05	7.78232e-05	5.79367e-05	6.68373e-05	6.6282e-05	6.5786e-05
gsiB	b0830	P75797	56.4695	0.000226483	0.000220109	0.000234059	0.000221966	0.000216043	0.000215476	0.00022449	0.000212437	0.000210732	0.000226067	0.000237329	0.000193195	0.000183349	0.000198039	0.00019943	0.000275818	0.000286105	0.000276629	0.000253165	0.000249482	0.000255961	0.000255935	0.000217094	0.000242277	0.000254156	0.000245733	0.000244512	0.000258417	0.000242522
gsiC	b0831	P75798	34.066	2.21367e-05	0	0	0	0	0	1.85307e-05	0	0	0	0	0	0	1.83616e-05	0	0	0	0	0	0	8.16272e-06	0	0	0	0	0	0	7.20692e-06	0
gsiD	b0832	P75799	33.2379	2.53145e-05	3.0134e-05	2.4329e-05	3.3477e-05	3.42511e-05	3.76185e-05	3.7023e-05	3.42825e-05	3.10056e-05	2.5134e-05	3.54137e-05	3.35766e-05	3.68262e-05	3.66853e-05	3.41104e-05	2.36147e-05	1.10298e-05	1.55763e-05	1.4947e-05	1.63368e-05	1.63086e-05	1.50937e-05	2.49984e-05	1.16278e-05	1.62567e-05	1.65949e-05	1.80503e-05	1.79987e-05	1.65195e-05
gsk	b0477	P0AEW6	48.4482	0.000109343	0.000105856	9.2536e-05	9.42972e-05	0.000102957	0.000116737	0.000103996	9.49098e-05	0.000106412	7.90173e-05	7.76451e-05	8.78771e-05	0.000108819	8.81004e-05	8.4163e-05	0.00011924	0.000106856	0.000111392	0.000111368	0.000122107	0.000113653	0.000105801	6.27934e-05	4.3598e-05	4.52743e-05	4.12154e-05	5.36641e-05	4.18105e-05	4.48225e-05
gspA	b3323	P45756	55.2973	3.86379e-07	0	0	0	0	0	0	0	0	0	0	0	0	0	0	0	0	0	0	0	0	0	0	0	0	0	0	0	0
gspB	b3322	P03825	15.8758	5.54645e-07	0	0	0	0	0	0	0	0	0	0	0	0	0	0	0	0	0	0	0	0	0	0	0	0	0	0	0	0
gspC	b3324	P45757	30.0057	1.46761e-06	0	0	0	0	0	0	0	0	0	0	0	0	0	0	0	0	0	0	0	0	0	0	0	0	0	0	0	0
gspD	b3325	P45758	70.6973	2.46991e-06	0	0	0	0	0	0	0	0	0	0	0	0	0	0	0	0	0	0	0	0	0	0	0	0	0	0	0	0
gspE	b3326	P45759	54.6099	7.63152e-07	0	0	0	0	0	0	0	0	0	0	0	0	0	0	0	0	0	0	0	0	0	0	0	0	0	0	0	0
gspF	b3327	P41441	44.3385	6.19613e-07	0	0	0	0	0	0	0	0	0	0	0	0	0	0	0	0	0	0	0	0	0	0	0	0	0	0	0	0
gspG	b3328	P41442	15.905	2.22266e-07	0	0	0	0	0	0	0	0	0	0	0	0	0	0	0	0	0	0	0	0	0	0	0	0	0	0	0	0
gspH	b3329	P41443	18.5649	0	0	0	0	0	0	0	0	0	0	0	0	0	0	0	0	0	0	0	0	0	0	0	0	0	0	0	0	0
gspI	b3330	P45760	13.9013	0	0	0	0	0	0	0	0	0	0	0	0	0	0	0	0	0	0	0	0	0	0	0	0	0	0	0	0	0
gspJ	b3331	P45761	22.2309	0	0	0	0	0	0	0	0	0	0	0	0	0	0	0	0	0	0	0	0	0	0	0	0	0	0	0	0	0
gspK	b3332	P45762	37.6461	0	0	0	0	0	0	0	0	0	0	0	0	0	0	0	0	0	0	0	0	0	0	0	0	0	0	0	0	0
gspL	b3333	P45763	44.5393	3.1121e-07	0	0	0	0	0	0	0	0	0	0	0	0	0	0	0	0	0	0	0	0	0	0	0	0	0	0	0	0
gspM	b3334	P36678	17.2336	7.22498e-07	0	0	0	0	0	0	0	0	0	0	0	0	0	0	0	0	0	0	0	0	0	0	0	0	0	0	0	0
gspO	b3335	P25960	24.9565	1.74379e-07	0	0	0	0	0	0	0	0	0	0	0	0	0	0	0	0	0	0	0	0	0	0	0	0	0	0	0	0
gss	b2988	P0AES0	70.5311	0.000274995	0.000347472	0.000347238	0.0003593	0.000344113	0.000342103	0.000350283	0.00033969	0.000245358	0.000253795	0	0.0004679	0.000433998	0.000416283	0.000410009	0.000298683	0.000307722	0.00019931	0.000372183	0.000353419	0.000356897	0.000347283	0.000144379	0.000145697	0.000112238	0.000130692	0.000123773	0.000124003	0.000149135
gstA	b1635	P0A9D2	22.8681	0.000220824	0.000205246	0.000206198	0.000196281	0.000226544	0.000227469	0.000218411	0.000228008	0.000229113	0.000233034	0.000227361	0.000215392	0.00021079	0.000200402	0.000206974	0.000197259	0.000193147	0.000205846	0.000200972	0.000195252	0.000190472	0.000193571	0.000257338	0.000242384	0.000244135	0.000235614	0.000225548	0.000228089	0.000239488
gstB	b0838	P0ACA7	23.7129	0.000352255	0.000201407	0.000208207	0.000210073	0.000185369	0.000203236	0.000213748	0.000184077	0.000231669	0.000238119	0.000241101	0.000163083	0.000187988	0.000188884	0.000185263	0.000180181	0.000180451	0.00019009	0.000181025	0.000195542	0.000197239	0.000182716	0.000174694	0.000156374	0.00017258	0.000182588	0.000185794	0.000199901	0.000156536
guaA	b2507	P04079	58.6785	0.00159943	0.00136331	0.00137741	0.00136207	0.00136895	0.00137243	0.00134882	0.00137728	0.00150381	0.00157456	0.00150984	0.00142373	0.00146798	0.00146478	0.00151438	0.00195086	0.00194643	0.00200536	0.00185095	0.00186723	0.00192455	0.00193934	0.00149726	0.00148487	0.00151905	0.00155152	0.00154243	0.00151899	0.00153726
guaB	b2508	P0ADG7	52.0219	0.00201302	0.00373472	0.00370713	0.00361605	0.00366341	0.00379452	0.00383971	0.00365736	0.0037234	0.00381165	0.00378581	0.00362792	0.00382601	0.0037785	0.00384239	0.00296414	0.00294326	0.00295533	0.00256614	0.00271582	0.00266977	0.00273352	0.00307288	0.00304677	0.00305767	0.00289799	0.0030481	0.00307298	0.00281454
guaC	b0104	P60560	37.3833	0.00078702	0.000427479	0.000440217	0.000455051	0.000426318	0.000421306	0.00043275	0.000417871	0.000507813	0.000511743	0.000466934	0.000166198	0.000187427	0.000189143	0.000183863	0.000365333	0.000369368	0.000365336	0.000299202	0.000275666	0.000281353	0.000312056	0.000429866	0.000386676	0.000438448	0.000340928	0.000330218	0.000355921	0.000351859
guaD	b2883	P76641	50.2436	1.29895e-05	0	0	0	0	0	0	0	0	0	0	0	0	0	0	0	0	0	0	0	0	0	0	0	0	0	0	0	0
gudD	b2787	P0AES2	49.1405	1.99148e-05	0	0	1.84287e-05	2.13084e-05	2.84122e-05	2.68373e-05	0	0	0	1.94949e-05	2.08887e-05	2.78138e-05	2.65925e-05	0	0	0	8.57457e-06	9.29885e-06	1.23387e-05	1.18218e-05	0	0	0	2.86372e-06	3.3037e-06	4.36253e-06	4.17501e-06	0
gudP	b2789	Q46916	49.1415	0	0	0	0	0	0	0	0	0	0	0	0	0	0	0	0	0	0	0	0	0	0	0	0	0	0	0	0	0
gudX	b2788	Q46915	48.849	6.82645e-07	0	0	0	0	0	0	0	0	0	0	0	0	0	0	0	0	0	0	0	0	0	0	0	0	0	0	0	0
gutM	b2706	P15081	12.9531	9.95579e-07	0	0	0	0	0	0	0	0	0	0	0	0	0	0	0	0	0	0	0	0	0	0	0	0	0	0	0	0
gutQ	b2708	P17115	34.0311	4.44658e-05	7.79653e-05	8.13919e-05	7.53791e-05	8.09641e-05	8.98688e-05	8.73326e-05	7.74808e-05	7.31376e-05	8.29734e-05	6.97657e-05	8.40978e-05	8.34344e-05	8.19695e-05	8.09583e-05	9.30975e-05	9.08638e-05	9.46375e-05	9.72612e-05	0.000101408	5.99912e-05	0.000102707	5.13421e-05	5.83749e-05	5.57129e-05	5.49155e-05	5.85674e-05	3.85105e-05	6.29151e-05
gyrA	b2231	P0AES4	96.9624	0.000953249	0.00176584	0.00175986	0.00168133	0.00196614	0.00192293	0.00191329	0.00187189	0.00210084	0.00216192	0.0020947	0.00197762	0.00197631	0.00197296	0.00203268	0.00195648	0.002017	0.0019727	0.00207425	0.0020433	0.00208271	0.00209921	0.00092599	0.000923772	0.00088993	0.00103968	0.00100484	0.00101346	0.000995091
gyrB	b3699	P0AES6	89.9488	0.000801965	0.000852695	0.000853234	0.000810549	0.000883315	0.000918396	0.000886844	0.000888656	0.000922909	0.000948489	0.000869666	0.000804641	0.000801947	0.000831327	0.000823087	0.00115084	0.0011823	0.00109624	0.00109704	0.00109392	0.00109165	0.00110591	0.000685181	0.00065773	0.00066341	0.000735451	0.000750234	0.000750028	0.000727216
hcaB	b2541	P0CI31	28.4993	2.19046e-06	0	0	0	0	0	0	0	0	0	0	0	0	0	0	0	0	0	0	0	0	0	0	0	0	0	0	0	0
hcaC	b2540	P0ABW0	11.3287	1.10819e-06	0	0	0	0	0	0	0	0	0	0	0	0	0	0	0	0	0	0	0	0	0	0	0	0	0	0	0	0
hcaD	b2542	P77650	43.9777	8.2967e-06	0	0	0	0	0	0	0	0	0	0	0	0	0	0	0	0	0	0	0	0	0	0	0	0	0	0	0	0
hcaE	b2538	P0ABR5	51.1086	3.57111e-06	0	0	0	0	0	0	0	0	0	0	0	0	0	0	0	0	0	0	0	0	0	0	0	0	0	0	0	0
hcaF	b2539	Q47140	20.579	8.62749e-07	0	0	0	0	0	0	0	0	0	0	0	0	0	0	0	0	0	0	0	0	0	0	0	0	0	0	0	0
hcaR	b2537	Q47141	32.8379	1.39963e-05	0	0	0	0	0	0	0	0	0	0	0	0	0	0	0	0	0	0	0	0	0	0	0	0	0	0	0	0
hcaT	b2536	Q47142	41.5922	5.81235e-06	0	0	0	0	0	0	0	0	0	0	0	0	0	0	0	0	0	0	0	0	0	0	0	0	0	0	0	0
hchA	b1967	P31658	31.1901	0.000409499	0.000442263	0.000459297	0.000434594	0.000462452	0.000485674	0.000490667	0.00046437	0.000479562	0.000484363	0.000468677	0.000518233	0.000526311	0.000542006	0.000483842	0.000416745	0.000428797	0.000419077	0.000422776	0.000449772	0.00045214	0.000405384	0.000360023	0.000374987	0.000346786	0.000394482	0.000413058	0.000417437	0.000381978
hcp	b0873	P75825	60.0632	4.19679e-07	0	0	0	0	0	0	0	0	0	0	0	0	0	0	0	0	0	0	0	0	0	0	0	0	0	0	0	0
hcr	b0872	P75824	35.7396	3.99557e-06	0	0	0	0	0	0	0	0	0	0	0	0	0	0	0	0	0	0	0	0	0	0	0	0	0	0	0	0
hda	b2496	P69931	26.6143	1.84103e-05	0.000108631	8.06439e-05	3.12584e-05	3.49809e-05	0	5.33799e-05	3.65454e-05	0.000111773	8.33124e-05	0	0	0	5.2893e-05	0	6.40525e-05	3.65608e-05	1.4544e-05	1.52655e-05	0	3.90385e-05	1.609e-05	4.17266e-05	2.37187e-05	9.34111e-06	1.04299e-05	0	2.65133e-05	1.08368e-05
hdeA	b3510	P0AES9	11.8575	0.0015746	0.000452015	0.000469836	0.000449631	0.000338251	0.000368213	0.000340486	0.000351417	0.000465089	0.000485383	0.000475644	0.00033159	0.000360458	0.00033738	0.000349653	0.000300833	0.000312576	0.000309235	0.000215319	0.000231879	0.00021973	0.000233039	0.00127384	0.00131809	0.00129097	0.000956233	0.0010248	0.000970007	0.00102021
hdeB	b3509	P0AET2	12.0427	0.000460026	0.000250288	0.000261848	0.000268372	0.000241415	0.000234152	0.000223821	0.000219502	0.000257527	0.000270513	0.000283898	0.000236661	0.000229221	0.00022178	0.0002184	0.000211431	0.00021742	0.00022398	0.000172004	0.000167162	0.000163664	0.00016461	0.00023301	0.00023824	0.000242763	0.000198495	0.000191472	0.000187898	0.000186938
hdeD	b3511	P0AET5	20.9031	0.00016183	3.17667e-05	3.39261e-05	3.15091e-05	7.36785e-05	6.06748e-05	6.69315e-05	5.9208e-05	3.26855e-05	3.50487e-05	3.3332e-05	7.22274e-05	5.93969e-05	6.6321e-05	5.89107e-05	1.43663e-05	1.53808e-05	1.46607e-05	3.21529e-05	2.63496e-05	2.94832e-05	2.60677e-05	2.4333e-05	2.59434e-05	2.44817e-05	5.71164e-05	4.65813e-05	5.20618e-05	4.56482e-05
hdfR	b4480	P0A8R9	31.7137	3.67845e-05	3.54969e-05	4.14399e-05	0	5.38801e-05	5.26474e-05	3.09824e-05	4.65885e-05	0	4.28112e-05	0	0	0	0	0	4.70755e-06	1.87872e-05	0	7.62117e-06	7.4109e-06	4.42382e-06	6.01503e-06	2.84765e-06	1.13176e-05	0	4.83509e-06	4.67897e-06	2.78987e-06	3.76183e-06
hdhA	b1619	P0AET8	26.7462	0.00021529	0.000258837	0.00026062	0.000251202	0.000266985	0.000268395	0.000261861	0.000254931	0.000318459	0.000306091	0.000334344	0.000295634	0.00029432	0.000299671	0.000295996	0.000300778	0.000292256	0.000301315	0.000310746	0.000302673	0.000300362	0.000300637	0.000432487	0.000422436	0.000422206	0.000453254	0.000445951	0.000441431	0.000429573
helD	b0962	P15038	77.9753	8.98979e-05	9.47133e-05	9.59613e-05	9.20807e-05	8.84764e-05	8.60588e-05	8.76258e-05	8.6185e-05	9.06936e-05	9.00988e-05	8.77265e-05	7.88182e-05	8.89108e-05	8.43428e-05	7.98819e-05	5.5592e-05	5.59472e-05	5.49104e-05	4.96519e-05	5.13577e-05	5.52314e-05	4.92672e-05	9.23128e-06	9.2518e-06	8.98965e-06	8.64722e-06	8.90108e-06	9.5616e-06	8.45818e-06
hemA	b1210	P0A6X1	46.3063	3.72089e-05	0	0	0	0	0	0	0	0	0	0	0	0	0	0	0	0	0	0	0	0	0	0	0	0	0	0	0	0
hemB	b0369	P0ACB2	35.6244	0.000272068	0.000460346	0.000452753	0.000457666	0.000456837	0.000463664	0.000461503	0.0004589	0.0005071	0.00048225	0.000518778	0.000457824	0.000448355	0.000451458	0.00047024	0.000509932	0.000500934	0.000512832	0.000523052	0.000515701	0.000519532	0.000530596	0.000497448	0.000500159	0.000535933	0.000504178	0.000502541	0.000507106	0.000501539
hemC	b3805	P06983	33.8514	7.61627e-05	0.0001699	0.000173384	0.000172243	0.000179543	0.000189704	0.000188389	0.000168806	0.000174265	0.000174035	0.000182519	0.000187237	0.000204941	0.000193344	0.000176213	0.000197245	0.000199075	0.00020116	0.000204878	0.00021151	0.000208994	0.000196402	0.000118675	0.000113811	0.000126979	0.000134332	0.000139243	0.000133608	0.000131617
hemD	b3804	P09126	27.7976	1.86461e-05	3.16604e-05	3.44804e-05	3.17553e-05	3.15529e-05	3.39986e-05	3.80482e-05	3.27773e-05	0	3.81187e-05	3.63376e-05	2.85435e-05	3.39336e-05	3.76354e-05	3.54208e-05	6.89304e-06	2.38726e-05	2.26798e-05	1.97575e-05	2.20568e-05	2.48105e-05	2.21936e-05	4.49043e-06	1.54872e-05	1.45665e-05	1.3499e-05	1.49971e-05	1.68502e-05	1.49477e-05
hemE	b3997	P29680	39.2477	0.0001703	0.000170953	0.000180282	0.000165711	0.000156574	0.000166921	0.000150898	0.000163608	0.00017645	0.000196013	0.000172668	0.000145782	0.000166673	0.000138043	0.00015866	0.000180386	0.000192416	0.000179729	0.000145568	0.000160406	0.000145971	0.000153743	9.94091e-05	0.000110232	0.000122363	0.000100437	9.52758e-05	8.66869e-05	9.32912e-05
hemF	b2436	P36553	34.3222	2.03847e-05	0	0	0	0	0	0	0	0	0	0	0	0	0	0	0	0	0	0	0	0	0	0	0	0	0	0	0	0
hemG	b3850	P0ACB4	21.194	4.87212e-05	8.66577e-05	7.94553e-05	7.23036e-05	7.95067e-05	8.26421e-05	8.43263e-05	7.60819e-05	7.91295e-05	7.8459e-05	6.76994e-05	7.66395e-05	8.34641e-05	8.42869e-05	7.77578e-05	5.6795e-05	5.44501e-05	6.61811e-05	7.49772e-05	7.78485e-05	7.7724e-05	5.93147e-05	4.26532e-05	3.53243e-05	5.16151e-05	6.05153e-05	5.48672e-05	6.32277e-05	4.46865e-05
hemH	b0475	P23871	35.884	3.10908e-05	1.16968e-05	0	7.08409e-06	1.12273e-05	1.20115e-05	1.07944e-05	0	1.20389e-05	0	0	1.15144e-05	1.17586e-05	1.06959e-05	0	5.29147e-06	0	8.41985e-07	6.27016e-06	5.21632e-06	4.75492e-06	0	2.63602e-06	0	4.13537e-07	3.27597e-06	2.71221e-06	2.4695e-06	0
hemL	b0154	P23893	45.3656	0.000356289	0.000796061	0.000758016	0.000768939	0.000719289	0.000736792	0.000718355	0.000699666	0.000782468	0.000784561	0.000845188	0.00071333	0.00071872	0.000723396	0.000701294	0.000911924	0.000930433	0.000968844	0.000893248	0.000889853	0.000888722	0.000908931	0.00136456	0.00133785	0.00138147	0.00130795	0.00132077	0.00130994	0.00127894
hemN	b3867	P32131	52.7284	0.000112371	6.59368e-05	6.23727e-05	5.88164e-05	7.0144e-05	6.63434e-05	6.95385e-05	5.72812e-05	5.76969e-05	5.5871e-05	5.74583e-05	5.85476e-05	5.22184e-05	6.19082e-05	5.23595e-05	8.28668e-05	8.01774e-05	7.79427e-05	8.86452e-05	8.21154e-05	9.0129e-05	7.68466e-05	2.9939e-05	3.66743e-05	4.51818e-05	3.67243e-05	4.41848e-05	2.74398e-05	3.33877e-05
hemX	b3803	P09127	42.9625	0.000163004	0.000402629	0.0004087	0.000417692	0.000418593	0.000391221	0.000408502	0.000385643	0.000599713	0.000563052	0.000596948	0.00068336	0.000702657	0.000668354	0.000613062	0.00049827	0.000468002	0.000483945	0.000528261	0.000533436	0.000520284	0.000472225	0.000372004	0.000360969	0.000372872	0.000390781	0.000389226	0.000375751	0.000350715
hemY	b3802	P0ACB7	45.2445	9.64217e-05	0.000180494	0.000194358	0.000196242	0.000201672	0.000204547	0.000192488	0.000179323	0	0.000230108	0.000195359	0.000176789	0	0.000168055	0	0.000116847	0.000219925	0.000221616	0.000220256	0.000150367	0.000218258	0.000117286	5.50359e-05	8.92465e-05	0.000122308	9.9614e-05	6.99512e-05	0.000117649	6.67021e-05
hflC	b4175	P0ABC3	37.6494	0.000242812	0.00043445	0.0004322	0.000436698	0.00047467	0.000448853	0.000472661	0.000472356	0.000429082	0.0004255	0.000437043	0.000493995	0.000462493	0.000436312	0.00049394	0.000499765	0.000496064	0.000507423	0.000599973	0.000571258	0.000554586	0.000600553	0.000390976	0.000404119	0.000390392	0.000483719	0.000473216	0.000441997	0.000498183
hflD	b1132	P25746	22.9152	5.12369e-05	2.52051e-05	0	3.2153e-05	1.8416e-05	3.24155e-05	3.4598e-05	0	0	0	3.40131e-05	0	3.17328e-05	3.42824e-05	0	1.13988e-05	0	2.65813e-05	1.3941e-05	2.27461e-05	2.30376e-05	0	7.4257e-06	0	1.70723e-05	9.5249e-06	1.54657e-05	1.56462e-05	0
hflK	b4174	P0ABC7	45.5443	0.000333507	0.000590386	0.000606974	0.000622631	0.000637766	0.000667656	0.000653291	0.000644599	0.000650864	0.000658885	0.000628363	0.000642598	0.00071961	0.000661475	0.00064567	0.000665007	0.000677544	0.000680105	0.000671086	0.00071017	0.000673608	0.000686101	0.000423758	0.000430011	0.000449012	0.000474215	0.000479094	0.000491181	0.000480527
hflX	b4173	P25519	48.3085	0.000126242	0.000110033	0.000105494	0.000104911	0.000136144	0.000136642	0.000130346	0.000132279	0	0.000128399	0.000139211	0.000139446	0.000157096	0.000134402	0.000113819	9.85423e-05	0.000153542	0.000150146	0.000110913	0.000114819	0.000151617	0.000151068	6.17184e-05	7.56354e-05	7.51828e-05	9.51839e-05	8.87489e-05	0.000102482	0.000109783
hfq	b4172	P0A6X3	11.1663	0.000645787	4.07678e-05	3.9534e-05	3.6314e-05	5.77464e-05	5.87323e-05	5.71328e-05	5.6904e-05	3.64021e-05	3.52704e-05	3.52142e-05	5.5531e-05	6.05453e-05	5.5082e-05	5.76895e-05	2.49286e-05	2.48467e-05	2.32151e-05	3.54543e-05	3.69457e-05	3.52988e-05	3.57829e-05	5.27787e-05	5.23874e-05	4.84584e-05	7.87263e-05	8.16417e-05	7.79138e-05	7.83258e-05
hha	b0460	P0ACE3	8.62791	9.98332e-05	2.41322e-05	2.35169e-05	2.73899e-05	2.28851e-05	2.24507e-05	2.14772e-05	2.18915e-05	2.48301e-05	2.41155e-05	2.89745e-05	2.11198e-05	2.26614e-05	2.38372e-05	2.20602e-05	1.09136e-05	1.62688e-05	1.27441e-05	1.50977e-05	1.50081e-05	1.4926e-05	1.47727e-05	1.54041e-05	2.28678e-05	1.77344e-05	2.23497e-05	2.21096e-05	2.19638e-05	2.15575e-05
hicA	b4532	P76106	6.74976	8.96088e-07	0	0	0	0	0	0	0	0	0	0	0	0	0	0	0	0	0	0	0	0	0	0	0	0	0	0	0	0
hicB	b1438	P67697	15.2464	2.48218e-05	0	0	0	0	0	0	0	0	0	0	0	0	0	0	0	0	0	0	0	0	0	0	0	0	0	0	0	0
higA	b3082	P67701	14.9953	1.34114e-05	0	0	0	0	0	0	0	0	0	0	0	0	0	0	0	0	0	0	0	0	0	0	0	0	0	0	0	0
higB	b3083	P64578	12.103	8.4567e-07	0	0	0	0	0	0	0	0	0	0	0	0	0	0	0	0	0	0	0	0	0	0	0	0	0	0	0	0
hinT	b1103	P0ACE7	13.2091	0.000193636	0.000144398	0.000154304	0.000151557	0.00016176	0.000160676	0.000163574	0.000158284	0.000161502	0.000161539	0.000163193	0.000155398	0.00015602	0.000158063	0.00015306	0.000166316	0.000167086	0.000174535	0.000181408	0.000177121	0.000176137	0.000175966	0.000373162	0.000384864	0.000382861	0.00042043	0.000410168	0.000413	0.000400333
hipA	b1507	P23874	49.2752	2.13466e-05	0	0	0	0	0	0	0	0	0	0	0	0	0	0	0	0	0	0	0	0	0	0	0	0	0	0	0	0
hipB	b1508	P23873	10.0163	6.36879e-06	0	0	0	0	0	0	0	0	0	0	0	0	0	0	0	0	0	0	0	0	0	0	0	0	0	0	0	0
hisA	b2024	P10371	26.0323	0.000134421	0.000254178	0.000249434	0.000235495	0.00027283	0.000271092	0.000264845	0.000261023	0.0002574	0.000264923	0.000250518	0.000291739	0.000272603	0.000266752	0.000257634	0.000224454	0.000225688	0.000210221	0.000279719	0.000274107	0.000272506	0.000249244	0.000217948	0.000214602	0.000216338	0.000251447	0.000251093	0.000237041	0.000229013
hisB	b2022	P06987	40.2775	0.000484343	0.00109557	0.00107425	0.00114822	0.00140423	0.00125673	0.00123733	0.00124332	0.00107505	0.00103168	0.00108986	0.00135489	0.00117721	0.00115407	0.00126148	0.00101092	0.000980781	0.00109296	0.00117603	0.00101519	0.0010175	0.00100421	0.0008733	0.000832226	0.000923909	0.00102849	0.000946848	0.000933912	0.000932903
hisC	b2021	P06986	39.3597	0.000399601	0.000910783	0.000932347	0.000943174	0.00102393	0.000947702	0.000910095	0.000910897	0.00101152	0.00100194	0.000938263	0.00102895	0.000951358	0.000920492	0.000792406	0.00106174	0.00108568	0.00108302	0.00119118	0.000732138	0.00101721	0.000997289	0.000743001	0.000764749	0.000774148	0.000810922	0.00060878	0.000718225	0.000708884
hisD	b2020	P06988	46.1098	0.000435913	0.000944665	0.000957081	0.000982668	0.000983442	0.000917743	0.000901942	0.000903715	0.000768669	0.000786788	0.000721399	0.00114348	0.00076642	0.000697836	0.00079865	0.00114571	0.00114596	0.00109785	0.00130024	0.00108601	0.00105564	0.00109035	0.000850225	0.000913609	0.000876936	0.000953625	0.000947607	0.000846487	0.000875691
hisF	b2025	P60664	28.4541	0.00019663	0.000277449	0.000281834	0.000267661	0.000301725	0.000290519	0.000281889	0.000275731	0.000298388	0.000291049	0.000303653	0.000309396	0.000293458	0.000291268	0.000268745	0.000374151	0.000369732	0.000372252	0.000383338	0.000381289	0.000376315	0.000344553	0.000406719	0.000431241	0.000407835	0.000444413	0.000447767	0.000423825	0.000423011
hisG	b2019	P60757	33.3664	0.000598472	0.000753765	0.000740857	0.000768681	0.000969118	0.000873533	0.000884502	0.000888639	0.000704235	0.000706141	0.000770378	0.00097156	0.000879421	0.000835855	0.000859895	0.000703129	0.000718315	0.000776186	0.00100128	0.000911758	0.000884528	0.000896598	0.000615674	0.000678684	0.000697417	0.00093219	0.000821408	0.000826162	0.00084038
hisH	b2023	P60595	21.6526	0.000183368	0.000255653	0.000247937	0.000230594	0.000269785	0.000237802	0.000236258	0.000257889	0.000251657	0.000239012	0.000226972	0.000258381	0.000234402	0.000225708	0.00024517	0.000228349	0.000223779	0.000197587	0.000293337	0.000245826	0.000245898	0.000273908	0.000449622	0.00043007	0.000408316	0.000407571	0.000384118	0.000362706	0.000406313
hisI	b2026	P06989	22.7556	0.000324678	0.000280342	0.000287866	0.00024728	0.000270653	0.000228329	0.000259967	0.000261961	0.00011664	0.00011965	0.000119757	0.000294158	0.000248077	0.000236373	0.00025694	0.000159379	0.000163442	0.000127491	0.000200314	0.000165591	0.000178931	0.000178715	0.000149972	0.000153158	0.000118275	0.000222714	0.000185593	0.000198023	0.000199194
hisJ	b2309	P0AEU0	28.483	0.00101201	0.000984133	0.000960423	0.00101652	0.000947397	0.00100159	0.00100335	0.000999097	0.000844501	0.000920635	0.000862902	0.00128185	0.00121631	0.00119621	0.00132682	0.00122408	0.00123022	0.00124389	0.00133004	0.00133003	0.00129858	0.00135297	0.00147623	0.00143724	0.00144192	0.00144062	0.00151714	0.00148304	0.00145643
hisL	b2018	P60995	2.08129	9.30726e-06	0	0	0	0	0	0	0	0	0	0	0	0	0	0	0	0	0	0	0	0	0	0	0	0	0	0	0	0
hisM	b2307	P0AEU3	26.8374	2.6628e-05	0	0	0	1.61937e-05	0	1.65483e-05	0	0	0	0	1.58748e-05	0	1.63974e-05	0	0	0	0	7.06684e-06	0	7.28951e-06	0	0	0	0	5.70616e-06	0	5.85086e-06	0
hisP	b2306	P07109	28.6527	6.96713e-05	3.46587e-05	3.38003e-05	3.57912e-05	3.74365e-05	3.18856e-05	3.08547e-05	3.03339e-05	3.97175e-05	4.24296e-05	4.17135e-05	3.71939e-05	2.80551e-05	2.90655e-05	3.1735e-05	4.04085e-05	2.58097e-05	4.33947e-05	3.93672e-05	2.09249e-05	2.04433e-05	2.20788e-05	5.08749e-05	3.98915e-05	5.21885e-05	5.06758e-05	2.53076e-05	2.55256e-05	1.75741e-05
hisQ	b2308	P52094	24.649	2.65234e-05	2.66526e-05	2.54497e-05	2.71398e-05	2.52055e-05	2.43221e-05	2.61123e-05	2.60926e-05	2.74261e-05	2.62946e-05	2.87125e-05	2.47116e-05	2.38125e-05	2.55001e-05	2.59642e-05	1.20546e-05	1.15391e-05	1.26288e-05	1.10006e-05	1.05636e-05	1.24752e-05	1.14891e-05	1.2761e-05	1.21647e-05	1.31805e-05	1.22135e-05	1.16716e-05	1.3768e-05	1.25743e-05
hisS	b2514	P60906	46.9968	0.00036713	0.000426706	0.000432538	0.000425286	0.000502677	0.000508772	0.000494673	0.000496103	0.000422433	0.000440867	0.00045556	0.000479689	0.00050603	0.000498606	0.000513936	0.000538669	0.000536728	0.000571588	0.000609747	0.000639101	0.000629895	0.000623595	0.00057984	0.000620018	0.000620243	0.000730454	0.000732104	0.000725851	0.000686778
hlyE	b1182	P77335	33.7581	2.59466e-06	0	0	0	0	0	0	0	0	0	0	0	0	0	0	0	0	0	0	0	0	0	0	0	0	0	0	0	0
hmp	b2552	P24232	43.8671	8.85821e-05	0.000217788	0.000220565	0.000219553	0.000216544	0.00024222	0.000229946	0.000219432	0.000235397	0.000249551	0.000248023	0.000212157	0.000243085	0.000238196	0.000213347	0.000173449	0.000178238	0.000182638	0.000167824	0.000195669	0.000184646	0.000164567	0.00011689	0.000108864	0.000110552	0.00011241	0.000125186	0.000116846	0.000107516
hns	b1237	P0ACF8	15.5395	0.00313228	0.00122989	0.0011404	0.00119071	0.00129868	0.00119704	0.00121519	0.00119	0.0011915	0.00118768	0.00119953	0.00140163	0.00134071	0.00128811	0.00133037	0.00126189	0.00125925	0.00129148	0.00121659	0.00116769	0.00116247	0.00121532	0.00117718	0.00111439	0.00113984	0.00108144	0.00107399	0.00104875	0.00104806
hofB	b0107	P36645	50.6148	3.5366e-07	0	0	0	0	0	0	0	0	0	0	0	0	0	0	0	0	0	0	0	0	0	0	0	0	0	0	0	0
hofC	b0106	P36646	44.45	3.10585e-07	0	0	0	0	0	0	0	0	0	0	0	0	0	0	0	0	0	0	0	0	0	0	0	0	0	0	0	0
hofM	b3395	P45753	28.9999	2.43157e-06	0	0	0	0	0	0	0	0	0	0	0	0	0	0	0	0	0	0	0	0	0	0	0	0	0	0	0	0
hofN	b3394	P64634	20.7956	5.81221e-07	0	0	0	0	0	0	0	0	0	0	0	0	0	0	0	0	0	0	0	0	0	0	0	0	0	0	0	0
hofO	b3393	P45751	16.846	1.17708e-07	0	0	0	0	0	0	0	0	0	0	0	0	0	0	0	0	0	0	0	0	0	0	0	0	0	0	0	0
hofP	b3392	P45750	15.098	1.05495e-07	0	0	0	0	0	0	0	0	0	0	0	0	0	0	0	0	0	0	0	0	0	0	0	0	0	0	0	0
hofQ	b3391	P34749	44.7157	6.24883e-07	0	0	0	0	0	0	0	0	0	0	0	0	0	0	0	0	0	0	0	0	0	0	0	0	0	0	0	0
hokA	b4455	P37305	5.99822	8.38227e-08	0	0	0	0	0	0	0	0	0	0	0	0	0	0	0	0	0	0	0	0	0	0	0	0	0	0	0	0
hokB	b4428	P77494	5.62577	6.68251e-07	0	0	0	0	0	0	0	0	0	0	0	0	0	0	0	0	0	0	0	0	0	0	0	0	0	0	0	0
hokC	b4412	P0ACG4	5.50152	0	0	0	0	0	0	0	0	0	0	0	0	0	0	0	0	0	0	0	0	0	0	0	0	0	0	0	0	0
hokD	b1562	P0ACG6	5.73684	3.2068e-07	0	0	0	0	0	0	0	0	0	0	0	0	0	0	0	0	0	0	0	0	0	0	0	0	0	0	0	0
hokE	b4415	P77091	5.56368	7.77502e-08	0	0	0	0	0	0	0	0	0	0	0	0	0	0	0	0	0	0	0	0	0	0	0	0	0	0	0	0
holA	b0640	P28630	38.7032	2.21753e-05	0	0	0	0	0	0	0	0	0	0	0	0	0	0	0	0	0	0	0	0	0	0	0	0	0	0	0	0
holB	b1099	P28631	36.9361	1.98724e-05	1.95071e-05	0	0	0	0	0	0	2.00713e-05	0	0	0	0	0	0	8.82195e-06	0	0	0	0	0	0	3.73555e-06	0	0	0	0	0	0
holC	b4259	P28905	16.6326	1.94082e-05	3.13201e-05	2.4095e-05	2.2642e-05	2.53376e-05	1.77653e-05	2.84015e-05	0	0	2.62767e-05	0	0	0	0	0	2.1578e-05	2.99996e-05	1.88537e-05	1.74759e-05	1.56029e-05	2.13505e-05	0	2.61056e-05	3.61439e-05	2.24883e-05	2.21745e-05	1.97022e-05	2.69292e-05	0
holD	b4372	P28632	15.1742	1.25111e-05	0	0	0	0	0	0	0	0	0	0	0	0	0	0	0	0	0	0	0	0	0	0	0	0	0	0	0	0
holE	b1842	P0ABS8	8.84619	5.58153e-05	3.6418e-05	3.17998e-05	4.21929e-05	3.58935e-05	3.67107e-05	3.8327e-05	3.30749e-05	2.46559e-05	2.95643e-05	3.3746e-05	4.32432e-05	0	4.05104e-05	3.34783e-05	1.96362e-05	2.09702e-05	2.5572e-05	3.82407e-05	8.6099e-06	3.42479e-05	3.85083e-05	3.12306e-05	2.94761e-05	3.88855e-05	5.6609e-05	1.26839e-05	5.35744e-05	5.61944e-05
hpf	b3203	P0AFX0	10.7501	0.000219108	0.000126825	0.000128392	0.00015663	0.000132884	0.000147682	0.000148203	0.00013791	0.000138982	0.000138704	0.000134342	0.000169139	0.000169735	0.000161995	0.000158169	0.000141002	0.000140513	0.000158792	0.00016158	0.000170702	0.000165847	0.000146508	0.000346624	0.000321592	0.000367574	0.000383548	0.000403583	0.000394904	0.000348051
hpt	b0125	P0A9M2	20.115	0.000157416	0.000166454	0.000171881	0.000149187	0.000149983	0.00015762	0.000145206	0.000154692	0.000146465	0.000139466	0.000145062	0.000152918	0.000139286	0.00014044	0.000156103	0.000162253	0.000166267	0.000158976	0.000151511	0.000145939	0.000149294	0.000153979	0.000186626	0.000196471	0.000176638	0.000165144	0.000173705	0.000175639	0.000183779
hrpA	b1413	P43329	149.026	0.000205134	0.000352547	0.0003801	0.000359947	0.000423447	0.000433842	0.000409094	0.000430601	0.000369013	0.000374821	0.000392128	0.000419267	0.000391201	0.000392293	0.000392429	0.000303506	0.000312964	0.00110885	0.00029543	0.000344738	0.00121991	0.000341962	4.4528e-05	5.2857e-05	0.000133381	7.32729e-05	7.80722e-05	0.000167089	4.93627e-05
hrpB	b0148	P37024	89.1147	2.42842e-05	4.17594e-05	0	0	0.00015251	0	0.000186071	4.23635e-05	0	0	0	0.000149507	0	0.000184374	0	1.88854e-05	0	0	6.65546e-05	0	8.1964e-05	1.86516e-05	3.47687e-06	0	0	1.28508e-05	0	1.57319e-05	3.55015e-06
hscA	b2526	P0A6Z1	65.6517	0.00024863	0.000398215	0.000380222	0.000379533	0.000364151	0.000377408	0.000364222	0.000357153	0.000384332	0.000380809	0.000363965	0.000408193	0.000347413	0.000321939	0.000320852	0.000373848	0.000393743	0.000376137	0.000395019	0.000401163	0.000381098	0.00034634	0.000303743	0.000305169	0.000305474	0.000301514	0.000308078	0.000300471	0.000284842
hscB	b2527	P0A6L9	20.1375	5.85339e-05	6.69512e-05	7.73306e-05	6.89048e-05	6.07251e-05	3.07106e-05	9.54832e-05	6.31234e-05	7.24257e-05	7.61496e-05	6.97876e-05	6.59243e-05	0	9.54465e-05	6.19131e-05	4.3866e-05	3.34175e-05	3.06952e-05	3.45893e-05	1.21145e-05	4.2431e-05	3.99386e-05	3.37719e-05	3.7109e-05	3.3406e-05	3.6399e-05	9.73464e-06	4.40628e-05	3.17899e-05
hscC	b0650	P77319	61.9856	4.33111e-07	0	0	0	0	0	0	0	0	0	0	0	0	0	0	0	0	0	0	0	0	0	0	0	0	0	0	0	0
hsdM	b4349	P08957	59.3058	0.000186474	0.000303904	0.000304093	0.000304424	0.000304506	0.000320789	0.000327806	0.000314634	0.000340905	0.000318767	0.000304629	0.000290238	0.000320415	0.00032419	0.00030172	0.000365103	0.00035753	0.000346868	0.000324943	0.00035466	0.000355309	0.000331814	0.000199037	0.00020387	0.000207652	0.000220518	0.000231111	0.000230032	0.000229675
hsdR	b4350	P08956	134.093	0.000174273	0.000345794	0.000383501	0.000304343	0.000342512	0.000361106	0.000354283	0.000362766	0.000338644	0.000357891	0.000313179	0.000297133	0.000353232	0.000314097	0.000339008	0.000419015	0.000423124	0.000363095	0.000359143	0.000282743	0.000248502	0.000407638	5.70437e-05	6.20324e-05	5.55414e-05	5.68348e-05	4.22006e-05	6.30427e-05	6.16086e-05
hsdS	b4348	P05719	51.3946	5.67393e-05	8.61083e-05	8.84012e-05	8.06755e-05	9.45089e-05	0.00010008	0.000103081	9.25596e-05	8.9432e-05	8.72152e-05	8.45921e-05	9.70893e-05	0.000100993	0.000101616	9.45166e-05	8.0347e-05	8.26887e-05	7.34181e-05	8.55869e-05	8.03389e-05	8.15184e-05	7.49918e-05	2.67594e-05	2.46716e-05	2.04334e-05	2.53395e-05	2.47253e-05	3.16651e-05	2.29333e-05
hslJ	b1379	P52644	15.1655	2.7975e-05	1.0563e-05	0	7.59178e-06	0	0	2.15418e-05	0	1.08686e-05	0	0	0	0	2.13453e-05	0	4.77706e-06	0	3.53232e-06	0	0	1.25775e-05	0	3.37132e-06	0	2.45775e-06	0	0	9.25393e-06	0
hslO	b3401	P0A6Y5	32.5341	0.000216414	0.000227574	0.000238663	0.000235852	0.000233422	0.000234413	0.00023539	0.000229641	0.000247781	0.000242437	0.000239438	0.000216449	0.00021713	0.00022231	0.000218587	0.000241689	0.000244789	0.000249421	0.000250539	0.000244829	0.00023391	0.000230685	0.000244093	0.000242725	0.00026978	0.000293936	0.000277602	0.000233455	0.000232329
hslR	b3400	P0ACG8	15.4957	1.88395e-05	0	0	0	6.12005e-05	6.50717e-05	6.43851e-05	0	0	0	0	6.89033e-05	6.59443e-05	6.46549e-05	0	0	0	0	3.3989e-05	3.42429e-05	3.41241e-05	0	0	0	0	3.35434e-05	3.36307e-05	3.3476e-05	0
hslU	b3931	P0A6H5	49.5932	0.000494141	0.000780704	0.000756371	0.000783331	0.00078555	0.000792717	0.000820994	0.000790581	0.000516019	0.000508762	0.000502046	0.000587054	0.000718166	0.000715851	0.000733007	0.00082707	0.000813427	0.000855168	0.000831951	0.000884779	0.000933894	0.000894931	0.000756652	0.000786684	0.000750015	0.000806724	0.000818403	0.000855426	0.000823019
hslV	b3932	P0A7B8	19.0606	0.000135313	0.000152408	0.000203233	0.000167519	0.000172228	0.000187036	0.000165652	0.000158312	0.000180709	0.000176986	0.000177213	0.000178517	0.000183099	0.000184805	0.000147771	7.94271e-05	9.05191e-05	7.79447e-05	8.55938e-05	8.12263e-05	8.21556e-05	7.40471e-05	9.72205e-05	0.000109059	9.29709e-05	0.000110051	0.000102567	0.000104902	9.39069e-05
hspQ	b0966	P0AB20	11.7791	2.09052e-05	1.33625e-05	1.47997e-05	1.41633e-05	1.35691e-05	1.33531e-05	1.3141e-05	1.29616e-05	1.3749e-05	1.52894e-05	1.49827e-05	1.33019e-05	1.30719e-05	1.30211e-05	1.28965e-05	6.04311e-06	6.70959e-06	6.58992e-06	5.92147e-06	5.79892e-06	5.78856e-06	5.70665e-06	2.55888e-05	2.82933e-05	2.75112e-05	2.62973e-05	2.56286e-05	2.55538e-05	2.49828e-05
hsrA	b3754	P31474	51.4611	3.59574e-06	0	0	0	0	0	0	0	0	0	0	0	0	0	0	0	0	0	0	0	0	0	0	0	0	0	0	0	0
htgA	b0012	P28697	17.6371	0	0	0	0	0	0	0	0	0	0	0	0	0	0	0	0	0	0	0	0	0	0	0	0	0	0	0	0	0
htpG	b0473	P0A6Z3	71.4216	0.00120819	0.00174474	0.00171939	0.00171069	0.00184037	0.00185727	0.00182428	0.00186437	0.00196772	0.00193241	0.00191226	0.00175005	0.00179809	0.00178465	0.00188128	0.00192687	0.00185086	0.00191159	0.00177299	0.00183337	0.00182478	0.00181232	0.00144153	0.00145125	0.00146191	0.00159945	0.00161351	0.00159331	0.0015778
htpX	b1829	P23894	31.923	0.000183798	0.000240527	0.000225966	0.000226829	0.000249451	0.000272261	0.00025362	0.00024637	0.00025952	0.000252304	0.000218778	0.000254218	0.000255325	0.000252732	0.00027397	0.000274244	0.000260641	0.000248602	0.000271433	0.000268687	0.000257453	0.000270074	0.000298436	0.000282875	0.000234532	0.000307563	0.000325275	0.000303943	0.000301837
htrE	b0139	P33129	95.4662	0	0	0	0	0	0	0	0	0	0	0	0	0	0	0	0	0	0	0	0	0	0	0	0	0	0	0	0	0
htrL	b3618	P25666	33.4576	3.74045e-05	0	0	0	0	0	0	0	0	0	0	0	0	0	0	0	0	0	0	0	0	0	0	0	0	0	0	0	0
hupA	b4000	P0ACF0	9.53487	0.00193486	0.00206	0.00204549	0.00201667	0.00211441	0.00214294	0.00206059	0.00212711	0.00226245	0.0023094	0.0022355	0.00224724	0.00228796	0.00223741	0.00227629	0.00202451	0.00204511	0.00204316	0.00206838	0.00206481	0.00202403	0.00201917	0.00381745	0.00382779	0.00353179	0.00400067	0.00488354	0.00412203	0.0042437
hupB	b0440	P0ACF4	9.1934	0.00181103	0.000492676	0.000484152	0.000541003	0.000437309	0.000366826	0.000488122	0.000460001	0.000490551	0.000502737	0.000540894	0.000442741	0.000426333	0.000492394	0.000483136	0.000253739	0.000262703	0.000283627	0.00024032	0.000201721	0.000244016	0.000250641	0.000365002	0.000382129	0.000404367	0.000360482	0.000299574	0.000365441	0.000370846
hyaA	b0972	P69739	40.681	1.98975e-06	0	0	0	0	0	0	0	0	0	0	0	0	0	0	0	0	0	0	0	0	0	0	0	0	0	0	0	0
hyaB	b0973	P0ACD8	66.2526	3.24049e-06	0	0	0.00011611	0	0	0.000107426	0.000104406	0	0	0.000122827	0	0	0.000106446	0.000103882	0	0	5.4024e-05	0	0	4.73211e-05	4.59673e-05	0	0	1.28878e-05	0	0	1.19372e-05	1.14993e-05
hyaC	b0974	P0AAM1	27.597	5.78485e-07	0	0	0	0	0	0	0	0	0	0	0	0	0	0	0	0	0	0	0	0	0	0	0	0	0	0	0	0
hyaD	b0975	P19930	21.5462	6.02198e-07	0	0	0	0	0	0	0	0	0	0	0	0	0	0	0	0	0	0	0	0	0	0	0	0	0	0	0	0
hyaE	b0976	P19931	14.8896	4.16153e-07	0	0	0	0	0	0	0	0	0	0	0	0	0	0	0	0	0	0	0	0	0	0	0	0	0	0	0	0
hyaF	b0977	P19932	31.4304	4.39226e-07	0	0	0	0	0	0	0	0	0	0	0	0	0	0	0	0	0	0	0	0	0	0	0	0	0	0	0	0
hybA	b2996	P0AAJ8	35.9706	2.51337e-06	0	0	0	0	0	0	0	0	0	0	0	0	0	0	0	0	0	0	0	0	0	0	0	0	0	0	0	0
hybB	b2995	P37180	43.6015	1.52328e-06	0	0	0	0	0	0	0	0	0	0	0	0	0	0	0	0	0	0	0	0	0	0	0	0	0	0	0	0
hybC	b2994	P0ACE0	62.4904	1.74656e-05	3.19347e-05	0	0	0	0	4.52238e-05	0	3.28584e-05	0	0	0	0	4.48113e-05	0	1.44423e-05	0	0	0	0	1.9921e-05	0	3.94543e-06	0	0	0	0	5.67366e-06	0
hybD	b2993	P37182	17.7505	3.22473e-06	5.97063e-06	7.04135e-06	8.10967e-06	7.21595e-06	6.85989e-06	7.92459e-06	7.16129e-06	6.14332e-06	7.27435e-06	8.57883e-06	7.07384e-06	6.71542e-06	7.85231e-06	7.12534e-06	2.70018e-06	3.19227e-06	3.77329e-06	3.149e-06	2.97909e-06	3.49077e-06	3.15293e-06	2.5408e-06	2.99141e-06	3.50055e-06	3.10771e-06	2.92582e-06	3.42446e-06	3.06734e-06
hybE	b2992	P0AAN1	17.9634	2.88687e-06	0	0	0	0	0	0	0	0	0	0	0	0	0	0	0	0	0	0	0	0	0	0	0	0	0	0	0	0
hybF	b2991	P0A703	12.6973	7.98481e-07	0	0	0	0	0	0	0	0	0	0	0	0	0	0	0	0	0	0	0	0	0	0	0	0	0	0	0	0
hybG	b2990	P0AAM7	8.80806	4.5543e-06	0	0	0	0	0	0	0	0	0	0	0	0	0	0	0	0	0	0	0	0	0	0	0	0	0	0	0	0
hybO	b2997	P69741	39.6516	4.15586e-06	0	0	0	0	0	0	0	0	0	0	0	0	0	0	0	0	0	0	0	0	0	0	0	0	0	0	0	0
hycA	b2725	P0AEV4	17.6268	1.23164e-07	0	0	0	0	0	0	0	0	0	0	0	0	0	0	0	0	0	0	0	0	0	0	0	0	0	0	0	0
hycB	b2724	P0AAK1	21.841	1.5261e-07	0	0	0	0	0	0	0	0	0	0	0	0	0	0	0	0	0	0	0	0	0	0	0	0	0	0	0	0
hycC	b2723	P16429	64.0764	4.47721e-07	0	0	0	0	0	0	0	0	0	0	0	0	0	0	0	0	0	0	0	0	0	0	0	0	0	0	0	0
hycD	b2722	P16430	33.029	2.30783e-07	0	0	0	0	0	0	0	0	0	0	0	0	0	0	0	0	0	0	0	0	0	0	0	0	0	0	0	0
hycE	b2721	P16431	64.9796	2.72419e-06	0	0	0	0	0	0	0	0	0	0	0	0	0	0	0	0	0	0	0	0	0	0	0	0	0	0	0	0
hycF	b2720	P16432	20.3092	9.93343e-07	0	0	0	0	0	0	0	0	0	0	0	0	0	0	0	0	0	0	0	0	0	0	0	0	0	0	0	0
hycG	b2719	P16433	27.9989	1.56509e-06	0	0	0	0	0	0	0	0	0	0	0	0	0	0	0	0	0	0	0	0	0	0	0	0	0	0	0	0
hycH	b2718	P0AEV7	15.4645	1.94499e-06	0	0	0	0	0	0	0	0	0	0	0	0	0	0	0	0	0	0	0	0	0	0	0	0	0	0	0	0
hycI	b2717	P0AEV9	17.0243	1.08248e-05	2.43922e-05	2.4196e-05	2.39639e-05	3.43002e-05	3.07624e-05	0	2.05487e-05	2.50977e-05	2.49966e-05	2.53503e-05	3.36247e-05	3.01145e-05	0	2.04456e-05	1.10312e-05	1.09695e-05	1.115e-05	1.49684e-05	1.33594e-05	0	9.04708e-06	1.03801e-05	1.02793e-05	1.03441e-05	1.47722e-05	1.31205e-05	0	8.80148e-06
hydN	b2713	P0AAK4	19.026	1.3294e-07	0	0	0	0	0	0	0	0	0	0	0	0	0	0	0	0	0	0	0	0	0	0	0	0	0	0	0	0
hyfA	b2481	P23481	22.1542	0	3.24998e-05	2.68924e-05	0	7.26564e-05	5.35192e-05	5.88069e-05	5.58035e-05	3.34398e-05	2.77823e-05	0	7.12255e-05	5.23921e-05	5.82705e-05	5.55234e-05	1.46978e-05	1.2192e-05	0	3.17068e-05	2.32421e-05	2.59043e-05	2.45689e-05	1.24472e-05	1.02824e-05	0	2.8162e-05	2.05439e-05	2.28711e-05	2.15117e-05
hyfB	b2482	P23482	72.5822	0	0	0	0	0	0	0	0	0	0	0	0	0	0	0	0	0	0	0	0	0	0	0	0	0	0	0	0	0
hyfC	b2483	P77858	34.3589	0	0	0	0	0	0	0	0	0	0	0	0	0	0	0	0	0	0	0	0	0	0	0	0	0	0	0	0	0
hyfD	b2484	P77416	51.754	0	0	0	0	0	0	0	0	0	0	0	0	0	0	0	0	0	0	0	0	0	0	0	0	0	0	0	0	0
hyfE	b2485	P0AEW1	23.3612	1.63232e-07	0	0	0	0	0	0	0	0	0	0	0	0	0	0	0	0	0	0	0	0	0	0	0	0	0	0	0	0
hyfF	b2486	P77437	56.7665	3.96644e-07	0	0	0	0	0	0	0	0	0	0	0	0	0	0	0	0	0	0	0	0	0	0	0	0	0	0	0	0
hyfG	b2487	P77329	63.3507	1.7706e-06	0	0	0	0	0	0	0	0	0	0	0	0	0	0	0	0	0	0	0	0	0	0	0	0	0	0	0	0
hyfH	b2488	P77423	20.1592	1.26772e-06	0	0	0	0	0	0	0	0	0	0	0	0	0	0	0	0	0	0	0	0	0	0	0	0	0	0	0	0
hyfI	b2489	P77668	28.101	1.1781e-06	0	0	0	0	0	0	0	0	0	0	0	0	0	0	0	0	0	0	0	0	0	0	0	0	0	0	0	0
hyfJ	b2490	P77453	15.5768	4.35359e-07	0	0	0	0	0	0	0	0	0	0	0	0	0	0	0	0	0	0	0	0	0	0	0	0	0	0	0	0
hyfR	b2491	P71229	75.3044	0	0.000271057	0.000262369	0.000235763	0.000498194	0.000487759	0.000488045	0.000427296	0.000278897	0.000271051	0.000249402	0.000488383	0.000477487	0.000483594	0.000425151	0.000122584	0.000118948	0.000109696	0.000217409	0.000211822	0.000214983	0.000188127	2.80576e-05	2.71128e-05	2.47542e-05	5.21899e-05	5.06031e-05	5.12999e-05	4.45184e-05
hyi	b0508	P30147	29.3771	1.8474e-06	0	0	0	0	0	0	0	0	0	0	0	0	0	0	0	0	0	0	0	0	0	0	0	0	0	0	0	0
hypA	b2726	P0A700	13.1681	2.76028e-07	0	0	0	0	0	0	0	0	0	0	0	0	0	0	0	0	0	0	0	0	0	0	0	0	0	0	0	0
hypB	b2727	P0AAN3	31.5647	1.19098e-05	1.23337e-05	1.0019e-05	1.19069e-05	1.22592e-05	1.33279e-05	1.0191e-05	0	1.26904e-05	1.03506e-05	1.25958e-05	1.20178e-05	1.30472e-05	1.0098e-05	0	5.57782e-06	4.54224e-06	5.54009e-06	5.34984e-06	5.788e-06	4.4891e-06	0	3.37409e-06	2.73628e-06	3.30406e-06	3.39409e-06	3.65433e-06	2.83104e-06	0
hypC	b2728	P0AAM3	9.73191	1.29199e-06	0	0	0	0	0	0	0	0	0	0	0	0	0	0	0	0	0	0	0	0	0	0	0	0	0	0	0	0
hypD	b2729	P24192	41.3629	6.93636e-06	0	0	0	0	0	0	0	0	0	0	0	0	0	0	0	0	0	0	0	0	0	0	0	0	0	0	0	0
hypE	b2730	P24193	35.06	9.30904e-06	0	0	0	2.93334e-05	2.91013e-05	0	0	0	0	0	2.87557e-05	2.84884e-05	0	0	0	0	1.76723e-05	1.28009e-05	1.2638e-05	0	0	0	0	1.05396e-05	8.12128e-06	7.97916e-06	0	0
hypF	b2712	P30131	82.0651	8.02779e-06	0	0	0	0	0	0	0	0	0	0	0	0	0	0	0	0	0	0	0	0	0	0	0	0	0	0	0	0
hypT	b4327	P39376	34.7103	6.06328e-06	0	0	0	0	0	0	0	0	0	0	0	0	0	0	0	0	0	0	0	0	0	0	0	0	0	0	0	0
hyuA	b2873	Q46806	51.0246	7.13048e-07	0	0	0	0	0	0	0	0	0	0	0	0	0	0	0	0	0	0	0	0	0	0	0	0	0	0	0	0
iaaA	b0828	P37595	33.3936	5.99661e-05	0.000105267	0.000104028	0.000107725	0.000118265	0.000124793	0.000124159	0.000121219	0.000115665	0.000115391	0.000117417	0.00012111	0.000129644	0.000117888	0.000121749	9.3906e-05	9.64364e-05	9.76703e-05	0.000102925	0.000107801	0.000103459	0.000105164	7.09796e-05	7.51842e-05	5.85243e-05	6.91653e-05	7.21943e-05	7.1551e-05	7.57765e-05
iadA	b4328	P39377	41.0834	6.4589e-05	0.000128344	0.000111495	0.000116857	0.000137323	0.00014467	0.000143256	0.000150756	0.000126292	0.000113893	0.00013014	0.000117537	0.000131381	0.000123183	0.000121823	9.47343e-05	8.92832e-05	6.32233e-05	0.00014246	0.000144637	0.00016189	9.83913e-05	7.7232e-05	7.72925e-05	8.34405e-05	7.48895e-05	7.5508e-05	0.00010801	8.18361e-05
iap	b2753	P10423	37.9198	9.00852e-06	1.37116e-05	1.44016e-05	1.12536e-05	1.19043e-05	0	0	8.0709e-06	1.41082e-05	1.48781e-05	1.19047e-05	1.16698e-05	0	0	8.03038e-06	6.201e-06	6.5291e-06	5.23613e-06	5.19495e-06	0	0	3.55341e-06	2.38704e-06	2.50293e-06	1.98722e-06	2.09735e-06	0	0	1.4142e-06
ibaG	b3190	P0A9W6	9.45164	0.000112601	7.5111e-05	7.4802e-05	7.31847e-05	6.25081e-05	5.82567e-05	5.72712e-05	5.75779e-05	7.72834e-05	7.72773e-05	7.74186e-05	6.12771e-05	5.70298e-05	5.67488e-05	5.72889e-05	3.39684e-05	3.39123e-05	3.40516e-05	2.72782e-05	2.52995e-05	2.52279e-05	2.53501e-05	9.58903e-05	9.53355e-05	9.47708e-05	8.07617e-05	7.45415e-05	7.42461e-05	7.39857e-05
ibpA	b3687	P0C054	15.7735	7.34026e-05	7.62722e-05	7.96444e-05	7.02162e-05	8.47083e-05	8.41487e-05	8.75151e-05	6.9789e-05	6.92867e-05	6.61997e-05	6.76284e-05	8.15416e-05	8.84688e-05	9.15287e-05	7.64569e-05	7.86804e-05	8.18492e-05	7.47441e-05	8.59501e-05	8.67823e-05	9.02432e-05	7.48562e-05	7.40363e-05	7.66991e-05	6.93415e-05	8.48233e-05	8.52308e-05	8.85292e-05	7.2824e-05
ibpB	b3686	P0C058	16.093	1.55176e-05	1.50576e-05	1.3728e-05	1.42266e-05	1.43333e-05	1.62872e-05	1.54161e-05	1.2819e-05	1.54931e-05	1.41822e-05	1.50496e-05	1.4051e-05	1.59441e-05	1.52754e-05	1.27547e-05	1.05957e-05	9.61331e-06	1.103e-05	9.74683e-06	1.07825e-05	1.0322e-05	7.93689e-06	9.97026e-06	9.00842e-06	1.02328e-05	9.61904e-06	1.05898e-05	1.01259e-05	7.72143e-06
icd	b1136	P08200	45.7562	0.0124365	0.0107109	0.0104838	0.0107429	0.00920289	0.00937927	0.00946903	0.00953292	0.0114144	0.0101486	0.0112218	0.00990113	0.0101186	0.0102707	0.00997118	0.00903174	0.0082176	0.00868191	0.00997983	0.0101511	0.0102037	0.0100598	0.00816437	0.0079731	0.00826036	0.00784831	0.00797617	0.00800108	0.00860635
icdC	b4519		5.52637	0	0	0	0	0	0	0	0	0	0	0	0	0	0	0	0	0	0	0	0	0	0	0	0	0	0	0	0	0
iclR	b4018	P16528	29.739	3.05459e-05	1.15621e-05	7.37512e-06	1.17628e-05	1.50782e-05	1.45152e-05	1.59153e-05	1.37797e-05	0	0	0	0	0	0	0	1.91564e-06	1.22501e-06	2.00478e-06	2.41003e-06	2.30905e-06	2.56783e-06	2.22247e-06	1.01394e-06	6.45711e-07	1.04618e-06	1.33787e-06	1.27562e-06	1.41697e-06	1.2162e-06
idi	b2889	Q46822	20.508	1.37564e-05	0	0	0	0	0	0	0	0	0	0	0	0	0	0	0	0	0	0	0	0	0	0	0	0	0	0	0	0
idnD	b4267	P39346	37.1462	2.33597e-06	0	0	0	0	0	0	0	0	0	0	0	0	0	0	0	0	0	0	0	0	0	0	0	0	0	0	0	0
idnK	b4268	P39208	21.0038	2.20139e-06	0	0	0	0	0	0	0	0	0	0	0	0	0	0	0	0	0	0	0	0	0	0	0	0	0	0	0	0
idnO	b4266	P0A9P9	27.5624	3.65915e-06	0	0	0	0	0	2.70286e-06	0	0	0	0	0	0	0	0	0	0	0	0	0	1.1906e-06	0	0	0	0	0	0	7.50851e-07	0
idnR	b4264	P39343	37.5668	1.57494e-05	0	0	0	0	0	0	0	0	0	0	0	0	0	0	0	0	0	0	0	0	0	0	0	0	0	0	0	0
idnT	b4265	P39344	46.0407	6.43401e-07	0	0	0	0	0	0	0	0	0	0	0	0	0	0	0	0	0	0	0	0	0	0	0	0	0	0	0	0
ihfA	b1712	P0A6X7	11.3538	0.000405785	0.000693076	0.000709531	0.000653448	0.000715936	0.000786602	0.000725531	0.000783536	0.000818517	0.000815324	0.000726586	0.000665247	0.000671348	0.000678566	0.000752242	0.000581661	0.000584548	0.000536146	0.000554021	0.000562512	0.000563994	0.000579765	0.000753369	0.000752931	0.000694002	0.000791199	0.000806087	0.000806588	0.000809585
ihfB	b0912	P0A6Y1	10.651	0.000919631	0.000442602	0.000446344	0.000445355	0.000418597	0.000401746	0.000410843	0.000414593	0.00045846	0.000479067	0.000471854	0.000407651	0.00040297	0.000399758	0.000410929	0.000266534	0.000273274	0.00027888	0.000244166	0.000238404	0.000237042	0.000241414	0.000339843	0.000347238	0.000348237	0.000326409	0.000315892	0.000314306	0.000318583
ileS	b0026	P00956	104.296	0.00165425	0.00253876	0.00251858	0.00248512	0.00254366	0.00257935	0.00253291	0.00256461	0.00299434	0.00290096	0.00299955	0.00280347	0.00264567	0.00275514	0.00252098	0.00314984	0.00304093	0.00300311	0.00305279	0.00296813	0.00301947	0.00291223	0.00195288	0.00195604	0.00200792	0.00187139	0.00190633	0.0018881	0.00188511
ilvA	b3772	P04968	56.1946	0.000157059	0.000209523	0.000221661	0.000214723	0.000224609	0.000246331	0.000228798	0.000229038	0.000348626	0.000343186	0.000347974	0.00028688	0.000259984	0.000300719	0.000317618	0.000300588	0.000301925	0.000299723	0.000276699	0.000281671	0.000284573	0.00029645	0.000200632	0.000214912	0.000251656	0.000212103	0.000275984	0.000254327	0.000225326
ilvB	b3671	P08142	60.4399	0.0008404	0.00119168	0.00119519	0.00121353	0.00116191	0.00120868	0.00120749	0.00118426	0.00104678	0.000986537	0.000998485	0.00122981	0.0012571	0.00120607	0.00128204	0.00108727	0.00109268	0.00107029	0.00135334	0.0013705	0.00136421	0.00138136	0.00112492	0.00113312	0.00109544	0.00113947	0.0012064	0.00117873	0.00120903
ilvC	b3774	P05793	54.0684	0.0111279	0.0104646	0.0105709	0.0110012	0.0111672	0.0106282	0.0106537	0.0109153	0.00937255	0.0100738	0.0119944	0.0101461	0.0097359	0.0101653	0.00952271	0.0103213	0.0103923	0.011304	0.010331	0.00993182	0.0101146	0.00984629	0.0117297	0.0118078	0.0122272	0.012352	0.0120598	0.012074	0.0121509
ilvD	b3771	P05791	65.5309	0.000309071	0.000866112	0.000880298	0.000894638	0.000839401	0.000893041	0.000914879	0.00089826	0.000745202	0.000784858	0.000684266	0.000691496	0.000779256	0.00081473	0.000784908	0.000785725	0.000539041	0.000766112	0.000649535	0.000720757	0.000742228	0.000819958	0.000543323	0.000495661	0.000544121	0.000511468	0.000536198	0.000555989	0.000555551
ilvE	b3770	P0AB80	34.0933	0.000636285	0.000698847	0.00068411	0.000739241	0.000628069	0.000662759	0.000657389	0.000707784	0.00074453	0.000717511	0.000750922	0.000558748	0.000635183	0.000624365	0.000601573	0.000795055	0.000760859	0.000813484	0.00066241	0.000728657	0.000724833	0.000714969	0.000838234	0.000831954	0.00087397	0.000737024	0.000790995	0.000802394	0.000840279
ilvG_1	b3767	P00892	34.5064	0	6.99814e-05	6.20581e-05	8.38724e-05	0.000110921	0.000126991	0.000105726	0.000118138	0	0	0	0	0	0	0	2.08644e-05	2.24136e-05	2.06367e-05	2.89134e-05	2.93696e-05	2.88555e-05	2.61093e-05	2.72093e-05	3.6294e-05	4.84191e-05	4.66464e-05	6.23314e-05	5.01409e-05	5.20862e-05
ilvG_2	b3768		21.3552	0	0	0	0	0	0	0	0	0	0	0	0	0	0	0	0	0	0	0	0	0	0	0	0	0	0	0	0	0
ilvH	b0078	P00894	17.9765	0.000142062	0.00026126	0.00025847	0.00026764	0.000281978	0.000281923	0.000280553	0.000287742	0	0.000269584	0.000296318	0.000242802	0.00028127	0.000283979	0	0.000133283	0.000244859	0.00025623	0.000242392	0.000259831	0.00025772	0.000133715	0.000231528	0.000295027	0.000301402	0.000313321	0.000325499	0.000326159	0.000251697
ilvI	b0077	P00893	62.9836	0.000415441	0.000703329	0.000673766	0.000668191	0.000728699	0.000720727	0.000714942	0.000704019	0.000723284	0.000727911	0.000785861	0.000684156	0.000719874	0.000717882	0.000718018	0.00076447	0.000751101	0.000753483	0.000717092	0.000733428	0.000735808	0.00071248	0.000546892	0.000523464	0.000526549	0.000495877	0.000502716	0.000512466	0.000501769
ilvL	b3766	P62522	3.23106	9.20214e-05	0	0	0	0	0	0	0	0	0	0	0	0	0	0	0	0	0	0	0	0	0	0	0	0	0	0	0	0
ilvM	b3769	P0ADG1	9.70306	1.89157e-05	0	0	0	0	0	0	0	0	0	0	0	0	0	0	0	0	0	0	0	0	0	0	0	0	0	0	0	0
ilvN	b3670	P0ADF8	11.1056	0.000125477	6.84807e-05	7.65184e-05	7.54774e-05	7.48768e-05	7.93763e-05	7.60301e-05	7.06806e-05	4.34974e-05	4.65869e-05	4.70297e-05	4.69154e-05	5.79531e-05	5.43743e-05	6.17873e-05	4.18256e-05	7.19867e-05	4.50929e-05	7.25664e-05	8.44299e-05	8.66733e-05	7.45331e-05	0.000136986	0.000190743	0.000145203	0.000189939	0.000208176	0.000204235	0.000167793
ilvX	b4669	C1P619	1.91015	1.2973e-05	0	0	0	0	0	0	0	0	0	0	0	0	0	0	0	0	0	0	0	0	0	0	0	0	0	0	0	0
ilvY	b3773	P05827	33.1719	7.64881e-06	2.60873e-05	0	0	9.76663e-06	0	0	1.29311e-05	2.68419e-05	0	0	9.57428e-06	0	0	1.28662e-05	1.17978e-05	0	0	4.2621e-06	0	0	5.69322e-06	7.68562e-06	0	0	2.912e-06	0	0	3.83446e-06
inaA	b2237	P27294	25.2958	4.13593e-05	0	0	0	0	0	0	0	0	0	0	0	0	0	0	0	0	0	0	0	0	0	0	0	0	0	0	0	0
infA	b0884	P69222	8.24949	0.000327577	0.000313237	0.000308522	0.000293044	0.000258238	0.000265599	0.000259366	0.000243221	0.000285766	0.000309479	0.000310767	0.000261931	0.000256356	0.000245179	0.000264684	0.000198546	0.000209336	0.000212462	0.000170026	0.000170458	0.000163879	0.000173732	0.000499513	0.000515014	0.000515111	0.000445262	0.00044365	0.000428738	0.000434068
infB	b3168	P0A705	97.3488	0.00194198	0.00280762	0.00283539	0.00276034	0.00311182	0.00301192	0.00311962	0.00298053	0.00325178	0.00315461	0.0033092	0.00286651	0.0029005	0.00303455	0.00276144	0.00288677	0.00294872	0.00299696	0.00284668	0.00286292	0.00290624	0.00286982	0.00156898	0.0016152	0.00169187	0.00183427	0.00182217	0.00186263	0.00164171
infC	b1718	P0A707	20.5457	0.000785266	0.00038124	0.000388025	0.000401323	0.000426815	0.000429521	0.000417411	0.000415349	0.000326909	0.000361873	0.000447819	0.000438045	0.000470687	0.000480125	0.00044381	0.00049115	0.000505358	0.00053959	0.000545226	0.000550566	0.000561381	0.000513635	0.000948722	0.000964985	0.000995362	0.0010098	0.00103721	0.00102554	0.000985417
insA-1	b0022		10.12	0	0	0	0	0	0	0	0	0	0	0	0	0	0	0	0	0	0	0	0	0	0	0	0	0	0	0	0	0
insA-2	b0265		10.12	0	0	0	0	0	0	0	0	0	0	0	0	0	0	0	0	0	0	0	0	0	0	0	0	0	0	0	0	0
insA-3	b0275		10.12	0	0	0	0	0	0	0	0	0	0	0	0	0	0	0	0	0	0	0	0	0	0	0	0	0	0	0	0	0
insA-4	b4516		10.12	0	0	0	0	0	0	0	0	0	0	0	0	0	0	0	0	0	0	0	0	0	0	0	0	0	0	0	0	0
insA-5	b1894		10.12	0	0	0	0	0	0	0	0	0	0	0	0	0	0	0	0	0	0	0	0	0	0	0	0	0	0	0	0	0
insA-6	b3444		10.12	0	0	0	0	0	0	0	0	0	0	0	0	0	0	0	0	0	0	0	0	0	0	0	0	0	0	0	0	0
insA-7	b4294		10.12	0	0	0	0	0	0	0	0	0	0	0	0	0	0	0	0	0	0	0	0	0	0	0	0	0	0	0	0	0
insAB-1			25.5933	0	0	0	0	0	0	0	0	0	0	0	0	0	0	0	0	0	0	0	0	0	0	0	0	0	0	0	0	0
insAB-2			25.5933	0	0	0	0	0	0	0	0	0	0	0	0	0	0	0	0	0	0	0	0	0	0	0	0	0	0	0	0	0
insAB-3			25.5933	0	0	0	0	0	0	0	0	0	0	0	0	0	0	0	0	0	0	0	0	0	0	0	0	0	0	0	0	0
insAB-4			25.5933	0	0	0	0	0	0	0	0	0	0	0	0	0	0	0	0	0	0	0	0	0	0	0	0	0	0	0	0	0
insAB-5			25.5933	0	0	0	0	0	0	0	0	0	0	0	0	0	0	0	0	0	0	0	0	0	0	0	0	0	0	0	0	0
insAB-6			25.5933	0	0	0	0	0	0	0	0	0	0	0	0	0	0	0	0	0	0	0	0	0	0	0	0	0	0	0	0	0
insB-1	b0021		18.48	0	0	0	0	0	0	0	0	0	0	0	0	0	0	0	0	0	0	0	0	0	0	0	0	0	0	0	0	0
insB-2	b0264		18.48	0	0	0	0	0	0	0	0	0	0	0	0	0	0	0	0	0	0	0	0	0	0	0	0	0	0	0	0	0
insB-4	b0988		18.48	0	0	0	0	0	0	0	0	0	0	0	0	0	0	0	0	0	0	0	0	0	0	0	0	0	0	0	0	0
insC-1	b0360		15.07	0	0	0	0	0	0	0	0	0	0	0	0	0	0	0	0	0	0	0	0	0	0	0	0	0	0	0	0	0
insC-2	b1403		15.07	0	0	0	0	0	0	0	0	0	0	0	0	0	0	0	0	0	0	0	0	0	0	0	0	0	0	0	0	0
insC-3	b1997		15.07	0	0	0	0	0	0	0	0	0	0	0	0	0	0	0	0	0	0	0	0	0	0	0	0	0	0	0	0	0
insC-4	b2861		15.07	0	0	0	0	0	0	0	0	0	0	0	0	0	0	0	0	0	0	0	0	0	0	0	0	0	0	0	0	0
insC-5	b3044		15.07	0	0	0	0	0	0	0	0	0	0	0	0	0	0	0	0	0	0	0	0	0	0	0	0	0	0	0	0	0
insC-6	b4272		15.07	0	0	0	0	0	0	0	0	0	0	0	0	0	0	0	0	0	0	0	0	0	0	0	0	0	0	0	0	0
insCD-1			46.7133	0	0	0	0	0	0	0	0	0	0	0	0	0	0	0	0	0	0	0	0	0	0	0	0	0	0	0	0	0
insCD-2			46.7133	0	0	0	0	0	0	0	0	0	0	0	0	0	0	0	0	0	0	0	0	0	0	0	0	0	0	0	0	0
insCD-3			46.7133	0	0	0	0	0	0	0	0	0	0	0	0	0	0	0	0	0	0	0	0	0	0	0	0	0	0	0	0	0
insCD-4			46.7133	0	0	0	0	0	0	0	0	0	0	0	0	0	0	0	0	0	0	0	0	0	0	0	0	0	0	0	0	0
insCD-5			46.7133	0	0	0	0	0	0	0	0	0	0	0	0	0	0	0	0	0	0	0	0	0	0	0	0	0	0	0	0	0
insCD-6			46.7133	0	0	0	0	0	0	0	0	0	0	0	0	0	0	0	0	0	0	0	0	0	0	0	0	0	0	0	0	0
insD	b1578		24.09	0	0	0	0	0	0	0	0	0	0	0	0	0	0	0	0	0	0	0	0	0	0	0	0	0	0	0	0	0
insD-1	b0361		33.22	0	0	0	0	0	0	0	0	0	0	0	0	0	0	0	0	0	0	0	0	0	0	0	0	0	0	0	0	0
insE-1	b0298		11.33	0	0	0	0	0	0	0	0	0	0	0	0	0	0	0	0	0	0	0	0	0	0	0	0	0	0	0	0	0
insE-2	b0373		11.33	0	0	0	0	0	0	0	0	0	0	0	0	0	0	0	0	0	0	0	0	0	0	0	0	0	0	0	0	0
insE-3	b0540		11.33	0	0	0	0	0	0	0	0	0	0	0	0	0	0	0	0	0	0	0	0	0	0	0	0	0	0	0	0	0
insE-4	b1027		11.33	0	0	0	0	0	0	0	0	0	0	0	0	0	0	0	0	0	0	0	0	0	0	0	0	0	0	0	0	0
insE-5	b2088		11.33	0	0	0	0	0	0	0	0	0	0	0	0	0	0	0	0	0	0	0	0	0	0	0	0	0	0	0	0	0
insEF-1			42.9733	0	0	0	0	0	0	0	0	0	0	0	0	0	0	0	0	0	0	0	0	0	0	0	0	0	0	0	0	0
insEF-2			42.9733	0	0	0	0	0	0	0	0	0	0	0	0	0	0	0	0	0	0	0	0	0	0	0	0	0	0	0	0	0
insEF-3			42.9733	0	0	0	0	0	0	0	0	0	0	0	0	0	0	0	0	0	0	0	0	0	0	0	0	0	0	0	0	0
insEF-4			42.9733	0	0	0	0	0	0	0	0	0	0	0	0	0	0	0	0	0	0	0	0	0	0	0	0	0	0	0	0	0
insEF-5			42.9733	0	0	0	0	0	0	0	0	0	0	0	0	0	0	0	0	0	0	0	0	0	0	0	0	0	0	0	0	0
insF-1	b0299		31.79	0	0	0	0	0	0	0	0	0	0	0	0	0	0	0	0	0	0	0	0	0	0	0	0	0	0	0	0	0
insG	b4278	P03835	48.73	0	0	0	0	0	0	0	0	0	0	0	0	0	0	0	0	0	0	0	0	0	0	0	0	0	0	0	0	0
insH-1	b0259		37.29	0	0	0	0	0	0	0	0	0	0	0	0	0	0	0	0	0	0	0	0	0	0	0	0	0	0	0	0	0
insH-10	b3218		37.29	0	0	0	0	0	0	0	0	0	0	0	0	0	0	0	0	0	0	0	0	0	0	0	0	0	0	0	0	0
insH-11	b3505		37.29	0	0	0	0	0	0	0	0	0	0	0	0	0	0	0	0	0	0	0	0	0	0	0	0	0	0	0	0	0
insH-2	b0552		37.29	0	0	0	0	0	0	0	0	0	0	0	0	0	0	0	0	0	0	0	0	0	0	0	0	0	0	0	0	0
insH-3	b0656		37.29	0	0	0	0	0	0	0	0	0	0	0	0	0	0	0	0	0	0	0	0	0	0	0	0	0	0	0	0	0
insH-4	b1331		37.29	0	0	0	0	0	0	0	0	0	0	0	0	0	0	0	0	0	0	0	0	0	0	0	0	0	0	0	0	0
insH-5	b1370		35.97	0	0	0	0	0	0	0	0	0	0	0	0	0	0	0	0	0	0	0	0	0	0	0	0	0	0	0	0	0
insH-6	b1994		37.29	0	0	0	0	0	0	0	0	0	0	0	0	0	0	0	0	0	0	0	0	0	0	0	0	0	0	0	0	0
insH-7	b2030		37.29	0	0	0	0	0	0	0	0	0	0	0	0	0	0	0	0	0	0	0	0	0	0	0	0	0	0	0	0	0
insH-8	b2192		37.29	0	0	0	0	0	0	0	0	0	0	0	0	0	0	0	0	0	0	0	0	0	0	0	0	0	0	0	0	0
insH-9	b2982		37.29	0	0	0	0	0	0	0	0	0	0	0	0	0	0	0	0	0	0	0	0	0	0	0	0	0	0	0	0	0
insI-1	b0256		42.24	0	0	0	0	0	0	0	0	0	0	0	0	0	0	0	0	0	0	0	0	0	0	0	0	0	0	0	0	0
insI-2	b1404		42.24	0	0	0	0	0	0	0	0	0	0	0	0	0	0	0	0	0	0	0	0	0	0	0	0	0	0	0	0	0
insI-3	b4284		42.24	0	0	0	0	0	0	0	0	0	0	0	0	0	0	0	0	0	0	0	0	0	0	0	0	0	0	0	0	0
insJ	b3557	P19768	19.14	0	0	0	0	0	0	0	0	0	0	0	0	0	0	0	0	0	0	0	0	0	0	0	0	0	0	0	0	0
insJK			50.2333	0	0	0	0	0	0	0	0	0	0	0	0	0	0	0	0	0	0	0	0	0	0	0	0	0	0	0	0	0
insK	b3558	P19769	32.8533	0	0	0	0	0	0	0	0	0	0	0	0	0	0	0	0	0	0	0	0	0	0	0	0	0	0	0	0	0
insL-1	b0016		40.81	0	0	0	0	0	0	0	0	0	0	0	0	0	0	0	0	0	0	0	0	0	0	0	0	0	0	0	0	0
insL-2	b0582		40.81	0	0	0	0	0	0	0	0	0	0	0	0	0	0	0	0	0	0	0	0	0	0	0	0	0	0	0	0	0
insL-3	b2394		40.81	0	0	0	0	0	0	0	0	0	0	0	0	0	0	0	0	0	0	0	0	0	0	0	0	0	0	0	0	0
insN-1	b0255		14.85	0	0	0	0	0	0	0	0	0	0	0	0	0	0	0	0	0	0	0	0	0	0	0	0	0	0	0	0	0
insN-2	b4283		9.79	0	0	0	0	0	0	0	0	0	0	0	0	0	0	0	0	0	0	0	0	0	0	0	0	0	0	0	0	0
insO-1	b0257		15.62	0	0	0	0	0	0	0	0	0	0	0	0	0	0	0	0	0	0	0	0	0	0	0	0	0	0	0	0	0
insO-2	b4285		21.89	0	0	0	0	0	0	0	0	0	0	0	0	0	0	0	0	0	0	0	0	0	0	0	0	0	0	0	0	0
intA	b2622	P32053	46.6512	7.56241e-05	0	0	0	0	0	0	0	0	0	0	0	0	0	0	0	0	0	0	0	0	0	0	0	0	0	0	0	0
intB	b4271	P39347	45.5819	0	0	0	0	0	0	0	0	0	0	0	0	0	0	0	0	0	0	0	0	0	0	0	0	0	0	0	0	0
intD	b0537	P24218	45.0896	3.4656e-06	0	0	0	0	0	0	0	0	0	0	0	0	0	0	0	0	0	0	0	0	0	0	0	0	0	0	0	0
intE	b1140	P75969	42.7985	2.99046e-06	0	0	0	0	0	0	0	0	0	0	0	0	0	0	0	0	0	0	0	0	0	0	0	0	0	0	0	0
intF	b0281	P71298	53.0734	0.000108656	0	0	0	0	0	0	0	0	0	0	0	0	0	0	0	0	0	0	0	0	0	0	0	0	0	0	0	0
intG	b1936	P76323	10.7001	0	0	0	0	0	0	0	0	0	0	0	0	0	0	0	0	0	0	0	0	0	0	0	0	0	0	0	0	0
intQ	b1579	P76168	45.2294	0	0	0	0	0	0	0	0	0	0	0	0	0	0	0	0	0	0	0	0	0	0	0	0	0	0	0	0	0
intR	b1345	P76056	47.5385	9.96496e-07	0	0	0	0	0	0	0	0	0	0	0	0	0	0	0	0	0	0	0	0	0	0	0	0	0	0	0	0
intS	b2349	P37326	44.0605	3.41729e-05	0	0	0	0	0	0	0	0	0	0	0	0	0	0	0	0	0	0	0	0	0	0	0	0	0	0	0	0
intZ	b2442	P76542	45.3629	1.39464e-05	0	0	0	0	0	0	0	0	0	0	0	0	0	0	0	0	0	0	0	0	0	0	0	0	0	0	0	0
iraD	b4326	P39375	14.7467	4.53375e-06	0	0	0	0	0	0	0	0	0	0	0	0	0	0	0	0	0	0	0	0	0	0	0	0	0	0	0	0
iraM	b1160	P75987	12.1334	8.47794e-08	0	0	0	0	0	0	0	0	0	0	0	0	0	0	0	0	0	0	0	0	0	0	0	0	0	0	0	0
iraP	b0382	P0AAN9	9.93737	7.22128e-05	2.99573e-05	3.06697e-05	3.61238e-05	3.8726e-05	4.09851e-05	3.89645e-05	4.34238e-05	3.08248e-05	3.16845e-05	3.82136e-05	3.46873e-05	3.74276e-05	3.836e-05	4.30048e-05	1.35484e-05	1.39044e-05	1.68078e-05	1.82416e-05	2.65118e-05	1.86774e-05	2.69983e-05	2.86846e-05	2.93165e-05	3.5084e-05	4.05054e-05	5.8585e-05	4.12259e-05	5.90972e-05
iroK	b4706	U3PVA8	2.32976	0	0	0	0	0	0	0	0	0	0	0	0	0	0	0	0	0	0	0	0	0	0	0	0	0	0	0	0	0
iscA	b2528	P0AAC8	11.5559	0.00015939	7.60071e-05	8.62472e-05	8.52961e-05	7.28543e-05	7.52108e-05	7.01524e-05	6.71011e-05	8.04414e-05	7.91604e-05	8.79813e-05	6.13e-05	8.00176e-05	8.20731e-05	6.64999e-05	9.2837e-05	0.000102549	0.000104642	8.52723e-05	6.42958e-05	8.76065e-05	5.83299e-05	9.82769e-05	0.00011565	0.000115241	9.46736e-05	7.10396e-05	9.96394e-05	6.70681e-05
iscR	b2531	P0AGK8	17.3364	0.000402651	0.000150068	0.000147009	0.000146131	0.000131451	0.000116606	0.000128194	0.000125185	0.000147084	0.000149544	0.000141579	0.000126849	0.000112318	0.000114555	0.000111323	0.000116654	0.00011545	0.000117613	9.27118e-05	6.86851e-05	9.10043e-05	8.82985e-05	9.87918e-05	9.73673e-05	9.84401e-05	8.23467e-05	6.07114e-05	8.03482e-05	7.73113e-05
iscS	b2530	P0A6B7	45.089	0.00173278	0.00171337	0.00169776	0.00172317	0.00164496	0.00157304	0.00160013	0.00154604	0.00110882	0.00114596	0.00111659	0.00156441	0.00147213	0.00146572	0.00156394	0.0016647	0.00168576	0.00174798	0.00190728	0.00180225	0.00178922	0.00183146	0.00209698	0.00209954	0.00216035	0.00211062	0.00201968	0.00201154	0.00196169
iscU	b2529	P0ACD4	13.8484	0.000679181	0.000367973	0.000352567	0.000362848	0.000291217	0.000290568	0.000286414	0.000285958	0.00039448	0.000390058	0.000387345	0.000308151	0.000320462	0.000301251	0.000313663	0.000368115	0.000361065	0.000373629	0.000276085	0.000279816	0.000276644	0.000276996	0.000482692	0.000458537	0.000539191	0.00037663	0.000420819	0.000414518	0.000358801
iscX	b2524	P0C0L9	7.73148	6.15853e-05	0	3.36771e-05	0	3.12026e-05	0	3.03992e-05	0	0	3.47915e-05	0	3.05881e-05	0	3.01219e-05	0	0	1.52679e-05	0	1.36166e-05	0	1.33908e-05	0	0	4.29216e-05	0	4.03143e-05	0	3.94093e-05	0
ispA	b0421	P22939	32.1593	6.60637e-05	0	0	0.000124729	0.000132155	0.000155184	9.2678e-05	0.000149816	0	0	0.000131945	0.000129552	0.000151916	9.18326e-05	0.000149064	0	0	5.80344e-05	5.76717e-05	6.73928e-05	4.08245e-05	6.80426e-05	0	0	3.46112e-05	3.65886e-05	4.25494e-05	2.57458e-05	4.25542e-05
ispB	b3187	P0AD57	35.2166	0.000145919	0.000201821	0.000216077	0.000212763	0.000156131	0.000192185	0.000179557	0.00017001	0.000186976	0.000190234	0.000186484	0.000157665	0.00016919	0.000156735	0.00015549	0.000180022	0.000188862	0.000194962	0.000120137	0.000144931	0.000139027	0.000127961	0.000147826	0.000144801	0.000147984	9.70056e-05	0.00011646	0.000111589	0.000101854
ispD	b2747	Q46893	25.737	2.21193e-05	4.91852e-05	4.6348e-05	4.55968e-05	5.89787e-05	6.43406e-05	6.35714e-05	5.7318e-05	4.78505e-05	0	4.45407e-05	5.53721e-05	5.37456e-05	5.46416e-05	5.55014e-05	5.35138e-05	3.13069e-05	5.0309e-05	6.17825e-05	6.38741e-05	6.53249e-05	6.17668e-05	4.7641e-05	2.93574e-05	4.64916e-05	3.65835e-05	6.38749e-05	3.84505e-05	4.28198e-05
ispE	b1208	P62615	30.925	4.81863e-05	0.000119105	0.000125049	0.000114973	0.00012662	0.000126412	0.000126187	0.00012195	8.85169e-05	8.07181e-05	0	8.25121e-05	7.89611e-05	8.44912e-05	7.20923e-05	0.000112826	0.000115034	7.32092e-05	0.000104599	5.30017e-05	9.07525e-05	8.80134e-05	6.24768e-05	6.37146e-05	4.10466e-05	6.08947e-05	3.23564e-05	5.3495e-05	5.16357e-05
ispF	b2746	P62617	16.8973	5.25397e-05	0.000113489	0.000119064	0.000117264	0.000119867	0.000112787	0.000116587	0.000117604	0.000124546	0.000123401	0.0001184	0.000146803	0.000114082	0.000144458	0.000142632	9.24925e-05	9.29629e-05	8.98155e-05	0.000106522	8.74645e-05	0.000100467	9.94971e-05	9.59102e-05	9.7917e-05	9.70498e-05	0.000114107	9.64318e-05	0.000108211	0.000112966
ispG	b2515	P62620	40.6831	0.000191879	0.000281136	0.000276771	0.000278665	0.000270267	0.000283917	0.000272471	0.000272635	0.000275601	0.000281296	0.000295708	0.000274621	0.000261876	0.000258149	0.000271016	0.000290954	0.000287998	0.000222238	0.000296962	0.000313908	0.000294147	0.000320919	0.000318125	0.000355197	0.000352203	0.000357056	0.000385401	0.000383891	0.000360617
ispH	b0029	P62623	34.7742	9.93777e-05	0.000141822	0.00014322	0.00011214	0.000203311	0.000204173	0.000215525	0.000178063	0.000224451	0.000242626	0.000258	0.00026281	0.000236589	0.000245751	0.000274343	0.000206143	0.000215324	0.000144553	0.000183537	0.000258006	0.000269806	0.000244287	0.000151776	0.000152112	9.33697e-05	0.000135756	0.000162245	0.000178876	0.000159063
ispU	b0174	P60472	28.4117	6.31298e-05	0	0	3.5493e-05	0	0	0	0	0	0	3.75464e-05	0	0	0	0	0	0	1.65143e-05	0	0	0	0	0	0	1.72357e-05	0	0	0	0
ivbL	b3672	P03061	3.20588	3.41831e-05	0	0	0	0	0	0	0	0	0	0	0	0	0	0	0	0	0	0	0	0	0	0	0	0	0	0	0	0
ivy	b0220	P0AD59	16.8721	0.000267258	0.000208977	0.000203974	0.000202941	0.000191312	0.000172161	0.000173666	0.000177777	0.000329455	0.000242216	0.000209449	0.00015663	0.000139528	0.00014924	0.000152021	0.000291449	0.000248944	0.000234531	0.000191169	0.000180159	0.000183541	0.000189768	0.000496161	0.000455192	0.0004438	0.00040571	0.000361655	0.000374194	0.00037359
katE	b1732	P21179	84.1616	0.00115672	0.00198049	0.00198779	0.00190511	0.00219335	0.00187685	0.00187702	0.00187741	0.00208525	0.00212749	0.00224218	0.00234307	0.00204577	0.00195092	0.00191902	0.00152041	0.0015455	0.00156452	0.0016227	0.00139232	0.00135415	0.00135937	0.000900673	0.000865404	0.000937468	0.00104821	0.0009034	0.000875645	0.000851033
katG	b3942	P13029	80.0228	0.00106685	0.0017331	0.00174805	0.00172506	0.00178988	0.00182043	0.00182484	0.00184545	0.0016846	0.00170691	0.00177163	0.00173741	0.00193004	0.00192735	0.0017731	0.00164994	0.00162989	0.00169967	0.00181301	0.0019185	0.00188681	0.00189402	0.00124316	0.00136603	0.00128927	0.00147981	0.0015025	0.00147258	0.00146117
kbaY	b3137	P0AB74	31.2933	4.37312e-07	0	0	0	0	0	0	0	0	0	0	0	0	0	0	0	0	0	0	0	0	0	0	0	0	0	0	0	0
kbaZ	b3132	P0C8K0	47.1598	1.6476e-06	0.00019374	0.00018574	0.000195564	7.64918e-05	0.000146825	0.000140757	0.000144599	0.000199343	0.000191886	0.000206878	7.49854e-05	0.000143733	0.000139473	0.000143873	8.76174e-05	8.42073e-05	9.09928e-05	3.33806e-05	6.37627e-05	6.20032e-05	6.36631e-05	3.71006e-05	3.55089e-05	3.79871e-05	1.48243e-05	2.81802e-05	2.73715e-05	2.78707e-05
kbl	b3617	P0AB77	43.1166	2.9223e-05	5.71855e-05	5.3132e-05	4.83967e-05	5.38155e-05	5.83573e-05	6.0051e-05	5.75902e-05	0	0	4.62266e-05	4.54636e-05	6.05672e-05	5.33511e-05	0	2.7639e-05	2.56735e-05	3.06157e-05	3.16874e-05	3.73842e-05	3.61319e-05	2.72303e-05	1.69765e-05	1.08261e-05	1.7164e-05	1.40724e-05	1.65221e-05	2.10558e-05	1.68109e-05
kch	b1250	P31069	46.03	3.95599e-05	0.000108309	0.000102398	1.66312e-05	0.000128092	0.000105334	0.000106668	0.000106563	9.83104e-05	9.30047e-05	1.46165e-05	0.000110814	9.02954e-05	9.26879e-05	9.36141e-05	8.37367e-05	8.31289e-05	4.17063e-05	9.50863e-05	8.67551e-05	8.72338e-05	7.93106e-05	4.72765e-05	4.67389e-05	2.3215e-05	5.63038e-05	5.11224e-05	5.13462e-05	4.62946e-05
kdgK	b3526	P37647	33.962	8.32931e-05	0.000121028	0.000108473	8.68479e-05	0.000113978	0.000105373	0.00011662	9.08444e-05	0.000104613	0.000114748	9.62723e-05	0.000119278	0.000111872	0.000100324	6.45215e-05	0.000101097	8.44198e-05	9.09684e-05	0.000115225	0.000113323	0.000114754	8.15906e-05	8.39811e-05	5.82827e-05	8.68875e-05	0.000108544	8.87305e-05	8.16239e-05	9.2325e-05
kdgR	b1827	P76268	30.029	0.000136174	0.000182904	0.000186391	0.000169497	0.000189077	0.000201144	0.000185268	0.000186773	0.000172881	0.000176443	0.000148668	0.000187241	0.000204194	0.000180518	0.000177508	0.000215136	0.000210004	0.000202754	0.000217606	0.000229902	0.000218292	0.000219368	0.000169378	0.000170409	0.000162009	0.000176112	0.00019658	0.000172053	0.000177002
kdgT	b3909	P0A712	33.6689	4.70509e-07	0	0	0	0	0	0	0	0	0	0	0	0	0	0	0	0	0	0	0	0	0	0	0	0	0	0	0	0
kdpA	b0698	P03959	59.1884	0	0	0	0	0	0	0	0	0	0	0	0	0	0	0	0	0	0	0	0	0	0	0	0	0	0	0	0	0
kdpB	b0697	P03960	72.1983	1.51341e-06	0	0	0	0	0	0	0	0	0	0	0	0	0	0	0	0	0	0	0	0	0	0	0	0	0	0	0	0
kdpC	b0696	P03961	20.2669	1.13289e-06	0	0	0	2.37657e-06	0	0	0	0	0	0	0	0	0	0	0	0	0	0	0	0	0	0	0	0	2.30293e-06	0	0	0
kdpD	b0695	P21865	98.7172	2.75907e-05	8.23921e-05	0.00010063	8.59347e-05	9.19516e-05	0	0	0	0	0	0	0	0	0	0	2.01525e-05	6.65983e-05	4.3679e-05	1.33197e-05	0	0	0	3.8788e-06	1.80038e-05	1.15459e-05	7.43444e-06	0	0	0
kdpE	b0694	P21866	25.3298	9.2033e-06	6.2948e-06	0	1.4596e-05	0	7.89998e-06	0	1.34969e-05	0	0	1.54404e-05	0	0	0	1.34292e-05	2.84678e-06	0	1.00566e-05	0	3.43077e-06	0	5.94236e-06	1.50679e-06	0	5.24796e-06	0	1.89531e-06	0	3.25183e-06
kdpF	b4513	P36937	3.03965	2.12389e-08	0	0	0	0	0	0	0	0	0	0	0	0	0	0	0	0	0	0	0	0	0	0	0	0	0	0	0	0
kdsA	b1215	P0A715	30.8324	0.000559269	0.000537127	0.000553841	0.000566959	0.000522744	0.000533544	0.000540731	0.000534456	0.000654927	0.000656683	0.000607722	0.000576651	0.000652781	0.000614321	0.000633652	0.000624946	0.000636651	0.000615422	0.000568966	0.000611434	0.000599979	0.000599387	0.00061127	0.000620734	0.000628323	0.000575995	0.000596849	0.000600619	0.000605169
kdsB	b0918	P04951	27.6141	0.00017346	0.000231243	0.000218161	0.000225672	0.000237848	0.00023197	0.000220116	0.000233722	0.00022996	0.000238562	0.000260082	0.0002212	0.000221812	0.000205188	0.000215531	0.000243688	0.000237375	0.000254331	0.000236265	0.000229552	0.0002249	0.000228728	0.000180073	0.00017833	0.000183755	0.000185768	0.0001747	0.000159937	0.000175405
kdsC	b3198	P0ABZ4	19.9969	4.37337e-05	6.01283e-05	6.76911e-05	6.26392e-05	6.42846e-05	7.04359e-05	7.4397e-05	6.68665e-05	6.41453e-05	7.26403e-05	7.00476e-05	7.01401e-05	7.6735e-05	7.53107e-05	7.23855e-05	4.45331e-05	5.01935e-05	4.71369e-05	4.42689e-05	4.82722e-05	4.88625e-05	4.6892e-05	3.7714e-05	4.23317e-05	3.93568e-05	3.93197e-05	4.26682e-05	4.66663e-05	4.10571e-05
kdsD	b3197	P45395	35.1957	0.000115584	0.000143277	0.000134566	0.000140729	0.000165648	0.000154828	0.000151445	0.000167318	0.000113735	0.000124185	0.000126905	0.000149032	0.00014267	0.0001423	0.000162979	0.000148134	0.000141849	0.000143224	0.000169981	0.000159237	0.0001569	0.000176908	0.00012934	0.000125499	0.000126713	0.000139108	0.000131964	0.000130757	0.000138833
kduD	b2842	P37769	27.0697	1.28618e-05	0	0	0	0	0	0	0	0	0	0	0	0	0	0	0	0	0	0	0	0	0	0	0	0	0	0	0	0
kduI	b2843	Q46938	31.044	4.77209e-06	0	0	0	0	0	0	0	0	0	0	0	0	0	0	0	0	0	0	0	0	0	0	0	0	0	0	0	0
kefB	b3350	P45522	66.4104	1.20648e-05	0	0	0	0	0	0	0	0	0	0	0	0	0	0	0	0	0	0	0	0	0	0	0	0	0	0	0	0
kefC	b0047	P03819	67.7951	1.84745e-05	0	8.64797e-05	6.9375e-05	0.000136135	9.65301e-05	0	0	0	8.93414e-05	7.33885e-05	0.000133454	9.44972e-05	0	0	0	3.92066e-05	3.2279e-05	5.94084e-05	4.19207e-05	0	0	0	1.06663e-05	8.69394e-06	1.70215e-05	1.19529e-05	0	0
kefF	b0046	P0A754	20.1697	1.28248e-05	0	0	0	0	0	0	0	0	0	0	0	0	0	0	0	0	0	0	0	0	0	0	0	0	0	0	0	0
kefG	b3351	P0A756	20.9577	9.6649e-06	0	0	0	1.58173e-05	1.49271e-05	0	0	0	0	0	1.55058e-05	1.46128e-05	0	0	0	0	0	6.9026e-06	6.48249e-06	0	0	0	0	0	5.10908e-06	4.77494e-06	0	0
kgtP	b2587	P0AEX3	47.052	0.00129435	0.000454799	0.000434131	0.000413247	0.000548379	0.000583915	0.000542171	0.000540669	0.000467953	0.000448496	0.000437155	0.000537579	0.000571617	0.000537226	0.000537955	0.000269856	0.000256109	0.000262061	0.000302897	0.000312346	0.000344078	0.000297913	0.000228534	0.000215995	0.000218807	0.000269034	0.000276085	0.000303789	0.000260843
kilR	b1352	P38393	8.43371	2.35715e-07	0	0	0	0	0	0	0	0	0	0	0	0	0	0	0	0	0	0	0	0	0	0	0	0	0	0	0	0
kptA	b4331	P39380	20.5293	8.60666e-07	0	0	0	0	0	0	0	0	0	0	0	0	0	0	0	0	0	0	0	0	0	0	0	0	0	0	0	0
kup	b3747	P63183	69.2933	3.6313e-05	6.0025e-05	7.43657e-05	6.74691e-05	7.26699e-05	8.01883e-05	8.67639e-05	0	5.75242e-05	7.64699e-05	7.2854e-05	7.33089e-05	8.01517e-05	8.25351e-05	0	3.79965e-05	4.8027e-05	4.50769e-05	4.56605e-05	5.29946e-05	5.38916e-05	0	1.07261e-05	1.35015e-05	1.25456e-05	1.35186e-05	1.56141e-05	1.58604e-05	0
lacA	b0342	P07464	22.7807	3.82021e-06	0	0	0	0	0	0	0	0	0	0	0	0	0	0	0	0	0	0	0	0	0	0	0	0	0	0	0	0
lacI	b0345	P03023	38.5577	3.47544e-05	4.88159e-05	5.16647e-05	4.63968e-05	5.0443e-05	5.26357e-05	5.24705e-05	5.21657e-05	4.93412e-05	5.48668e-05	4.42039e-05	4.80664e-05	5.30445e-05	5.00376e-05	0	4.72081e-05	5.01091e-05	4.54407e-05	4.77114e-05	4.6242e-05	5.01698e-05	2.57548e-05	2.94173e-05	3.58486e-05	4.44052e-05	3.48158e-05	4.49863e-05	4.96222e-05	2.7496e-05
lacY	b0343	P02920	46.5027	6.49856e-07	0	0	0	0	0	0	0	0	0	0	0	0	0	0	0	0	0	0	0	0	0	0	0	0	0	0	0	0
lacZ	b0344	P00722	116.482	8.13891e-06	0	0	0	0	0	0	5.6526e-05	0	0	0	0	0	0	0	0	0	0	0	0	0	1.76392e-05	0	0	0	0	0	0	2.86005e-06
lafU	b0230	Q47154	27.8526	0	0	0	0	0	0	0	0	0	0	0	0	0	0	0	0	0	0	0	0	0	0	0	0	0	0	0	0	0
lamB	b4036	P02943	49.9117	0.000109507	8.6199e-05	8.30722e-05	8.07748e-05	0.000117314	0.000107326	9.94781e-05	0.000102122	8.58783e-05	8.06502e-05	8.66999e-05	0.00012103	0.000108742	0.00010421	0.000107951	0.000110607	0.00010631	7.61213e-05	0.000145912	0.000136677	0.00012737	0.000129653	4.98623e-05	3.73578e-05	3.60447e-05	5.61774e-05	5.95557e-05	5.35108e-05	5.44913e-05
lapA	b1279	P0ACV4	11.3193	2.7761e-05	7.73836e-06	6.8033e-06	7.61218e-06	1.01627e-05	1.04665e-05	8.38834e-06	1.13197e-05	7.96218e-06	7.02842e-06	8.05256e-06	9.96259e-06	1.02461e-05	8.31183e-06	1.12629e-05	3.49962e-06	3.08435e-06	3.54182e-06	4.43496e-06	4.54536e-06	3.69505e-06	4.98377e-06	1.48187e-05	1.30062e-05	1.47861e-05	1.96957e-05	2.00884e-05	1.63119e-05	2.18181e-05
lapB	b1280	P0AB58	44.5305	2.89368e-05	2.99431e-05	2.85584e-05	6.25578e-06	3.34205e-05	3.42795e-05	3.62837e-05	4.49207e-05	3.08092e-05	2.95034e-05	6.61769e-06	3.27623e-05	3.35576e-05	3.59527e-05	4.46952e-05	1.35416e-05	1.29473e-05	2.9107e-06	1.45845e-05	1.48868e-05	1.59829e-05	1.97774e-05	4.24743e-06	4.0442e-06	9.00105e-07	4.79777e-06	4.87353e-06	5.22644e-06	6.41351e-06
ldcA	b1192	P76008	33.5671	4.19832e-05	4.12081e-05	3.98266e-05	3.56491e-05	3.54611e-05	3.48692e-05	3.23592e-05	3.83265e-05	4.73514e-05	4.98308e-05	2.03978e-05	3.37599e-05	3.72193e-05	1.58171e-05	4.53991e-05	4.62134e-05	4.60147e-05	3.44616e-05	3.59689e-05	3.65948e-05	2.81984e-05	4.2408e-05	2.92512e-05	2.88952e-05	2.40035e-05	1.99672e-05	2.27846e-05	1.55604e-05	2.32069e-05
ldcC	b0186	P52095	80.5894	4.11064e-05	0	0	0	0	0	0	0	0	0	0	0	0	0	0	0	0	0	0	0	0	0	0	0	0	0	0	0	0
ldhA	b1380	P52643	36.5344	0.000254766	0.000197453	0.000201904	0.000181998	0.000244162	0.000241671	0.000224884	0.000236042	0.000238534	0.000237147	0.000227133	0.000242466	0.00023423	0.000244183	0.000230586	0.000218184	0.000222686	0.000205492	0.000264971	0.000268375	0.00027074	0.000258101	0.000148118	0.000151441	0.000145308	0.000197324	0.000182419	0.00018772	0.000175495
ldrA	b4419	Q6BF86	4.01378	1.40227e-08	0	0	0	0	0	0	0	0	0	0	0	0	0	0	0	0	0	0	0	0	0	0	0	0	0	0	0	0
ldrB	b4421	Q6BF87	3.9717	0	0	0	0	0	0	0	0	0	0	0	0	0	0	0	0	0	0	0	0	0	0	0	0	0	0	0	0	0
ldrC	b4423	Q6BF86	4.01378	1.40227e-08	0	0	0	0	0	0	0	0	0	0	0	0	0	0	0	0	0	0	0	0	0	0	0	0	0	0	0	0
ldrD	b4453	Q6BF25	3.91668	2.18936e-07	0	0	0	0	0	0	0	0	0	0	0	0	0	0	0	0	0	0	0	0	0	0	0	0	0	0	0	0
ldtA	b1990	P39176	34.4107	4.40001e-05	9.5215e-05	9.4191e-05	9.59885e-05	8.28832e-05	7.99462e-05	8.48221e-05	8.3124e-05	9.79689e-05	9.73078e-05	0.000101542	8.12509e-05	7.82625e-05	8.40483e-05	8.27067e-05	4.30603e-05	4.27025e-05	4.46618e-05	3.61697e-05	3.47187e-05	3.7364e-05	3.65974e-05	2.14511e-05	2.11847e-05	2.19354e-05	1.88976e-05	1.80519e-05	1.94052e-05	1.88491e-05
ldtB	b0819	P0AAX8	33.3249	0.000362782	0.000349956	0.00033167	0.000340311	0.00033988	0.000355876	0.000347416	0.000342911	0.000396111	0.000355452	0.000373244	0.00034368	0.000347819	0.000354026	0.000349404	0.000384514	0.000371312	0.000367997	0.000319378	0.000338193	0.000342956	0.000331613	0.000362118	0.000346114	0.000321383	0.000333538	0.000344215	0.00034353	0.000348439
ldtC	b1113	P75954	34.6035	3.02231e-05	0	0	0	4.00372e-05	4.76517e-05	0	3.9624e-05	0	0	0	3.92487e-05	4.66518e-05	0	3.94287e-05	0	0	0	1.7472e-05	2.06956e-05	0	1.7447e-05	0	0	0	7.38982e-06	8.71097e-06	0	7.27432e-06
ldtD	b0925	P22525	67.8117	6.39657e-05	8.25776e-05	8.64936e-05	7.62586e-05	8.94582e-05	0.000114364	0.000111898	7.71163e-05	8.49659e-05	8.93557e-05	8.06703e-05	8.76964e-05	0.000111955	0.000110878	7.67292e-05	5.20255e-05	6.23017e-05	3.54818e-05	8.58016e-05	4.96653e-05	6.47482e-05	4.74653e-05	2.57612e-05	2.41809e-05	1.09724e-05	2.82256e-05	1.62591e-05	2.11728e-05	1.53922e-05
ldtE	b1678	P76193	36.0819	0.000141437	0.000202455	0.000206261	0.000194376	0.000198801	0.000196044	0.000194881	0.000195211	0.000260861	0.000266848	0.000275215	0.000266785	0.0002627	0.000259431	0.000265837	0.000191112	0.000193832	0.00020365	0.000189833	0.000184699	0.000186342	0.000188161	0.000185296	0.000170135	0.000185656	0.000178188	0.000187046	0.000201247	0.000168569
lepA	b2569	P60785	66.5695	0.000459094	0.000777123	0.000774744	0.000784239	0.00083684	0.000835453	0.000857007	0.000811941	0.000806711	0.000774567	0.000770893	0.000810539	0.000791108	0.000813345	0.000811537	0.000870684	0.000876573	0.000937252	0.000912198	0.000929673	0.000935672	0.000884369	0.000558002	0.000563835	0.000558262	0.000630119	0.000608539	0.000635077	0.000585431
lepB	b2568	P00803	35.9599	8.49267e-05	8.34138e-05	8.44824e-05	8.33935e-05	9.00542e-05	8.14916e-05	8.49486e-05	8.31658e-05	8.57083e-05	8.27921e-05	8.84312e-05	8.39982e-05	6.63947e-05	8.85811e-05	7.8537e-05	0.000119439	0.000117301	0.000121489	0.00010235	9.78236e-05	0.000100173	9.90708e-05	7.36631e-05	7.24786e-05	7.39912e-05	7.22993e-05	6.65349e-05	6.87426e-05	6.69014e-05
leuA	b0074	P09151	57.2973	0.00107495	0.00124152	0.00124003	0.00120164	0.0013791	0.00139694	0.00134088	0.00132445	0.00120088	0.00132732	0.00129025	0.00148341	0.00136267	0.00145313	0.00135839	0.00112016	0.00119069	0.00116454	0.00154106	0.00151244	0.0015353	0.00147648	0.00102089	0.000996617	0.00105105	0.00117789	0.00115064	0.00113036	0.00113894
leuB	b0073	P30125	39.5166	0.000920564	0.00110957	0.00112944	0.0011025	0.00106356	0.00103377	0.00101979	0.00107906	0.00118104	0.00121017	0.00120049	0.00111422	0.0010968	0.00109484	0.001133	0.00129003	0.00134182	0.00133783	0.00127953	0.0012691	0.00123077	0.00126905	0.00136382	0.00134455	0.00141319	0.00116946	0.00123856	0.00121495	0.00125408
leuC	b0072	P0A6A6	49.8813	0.00149313	0.00240502	0.00246275	0.00244456	0.00229121	0.00236244	0.00229919	0.00237863	0.00269295	0.00275914	0.00271689	0.0024588	0.00254033	0.00249514	0.00250076	0.00228443	0.00230467	0.00231699	0.00214495	0.00224193	0.00219899	0.00224418	0.00237755	0.00243484	0.00243316	0.00224869	0.00231442	0.00228906	0.00230918
leuD	b0071	P30126	22.4872	0.000833547	0.000621668	0.000602844	0.0006057	0.000558685	0.000530769	0.000518613	0.000505123	0.000664387	0.000623496	0.000699114	0.000654709	0.000703217	0.000695747	0.000596028	0.000450586	0.000426477	0.000476581	0.000448116	0.000466841	0.000464624	0.000403366	0.000501691	0.000482738	0.000500383	0.00052985	0.00054783	0.000532198	0.000515373
leuE	b1798	P76249	23.1683	2.26637e-06	0	0	0	0	0	0	0	0	0	0	0	0	0	0	0	0	0	0	0	0	0	0	0	0	0	0	0	0
leuL	b0075	P0AD79	3.14573	0.000226	0	0	0	0	0	0	0	0	0	0	0	0	0	0	0	0	0	0	0	0	0	0	0	0	0	0	0	0
leuO	b0076	P10151	35.6943	2.74348e-06	0	0	0	0	0	0	0	0	0	0	0	0	0	0	0	0	0	0	0	0	0	0	0	0	0	0	0	0
leuS	b0642	P07813	97.2327	0.00140906	0.00215341	0.00210293	0.00216292	0.00208713	0.00215664	0.0021437	0.00212357	0.00229111	0.00226271	0.00224424	0.00216478	0.00214832	0.00201745	0.00220403	0.00229904	0.00232854	0.00237348	0.00245677	0.00248972	0.00246571	0.00251159	0.00179103	0.00169984	0.00181763	0.00175972	0.00179538	0.00177885	0.00176587
lexA	b4043	P0A7C2	22.3575	0.000100761	0.00012809	0.000130459	0.000133161	0.000137814	0.000148919	0.000138457	0.000135791	0.000141483	0.000154924	0.000142216	0.000135787	0.000142287	0.000136931	0.000136902	0.000104121	8.32961e-05	0.000108174	0.000108816	0.000114838	0.00011122	0.000105046	8.66973e-05	7.11183e-05	8.93077e-05	0.000105875	0.0001	9.53507e-05	9.18816e-05
lfhA	b0229	Q47153	62.1353	0	0	0	0	0	0	0	0	0	0	0	0	0	0	0	0	0	0	0	0	0	0	0	0	0	0	0	0	0
lgoD	b4358	P39400	36.4475	5.09339e-07	0	0	0	0	0	0	0	0	0	0	0	0	0	0	0	0	0	0	0	0	0	0	0	0	0	0	0	0
lgoR	b4357	P39399	35.3967	3.70991e-06	0	0	0	0	0	0	0	0	0	0	0	0	0	0	0	0	0	0	0	0	0	0	0	0	0	0	0	0
lgoT	b4356	P39398	49.4079	6.90455e-07	0	0	0	0	0	0	0	0	0	0	0	0	0	0	0	0	0	0	0	0	0	0	0	0	0	0	0	0
lgt	b2828	P60955	33.1075	6.45417e-05	0	0	0	0	0	0	0	0	0	0	0	0	0	0	0	0	0	0	0	0	0	0	0	0	0	0	0	0
lhgO	b2660	P37339	46.0814	7.72763e-06	0	0	1.85726e-05	2.62457e-05	0	2.04676e-05	0	0	0	0	0	0	0	0	0	0	8.64149e-06	1.14535e-05	0	9.01595e-06	0	0	0	2.77507e-06	3.91268e-06	0	3.06163e-06	0
lhr	b1653	P30015	169.379	1.8936e-05	0	0	0	0	0	0	0	0	0	0	0	0	0	0	0	0	0	0	0	0	0	0	0	0	0	0	0	0
ligA	b2411	P15042	73.6052	0.000150176	0.000247066	0.00023525	0.000246009	0.000247728	0.000259953	0.000269487	0.000246665	0.000298343	0.000287025	0.000286637	0.000243557	0.000279941	0.000266197	0.000244889	0.000331495	0.000320451	0.000349624	0.000311392	0.000325277	0.000322798	0.000298532	0.000194317	0.0001954	0.000212108	0.000178896	0.000199419	0.000188075	0.000201027
ligB	b3647	P25772	63.1786	8.82895e-07	0	0	0	0	0	0	0	0	0	0	0	0	0	0	0	0	0	0	0	0	0	0	0	0	0	0	0	0
lipA	b0628	P60716	36.0714	0.000277497	0.00026763	0.000267956	0.000251663	0.000259364	0.000262115	0.000267195	0.000248643	0.000198793	0.000201191	0.000237213	0.000329159	0.000236506	0.000346456	0.000197451	0.00025336	0.000261709	0.000249312	0.000287473	0.000253664	0.000303189	0.00024125	0.000208938	0.000201382	0.000225362	0.000240016	0.000233611	0.000250249	0.000207842
lipB	b0630	P60720	23.8642	4.51883e-05	0.000100043	9.82243e-05	8.80728e-05	0.000101143	9.34349e-05	9.66351e-05	9.61435e-05	0.000100972	0.000111684	9.93062e-05	9.37382e-05	9.81415e-05	9.78337e-05	9.55649e-05	6.09662e-05	7.1328e-05	6.71121e-05	7.08487e-05	6.31254e-05	6.667e-05	5.23749e-05	4.69372e-05	5.46872e-05	6.29986e-05	5.72071e-05	5.07246e-05	5.35121e-05	4.16889e-05
lit	b1139	P11072	33.762	3.56217e-05	0	0	0	0	0	0	0	0	0	0	0	0	0	0	0	0	0	0	0	0	0	0	0	0	0	0	0	0
livF	b3454	P22731	26.3099	0.000213617	0.000336858	0.00032571	0.000314608	0.000291765	0.000309358	0.000304567	0.00029815	0.000338003	0.000319919	0.00032441	0.000300654	0.000309868	0.000299544	0.000307276	0.000229843	0.000230827	0.00022766	0.000204262	0.000213503	0.000209411	0.000217373	0.000205988	0.000144715	0.000143075	0.00013168	0.000137351	0.000135376	0.000136053
livG	b3455	P0A9S7	28.4265	0.000162673	0.000173694	0.000175946	0.000176593	0.000191742	0.000185716	0.000184889	0.000182745	0.000184838	0.00019537	0.000190128	0.000187364	0.000183656	0.000180942	0.000193154	0.000172511	0.000166456	0.000161776	0.000176197	0.000178106	0.000171115	0.000170138	0.000122506	0.00012067	0.000120895	0.000120433	0.000116403	0.000117938	0.000111035
livH	b3457	P0AEX7	32.9819	0.000163162	2.62674e-05	3.2121e-05	2.8929e-05	2.36611e-05	1.94286e-05	2.94384e-05	2.30254e-05	2.70271e-05	3.31838e-05	3.06027e-05	2.31951e-05	1.90194e-05	2.91698e-05	2.29098e-05	1.18793e-05	1.45624e-05	1.34602e-05	1.03256e-05	8.43738e-06	1.29675e-05	1.01375e-05	2.01205e-05	2.4563e-05	2.24771e-05	1.83423e-05	1.49158e-05	2.28982e-05	1.77521e-05
livJ	b3460	P0AD96	39.0759	0.00610152	0.00471876	0.00478994	0.00489428	0.00431665	0.00455444	0.00441943	0.00460855	0.00506239	0.00491805	0.00462896	0.00438542	0.00460657	0.00455471	0.00439688	0.00507409	0.00506113	0.00494212	0.00466347	0.00491471	0.00485743	0.00483218	0.0065125	0.00645196	0.00656062	0.0059353	0.006222	0.00618465	0.00619648
livK	b3458	P04816	39.3782	0.00108958	0.00139742	0.00138209	0.001389	0.0012858	0.00140385	0.00136786	0.00141582	0.00151379	0.00158227	0.0016193	0.00117051	0.00132331	0.00134053	0.00140729	0.00141905	0.0014115	0.00144494	0.00115091	0.00128094	0.00125368	0.00126966	0.00140219	0.00137798	0.00141909	0.00120448	0.00132278	0.00128643	0.00132795
livM	b3456	P22729	46.2688	0.000170376	0.000129718	3.63775e-05	3.89998e-05	0.000131986	0.000132787	0.000126948	0.000144833	0	2.94956e-05	3.24064e-05	0.000112192	0.000113604	0.000106298	0	5.86663e-05	7.47643e-05	8.11764e-05	8.62854e-05	8.20232e-05	4.7255e-05	7.35566e-06	3.82178e-05	4.85031e-05	5.21369e-05	5.89529e-05	5.57701e-05	3.20937e-05	4.95414e-06
lldD	b3605	P33232	42.7277	9.43422e-05	0.000153886	0.000167949	0.000145044	0.000169061	0.000178227	0.000173962	0.000179302	0.000200205	0.000225602	0.00010611	0.000237583	0.000202124	0.000179953	0.00021413	0.000224619	0.000235185	0.000182101	0.000225272	0.000216253	0.000212292	0.000232902	0.000174304	0.000161982	0.000159763	0.00017883	0.000182597	0.00018261	0.000185095
lldP	b3603	P33231	59.1675	1.36429e-05	0	0	0	0	0	0	0	0	0	0	0	0	0	0	0	0	0	0	0	0	0	0	0	0	0	0	0	0
lldR	b3604	P0ACL7	29.1659	5.29856e-06	0	0	0	0	0	0	0	0	0	0	0	0	0	0	0	0	0	0	0	0	0	0	0	0	0	0	0	0
lnt	b0657	P23930	57.0651	5.10375e-05	0.000426907	0.000447558	0.000442487	0.00041392	0.000456801	0.000400519	0.00042409	0.000449898	0	0	0.000418758	0.000442443	0.00046055	0.000457726	0.000229721	3.37606e-05	3.42556e-05	0.000216289	0.00022935	0.000233271	0.000233129	9.26406e-05	1.35584e-05	1.36198e-05	9.148e-05	9.65356e-05	9.80744e-05	9.72003e-05
loiP	b2936	P25894	26.8421	8.64621e-05	0.000198587	0.000215328	0.00021434	0.000211766	0.000210839	0.000193933	0.000198202	0.000203196	0.000212339	0.000227493	0.000188497	0.000207194	0.000199856	0.000202056	0.000154159	0.000158547	0.000163598	0.00014005	0.000148295	0.000147563	0.000144726	0.000147655	0.000163315	0.000167374	0.000158138	0.000161758	0.000155131	0.000151789
lolA	b0891	P61316	22.4968	0.000116479	0.000106769	0.000106334	0.000111686	9.67041e-05	0.000102516	9.33455e-05	9.44458e-05	0.000103966	0.000106243	0.000120138	9.95694e-05	0.000111275	9.83305e-05	9.62109e-05	8.00417e-05	7.9967e-05	8.73012e-05	7.36239e-05	7.90108e-05	7.11965e-05	7.17222e-05	7.83803e-05	7.84384e-05	8.30005e-05	7.18591e-05	7.90128e-05	6.74906e-05	6.93779e-05
lolB	b1209	P61320	23.5505	0.000128681	0.000197881	0.000198077	0.000204831	0.000192814	0.000193164	0.000194026	0.00019398	0.000234529	0.000206873	0.000216133	0.000198511	0.000211641	0.000201232	0.000212282	0.000190099	0.000176424	0.000183966	0.000160936	0.000171223	0.000169025	0.000169541	0.000201794	0.000183093	0.000207446	0.000200935	0.000201299	0.000187618	0.00019783
lolC	b1116	P0ADC3	43.2633	4.23211e-05	5.61637e-05	5.47184e-05	5.58945e-05	6.52491e-05	6.60998e-05	5.52376e-05	6.15155e-05	8.11233e-05	9.11753e-05	7.25639e-05	5.70542e-05	5.34339e-05	4.64517e-05	6.21229e-05	5.24335e-05	5.4829e-05	5.08534e-05	7.34137e-05	7.35528e-05	4.37985e-05	7.11259e-05	2.46693e-05	2.56895e-05	2.35888e-05	3.62256e-05	3.61189e-05	2.14833e-05	3.45975e-05
lolD	b1117	P75957	25.438	5.98993e-05	0.000104498	0.000106594	0.000101703	9.62323e-05	0.000102198	9.90216e-05	0.000104698	0.00010752	0.000110124	0.000107589	9.95518e-05	0.000105107	0.000101951	0.000104175	4.72584e-05	4.8327e-05	4.73217e-05	5.38373e-05	5.7127e-05	5.67903e-05	4.60972e-05	3.07862e-05	3.1352e-05	3.11279e-05	3.67833e-05	3.88424e-05	3.85696e-05	3.10471e-05
lolE	b1118	P75958	45.3437	3.92869e-05	0.000177182	0.000174607	0.000171083	0.000161112	0.000143375	0.000169663	0.000165539	0	0	0.000172922	0.000169381	0.000186471	0	0	2.01585e-05	1.9987e-05	9.60277e-05	8.82766e-05	9.30271e-05	1.84851e-05	1.37947e-05	1.13812e-05	1.12376e-05	5.3452e-05	5.22715e-05	5.48183e-05	1.08804e-05	8.05212e-06
lomR_1	b1369	P77184	5.85559	0	0	0	0	0	0	0	0	0	0	0	0	0	0	0	0	0	0	0	0	0	0	0	0	0	0	0	0	0
lomR_2	b1371		5.87629	0	0	0	0	0	0	0	0	0	0	0	0	0	0	0	0	0	0	0	0	0	0	0	0	0	0	0	0	0
lon	b0439	P0A9M0	87.4372	0.000907259	0.00166283	0.00165571	0.00155533	0.00182913	0.00182222	0.00174232	0.00179935	0.00109469	0.00102306	0.000987372	0.00186934	0.00178138	0.0017296	0.00168076	0.00113329	0.00114878	0.00109982	0.0017682	0.0017329	0.00170356	0.00170115	0.00141745	0.00140181	0.00133077	0.00156337	0.00158886	0.00157751	0.00155746
lpcA	b0222	P63224	20.8145	0.000239971	0.000443321	0.000485501	0.00046187	0.00056039	0.000539658	0.000542663	0.000552941	0.000511574	0.000547241	0.000545214	0.000541311	0.000509208	0.000521947	0.000552883	0.000371068	0.000383511	0.000390318	0.000432854	0.000417109	0.000416573	0.000434451	0.000298839	0.000350248	0.000327775	0.000378587	0.000347025	0.000353732	0.000376232
lpd	b0116	P0A9P0	50.6879	0.003388	0.00217638	0.00222915	0.00229325	0.002098	0.00212942	0.00203313	0.00213633	0.00136987	0.00212676	0.00231002	0.00222326	0.00215756	0.00229025	0.0020316	0.00182284	0.00209904	0.00218255	0.00265463	0.00250131	0.0025072	0.00242503	0.00335042	0.0034946	0.00352501	0.00353928	0.003383	0.00333131	0.00336561
lplA	b4386	P32099	37.9254	4.82293e-05	6.5639e-05	5.82186e-05	5.984e-05	6.14379e-05	6.51624e-05	6.62394e-05	6.38585e-05	6.91531e-05	6.3548e-05	6.76132e-05	6.53561e-05	6.34339e-05	6.98876e-05	6.61723e-05	6.30738e-05	5.6365e-05	6.01644e-05	4.32745e-05	6.01628e-05	6.28904e-05	5.95836e-05	2.42799e-05	2.16075e-05	2.28337e-05	1.74711e-05	2.4172e-05	2.52392e-05	2.84255e-05
lplT	b2835	P39196	41.6551	1.19333e-05	0	0	0	0	0	0	0	0	0	0	0	0	0	0	0	0	0	0	0	0	0	0	0	0	0	0	0	0
lpoA	b3147	P45464	72.8243	0.000127211	0.000445418	0.000434002	0.000430726	0.000401831	0.000398071	0.000400013	0.000414293	0.000453316	0.000431677	0.000434539	0.000405029	0.000400682	0.000410313	0.000427026	0.0004715	0.000460455	0.000475285	0.000447134	0.000446338	0.000450914	0.000465801	0.000396816	0.000404463	0.000424136	0.000349384	0.000378957	0.000319291	0.000404428
lpoB	b1105	P0AB38	22.5154	0.000150085	0.000161149	0.000156532	0.000168382	0.000148475	0.000157163	0.000157294	0.00015113	0.000174759	0.000181838	0.000192696	0.000141778	0.000155578	0.000148491	0.000141898	0.000147968	0.00014667	0.000152468	0.000134738	0.000136444	0.000127886	0.000122298	0.000202134	0.000201716	0.000213162	0.000184003	0.00019639	0.000197497	0.000189742
lpp	b1677	P69776	8.3234	0.0360284	0.00212311	0.00211397	0.00206506	0.00256157	0.00255202	0.00265155	0.00287517	0.00212335	0.00219814	0.00215705	0.00258046	0.00259873	0.00269427	0.00278012	0.00160888	0.00163987	0.00158127	0.00192894	0.00193415	0.00199997	0.00209145	0.00290696	0.00293521	0.00283271	0.00365065	0.00362961	0.00375762	0.00392533
lptA	b3200	P0ADV1	20.1266	0.000119958	0.0002123	0.000199116	0.000188052	0.000156481	0.000156047	0.000159829	0.000164296	0.000245955	0.000223823	0.000213432	0.000156204	0.000161027	0.000159108	0.000154631	0.00014336	0.000132999	0.00012922	0.000118314	0.000116186	0.000116143	0.000112988	0.000235854	0.000231583	0.000222789	0.000220457	0.000219073	0.000196722	0.000230966
lptB	b3201	P0A9V1	26.8003	0.000118162	0.000161121	0.000169871	0.000153568	0.000179889	0.000178327	0.000182292	0.000174743	0.000139355	0.000146597	0.000141923	0.00016589	0.00017689	0.000166233	0.000163834	0.000170721	0.000165227	0.000160124	0.000177182	0.000187817	0.000181018	0.000180526	0.000148175	0.000155614	0.00013533	0.000184441	0.00020116	0.000185792	0.000201768
lptC	b3199	P0ADV9	21.7024	3.01765e-05	3.96934e-05	4.25161e-05	3.81536e-05	4.22219e-05	3.85794e-05	3.91161e-05	3.95839e-05	4.28722e-05	4.4093e-05	4.27798e-05	3.91806e-05	3.8044e-05	3.35468e-05	4.25013e-05	2.22279e-05	2.31579e-05	2.21291e-05	2.13127e-05	2.0175e-05	1.88895e-05	2.19985e-05	2.35303e-05	2.44133e-05	2.30958e-05	2.36625e-05	2.22911e-05	2.08471e-05	2.40765e-05
lptD	b0054	P31554	89.6701	0.000649733	0.000639021	0.000653683	0.000627505	0.000588463	0.000591854	0.000588404	0.000581249	0.000495833	0.000527149	0.000517574	0.000663389	0.0006351	0.000652346	0.000654423	0.000664728	0.000676823	0.000678703	0.000628697	0.000643037	0.000659413	0.000634769	0.000511034	0.000553263	0.000566422	0.000536668	0.000515204	0.000539945	0.000490524
lptE	b0641	P0ADC1	21.3242	7.77773e-05	0.000131006	0.000137896	0.000132771	0.00013736	0.000129103	0.000132287	0.000106085	0	0	0.000126789	0.000122358	0.000164507	0.000118653	5.92712e-05	2.04262e-05	2.07474e-05	7.52298e-05	0.000129026	0.00014201	7.37786e-05	4.78235e-05	2.84053e-05	2.95223e-05	6.48186e-05	0.000103782	0.000120657	6.52845e-05	5.40955e-05
lptF	b4261	P0AF98	40.3251	5.88886e-05	6.64989e-05	7.02564e-05	6.5914e-05	6.53594e-05	6.67518e-05	6.98219e-05	6.66845e-05	7.37466e-05	8.53217e-05	7.18017e-05	0	0	0	8.25882e-05	5.11264e-05	5.65222e-05	5.22133e-05	1.78595e-05	1.77443e-05	1.99538e-05	5.31622e-05	3.09269e-05	3.40494e-05	3.11395e-05	1.13306e-05	1.12031e-05	1.25838e-05	3.3248e-05
lptG	b4262	P0ADC6	39.6182	4.59528e-05	6.71488e-05	6.18296e-05	6.38744e-05	7.49589e-05	7.12175e-05	7.43286e-05	7.76876e-05	6.90909e-05	6.38755e-05	6.75697e-05	7.34827e-05	6.97176e-05	7.36506e-05	7.72976e-05	3.03676e-05	2.80311e-05	2.97197e-05	3.27116e-05	3.0928e-05	3.27416e-05	3.42039e-05	1.22465e-05	1.12574e-05	1.18164e-05	1.38355e-05	1.30179e-05	1.37656e-05	1.42609e-05
lpxA	b0181	P0A722	28.0476	0.000147767	0.000144699	0.000142184	0.000141124	0.000160875	0.000179293	0.000172458	0.000164495	0.000160829	0.000152054	0.000149772	0.0001535	0.000169614	0.000151554	0.00014879	0.000196328	0.000196917	0.000196567	0.000184047	0.000184952	0.000188939	0.000175795	0.000170617	0.000170496	0.000195404	0.000189324	0.000170537	0.000173944	0.000160613
lpxB	b0182	P10441	42.382	3.73131e-05	4.34569e-05	4.766e-05	4.78945e-05	4.96226e-05	4.70314e-05	5.00621e-05	4.24647e-05	4.59399e-05	4.63115e-05	4.94586e-05	4.86498e-05	4.60409e-05	4.96054e-05	4.22515e-05	3.52398e-05	3.03799e-05	3.15009e-05	2.1657e-05	2.04246e-05	2.20523e-05	1.86961e-05	1.29755e-05	1.11398e-05	1.14355e-05	8.36336e-06	7.84935e-06	8.46524e-06	7.11727e-06
lpxC	b0096	P0A725	33.9555	0.00067476	0.000114693	7.53093e-05	7.71552e-05	0.000101846	9.34202e-05	0.000103872	8.74738e-05	0.00010686	9.72098e-05	8.47349e-05	0.000101939	9.39926e-05	0.000111515	9.50381e-05	4.69681e-05	5.49344e-05	4.00249e-05	6.97435e-05	6.26851e-05	7.19755e-05	6.18153e-05	2.80753e-05	3.19374e-05	2.36659e-05	3.8871e-05	3.48966e-05	4.02796e-05	3.42726e-05
lpxD	b0179	P21645	36.0381	0.000247276	0.000221643	0.000236795	0.000247494	0.000231345	0.00022838	0.000230983	0.000226177	0.000237241	0.000241865	0.000262674	0.000224184	0.000223943	0.000227088	0.000228854	0.000184389	0.000181231	0.000195346	0.000204426	0.000204042	0.000206889	0.000207341	0.000171255	0.000161548	0.000169508	0.000189945	0.000186166	0.000190429	0.000185033
lpxH	b0524	P43341	26.8618	1.2763e-05	0	0	0	0	0	0	0	0	0	0	0	0	0	0	0	0	0	0	0	0	0	0	0	0	0	0	0	0
lpxK	b0915	P27300	35.5889	1.41742e-05	0	0	0	0	0	0	0	0	0	0	0	0	0	0	0	0	0	0	0	0	0	0	0	0	0	0	0	0
lpxL	b1054	P0ACV0	35.4065	4.15624e-05	4.58583e-05	4.86654e-05	4.65657e-05	4.20827e-05	3.43569e-05	4.23454e-05	3.87989e-05	4.71847e-05	5.02758e-05	4.92597e-05	4.12539e-05	3.36333e-05	4.19592e-05	3.86041e-05	2.07391e-05	2.2063e-05	2.16662e-05	2.20617e-05	1.49204e-05	1.86531e-05	1.70822e-05	1.09772e-05	1.16296e-05	1.13063e-05	1.2247e-05	8.24266e-06	1.02931e-05	9.34787e-06
lpxM	b1855	P24205	37.41	8.23392e-05	0.000160201	0.000136634	0.000134527	0.00015716	0.000151558	0.000141326	0.000150083	0.000164838	0.000151042	0.000139645	0.000154069	0.000147731	0.000139413	0.000149334	7.24515e-05	7.17876e-05	7.40462e-05	6.85856e-05	6.95771e-05	7.2927e-05	6.60795e-05	3.83484e-05	3.78397e-05	3.86404e-05	3.80736e-05	3.84374e-05	4.02423e-05	3.61607e-05
lpxP	b2378	P0ACV2	35.493	1.488e-06	0	0	0	0	0	0	0	0	0	0	0	0	0	0	0	0	0	0	0	0	0	0	0	0	0	0	0	0
lpxT	b2174	P76445	26.7588	1.57056e-05	0	0	0	5.69861e-05	4.82803e-05	5.582e-05	5.94798e-05	0	0	0	5.58638e-05	4.72635e-05	5.53109e-05	5.91812e-05	0	0	0	2.48684e-05	2.0967e-05	2.45886e-05	2.61874e-05	0	0	0	2.45424e-05	2.05921e-05	2.41216e-05	2.54765e-05
lrhA	b2289	P36771	34.5934	4.20583e-05	4.61734e-05	4.53039e-05	4.94009e-05	5.1389e-05	5.77784e-05	6.05588e-05	5.32008e-05	4.74062e-05	4.71823e-05	5.00985e-05	5.50224e-05	6.63863e-05	6.78981e-05	5.43147e-05	4.37757e-05	4.41064e-05	5.28413e-05	5.66991e-05	5.47865e-05	4.69131e-05	5.71399e-05	2.64804e-05	2.77937e-05	3.30259e-05	3.72855e-05	3.624e-05	3.15998e-05	3.72876e-05
lrp	b0889	P0ACJ0	18.8866	0.000767118	0.000490452	0.000498647	0.000523523	0.00055029	0.000545104	0.000556608	0.00051567	0.000518707	0.000559034	0.00057706	0.000544568	0.000569077	0.000558264	0.000507538	0.000513205	0.000525914	0.000571954	0.00074312	0.000716144	0.000714387	0.000690049	0.00122946	0.00125189	0.00137007	0.00142261	0.00136012	0.00141873	0.00136908
lspA	b0027	P00804	18.1561	4.47823e-05	0	0	0	0	0	0	0	0	0	0	0	0	0	0	0	0	0	0	0	0	0	0	0	0	0	0	0	0
lsrA	b1513	P77257	55.8206	7.80071e-07	0	0	0	0	0	0	0	0	0	0	0	0	0	0	0	0	0	0	0	0	0	0	0	0	0	0	0	0
lsrB	b1516	P76142	36.6844	7.1771e-06	0	0	1.86467e-05	0	0	0	9.07676e-06	0	0	1.97254e-05	0	0	0	9.0312e-06	0	0	8.67598e-06	0	0	0	3.99627e-06	0	0	5.5723e-06	0	0	0	2.69154e-06
lsrC	b1514	P77672	36.3943	2.54298e-07	0	0	0	0	0	0	0	0	0	0	0	0	0	0	0	0	0	0	0	0	0	0	0	0	0	0	0	0
lsrD	b1515	P0AFS1	34.4559	4.81508e-07	0	0	0	0	0	0	0	0	0	0	0	0	0	0	0	0	0	0	0	0	0	0	0	0	0	0	0	0
lsrF	b1517	P76143	31.8924	8.24515e-06	0	1.663e-05	0	0	1.57794e-05	0	0	0	1.71803e-05	0	0	1.54471e-05	0	0	0	7.53939e-06	0	0	6.85262e-06	0	0	0	3.34658e-06	0	0	3.18794e-06	0	0
lsrG	b1518	P64461	11.2547	4.01062e-06	0	0	0	0	0	0	0	0	0	0	0	0	0	0	0	0	0	0	0	0	0	0	0	0	0	0	0	0
lsrK	b1511	P77432	57.5442	4.82494e-06	0	0	0	0	0	0	0	0	0	0	0	0	0	0	0	0	0	0	0	0	0	0	0	0	0	0	0	0
lsrR	b1512	P76141	33.7965	1.03904e-05	0	0	0	0	0	0	0	0	0	0	0	0	0	0	0	0	0	0	0	0	0	0	0	0	0	0	0	0
ltaE	b0870	P75823	36.4943	0.000131578	0.000151717	0.000164168	0.000156529	0.000176562	0.000182769	0.00018168	0.000186245	0.000148034	0.000140379	0.000129498	0.000174424	0.000176498	0.000184562	0.000181087	0.000131821	0.000213836	0.000184561	0.000213244	0.000227869	0.00022517	0.000251041	0.000144702	0.000151065	0.000126809	0.000188136	0.000169239	0.000219924	0.000220866
luxS	b2687	P45578	19.416	0.0012606	0.000575868	0.000564644	0.000574134	0.000550381	0.000546103	0.000535405	0.00056133	0.000617902	0.000610416	0.000631563	0.000610589	0.000561391	0.000584096	0.000594829	0.000792079	0.000783971	0.000796244	0.000729163	0.000695977	0.000706807	0.000727305	0.000895787	0.000867395	0.00089749	0.000838868	0.00080377	0.0008324	0.000816933
lysA	b2838	P00861	46.1767	0.000234244	0.000301717	0.000307858	0.000284968	0.00030289	0.000298676	0.000283449	0.000283532	0.00031862	0.000282662	0.000256267	0.000242912	0.000254168	0.000245435	0.000283996	0.000388207	0.000373137	0.00030417	0.000289551	0.000303222	0.000298334	0.000314747	0.00029756	0.000283693	0.000265075	0.000258881	0.000272423	0.000235508	0.000256267
lysC	b4024	P08660	48.5312	0.000978986	0.00129483	0.0013219	0.00134476	0.00121598	0.00118617	0.00115998	0.00116345	0.00121694	0.00124568	0.00124562	0.00109264	0.00107251	0.0010246	0.00099834	0.00132197	0.0013422	0.00131877	0.00124922	0.00120774	0.00118758	0.00118897	0.00123189	0.00125073	0.00127872	0.00116573	0.001136	0.00111416	0.00110052
lysO	b0874	P75826	32.3397	2.7342e-05	0	0	0	0	0	0	0	0	0	0	0	0	0	0	0	0	0	0	0	0	0	0	0	0	0	0	0	0
lysP	b2156	P25737	53.5753	0.000351137	0.00017027	0.000178543	0.000169655	0.000200552	0.000201268	0.00021562	0.00021956	0.000163068	0.000166235	0.000151944	0.000223413	0.000229241	0.000236448	0.00024874	0.000229409	0.000236641	0.000225718	0.000244235	0.00024343	0.000261743	0.000267533	0.000176619	0.000181433	0.00017133	0.000197209	0.000195609	0.000210086	0.000212949
lysR	b2839	P03030	34.3642	6.72317e-06	0	0	0	0	0	0	0	0	0	0	0	0	0	0	0	0	0	0	0	0	0	0	0	0	0	0	0	0
lysS	b2890	P0A8N3	57.6028	0.00115031	0.000800571	0.00082198	0.000811376	0.000897331	0.000918026	0.000904169	0.000934618	0.000905636	0.000874119	0.00086584	0.000909748	0.000939214	0.00098994	0.00105422	0.00103509	0.00107358	0.00106706	0.00108243	0.00110544	0.00115139	0.00116858	0.000974231	0.000999515	0.000993686	0.00108568	0.00111081	0.0011088	0.00114075
lysU	b4129	P0A8N5	57.8259	0.000127275	0.000397536	0.000395408	0.000357459	0.000415206	0.00040424	0.000380332	0.000424818	0.000410477	0.000414952	0.000411216	0.000508817	0.000493733	0.000474455	0.00051411	0.000261664	0.000258276	0.000256409	0.000398992	0.000371663	0.000364048	0.000392003	8.2416e-05	8.11866e-05	7.6549e-05	0.00013477	0.000120013	0.000116988	0.0001307
lyxK	b3580	P37677	55.1542	3.85379e-07	0	0	0	0	0	0	0	0	0	0	0	0	0	0	0	0	0	0	0	0	0	0	0	0	0	0	0	0
maa	b0459	P77791	20.0958	2.0641e-05	3.19472e-05	3.00412e-05	2.92104e-05	2.96639e-05	2.9863e-05	2.72378e-05	3.12172e-05	3.28712e-05	3.10353e-05	3.09024e-05	2.90818e-05	2.92341e-05	2.69894e-05	3.10627e-05	1.44479e-05	1.36195e-05	1.3592e-05	1.29461e-05	1.29688e-05	1.19982e-05	1.37451e-05	1.35951e-05	1.27625e-05	1.26096e-05	1.27764e-05	1.27369e-05	1.17703e-05	1.3372e-05
macA	b0878	P75830	40.6234	3.80356e-05	9.96997e-05	0.00010411	9.86554e-05	8.97853e-05	9.23358e-05	9.63668e-05	9.78076e-05	0.000129122	0	0.000106354	0	0.000112934	0.000112269	0.000124166	0.000103991	3.66924e-05	6.02119e-05	1.19196e-05	9.3125e-05	6.27024e-05	0.00010149	4.83317e-05	1.90396e-05	2.75129e-05	1.21348e-05	4.13517e-05	2.98002e-05	4.80093e-05
macB	b0879	P75831	70.7017	2.66767e-05	0	0	0.000306652	0.00014215	0	0.000156178	8.47668e-05	0	0	0.000324392	0.000139351	0	0.000154754	8.43413e-05	0	0	0.00014268	6.20335e-05	0	6.87962e-05	3.73206e-05	0	0	3.50382e-05	1.62053e-05	0	1.78649e-05	9.61081e-06
maeA	b1479	P26616	63.1966	0.000380195	0.000730446	0.000736092	0.000727222	0.00075812	0.000749582	0.000755201	0.0007332	0.000513828	0.000506865	0.000543894	0.000526881	0.000488168	0.000512925	0.000540781	0.000737865	0.000732399	0.000377562	0.000729603	0.000735278	0.000705226	0.000571557	0.000449153	0.00044663	0.000334923	0.000477783	0.00045823	0.00045566	0.000380503
maeB	b2463	P76558	82.4165	0.00058681	0.000632087	0.000636667	0.0006237	0.000645093	0.000688088	0.000682533	0.000640621	0.000677504	0.000617662	0.000629076	0.000599493	0.000604567	0.000629836	0.000591633	0.000761819	0.000744343	0.000501099	0.000677005	0.000779902	0.00077234	0.000735359	0.000687599	0.000696588	0.000655709	0.000605104	0.000656113	0.000686797	0.000660811
mak	b0394	P23917	32.4673	6.32936e-05	8.94164e-05	8.00392e-05	8.21518e-05	0.000102066	9.1789e-05	9.25115e-05	9.0343e-05	8.58647e-05	8.06827e-05	8.33992e-05	0.000101435	9.37813e-05	9.47141e-05	8.87481e-05	0.000117058	0.000106778	6.9617e-05	0.000118915	0.000118464	0.000116356	0.000109999	8.94681e-05	8.07072e-05	6.14818e-05	0.000101641	9.15666e-05	9.33561e-05	9.08852e-05
malE	b4034	P0AEX9	43.3871	0.000206754	0.000304393	0.000310047	0.000318871	0.000325052	0.000292584	0.000318997	0.000314673	0.000317349	0.000348018	0.000323077	0.000345256	0.000196908	0.000290582	0.000307934	0.000369511	0.00036829	0.000377606	0.000371571	0.000283026	0.000335324	0.000336996	0.00030089	0.000296172	0.000336517	0.000367795	0.000300763	0.000351107	0.000318172
malF	b4033	P02916	57.0127	1.11542e-05	0	0	0	2.49444e-05	0	7.52257e-06	2.51491e-05	0	0	0	0	0	0	2.50229e-05	0	0	0	1.08856e-05	0	3.31368e-06	1.10725e-05	0	0	0	5.68741e-06	0	1.72098e-06	5.70278e-06
malG	b4032	P68183	32.225	9.00663e-06	0	0	0	0	0	0	0	0	0	0	0	0	0	0	0	0	0	0	0	0	0	0	0	0	0	0	0	0
malI	b1620	P18811	36.6243	7.67715e-06	0	0	0	0	0	0	0	0	0	1.94063e-05	0	0	0	0	0	0	8.5356e-06	0	0	0	0	0	0	3.56338e-06	0	0	0	0
malK	b4035	P68187	40.99	1.7471e-05	5.41539e-05	5.42269e-05	5.1034e-05	5.46581e-05	6.03869e-05	5.16674e-05	5.70967e-05	5.57202e-05	5.60213e-05	5.53184e-05	5.35817e-05	5.51539e-05	5.54613e-05	5.681e-05	2.44907e-05	2.45844e-05	3.07716e-05	2.38525e-05	2.44673e-05	2.78615e-05	2.51382e-05	1.03703e-05	1.03669e-05	1.28463e-05	1.05929e-05	1.33188e-05	1.22995e-05	1.10051e-05
malM	b4037	P03841	31.9431	6.29412e-05	0.000127987	0.000115789	0.000125451	0.00013413	0.000140082	0.000131278	0.000127165	0.0001285	0.000117058	0.000132296	0.000129514	0.000132067	0.000126234	0.000124477	0.000149185	0.00013722	0.000146629	0.000151577	0.000145807	0.000145132	0.000154144	0.000158089	0.000148295	0.000164412	0.000168121	0.000187207	0.000162524	0.000173514
malP	b3417	P00490	90.5213	0.000470579	0.000925087	0.000884651	0.000892406	0.000939853	0.000841085	0.000855044	0.000845894	0.00087873	0.000905357	0.000874357	0.000916225	0.000869947	0.000829186	0.000794749	0.00113003	0.000720451	0.000975506	0.00090197	0.000828174	0.000781143	0.000875942	0.000461916	0.000407734	0.000446231	0.000445215	0.000391953	0.000391699	0.000414781
malQ	b3416	P15977	78.5026	0.000120675	0.000261435	0.000237547	0.000244201	0.000279567	0.000255447	0.000280103	0.000259827	0.000249489	0.000253962	0.000256409	0.000285325	0.000253703	0.000286088	0.000270268	0.000204402	0.000192244	0.000202528	0.000209224	0.000196485	0.000210501	0.000199564	5.40107e-05	4.86586e-05	4.83143e-05	6.01416e-05	5.9583e-05	8.35965e-05	5.46409e-05
malS	b3571	P25718	75.7118	1.00514e-05	0	0	0	0	0	0	3.94002e-05	0	0	0	0	0	0	3.92024e-05	3.99186e-06	0	0	0	0	0	1.73469e-05	1.02443e-06	0	0	0	0	0	4.60254e-06
malT	b3418	P06993	103.117	0.000215433	0.000125719	0.000124144	0.000135607	0.000148648	0.000139311	0.000134032	0.000149266	0.000133956	0.000135809	0.000142775	0.000151466	0.000160159	0.000152083	0.000142588	0.000160832	0.000154868	0.000181874	0.000129045	0.000128648	0.000116907	0.000210324	3.01162e-05	2.96663e-05	3.35175e-05	2.70456e-05	2.59414e-05	2.46256e-05	3.91076e-05
malX	b1621	P19642	56.6263	4.74798e-06	0	0	0	0	0	0	0	0	0	0	0	0	0	0	0	0	0	0	0	0	0	0	0	0	0	0	0	0
malY	b1622	P23256	43.6414	3.7812e-05	6.09873e-05	5.86325e-05	5.7073e-05	5.15298e-05	5.68524e-05	5.55449e-05	5.42646e-05	5.84179e-05	6.25842e-05	6.30309e-05	4.2471e-05	5.21467e-05	5.36999e-05	5.10393e-05	8.91868e-05	8.4161e-05	7.00346e-05	6.20836e-05	4.33703e-05	4.3152e-05	4.19999e-05	4.5164e-05	4.94837e-05	4.28367e-05	2.62584e-05	1.82549e-05	1.81425e-05	1.75113e-05
malZ	b0403	P21517	69.0402	3.71451e-05	0	4.99593e-05	5.16933e-05	4.65951e-05	4.72467e-05	5.73939e-05	5.12548e-05	0	5.16125e-05	5.46839e-05	4.56774e-05	4.62517e-05	5.68704e-05	5.09975e-05	0	2.55647e-05	2.4052e-05	2.03338e-05	2.05181e-05	2.52819e-05	2.25662e-05	0	5.98903e-06	5.57837e-06	5.01681e-06	5.03782e-06	6.89782e-06	5.4884e-06
manA	b1613	P00946	42.8494	0.000172455	0.000348348	0.000343049	0.000324365	0.000302515	0.000337908	0.00032779	0.000309378	0.000325049	0.000330263	0.000325596	0.000323073	0.000366192	0.000370323	0.000308769	0.000347819	0.000348367	0.00034031	0.000346465	0.000375011	0.000376059	0.000338489	0.000329325	0.000342966	0.000309201	0.000308533	0.000323306	0.000332703	0.000303814
manX	b1817	P69797	35.0151	0.000517947	0.000934049	0.000953741	0.000950527	0.000945693	0.00102936	0.00101759	0.00101047	0.000989042	0.00096927	0.000941436	0.000970483	0.00103271	0.000997682	0.00102362	0.00100196	0.000986989	0.000963044	0.000976628	0.00105763	0.0010407	0.00104652	0.000666724	0.000651435	0.000667909	0.000624338	0.000731862	0.000675831	0.000671109
manY	b1818	P69801	27.6355	0.000391215	4.76676e-05	4.95036e-05	4.75971e-05	4.76624e-05	5.32663e-05	4.91646e-05	5.632e-05	5.27596e-05	5.11417e-05	5.03536e-05	4.67266e-05	5.40775e-05	5.09256e-05	5.60401e-05	2.45654e-05	2.2443e-05	2.21474e-05	2.08009e-05	2.60243e-05	2.44159e-05	2.47975e-05	6.93463e-05	6.30925e-05	6.16396e-05	6.15845e-05	7.6677e-05	7.18565e-05	7.2373e-05
manZ	b1819	P69805	30.9551	0.000431936	0.000216606	0.000192337	0.000172475	0.000236013	0.000225492	0.000241036	0.000222851	0.000212394	0.00019315	0.00018476	0.000226113	0.000223398	0.000231383	0.000236652	0.000157797	0.000161024	0.000173706	0.000225504	0.00020908	0.000223696	0.000157562	0.000120469	0.000155403	0.000133629	0.000197658	0.00015292	0.000197099	0.000170536
map	b0168	P0AE18	29.3305	0.00043386	0.00047914	0.000473218	0.000437652	0.000441811	0.000456215	0.000455354	0.000457419	0.00043947	0.00046211	0.000441991	0.000458179	0.000483532	0.000473145	0.000449976	0.000413574	0.000424488	0.000430902	0.000373327	0.00037748	0.000377118	0.000367462	0.00041058	0.000409121	0.000365976	0.000375544	0.000413496	0.000389924	0.000386137
marA	b1531	P0ACH5	15.184	4.18015e-05	0	0	0	0	0	0	0	0	0	0	0	0	0	0	0	0	0	0	0	0	0	0	0	0	0	0	0	0
marB	b1532	P31121	7.53647	1.52713e-06	0	0	0	0	0	0	0	0	0	0	0	0	0	0	0	0	0	0	0	0	0	0	0	0	0	0	0	0
marC	b1529	P0AEY1	23.617	1.55118e-05	0	0	0	0	0	0	0	0	0	0	0	0	0	0	0	0	0	0	0	0	0	0	0	0	0	0	0	0
marR	b1530	P27245	16.0328	2.24052e-06	0	0	0	0	0	0	0	0	0	0	0	0	0	0	0	0	0	0	0	0	0	0	0	0	0	0	0	0
matP	b0956	P0A8N0	17.6932	4.45058e-05	0	0	0	0	0	0	0	0	0	0	0	0	0	0	0	0	0	0	0	0	0	0	0	0	0	0	0	0
mazE	b2783	P0AE72	9.35562	1.49698e-05	0	0	0	0	0	0	0	0	0	0	0	0	0	0	0	0	0	0	0	0	0	0	0	0	0	0	0	0
mazF	b2782	P0AE70	12.0979	1.03974e-05	6.96989e-06	4.43876e-06	5.90243e-06	0	0	0	0	0	0	0	0	0	0	0	3.15209e-06	2.01236e-06	2.7463e-06	0	0	0	0	3.81347e-06	2.42452e-06	3.27573e-06	0	0	0	0
mazG	b2781	P0AEY3	30.412	3.56996e-05	3.17314e-05	8.08874e-06	0	0	0	5.13232e-06	0	3.26492e-05	0	0	0	0	0	0	1.43503e-05	3.66712e-06	0	0	0	2.26078e-06	0	7.5956e-06	1.93296e-06	0	0	0	1.24753e-06	0
mcbA	b0806	P0AAX6	8.89604	7.95639e-06	0	0	0	0	0	0	0	0	0	0	0	0	0	0	0	0	0	0	0	0	0	0	0	0	0	0	0	0
mcbR	b1450	P76114	25.1511	9.84135e-06	0	0	0	0	0	0	0	0	0	0	0	0	0	0	0	0	0	0	0	0	0	0	0	0	0	0	0	0
mcrA	b1159	P24200	31.3895	1.03084e-05	0	0	0	0	0	0	0	0	0	0	0	0	0	0	0	0	0	0	0	0	0	0	0	0	0	0	0	0
mcrB	b4346	P15005	53.1567	4.56848e-05	6.483e-05	0	0	0	0	6.2847e-05	7.1572e-05	0	0	0	0	0	6.22794e-05	0	1.67119e-05	0	0	0	0	2.76865e-05	1.79624e-05	5.66118e-06	0	0	0	0	9.77783e-06	6.2909e-06
mcrC	b4345	P15006	40.5571	4.81754e-06	0	0	0	0	0	0	0	0	0	0	0	0	0	0	0	0	0	0	0	0	0	0	0	0	0	0	0	0
mdaB	b3028	P0AEY5	21.8906	0.000130013	8.15884e-05	7.66406e-05	7.37515e-05	7.50563e-05	7.08334e-05	7.69449e-05	7.06737e-05	8.69545e-05	8.63182e-05	8.16931e-05	7.547e-05	8.29974e-05	7.87894e-05	7.29938e-05	5.69367e-05	5.68977e-05	5.38725e-05	5.45671e-05	5.6406e-05	5.45402e-05	4.22987e-05	5.15561e-05	4.53725e-05	4.82258e-05	4.45605e-05	4.45296e-05	4.47516e-05	3.50486e-05
mdfA	b0842	P0AEY8	44.3204	1.5484e-05	0	0	0	0	0	0	0	0	0	0	0	0	0	0	0	0	0	0	0	0	0	0	0	0	0	0	0	0
mdh	b3236	P61889	32.3369	0.00364883	0.00316338	0.00304391	0.0031269	0.00302804	0.00315544	0.00313269	0.00320399	0.00316971	0.00293637	0.00279347	0.0031188	0.0033391	0.00322278	0.00310666	0.00393776	0.00390211	0.00402161	0.00380187	0.0040797	0.00403772	0.00397229	0.00567684	0.00472554	0.00473272	0.00467322	0.00608049	0.00496782	0.00599564
mdlA	b0448	P77265	65.9845	9.22106e-06	0	0	0	0	0	0	0	0	0	4.10957e-05	0	0	0	0	0	0	1.80754e-05	0	0	0	0	0	0	5.39e-06	0	0	0	0
mdlB	b0449	P0AAG5	65.2217	7.29158e-06	0	0	0	0	0	0	0	0	0	0	0	0	0	0	0	0	0	0	0	0	0	0	0	0	0	0	0	0
mdtA	b2074	P76397	44.4637	1.24272e-05	3.27237e-05	3.32971e-05	3.50893e-05	4.23729e-05	3.92979e-05	3.90637e-05	3.16514e-05	3.36748e-05	3.44039e-05	3.5232e-05	3.92816e-05	3.84702e-05	3.87121e-05	3.14973e-05	1.48011e-05	1.50978e-05	2.47391e-05	2.80694e-05	1.70661e-05	1.72096e-05	1.39374e-05	5.69761e-06	5.78773e-06	9.38901e-06	1.13324e-05	6.85677e-06	6.90657e-06	5.54688e-06
mdtB	b2075	P76398	112.076	1.56622e-05	0	0	0	0	0	0	0	0	0	0	0	0	0	0	0	0	0	0	0	0	0	0	0	0	0	0	0	0
mdtC	b2076	P76399	110.977	8.52972e-06	0	0	0	0	0	0	0	0	0	0	0	0	0	0	0	0	0	0	0	0	0	0	0	0	0	0	0	0
mdtD	b2077	P36554	50.9003	2.48959e-06	0	0	0	0	0	0	0	0	0	0	0	0	0	0	0	0	0	0	0	0	0	0	0	0	0	0	0	0
mdtE	b3513	P37636	41.1901	2.73417e-05	0.000111395	9.0516e-05	0.00010271	0.000100437	0.000115202	0.00011122	0.000110402	0.000119378	5.20689e-05	0.000117551	9.77269e-05	0.000130866	0.000108729	0.000105936	9.55711e-05	6.58379e-05	0.000100338	8.43035e-05	0.000101127	9.1338e-05	9.0317e-05	3.92181e-05	2.8488e-05	3.65536e-05	3.36593e-05	3.98375e-05	3.64679e-05	3.83278e-05
mdtF	b3514	P37637	111.516	2.57134e-05	6.61649e-05	6.01415e-05	5.81229e-05	0.000130956	0.000110374	7.15356e-05	8.35361e-05	6.80786e-05	6.21316e-05	6.14855e-05	7.12319e-05	0	7.08831e-05	6.96792e-05	2.99226e-05	2.72658e-05	2.70436e-05	8.8858e-05	4.79326e-05	3.15113e-05	6.76115e-05	7.45317e-06	6.76328e-06	6.64117e-06	2.32128e-05	1.24612e-05	8.1828e-06	1.74113e-05
mdtG	b1053	P25744	43.8668	2.45208e-06	0	0	0	0	0	0	0	0	0	0	0	0	0	0	0	0	0	0	0	0	0	0	0	0	0	0	0	0
mdtH	b1065	P69367	44.3627	1.54988e-06	0	0	0	0	0	0	0	0	0	0	0	0	0	0	0	0	0	0	0	0	0	0	0	0	0	0	0	0
mdtI	b1599	P69210	11.72	2.12917e-06	0	0	0	0	0	0	0	0	0	0	0	0	0	0	0	0	0	0	0	0	0	0	0	0	0	0	0	0
mdtJ	b1600	P69212	13.1147	2.93236e-06	0	0	0	0	0	0	0	0	0	0	0	0	0	0	0	0	0	0	0	0	0	0	0	0	0	0	0	0
mdtK	b1663	P37340	49.4144	4.66119e-05	5.06118e-05	5.23039e-05	4.98589e-05	7.04148e-05	7.83469e-05	6.72071e-05	6.81846e-05	4.91433e-05	5.57319e-05	5.11586e-05	7.24557e-05	8.20769e-05	7.66279e-05	6.98044e-05	4.55222e-05	4.2323e-05	4.72758e-05	6.11866e-05	6.75257e-05	5.41766e-05	5.35571e-05	3.5047e-05	3.24491e-05	3.58843e-05	4.94054e-05	5.42605e-05	4.34844e-05	4.26298e-05
mdtL	b3710	P31462	41.4893	2.89898e-06	0	0	0	0	0	0	0	0	0	0	0	0	0	0	0	0	0	0	0	0	0	0	0	0	0	0	0	0
mdtM	b4337	P39386	44.687	4.05914e-06	0	0	0	0	0	0	0	0	0	0	0	0	0	0	0	0	0	0	0	0	0	0	0	0	0	0	0	0
mdtN	b4082	P32716	36.9078	0	0	0	0	0	0	0	0	0	0	0	0	0	0	0	0	0	0	0	0	0	0	0	0	0	0	0	0	0
mdtO	b4081	P32715	76.1499	0	0	0	0	0	0	0	0	0	0	0	0	0	0	0	0	0	0	0	0	0	0	0	0	0	0	0	0	0
mdtP	b4080	P32714	53.4525	0	0	0	0	0	0	0	0	0	0	0	0	0	0	0	0	0	0	0	0	0	0	0	0	0	0	0	0	0
mdtQ	b2138	P33369	39.272	0	0	0	0	0	0	0	0	0	0	0	0	0	0	0	0	0	0	0	0	0	0	0	0	0	0	0	0	0
melA	b4119	P06720	50.6565	9.20276e-06	0	0	0	0	0	0	0	0	0	0	0	0	0	0	0	0	0	0	0	0	0	0	0	0	0	0	0	0
melB	b4120	P02921	52.6358	1.83891e-06	0	0	0	0	0	0	0	0	0	0	0	0	0	0	0	0	0	0	0	0	0	0	0	0	0	0	0	0
melR	b4118	P0ACH8	34.9275	4.39288e-06	0	0	0	0	0	0	0	0	0	0	0	0	0	0	0	0	0	0	0	0	0	0	0	0	0	0	0	0
menA	b3930	P32166	33.5936	3.75565e-05	0	0	0	0	0	0	0	0	0	0	0	0	0	0	0	0	0	0	0	0	0	0	0	0	0	0	0	0
menB	b2262	P0ABU0	31.6328	0.000272969	0.000381568	0.000394353	0.000363884	0.000381525	0.000398937	0.000387576	0.000376847	0.000448725	0.00043874	0.000429558	0.000438157	0.000477698	0.000458341	0.000412981	0.000285939	0.000245277	0.000239385	0.000245568	0.000263369	0.00025502	0.000267835	0.000204194	0.000177882	0.00017244	0.000178689	0.000191233	0.000185918	0.000193913
menC	b2261	P29208	35.4762	3.64388e-05	4.9321e-05	4.6994e-05	3.9952e-05	4.39687e-05	4.39368e-05	4.42511e-05	4.6177e-05	5.07512e-05	4.8553e-05	4.18841e-05	4.25931e-05	4.30153e-05	4.38475e-05	4.42172e-05	2.23067e-05	2.1307e-05	3.49665e-05	3.63102e-05	1.90824e-05	1.94925e-05	4.08456e-05	1.11124e-05	1.05704e-05	1.71736e-05	1.8971e-05	9.92181e-06	1.01236e-05	2.10371e-05
menD	b2264	P17109	61.3663	1.88665e-05	0	0	0	0	0	0	0	0	0	0	0	0	0	0	0	0	0	0	0	0	0	0	0	0	0	0	0	0
menE	b2260	P37353	50.1841	1.33247e-05	0	0	0	0	0	0	0	0	0	0	0	0	0	0	0	0	0	0	0	0	0	0	0	0	0	0	0	0
menF	b2265	P38051	48.7319	2.28138e-05	4.62038e-05	3.53692e-05	4.54742e-05	3.58131e-05	3.73037e-05	3.68016e-05	5.38368e-05	0	0	0	3.64932e-05	3.6518e-05	3.84533e-05	6.77721e-05	7.85107e-06	6.0245e-06	7.9497e-06	2.18944e-05	1.62001e-05	2.28712e-05	3.70283e-05	2.46255e-06	1.88181e-06	2.45836e-06	7.20246e-06	5.30348e-06	7.47894e-06	1.20077e-05
menH	b2263	P37355	27.682	2.70792e-06	0	0	0	0	0	0	0	0	0	0	0	0	0	0	0	0	0	0	0	0	0	0	0	0	0	0	0	0
menI	b1686	P77781	14.9451	7.88415e-05	6.46582e-05	6.94602e-05	6.42316e-05	6.19952e-05	6.21154e-05	6.795e-05	6.22526e-05	6.68181e-05	6.77575e-05	6.78147e-05	6.00497e-05	6.38976e-05	6.29591e-05	6.70594e-05	6.02749e-05	6.42307e-05	6.47222e-05	5.52408e-05	5.65182e-05	6.13714e-05	5.68975e-05	7.98866e-05	7.73861e-05	8.20137e-05	7.00927e-05	7.1367e-05	7.74074e-05	7.1168e-05
mepA	b2328	P0C0T5	30.1363	5.7486e-05	0	2.55639e-05	2.44128e-05	5.52235e-05	3.75736e-05	4.39428e-05	4.51276e-05	0	2.91071e-05	0	5.56063e-05	5.12516e-05	4.96678e-05	0	0	1.64368e-05	3.61979e-06	3.24161e-05	2.7794e-05	2.81809e-05	6.33149e-06	0	1.15519e-05	2.51861e-06	2.39933e-05	2.04728e-05	2.07343e-05	4.61971e-06
mepH	b1655	P76190	29.8842	4.96967e-05	0	0	0	0	0	0	0	0	0	0	0	0	0	0	0	0	0	0	0	0	0	0	0	0	0	0	0	0
mepM	b1856	P0AFS9	49.0251	0.000129828	0	0	0	0	0	0	0	0	0	0	0	0	0	0	0	0	0	0	0	0	0	0	0	0	0	0	0	0
mepS	b2175	P0AFV4	21.0396	0.000372671	0.000142614	0.000121265	0	0.000155455	0	0	0.000132288	0	0	0	0	0	0	0	0	4.26309e-06	0	0	0	0	0	3.06103e-05	1.3828e-05	0	1.30607e-05	0	0	1.10536e-05
metA	b4013	P07623	35.7268	0.000427124	0.000580635	0.000614128	0.000580246	0.000642479	0.000600842	0.000594577	0.000608249	0.000320814	0.00032391	0.000332569	0.000666884	0.000627286	0.000604585	0.000623558	0.000406751	0.000416558	0.00039898	0.000563313	0.000519175	0.000507445	0.00051963	0.00058876	0.000609324	0.000565725	0.000580134	0.000532769	0.000517147	0.000521044
metB	b3939	P00935	41.5499	0.000216289	0.000465376	0.000456669	0.000435455	0.000478291	0.000473646	0.000469432	0.000466723	0.000431949	0.000424709	0.000419284	0.0004772	0.000459432	0.000471726	0.000451445	0.000505524	0.000503706	0.00051056	0.000540359	0.000503377	0.000511219	0.000508543	0.000339991	0.000350137	0.000343587	0.000369733	0.000356631	0.000354807	0.000385735
metC	b3008	P06721	43.2119	0.000379229	0.000322283	0.000321617	0.000329287	0.000324131	0.000314548	0.000305935	0.000286578	0.000305718	0.000307178	0.000304867	0.000343053	0.000368451	0.000357646	0.000325468	0.000355983	0.000342051	0.000404628	0.000232941	0.000241198	0.000239759	0.0003448	0.000278139	0.000271914	0.000301123	0.000220744	0.000205968	0.000185027	0.0002617
metE	b3829	P25665	84.6725	0.0375994	0.0252693	0.0255237	0.0270274	0.0228412	0.022187	0.023117	0.0229485	0.0295376	0.0284731	0.0307685	0.0220605	0.0241465	0.0244055	0.0227854	0.0304723	0.030115	0.031512	0.0274723	0.028325	0.028322	0.0281052	0.0265625	0.0268922	0.0272138	0.024353	0.0239754	0.0246407	0.0248047
metF	b3941	P0AEZ1	33.1024	0.000658962	0.000725538	0.000728277	0.000721663	0.000620625	0.0006141	0.000623213	0.00059523	0.000626244	0.000664278	0.000671932	0.00057048	0.000564495	0.000580803	0.000551894	0.000673302	0.00070482	0.000666494	0.000628212	0.000611195	0.000617042	0.000603977	0.000654344	0.000673799	0.000650956	0.000606045	0.000548704	0.000554476	0.000519594
metG	b2114	P00959	76.2539	0.000993155	0.00149765	0.00151651	0.0015133	0.00143397	0.00148772	0.00146746	0.0014837	0.00142962	0.00149053	0.00153167	0.0014099	0.00145662	0.00149827	0.00152137	0.00191596	0.00198752	0.00204671	0.00185228	0.00194142	0.00203572	0.00179044	0.00157322	0.0016273	0.00148968	0.00155489	0.00157939	0.00162876	0.00154901
metH	b4019	P13009	135.963	0.000715362	0.00194709	0.00197776	0.00197855	0.00217558	0.00211922	0.00210796	0.00207754	0.000966303	0.00109803	0	0.00185858	0.00180287	0.00191467	0.00168607	0.00170864	0.0017604	0.00126675	0.00216114	0.00213398	0.0021172	0.00199995	0.000910446	0.000953618	0.000907957	0.00112468	0.00106538	0.00104306	0.0010523
metI	b0198	P31547	23.2558	5.52484e-05	0	0	0	6.00492e-05	5.78472e-05	5.93269e-05	5.63436e-05	0	0	0	5.8869e-05	5.66314e-05	5.87882e-05	5.60632e-05	0	0	0	2.62062e-05	2.51227e-05	2.61345e-05	2.48077e-05	0	0	0	3.87939e-05	3.70103e-05	3.84571e-05	3.62014e-05
metJ	b3938	P0A8U6	12.1406	0.000196551	8.79726e-05	8.67733e-05	8.2854e-05	7.29673e-05	7.33405e-05	7.94952e-05	7.22921e-05	9.28829e-05	8.863e-05	7.24656e-05	6.24537e-05	6.10702e-05	5.61665e-05	0	8.54944e-05	8.51501e-05	7.65963e-05	6.35358e-05	6.1605e-05	6.49985e-05	3.33978e-05	0.000129428	0.000123737	0.000113563	9.98953e-05	9.78412e-05	0.000103244	6.29069e-05
metK	b2942	P0A817	41.9511	0.0021146	0.00245504	0.00248933	0.00251336	0.00264348	0.00247901	0.00248117	0.00245912	0.0018663	0.00181368	0.00177722	0.00197052	0.00199278	0.0019825	0.00202749	0.00261098	0.00268047	0.00268224	0.00304715	0.00295524	0.00289673	0.00299552	0.00262011	0.00259296	0.00264056	0.00267396	0.00255469	0.00253943	0.002643
metL	b3940	P00562	88.8866	0.000360846	0.00061306	0.000601844	0.000584437	0.000634875	0.000619425	0.00061227	0.000592697	0.000656092	0.000657142	0.000702867	0.000700182	0.000723111	0.000678669	0.000641167	0.00083148	0.000808377	0.000803614	0.00068985	0.000704933	0.000676974	0.000659642	0.000446222	0.00043777	0.000447361	0.000434328	0.000430717	0.000432642	0.000405591
metN	b0199	P30750	37.7879	0.000199083	0.000226061	0.000220068	0.000233694	0.00023464	0.000241301	0.000241882	0.000227001	0.000163252	0.000164583	0.000177502	0.00021119	0.000217614	0.000209988	0.000229663	0.000265538	0.000256191	0.000276196	0.000242956	0.000250744	0.00023698	0.000250604	0.000246589	0.00024881	0.00027798	0.000240231	0.000250405	0.000249309	0.000240008
metQ	b0197	P28635	29.4313	0.00217326	0.00235443	0.00230073	0.00231071	0.00317024	0.00294608	0.00289739	0.0029354	0.00231305	0.00225693	0.00222403	0.00320006	0.00289232	0.00284967	0.00287125	0.00212632	0.00214595	0.00210124	0.00292329	0.00263329	0.00257599	0.00269754	0.00262788	0.00258601	0.00256712	0.00354446	0.00326753	0.00322229	0.00327762
metR	b3828	P0A9F9	35.6286	9.90811e-05	8.01428e-05	7.324e-05	7.29392e-05	6.31462e-05	7.59104e-05	6.9823e-05	7.02626e-05	8.513e-05	5.3808e-05	0	3.33435e-05	8.34156e-05	7.68538e-05	0	8.45572e-05	6.86631e-05	4.82902e-05	2.70713e-05	4.9801e-05	4.46133e-05	3.53503e-05	5.49838e-05	4.59544e-05	3.04182e-05	1.97515e-05	3.15059e-05	2.88141e-05	2.10664e-05
mfd	b1114	P30958	129.981	0.000320601	0.00322037	0.00313281	0.00308768	0.00341499	0.00340902	0.00332767	0.00322827	0.00315201	0.00334395	0.00327916	0.00348452	0.00346443	0.00356151	0.00400745	0.00188819	0.00199653	0.00197094	0.00205118	0.00205359	0.00206451	0.00224611	0.000472328	0.000484915	0.000458152	0.000515017	0.000480198	0.000502699	0.000533514
mglA	b2149	P0AAG8	56.4146	3.27174e-05	5.62129e-05	4.81483e-05	5.14241e-05	6.20727e-05	5.54719e-05	5.01084e-05	7.13959e-05	0	0	0	0	0	0	0	1.43492e-05	1.5303e-05	0	0	1.71567e-05	1.68237e-05	0	8.24963e-06	9.33682e-06	8.40602e-06	5.04493e-06	4.09863e-06	9.21331e-06	9.63087e-06
mglB	b2150	P0AEE5	35.7121	0.00011179	0.000194473	0.000195917	0.000199048	0.00018983	0.000210465	0.000195727	0.000202986	0.000201048	0.000211457	0.000212322	0.000189706	0.000208531	0.000200378	0.000216737	0.000185918	0.000198404	0.000206614	0.000145903	0.000208581	0.000195199	0.000158547	0.000133121	0.000141816	0.000150471	0.000125943	0.000150143	0.000163363	0.000144694
mglC	b2148	P23200	35.5497	1.41586e-05	4.13978e-05	4.23022e-05	4.59894e-05	6.44947e-05	6.1e-05	0	4.7733e-05	4.25951e-05	4.3702e-05	4.865e-05	6.32245e-05	5.97154e-05	0	4.74934e-05	1.87219e-05	1.91782e-05	2.13981e-05	2.81451e-05	2.64908e-05	0	2.10156e-05	2.26501e-05	2.31061e-05	2.55232e-05	3.57121e-05	3.34507e-05	0	2.62866e-05
mgrB	b1826	P64512	5.51969	8.29205e-06	0	0	0	0	0	0	0	0	0	0	0	0	0	0	0	0	0	0	0	0	0	0	0	0	0	0	0	0
mgsA	b0963	P0A731	16.9184	0.000185241	6.85153e-05	7.57971e-05	7.54498e-05	6.21506e-05	5.91292e-05	6.36198e-05	6.12069e-05	6.82219e-05	8.62588e-05	7.87707e-05	5.74217e-05	5.83141e-05	6.51768e-05	6.36244e-05	6.83847e-05	7.81222e-05	7.84285e-05	4.75541e-05	6.07643e-05	4.93654e-05	4.76753e-05	0.000103493	0.000116806	0.000116276	7.60469e-05	9.43776e-05	7.84356e-05	7.17533e-05
mgtA	b4242	P0ABB8	99.4653	4.37846e-05	0.000127895	0.000128656	0.000128476	0.000142911	0.000127088	0.000124111	0.000141746	0	0	0.00012439	9.1122e-05	0	0.000105255	0	2.61981e-05	2.71762e-05	0.000120407	0.000109448	2.75911e-05	0.000106705	2.58465e-05	1.09895e-05	1.92324e-05	2.64562e-05	3.36639e-05	1.12116e-05	3.0761e-05	1.20664e-05
mgtL	b4702	E2JKY7	2.12254	7.86035e-06	0	0	0	0	0	0	0	0	0	0	0	0	0	0	0	0	0	0	0	0	0	0	0	0	0	0	0	0
mhpA	b0347	P77397	62.185	1.30351e-06	0	0	0	0	0	0	0	0	0	0	0	0	0	0	0	0	0	0	0	0	0	0	0	0	0	0	0	0
mhpB	b0348	P0ABR9	34.1956	7.16805e-07	0	0	0	0	0	0	0	0	0	0	0	0	0	0	0	0	0	0	0	0	0	0	0	0	0	0	0	0
mhpC	b0349	P77044	31.9371	5.80201e-06	0	0	0	0	0	0	0	0	0	0	0	0	0	0	0	0	0	0	0	0	0	0	0	0	0	0	0	0
mhpD	b0350	P77608	28.8896	2.0186e-06	0	0	0	0	0	0	0	0	0	0	0	0	0	0	0	0	0	0	0	0	0	0	0	0	0	0	0	0
mhpE	b0352	P51020	36.4701	4.58689e-06	0	0	0	0	0	0	0	0	0	0	0	0	0	0	0	0	0	0	0	0	0	0	0	0	0	0	0	0
mhpF	b0351	P77580	33.4421	3.50505e-06	0	0	0	0	0	0	0	0	0	0	0	0	0	0	0	0	0	0	0	0	0	0	0	0	0	0	0	0
mhpR	b0346	P77569	31.3217	4.92422e-05	4.18807e-05	4.25796e-05	3.02151e-05	3.31618e-05	3.67629e-05	3.66302e-05	3.73694e-05	4.66932e-05	4.84319e-05	2.01075e-05	2.99151e-05	3.2823e-05	2.87497e-05	3.37989e-05	6.80889e-05	6.9602e-05	4.91736e-05	3.54021e-05	4.32385e-05	5.66489e-05	5.91984e-05	3.2035e-05	3.68969e-05	2.61808e-05	1.7469e-05	2.48061e-05	3.16464e-05	2.87957e-05
mhpT	b0353	P77589	41.5503	1.1613e-06	0	0	0	0	0	0	0	0	0	0	0	0	0	0	0	0	0	0	0	0	0	0	0	0	0	0	0	0
miaA	b4171	P16384	35.0647	3.1851e-05	8.5837e-05	8.38223e-05	8.59699e-05	9.97744e-05	9.99296e-05	9.55677e-05	9.7634e-05	0	0	7.76154e-05	7.82171e-05	7.51814e-05	7.41886e-05	9.13481e-05	2.09374e-05	1.91593e-05	0.000111305	5.8075e-05	5.95322e-05	0.000108258	6.05914e-05	1.24046e-05	1.27386e-05	5.22923e-05	4.74813e-05	4.70421e-05	6.13345e-05	4.70932e-05
miaB	b0661	P0AEI1	53.6624	0.00045407	0.000569848	0.000536795	0.000534793	0.000618269	0.000609164	0.000628137	0.000605275	0.000557761	0.000586167	0.000504904	0.000529816	0.000590646	0.000575387	0.000484935	0.000601614	0.000620351	0.000572676	0.000572926	0.000593817	0.000571669	0.000553737	0.000503453	0.000456337	0.000491789	0.000536003	0.000524819	0.000527774	0.000470609
minC	b1176	P18196	24.7752	6.30128e-05	5.0746e-05	4.64647e-05	5.25992e-05	5.54894e-05	5.00628e-05	6.43976e-05	4.91383e-05	6.42459e-05	5.9849e-05	6.06168e-05	6.26256e-05	2.98965e-05	6.37516e-05	4.07146e-05	4.88324e-05	4.91491e-05	5.28386e-05	3.93733e-05	2.44057e-05	3.88013e-05	4.01554e-05	4.29018e-05	4.47403e-05	5.17376e-05	4.31615e-05	2.56553e-05	4.78638e-05	3.70243e-05
minD	b1175	P0AEZ3	29.6137	0.000505712	0.00120169	0.00123479	0.00119654	0.00117683	0.00122667	0.00118208	0.0012056	0.00128381	0.00127715	0.00120648	0.00111378	0.00110872	0.00112168	0.00124371	0.000931546	0.000902788	0.000837806	0.000783672	0.00080706	0.000800466	0.00079207	0.000727302	0.000705384	0.000684559	0.000672424	0.000696281	0.000684323	0.000682602
minE	b1174	P0A734	10.2348	0.000140882	0.000123626	0.000117676	0.000114289	0.000128941	0.000125989	0.000123901	0.000128018	0.000130096	0.000122677	9.81702e-05	0.000121093	0.000110107	0.000128176	0.000145965	0.000145185	0.000141269	0.000130014	0.000133309	0.000130009	0.000136413	0.000147288	0.000262969	0.00023816	0.000241507	0.000263254	0.00025477	0.000262097	0.000272789
mioC	b3742	P03817	15.8075	0.00010526	0.000128576	0.000125733	0.000128183	0.00013155	0.000123382	0.000129849	0.000128155	0.000136354	0.000128263	0.000138225	0.000138547	0.000129209	0.00014298	0.000123468	0.000124235	0.000121368	0.000127386	0.000120015	0.00011228	0.000120573	0.000116825	0.000175353	0.000170597	0.000177268	0.000177662	0.000165408	0.000177424	0.000170481
mipA	b1782	P0A908	27.7986	0.00111453	0.000765957	0.000757355	0.000714278	0.000709347	0.000714915	0.000663751	0.000660773	0.000787044	0.000747602	0.000767656	0.000677614	0.000642852	0.000624816	0.000686926	0.000805984	0.00078658	0.00076288	0.000686246	0.000686048	0.000660414	0.000686844	0.000792178	0.000779626	0.000748063	0.000749313	0.000767641	0.000722212	0.000701927
mlaA	b2346	P76506	28.0413	0.000150868	0.000209614	0.000208332	0.000188888	0.000221585	0.000217345	0.00022283	0.000203133	0.000193678	0.000200236	0.000194022	0.000212789	0.000215513	0.000216938	0.000204019	0.000209475	0.000213275	0.000199537	0.00022037	0.000215611	0.000223367	0.000203014	0.00017307	0.000172296	0.000158871	0.000185943	0.000181237	0.000187662	0.000170599
mlaB	b3191	P64602	10.6802	2.43281e-05	0.000102745	9.56879e-05	8.68955e-05	8.79103e-05	8.48727e-05	1.06938e-05	8.97504e-05	0.000107645	0.00010039	9.31752e-05	8.76253e-05	8.45636e-05	9.72162e-06	9.13128e-05	5.74276e-05	5.40053e-05	5.06047e-05	4.75957e-05	4.56071e-05	1.23119e-05	4.83201e-05	9.72683e-05	9.10929e-05	8.45045e-05	8.45491e-05	8.06251e-05	2.17405e-05	8.4615e-05
mlaC	b3192	P0ADV7	23.9623	0.000321971	0.000326457	0.000315438	0.000322982	0.000316271	0.000319878	0.000324856	0.00031333	0.000310461	0.000346212	0.000307473	0.000342107	0.000320639	0.000313268	0.000323395	0.000387505	0.000405387	0.000386714	0.000405833	0.000403965	0.000398772	0.000383905	0.000384267	0.000370429	0.000377865	0.000378608	0.000376523	0.000386295	0.000369284
mlaD	b3193	P64604	19.576	6.53824e-05	0.000149917	0.00015758	0.000157543	0.000156227	0.000157212	0.000155951	0.000149676	0.000140597	0.000143955	0.00014702	0.000153143	0.000157222	0.000157133	0.000152239	0.000154553	0.000157445	0.000155451	0.000159423	0.00015494	0.000157464	0.000144679	0.000195999	0.000201145	0.000215087	0.000208935	0.00020962	0.000208312	0.000194218
mlaE	b3194	P64606	27.8629	2.90083e-05	2.29338e-05	1.83911e-05	1.96522e-05	0	0	0	2.44302e-05	2.35971e-05	1.89997e-05	2.07891e-05	0	0	0	2.43076e-05	1.03716e-05	8.33782e-06	1.51978e-05	0	0	0	1.0756e-05	8.7835e-06	7.03187e-06	1.26893e-05	0	0	0	9.41761e-06
mlaF	b3195	P63386	29.0965	5.63157e-05	0.000120695	0.000122174	0.00011543	0.000134042	0.000134046	0.000131485	0.000135071	0.00012583	0.000121656	0.000113543	0.000137364	0.000143643	0.000135258	0.000134547	0.000133546	0.000130322	0.000119081	0.000133294	0.000140702	0.000134115	0.000135745	0.000130491	0.000148332	0.000129207	0.000145092	0.000141711	0.000139156	0.000141874
mlc	b1594	P50456	44.2835	0	0	6.75711e-05	6.53124e-05	9.84631e-05	7.76281e-05	7.93688e-05	7.12416e-05	0	6.7533e-05	6.90909e-05	0	7.86095e-05	7.44514e-05	7.0884e-05	0	5.49196e-05	3.03887e-05	2.25634e-05	6.00395e-05	6.29033e-05	3.13659e-05	0	2.31588e-05	1.26865e-05	1.00204e-05	2.65348e-05	2.77688e-05	1.37315e-05
mliC	b1639	P28224	12.5674	7.63965e-06	0	0	0	0	0	0	0	0	0	0	0	0	0	0	0	0	0	0	0	0	0	0	0	0	0	0	0	0
mlrA	b2127	P33358	28.0458	9.60226e-06	0	0	0	0	0	0	0	0	0	0	0	0	0	0	0	0	0	0	0	0	0	0	0	0	0	0	0	0
mltA	b2813	P0A935	40.4101	8.07543e-05	0.00030199	0.000287701	0.000270625	0.000285899	0.000280117	0.000288978	0.000307553	0.000311422	0.000297768	0.000305058	0.00028633	0.000303412	0.000309745	0.000270764	0.000179861	0.000168712	0.000197443	0.000195474	0.000202914	0.000202981	0.000191861	0.000122637	0.000103702	0.000136597	0.000137294	0.000133149	0.000152718	0.000161221
mltB	b2701	P41052	40.2553	7.70695e-05	0	0	0	0	0	0	0	0	0	0	0	0	0	0	0	0	0	0	0	0	0	0	0	0	0	0	0	0
mltC	b2963	P0C066	40.112	4.14806e-05	7.41453e-05	7.01631e-05	6.87605e-05	7.08809e-05	6.84265e-05	5.69293e-05	7.37299e-05	0	6.64624e-05	0	7.48299e-05	0	0	0	3.43892e-05	6.21513e-05	3.16476e-05	6.4188e-05	3.0144e-05	2.64204e-05	3.82275e-06	1.53281e-05	2.75876e-05	1.39074e-05	3.00062e-05	1.40235e-05	1.22772e-05	1.76162e-06
mltD	b0211	P0AEZ7	49.4169	0.000222367	0	0	0	0	0	0	0	0	0	0	0	0	0	0	0	0	0	0	0	0	0	0	0	0	0	0	0	0
mltF	b2558	P0AGC5	58.2834	8.95935e-06	0	0	0	0	0	0	0	0	0	0	0	0	0	0	0	0	0	0	0	0	0	0	0	0	0	0	0	0
mltG	b1097	P28306	38.2469	1.8707e-05	4.27819e-05	4.32005e-05	4.06116e-05	4.63461e-05	5.15603e-05	4.94475e-05	5.28321e-05	4.60173e-05	4.14721e-05	4.49246e-05	4.12027e-05	5.36016e-05	0	5.28949e-05	2.0226e-05	3.91408e-05	5.35947e-05	5.84243e-05	4.11133e-05	3.95928e-05	4.0104e-05	9.15171e-06	1.37542e-05	1.86453e-05	2.43622e-05	1.85383e-05	1.79751e-05	2.1377e-05
mmuM	b0261	Q47690	33.4224	3.64311e-05	9.37645e-05	9.66328e-05	9.52667e-05	9.69023e-05	0.000100994	9.20571e-05	9.71729e-05	8.668e-05	8.84744e-05	9.65258e-05	8.97284e-05	9.5038e-05	8.7344e-05	8.43553e-05	7.24408e-05	7.47674e-05	8.53065e-05	7.2606e-05	7.54803e-05	6.97503e-05	7.29515e-05	4.38203e-05	4.50404e-05	5.0876e-05	4.60633e-05	4.76555e-05	4.39878e-05	4.56242e-05
mmuP	b0260	Q47689	50.5252	2.25942e-05	8.08634e-06	0	0	0	9.02794e-06	7.94502e-06	8.00088e-06	8.32022e-06	0	0	0	8.83781e-06	7.87255e-06	7.96071e-06	3.65699e-06	0	0	0	3.92062e-06	3.49977e-06	3.52258e-06	2.58085e-06	0	0	0	2.88789e-06	2.57497e-06	2.57021e-06
mnaT	b1448	P76112	19.2475	4.63983e-05	2.87392e-05	2.98507e-05	2.60899e-05	2.67109e-05	2.42402e-05	2.26078e-05	2.73042e-05	2.95704e-05	3.08385e-05	2.75993e-05	2.61848e-05	2.37297e-05	2.24016e-05	2.71672e-05	1.29971e-05	1.35332e-05	1.21392e-05	1.16565e-05	1.05269e-05	9.9587e-06	1.20214e-05	1.57242e-05	1.63049e-05	1.44794e-05	1.47904e-05	1.32926e-05	1.25609e-05	1.50364e-05
mngA	b0731	P54745	69.6671	4.86785e-07	0	0	0	0	0	0	0	0	0	0	0	0	0	0	0	0	0	0	0	0	0	0	0	0	0	0	0	0
mngB	b0732	P54746	100.014	8.38592e-06	0	0	0	0	0	0	0	0	0	0	0	0	0	0	0	0	0	0	0	0	0	0	0	0	0	0	0	0
mngR	b0730	P13669	28.273	1.83723e-05	1.0864e-05	8.6129e-06	0	0	1.12281e-05	1.0037e-05	0	1.11782e-05	8.8979e-06	0	0	1.09916e-05	9.94547e-06	0	4.91317e-06	3.90475e-06	0	0	4.87608e-06	4.42129e-06	0	3.46738e-06	2.74429e-06	0	0	3.59168e-06	3.25299e-06	0
mnmA	b1133	P25745	40.9589	0.000174005	0.000250911	0.000253284	0.000259907	0.000246689	0.000249306	0.000232943	0.000227991	0.000252673	0.000234556	0.000244136	0.000259263	0.000248039	0.00023367	0.000208866	0.000209942	0.000199673	0.000194045	0.000191405	0.00019648	0.000190558	0.000168701	0.000159902	0.00015818	0.000160476	0.000168819	0.000168108	0.000160137	0.000156914
mnmC	b2324	P77182	74.4012	2.70329e-05	0	0	0	0	0	0	0	0	0	0	0	0	0	0	0	0	0	0	0	0	0	0	0	0	0	0	0	0
mnmE	b3706	P25522	49.2303	8.49646e-05	0.000171713	0.000180787	0.000196136	0.000186607	0.000191232	0.000198999	0.000185224	0.000180503	0.000173077	0.000166676	0.000173873	0.000178646	0.000187129	0.000167775	0.000170218	0.000172072	0.000189593	0.000204518	0.000211075	0.000215513	0.000199281	0.000107166	0.00010956	0.000125836	0.000104505	0.000122953	0.000128486	9.47156e-05
mnmG	b3741	P0A6U3	69.5205	0.00024288	0.00031288	0.00030553	0.000323607	0.000316419	0.000330878	0.000322396	0.000303283	0.000329266	0.000333125	0.000321997	0.000310676	0.000310854	0.000303267	0.000306259	0.000336128	0.000327147	0.000342216	0.000321404	0.000337488	0.000328241	0.00031031	0.000198581	0.000197987	0.000225785	0.000214205	0.000212448	0.00021351	0.000208973
mntH	b2392	P0A769	44.1931	1.79099e-05	0	0	0	0	0	0	0	0	0	0	0	0	0	0	0	0	0	0	0	0	0	0	0	0	0	0	0	0
mntP	b1821	P76264	20.1168	4.21685e-06	0	0	0	0	0	0	0	0	0	0	0	0	0	0	0	0	0	0	0	0	0	0	0	0	0	0	0	0
mntR	b0817	P0A9F1	17.6401	3.09373e-05	4.61034e-05	4.63312e-05	4.58542e-05	4.33723e-05	3.86296e-05	4.51119e-05	4.77971e-05	5.07679e-05	5.12351e-05	5.02957e-05	4.65299e-05	3.96194e-05	4.44517e-05	4.27027e-05	2.23141e-05	4.40664e-05	3.41794e-05	4.02504e-05	2.69347e-05	3.1591e-05	3.312e-05	2.36427e-05	3.37857e-05	2.59436e-05	3.25004e-05	2.16435e-05	2.53563e-05	2.63626e-05
mntS	b4705	P0DKB3	5.03099	0	0	0	0	0	0	0	0	0	0	0	0	0	0	0	0	0	0	0	0	0	0	0	0	0	0	0	0	0
moaA	b0781	P30745	37.346	4.80143e-05	0	0	0	0	0	0	0	0	0	0	0	0	0	0	0	0	0	0	0	0	0	0	0	0	0	0	0	0
moaB	b0782	P0AEZ9	18.6649	0.00023136	0.000289794	0.000292209	0.000286651	0.000276645	0.00027763	0.000276436	0.000269563	0.00033288	0.000322628	0.000313189	0.000273964	0.000277616	0.000276925	0.000286904	0.000391085	0.000384811	0.000386967	0.000367156	0.000368617	0.000358833	0.000370047	0.000557897	0.000552425	0.000557783	0.000570504	0.000563651	0.000557032	0.00054793
moaC	b0783	P0A738	17.4671	6.72482e-05	9.90776e-05	9.8501e-05	0.000102771	0.000105124	0.000102966	0.000110165	9.63986e-05	9.61238e-05	0.000107939	0.000187022	0.000144525	0	0	0.000105046	9.06923e-05	9.6081e-05	0.000107423	0.000121786	5.64443e-05	6.57627e-05	0.000102405	0.000109794	0.00011368	0.00012357	0.000143404	7.88573e-05	9.25518e-05	0.000120855
moaD	b0784	P30748	8.75783	3.39012e-05	2.32978e-05	2.64659e-05	2.37977e-05	2.74485e-05	2.86414e-05	2.79131e-05	2.53564e-05	2.14603e-05	2.38094e-05	2.27198e-05	3.02613e-05	2.93973e-05	3.02086e-05	2.81308e-05	2.71136e-05	3.07458e-05	2.98094e-05	3.03644e-05	3.44645e-05	3.24328e-05	2.8177e-05	5.74047e-05	6.48251e-05	6.22231e-05	6.74243e-05	7.61587e-05	7.15877e-05	6.16771e-05
moaE	b0785	P30749	16.9808	5.73081e-05	0.000108154	0.000104928	0.000111095	0.0001161	0.000108363	0.000102051	0.000110433	0.000111282	0.0001084	0.000117522	0.000111746	0.000110074	0.000112818	0.000104973	4.8912e-05	4.75703e-05	5.16905e-05	6.15393e-05	5.8521e-05	5.80347e-05	5.84762e-05	4.60249e-05	4.45771e-05	4.79543e-05	6.07325e-05	5.74747e-05	5.69324e-05	5.68887e-05
mobA	b3857	P32173	21.6106	1.41939e-05	0	3.63076e-05	3.4154e-05	0	0	7.07574e-06	3.94694e-05	0	3.75091e-05	3.61299e-05	0	0	0	3.92713e-05	0	1.64605e-05	1.58913e-05	0	0	3.11685e-06	1.73774e-05	0	1.54247e-05	1.47426e-05	0	0	3.05765e-06	1.69056e-05
mobB	b3856	P32125	19.3632	1.16355e-05	1.24239e-05	1.14471e-05	1.22602e-05	1.47997e-05	1.59637e-05	1.41055e-05	1.47748e-05	1.27832e-05	1.18259e-05	1.29695e-05	1.45082e-05	1.56275e-05	1.39768e-05	1.47006e-05	5.61862e-06	5.18969e-06	5.70448e-06	6.4585e-06	6.93265e-06	6.21344e-06	6.50497e-06	4.75828e-06	4.37683e-06	4.76294e-06	5.73644e-06	6.12784e-06	5.48588e-06	5.69554e-06
mocA	b2877	Q46810	21.5136	3.75805e-06	0	0	0	0	0	0	0	0	0	0	0	0	0	0	0	0	0	0	0	0	0	0	0	0	0	0	0	0
modA	b0763	P37329	27.3639	8.83342e-05	0.000131863	0.00013208	0.000122657	0.00013092	0.000138066	0.000133537	0.000133135	0.000117041	0.000112437	0.000121469	0.000112851	0.000127725	0.00013117	0.000116446	0.000142508	0.000125694	0.000122852	0.000132252	8.7118e-05	0.00013082	0.000130617	0.000132349	0.000120719	0.000109311	0.000119742	0.000108927	0.000114955	0.000116027
modB	b0764	P0AF01	24.9385	4.70483e-06	0	0	0	0	0	0	0	0	0	0	0	0	0	0	0	0	0	0	0	0	0	0	0	0	0	0	0	0
modC	b0765	P09833	39.1019	8.46972e-06	0	0	0	0	3.48329e-05	2.62043e-05	3.01775e-05	0	0	0	0	0	0	0	0	0	0	0	1.02738e-05	7.83932e-06	9.02307e-06	0	0	0	0	4.12779e-06	3.14608e-06	3.59105e-06
modE	b0761	P0A9G8	28.2809	3.12219e-05	9.50626e-05	8.87104e-05	9.50374e-05	0.000122232	9.16418e-05	0.000101436	9.83441e-05	0	0	0	0	0	0	0	7.94679e-06	7.43402e-06	8.17369e-06	9.85985e-06	7.35654e-06	8.25926e-06	8.0035e-06	4.48663e-06	4.17975e-06	4.54973e-06	5.83835e-06	4.33501e-06	4.86143e-06	4.67173e-06
modF	b0760	P31060	54.5352	0.000155089	0.000275824	0.000267921	0.000243114	0.000309375	0.000293021	0.000287981	0.000297897	0.00028613	0.000279983	0.000267546	0.000342368	0.000313518	0.000301393	0.000324327	0.000311689	0.00030991	0.000288013	0.000349133	0.000320875	0.000313663	0.000323822	0.000151606	0.000147451	0.000132059	0.000175658	0.000159805	0.000156779	0.000165482
moeA	b0827	P12281	44.0668	0.000152722	0.000203403	0.000198691	0.000204718	0.000214504	0.000215322	0.000218751	0.000207183	0.000228025	0.000208682	0.000230308	0.000212671	0.000221517	0.0002233	0.000206185	0.000238632	0.000230583	0.000232817	0.000239232	0.000249526	0.000247131	0.000236786	0.000149443	0.000166363	0.000164562	0.000168261	0.000182065	0.000172366	0.000163274
moeB	b0826	P12282	26.7186	1.99759e-05	5.60446e-05	5.58327e-05	3.10493e-05	3.93837e-05	3.77266e-05	3.60722e-05	3.39361e-05	5.76655e-05	5.76802e-05	3.28456e-05	3.86081e-05	3.6932e-05	3.57432e-05	3.37658e-05	2.53458e-05	2.53124e-05	1.44467e-05	1.71868e-05	1.63837e-05	1.58897e-05	1.49412e-05	2.38497e-05	2.37197e-05	1.34025e-05	1.69615e-05	1.60908e-05	1.55879e-05	1.45356e-05
mog	b0009	P0AF03	21.2221	5.23447e-05	9.96746e-05	9.58001e-05	9.53818e-05	0.000107568	0.000106041	0.000109001	9.51088e-05	0.000112794	0	0.000107915	0.000112422	0.000112341	0.000112355	0.000101744	8.22636e-05	3.34993e-05	9.71907e-05	0.000100304	9.96589e-05	0.000100694	9.14701e-05	8.56793e-05	3.93372e-05	9.76744e-05	0.000108131	0.000106628	0.000108723	9.64752e-05
mokB	b1420	P76096	5.89348	4.11795e-08	0	0	0	0	0	0	0	0	0	0	0	0	0	0	0	0	0	0	0	0	0	0	0	0	0	0	0	0
mokC	b0018	P33236	7.74221	0	0	0	0	0	0	0	0	0	0	0	0	0	0	0	0	0	0	0	0	0	0	0	0	0	0	0	0	0
molR_1	b2115		30.6125	0	0	0	0	0	0	0	0	0	0	0	0	0	0	0	0	0	0	0	0	0	0	0	0	0	0	0	0	0
molR_2	b2116		71.3034	0	0	0	0	0	0	0	0	0	0	0	0	0	0	0	0	0	0	0	0	0	0	0	0	0	0	0	0	0
molR_3	b2117		35.3365	0	0	0	0	0	0	0	0	0	0	0	0	0	0	0	0	0	0	0	0	0	0	0	0	0	0	0	0	0
motA	b1890	P09348	31.979	4.46894e-07	0	0	0	0	0	0	0	0	0	0	0	0	0	0	0	0	0	0	0	0	0	0	0	0	0	0	0	0
motB	b1889	P0AF06	34.1857	2.38866e-07	0	0	0	0	0	0	0	0	0	0	0	0	0	0	0	0	0	0	0	0	0	0	0	0	0	0	0	0
mpaA	b1326	P0ACV6	26.5577	3.02473e-05	0	0	0	0	0	0	0	0	0	0	0	0	0	0	0	0	0	0	0	0	0	0	0	0	0	0	0	0
mpl	b4233	P37773	49.8736	0.000174241	0.000388701	0.000390912	0.000344645	0.000357659	0.000354504	0.000344217	0.000359971	0.000278267	0.000291805	0.000301558	0.00040954	0.000394935	0.000394401	0.000381654	0.000425172	0.000420819	0.000382598	0.000404485	0.000422375	0.000410831	0.000303463	0.000255662	0.000256898	0.000218492	0.000215408	0.00023458	0.00022837	0.000188544
mppA	b1329	P77348	59.8995	8.45441e-05	0.000192461	0.000189103	0.000192786	0.000197001	0.000193828	0.00019449	0.000193442	0.000152834	0.000149463	0.000147981	0.000188329	0.000173372	0.000186122	0.000173278	0.000120962	0.000120972	0.000214228	0.000233529	0.000223036	0.000236997	0.000130187	8.49072e-05	7.33786e-05	0.00010989	0.000115602	0.000108173	0.000105852	7.59513e-05
mprA	b2684	P0ACR9	20.5632	0.000377164	0.000240315	0.000241671	0.000234835	0.000246542	0.000254862	0.000244655	0.000245575	0.000241077	0.000229741	0.000208355	0.000261409	0.000248709	0.000245039	0.000242252	0.000294262	0.000294518	0.000290441	0.000286599	0.000301529	0.000303989	0.00029611	0.000306089	0.000299005	0.000281854	0.00029941	0.000325741	0.000324696	0.000310214
mqo	b2210	P33940	60.2289	0.00012078	9.72994e-05	9.42173e-05	8.25081e-05	8.16969e-05	7.88053e-05	7.16206e-05	9.90284e-05	0	0	9.42749e-05	8.37241e-05	0	0	0	8.59554e-05	3.24979e-05	0.000116804	6.12069e-05	2.46787e-05	2.3493e-05	9.11755e-05	2.79975e-05	1.05414e-05	3.75095e-05	4.52044e-05	4.02285e-05	2.7697e-05	3.0704e-05
mqsA	b3021	Q46864	14.7029	3.27721e-05	0	0	0	0	0	0	0	0	0	0	0	0	0	0	0	0	0	0	0	0	0	0	0	0	0	0	0	0
mqsR	b3022	Q46865	11.2318	3.68857e-06	0	0	0	0	0	0	0	0	0	0	0	0	0	0	0	0	0	0	0	0	0	0	0	0	0	0	0	0
mraY	b0087	P0A6W3	39.8743	5.85088e-05	5.60103e-05	6.2605e-05	0	7.53215e-05	8.81148e-05	8.74967e-05	7.76382e-05	5.76303e-05	6.4681e-05	0	7.38423e-05	8.6259e-05	8.66986e-05	7.72484e-05	2.53303e-05	2.83846e-05	0	3.28717e-05	3.82661e-05	3.85421e-05	3.41821e-05	1.78764e-05	1.99489e-05	0	2.43306e-05	2.81865e-05	2.83575e-05	2.49406e-05
mraZ	b0081	P22186	17.3858	1.4942e-05	2.42889e-05	2.40942e-05	2.28098e-05	2.91142e-05	2.92086e-05	3.11642e-05	3.21049e-05	2.43706e-05	2.51599e-05	2.19376e-05	2.85408e-05	2.85934e-05	3.08799e-05	3.15958e-05	2.11625e-05	1.96624e-05	2.41981e-05	1.27053e-05	1.26846e-05	1.37278e-05	2.64689e-05	1.7922e-05	1.65827e-05	2.02042e-05	1.12848e-05	1.1212e-05	1.21203e-05	2.31753e-05
mrcA	b3396	P02918	93.603	7.58677e-05	0.000212314	0.000199187	0.000193142	0.000196802	0.000176451	0.000193247	0.000165238	0	0.000182844	0.00016846	0.000201383	0.000189414	0.000182792	0	0.000125219	0.000185791	0.000179513	0.000202018	0.000178832	0.000193297	0.000102726	6.25153e-05	0.000105258	6.78139e-05	5.49346e-05	5.62543e-05	4.59601e-05	4.72709e-05
mrcB	b0149	P02919	94.2915	9.15791e-05	0.000248272	0.000243171	0.000239519	0.000251118	0.000246575	0.000239908	0.000252781	0.000215925	0.000244794	0.000272828	0.000260862	0.000244108	0.000257556	0.000288913	0.000283707	0.000305855	0.000368393	0.000312422	0.000214123	0.000206874	0.000293887	9.68743e-05	9.18747e-05	0.000102862	9.33679e-05	7.41704e-05	7.85608e-05	9.94562e-05
mrdA	b0635	P0AD65	70.8557	3.76268e-05	0.000112752	8.78518e-05	7.26558e-05	9.69409e-05	8.91972e-05	0.000100555	9.73481e-05	0.000116013	8.63116e-05	7.68592e-05	0.000102108	8.70346e-05	9.96452e-05	9.57115e-05	5.09914e-05	8.58041e-05	3.38055e-05	4.54543e-05	5.79435e-05	4.42976e-05	6.53954e-05	1.13641e-05	1.90433e-05	7.42784e-06	1.39275e-05	1.34781e-05	1.02923e-05	1.50679e-05
mrdB	b0634	P0ABG7	40.4755	2.91299e-05	0	5.61894e-05	0	0	0	0	0	0	5.80487e-05	0	0	0	0	0	0	2.54741e-05	0	0	0	0	0	0	1.65262e-05	0	0	0	0	0
mreB	b3251	P0A9X4	36.952	0.000617859	0.00107515	0.00114058	0.00112846	0.00106633	0.0010514	0.00105252	0.00102988	0.00120954	0.00124801	0.00130062	0.00110959	0.00108294	0.00106153	0.00107411	0.00132853	0.00139042	0.0014019	0.00112974	0.00115548	0.00114301	0.00113427	0.00146621	0.00158711	0.00163466	0.00147958	0.00144606	0.00145447	0.00142386
mreC	b3250	P16926	39.5299	4.86125e-05	0.000109877	0.000107459	0.000106232	0.000108203	0.000118197	0.000107437	0.000113651	9.18085e-05	9.05737e-05	8.48002e-05	0.000110882	0.000120687	0.000110132	0.000111272	7.37807e-05	7.28708e-05	7.30599e-05	7.93576e-05	8.64815e-05	7.82112e-05	7.98295e-05	3.16638e-05	2.7935e-05	3.13073e-05	3.85334e-05	4.07552e-05	3.85145e-05	3.17709e-05
mreD	b3249	P0ABH4	18.7555	9.30457e-06	0	0	0	0	0	0	0	0	0	0	0	0	0	0	0	0	0	0	0	0	0	0	0	0	0	0	0	0
mrp	b2113	P0AF08	39.9376	0.000388167	0.000326564	0.000350039	0.000330323	0.000356111	0.000371174	0.000366772	0.000354547	0.000378284	0.000378703	0.000379722	0.000350018	0.000354121	0.000346168	0.000318894	0.000392091	0.000422032	0.00039892	0.000374698	0.000422101	0.000415106	0.000405749	0.000337559	0.000358215	0.000347076	0.00035152	0.000394454	0.000376895	0.000382718
mrr	b4351	P24202	33.5195	4.30948e-05	3.96895e-05	4.42024e-05	3.95797e-05	5.32118e-05	4.73981e-05	5.12129e-05	4.92912e-05	3.78573e-05	4.56726e-05	3.9762e-05	0	4.94871e-05	5.27187e-05	4.86249e-05	0.000113126	3.5659e-05	3.08422e-05	1.87804e-05	3.91973e-05	4.00001e-05	3.90168e-05	4.78098e-05	1.54959e-05	1.47699e-05	9.29697e-06	1.74949e-05	1.82276e-05	2.23796e-05
msbA	b0914	P60752	64.46	0.000108997	0.00050247	0.000506274	0.000509767	0.000564966	0.000567153	0.000561967	0.000497293	0.000297853	0.000360346	0.00055373	0.00075065	0	0.000797025	0.000364479	0.000314807	0.000333203	0.000417386	0.000526889	0.000209698	0.000560175	0.000332243	0.000132782	0.000134799	0.000146338	0.000203673	0.000119664	0.000211204	0.000156487
mscK	b0465	P77338	127.214	0.000108443	0.000163443	0.000178214	0.000166901	0.000169056	0.000171633	0.0001912	0.000178095	0	0.000150309	0.000130963	0.000134362	0.000127997	0.000129799	0.000134756	6.62846e-05	0.000128313	0.000178197	0.000174293	0.00018982	0.000206481	0.00011294	1.2441e-05	2.12508e-05	2.78e-05	2.58011e-05	2.97664e-05	3.03839e-05	1.86886e-05
mscL	b3291	P0A742	14.9566	0.00025928	0.000479529	0.000504166	0.000477797	0.000525298	0.000441222	0.000493757	0.000449612	0.000461671	0.000488693	0.000436172	0.000523466	0.000488817	0.000476429	0.000497852	0.00023605	0.000247401	0.000229638	0.000262278	0.000243595	0.000244229	0.000244877	0.000417837	0.000437545	0.00040235	0.000468322	0.000442353	0.000445255	0.000451688
mscM	b4159	P39285	123.934	4.41642e-05	0	2.05348e-05	0	4.48796e-05	0	4.80348e-05	4.61093e-05	0	0	0	0	0	0	0	0	9.30967e-06	0	0	0	2.11592e-05	1.68108e-05	0	1.40205e-06	0	3.10636e-06	0	5.96255e-06	5.80244e-06
mscS	b2924	P0C0S1	30.8956	0.000631872	0.000599437	0.000608853	0.000600175	0.000755261	0.00073905	0.000720018	0.000721597	0.000664515	0.000714352	0.000696749	0.000778988	0.000831867	0.000766364	0.000815087	0.000735073	0.000759333	0.000746533	0.000857711	0.000871801	0.000838787	0.000838958	0.000666185	0.000676197	0.000704112	0.000826158	0.000816649	0.000793038	0.000796917
msrA	b4219	P0A744	23.3148	0.000130489	0.000189273	0.000175345	0.000162511	0.00018919	0.000183246	0.000186686	0.000176603	0.000198789	0.000184741	0.000171765	0.000174372	0.000164803	0.000168751	0.000176454	0.00015201	0.000142641	0.000137654	0.000145796	0.000138549	0.000142498	0.000138368	0.000134843	0.000126133	0.000131632	0.000150484	0.000133227	0.000144512	0.000136004
msrB	b1778	P0A746	15.451	0.000285341	9.68286e-05	9.62999e-05	9.66398e-05	9.26825e-05	0.000105775	0.000105861	9.14417e-05	0.000118974	0.000115072	0.000107932	0.000111243	0.000105171	0.000105788	0.000102914	0.000100132	0.000100081	9.61433e-05	7.64795e-05	7.77109e-05	7.85139e-05	7.82522e-05	0.000122217	0.000112797	0.000108352	0.000104223	0.000106249	0.000107639	0.000102959
msrC	b1832	P76270	18.1214	0.000189676	0.000165217	0.00018064	0.000164339	0.000185517	0.00015951	0.00017873	0.00019203	0.000151097	0.000160065	0.000167627	0.000201991	0.000193834	0.000210376	0.000169009	0.000193149	0.000208016	0.000191334	0.000218051	0.000193525	0.000211686	0.000216475	0.00023053	0.000258441	0.000250993	0.00024291	0.000199033	0.000254669	0.000271078
msrP	b1971	P76342	37.3685	2.21939e-05	1.79805e-05	1.9534e-05	1.93795e-05	1.79534e-05	1.42442e-05	1.82574e-05	1.64002e-05	1.85005e-05	2.01804e-05	2.05007e-05	1.75998e-05	1.39442e-05	1.80909e-05	1.63179e-05	8.13155e-06	8.85594e-06	9.01695e-06	7.83477e-06	6.18589e-06	8.04237e-06	7.22061e-06	3.13019e-06	3.39493e-06	3.42213e-06	3.16311e-06	2.48535e-06	3.22757e-06	2.8737e-06
msrQ	b1972	P76343	24.0679	4.54057e-06	0	0	0	0	0	0	0	0	0	0	0	0	0	0	0	0	0	0	0	0	0	0	0	0	0	0	0	0
msyB	b1051	P25738	14.259	0.000522969	6.02656e-05	6.28096e-05	6.86236e-05	0.000234704	0.000194282	0.000184837	0.000178415	5.80438e-05	6.05855e-05	6.58049e-05	0.000234672	0.000197935	0.000190093	0.000163928	0.000110732	0.000108849	0.000110377	0.000202223	0.000171585	0.000169954	0.000161541	0.00023444	0.000229499	0.000249148	0.00049166	0.000379164	0.000409854	0.000391043
mtfA	b1976	P76346	30.2788	4.86604e-05	6.04097e-05	7.79329e-05	8.54821e-05	9.90943e-05	0.000106372	0.000110441	0.000111466	6.69665e-05	8.9299e-05	8.57611e-05	9.60003e-05	0.000104649	0.000108895	0.00011324	3.99616e-05	4.80882e-05	4.75109e-05	6.56709e-05	6.94507e-05	7.35635e-05	7.31748e-05	5.64042e-05	0.000109878	6.61152e-05	9.7215e-05	0.000102313	0.000108249	0.000106782
mtgA	b3208	P46022	27.3413	4.20292e-06	0	0	0	0	0	0	0	0	0	0	0	0	0	0	0	0	0	0	0	0	0	0	0	0	0	0	0	0
mtlA	b3599	P00550	67.9715	9.35626e-05	0.00127698	0.00131942	0.00128526	0.00154925	0.00137638	0.00146818	0.00145198	0	0.00121232	0.001274	0.00147237	0.00132395	0.00140029	0.00112137	0.000128778	0.000670535	0.000662015	0.000838342	0.000749089	0.000785316	0.000673564	0.000153488	0.000328359	0.000356186	0.000400787	0.000390533	0.000386446	0.000323284
mtlD	b3600	P09424	41.1385	0.000144586	0.000188209	0.000181394	0.00018024	0.000189322	0.000192914	0.000189883	0.00017892	0.000183142	0.000213653	0.000214612	0.000197114	0.000199906	0.00019021	0.00019731	0.000189914	0.000196265	0.000208485	0.000203951	0.000201484	0.00018747	0.000201609	0.000189289	0.00017953	0.000200918	0.000175127	0.000185495	0.000199191	0.000176894
mtlR	b3601	P0AF10	21.9899	1.52113e-05	0	0	0	0	0	0	0	0	0	0	0	0	0	0	0	0	0	0	0	0	0	0	0	0	0	0	0	0
mtn	b0159	P0AF12	24.3537	0.00030664	0.000331804	0.000358341	0.000331871	0.000308858	0.000340929	0.000336237	0.000342812	0.00035759	0.000382378	0.000355298	0.000342712	0.000332392	0.000336867	0.000308725	0.000242138	0.000256131	0.000235107	0.000220905	0.000218259	0.000224003	0.000210072	0.000310619	0.00032906	0.000332011	0.000308261	0.000325373	0.000308526	0.000303686
mtr	b3161	P0AAD2	44.332	1.33197e-05	0	0	0	0	0	0	0	0	0	0	0	0	0	0	0	0	0	0	0	0	0	0	0	0	0	0	0	0
mug	b3068	P0A9H1	18.6732	6.74556e-05	8.99933e-05	8.81319e-05	9.15843e-05	9.13148e-05	9.51402e-05	9.16082e-05	8.69425e-05	5.99268e-05	6.23415e-05	6.42959e-05	6.01152e-05	6.14192e-05	5.91916e-05	5.17344e-05	8.95888e-05	9.03029e-05	9.4475e-05	9.93391e-05	0.000101773	5.48518e-05	8.81813e-05	9.73052e-05	9.47497e-05	9.96133e-05	0.000105822	0.000109061	7.41125e-05	9.74972e-05
mukB	b0924	P22523	170.228	0.000423439	0.000748096	0.000731181	0.000742667	0.00077439	0.000792669	0.000797185	0.000777549	0.000587054	0.000549882	0.000560368	0.000766565	0.000738872	0.000696181	0.000755819	0.00057828	0.000772371	0.000756086	0.000983572	0.000969525	0.000916604	0.000976517	0.000380974	0.000367451	0.000386023	0.00041214	0.000426863	0.000424305	0.000429124
mukE	b0923	P22524	26.9742	4.95694e-05	0.00010483	9.7307e-05	8.30783e-05	0.000105369	0.000108992	0.00010477	9.86946e-05	9.45704e-05	0.00010168	1.82587e-05	0.000108695	0.000118216	0.000124609	0.000120061	9.06488e-05	8.99931e-05	5.48083e-05	9.57496e-05	9.96216e-05	0.000104474	0.000101306	8.31685e-05	6.6553e-05	5.89854e-05	8.81125e-05	9.21182e-05	7.8538e-05	8.50173e-05
mukF	b0922	P60293	50.5783	7.20947e-05	6.64829e-05	6.27816e-05	5.66963e-05	7.25053e-05	7.20432e-05	7.07015e-05	6.24056e-05	5.24928e-05	5.46453e-05	4.67958e-05	6.34593e-05	5.72127e-05	5.45508e-05	5.51944e-05	4.07757e-05	3.88526e-05	3.5794e-05	4.70307e-05	4.54919e-05	4.52859e-05	4.24718e-05	2.04049e-05	1.93461e-05	1.26054e-05	1.59492e-05	1.55962e-05	1.54913e-05	1.87844e-05
murA	b3189	P0A749	44.8171	0.000277765	0.00036674	0.000367121	0.000343412	0.000340832	0.000341302	0.000325574	0.000298965	0.000436945	0.00046152	0.000442121	0.000291556	0.000271938	0.000272941	0.00028934	0.000401521	0.000422828	0.000404192	0.000376424	0.00034908	0.000351803	0.000346715	0.000272798	0.000270343	0.000285076	0.000273408	0.000280792	0.000253362	0.000239096
murB	b3972	P08373	37.8506	6.02999e-05	9.94044e-05	0.000102164	0.00010089	9.40825e-05	9.1593e-05	9.48038e-05	0.000101145	0.000117666	0.000128852	0.000116093	8.85007e-05	7.92377e-05	7.23115e-05	8.78885e-05	9.20607e-05	9.58865e-05	9.57964e-05	7.80434e-05	7.22672e-05	7.19209e-05	7.81246e-05	5.97729e-05	7.97288e-05	7.60475e-05	4.66482e-05	5.40756e-05	3.96871e-05	4.71019e-05
murC	b0091	P17952	53.6253	0.00014126	0.000214287	0.000215906	0.000211945	0.000246148	0.000243442	0.000238719	0.000222236	0.000208602	0.000217009	0	0.000252604	0.000224817	0.000238319	0.00023711	0.000256553	0.000270718	0.000180132	0.000263189	0.000241449	0.000259974	0.000248492	0.000211231	0.000199208	0.000160473	0.000208664	0.000208714	0.000224471	0.000201883
murD	b0088	P14900	46.9731	0.000129317	0.000220311	0.000204714	0.000218122	0.000213137	0.000223439	0.000207464	0.000209689	0.000222442	0.000219339	0.000239929	0.000194474	0.000223084	0.000220614	0.000213994	0.000240765	0.00017715	0.000188252	0.00022599	0.00025217	0.000246344	0.000233409	0.000171521	0.000120697	0.000130905	0.000132492	0.00013168	0.0001357	0.000143979
murE	b0085	P22188	53.3109	0.000148255	0.000374351	0.000361657	0.000358818	0.000341456	0.000333003	0.000343735	0.000341623	0.000388404	0.000394649	0.000388132	0.000298888	0.000291811	0.000308119	0.0003183	0.00037895	0.000391229	0.00037905	0.000214837	0.000338278	0.000337301	0.000319352	0.000231732	0.000214631	0.000218108	0.000169139	0.000183268	0.000203607	0.000203328
murF	b0086	P11880	47.4466	0.000114707	0.000165931	0.000167866	0.000165758	0.000150462	0.000156022	0.000160657	0.000168919	0.000166451	0.000168494	0.000161818	0.000150794	0.000139186	0.000140255	0.000152708	0.000198178	0.000194271	0.000197925	0.000165276	0.000151335	0.000170656	0.000171324	0.000175497	0.000174353	0.000185073	0.000165736	0.000162565	0.000172344	0.000177037
murG	b0090	P17443	37.8143	4.43889e-05	7.38821e-05	6.48089e-05	6.8874e-05	8.29346e-05	7.83544e-05	8.1535e-05	7.76273e-05	6.44905e-05	5.90465e-05	7.6753e-05	8.50579e-05	7.34848e-05	8.45471e-05	7.91195e-05	8.0121e-05	6.64888e-05	8.31559e-05	6.5582e-05	8.70446e-05	8.84198e-05	8.51598e-05	4.06145e-05	3.44977e-05	4.02628e-05	4.13393e-05	4.4763e-05	5.03015e-05	4.30385e-05
murI	b3967	P22634	31.0016	3.44421e-05	5.92783e-05	5.53487e-05	5.53147e-05	6.95589e-05	7.89986e-05	7.44542e-05	6.81123e-05	5.34204e-05	5.46517e-05	5.0006e-05	7.14419e-05	7.20593e-05	7.04258e-05	6.30696e-05	6.01747e-05	6.77704e-05	4.09248e-05	6.44495e-05	7.94499e-05	7.83434e-05	6.94556e-05	3.99901e-05	4.30253e-05	2.85982e-05	8.21526e-05	5.46058e-05	5.32921e-05	4.96084e-05
murJ	b1069	P0AF16	55.2668	3.01209e-05	0	0	0	0	0	0	0	0	0	0	0	0	0	0	0	0	0	0	0	0	0	0	0	0	0	0	0	0
murP	b2429	P77272	49.8014	2.08786e-06	0	0	0	0	0	0	0	0	0	0	0	0	0	0	0	0	0	0	0	0	0	0	0	0	0	0	0	0
murQ	b2428	P76535	31.2196	1.65787e-05	0	0	0	0	0	0	0	0	0	0	0	0	0	0	0	0	0	0	0	0	0	0	0	0	0	0	0	0
murR	b2427	P77245	31.1914	7.41008e-06	0	0	0	0	0	0	0	0	0	0	0	0	0	0	0	0	0	0	0	0	0	0	0	0	0	0	0	0
mutH	b2831	P06722	25.5271	6.59953e-06	0	0	0	0	0	0	0	0	0	0	0	0	0	0	0	0	0	0	0	0	0	0	0	0	0	0	0	0
mutL	b4170	P23367	67.9229	3.6544e-05	6.66237e-05	6.11333e-05	6.86291e-05	0	0	0	7.98811e-05	6.85506e-05	6.31562e-05	7.3951e-05	0	0	0	7.17486e-05	3.01301e-05	2.77154e-05	5.66793e-05	0	0	0	6.41652e-05	7.08791e-06	6.49288e-06	1.31456e-05	0	0	0	1.56058e-05
mutM	b3635	P05523	30.2897	1.82013e-05	0	0	0	0	0	0	0	0	0	0	0	0	0	0	0	0	0	0	0	0	0	0	0	0	0	0	0	0
mutS	b2733	P23909	95.2458	9.98266e-05	0.000167327	0.000165519	0.000182351	0.000204495	0.00019822	0.000182872	0.000179085	0.000176144	0.000168193	0.000171407	0.000168625	0.000173667	0.00017117	0.000175695	7.74205e-05	7.381e-05	0.000212303	0.000221869	0.000154467	0.000189089	0.000147233	2.98449e-05	3.50219e-05	9.72115e-05	7.08507e-05	6.59699e-05	7.07119e-05	3.63021e-05
mutT	b0099	P08337	14.9269	8.03099e-06	0	0	0	0	0	0	0	0	0	0	0	0	0	0	0	0	0	0	0	0	0	0	0	0	0	0	0	0
mutY	b2961	P17802	39.1487	2.54395e-05	0	0	3.08047e-05	3.90045e-05	1.03366e-05	5.38784e-05	4.56244e-05	0	0	3.25868e-05	3.82364e-05	0	5.3387e-05	4.53954e-05	0	0	1.93705e-05	2.21937e-05	4.48895e-06	2.85931e-05	2.00873e-05	0	0	1.01084e-05	1.23203e-05	2.47989e-06	1.57782e-05	1.09923e-05
mzrA	b3096	P42615	14.172	1.624e-05	0	0	0	0	0	0	0	0	0	0	0	0	0	0	0	0	0	0	0	0	0	0	0	0	0	0	0	0
nac	b1988	Q47005	32.8347	2.98253e-05	0	0	0	0	0	0	0	0	0	0	0	0	0	0	0	0	0	0	0	0	0	0	0	0	0	0	0	0
nadA	b0750	P11458	38.2404	0.000363121	0.000198537	0.000188373	0.000189348	0.000166278	0.000170533	0.000177877	0.000167943	8.50652e-05	8.69131e-05	8.41873e-05	0.00021343	0.000220837	0.000225341	0.000212204	0.000183328	0.000175433	0.000189925	0.00019364	0.000205787	0.000211672	0.00020174	0.000132668	0.00012673	0.000136484	0.00012709	0.000133541	0.000140031	0.000141659
nadB	b2574	P10902	60.3367	0.000153037	0.000218144	0.000213739	0.000226861	0.000228541	0.000242353	0.000223568	0.000236103	0.000204639	0.000212765	0.000206852	0.000220585	0.000234398	0.000215529	0.000203165	0.000205596	0.000202398	0.000202814	0.000219965	0.000186265	0.000221101	0.000223364	6.80809e-05	6.76869e-05	6.44824e-05	7.29393e-05	6.60936e-05	6.56856e-05	7.80593e-05
nadC	b0109	P30011	32.7617	0.000106446	0.000109237	0.000109074	0.000117746	0.000123243	0.000138298	0.000143935	0.00012761	7.13226e-05	7.31892e-05	8.92078e-05	0.000105349	0.000129599	0.000136601	0.000132929	0.000112694	0.00010669	0.000123664	0.00011795	8.38747e-05	0.000144413	0.000136709	7.27871e-05	6.92927e-05	7.445e-05	7.86293e-05	5.15977e-05	8.72396e-05	8.17001e-05
nadD	b0639	P0A752	24.5276	1.71382e-05	0	0	0	1.87729e-05	0	0	0	0	0	0	0	0	0	0	0	0	0	8.19238e-06	0	0	0	0	0	0	1.45529e-05	0	0	0
nadE	b1740	P18843	30.6365	0.000470517	0.000589644	0.000576708	0.000577563	0.000564462	0.000568354	0.000562169	0.000556582	0.00062134	0.000604025	0.000638429	0.000588098	0.000582746	0.000575239	0.000578851	0.000563198	0.000566393	0.000588272	0.000566101	0.00055319	0.000559597	0.000558178	0.000670464	0.000655865	0.000683401	0.000640631	0.000638994	0.00063963	0.00062009
nadK	b2615	P0A7B3	32.566	3.93659e-05	0	0	0	2.73017e-05	0	0	0	0	0	0	2.6764e-05	0	0	0	0	0	0	1.19143e-05	0	0	0	0	0	0	8.14022e-06	0	0	0
nadR	b4390	P27278	47.3453	7.64183e-05	9.52784e-05	9.64743e-05	9.4178e-05	0.000117853	0.000115309	0.000116976	0.000117246	0.000107582	0.000100615	0.00010097	0.000108307	0.000101352	0.000104033	0.00010607	7.76219e-05	7.71454e-05	7.46847e-05	0.000146832	0.000145118	0.000153276	0.000140487	3.73605e-05	3.76442e-05	4.69673e-05	6.51738e-05	6.46527e-05	7.87721e-05	7.5477e-05
nagA	b0677	P0AF18	40.9486	6.09436e-05	0.000207672	0.000206321	0.000177363	0.000200703	0.000211013	0.000195682	0.000196645	0.000234558	0.000235069	0.000239679	0.000232444	0.000255667	0.000268752	0.00021833	0.000181565	0.000179649	0.000149469	0.000193965	0.000203537	0.000204904	0.000185475	0.000163683	0.000140038	0.000101297	0.000140478	0.000134577	0.000136448	0.000121912
nagB	b0678	P0A759	29.7739	0.000142923	0.000389423	0.000383608	0.000359431	0.000385133	0.000354249	0.000367109	0.000355585	0.000435531	0.000444722	0.00041931	0.000387127	0.000367605	0.000398718	0.000389346	0.000282899	0.000287945	0.000278298	0.000263298	0.000249538	0.000259995	0.000247284	0.000245031	0.0002497	0.000236553	0.000218948	0.000202558	0.000212239	0.0002041
nagC	b0676	P0AF20	44.5407	6.97131e-05	5.60284e-05	5.27453e-05	5.78792e-05	6.54472e-05	6.80275e-05	6.80759e-05	5.76581e-05	6.395e-05	5.95486e-05	7.38909e-05	6.0774e-05	6.66277e-05	6.54659e-05	5.8227e-05	7.19783e-05	6.77252e-05	7.78066e-05	8.0433e-05	8.67833e-05	8.32268e-05	7.61603e-05	2.17703e-05	2.03991e-05	3.0124e-05	3.60465e-05	2.80862e-05	2.77644e-05	2.45406e-05
nagE	b0679	P09323	68.3461	0.000101719	0.000296494	0.000275589	0.000276657	0.000281603	0.000282523	0.00028591	0.000267714	0.000297653	0.000274523	0.000261526	0.000253646	0.000274857	0.000272535	0.000266522	0.000263381	0.000241356	0.000245143	0.000238791	0.000249909	0.000246419	0.000232689	0.000201904	0.00017539	0.000179786	0.0001781	0.000176986	0.000177787	0.000162205
nagK	b1119	P75959	33.0423	3.02448e-05	5.41487e-05	5.35316e-05	5.15698e-05	6.18098e-05	5.32755e-05	5.15424e-05	6.16915e-05	4.91006e-05	5.50035e-05	5.63999e-05	5.53698e-05	5.32446e-05	5.01158e-05	6.01608e-05	3.32068e-05	4.75811e-05	3.40766e-05	3.68678e-05	3.27056e-05	3.16618e-05	5.30993e-05	2.55655e-05	3.64804e-05	2.58656e-05	2.97691e-05	2.62807e-05	2.54131e-05	4.22655e-05
nagZ	b1107	P75949	37.5623	7.9525e-05	0.000227844	0.000234492	0.000250166	0.000251198	0.000244163	0.000253805	0.000244146	0.000214452	0.000213402	0.000207135	0	0.000191963	0.000187546	0.000197817	0.000115907	0.000178928	0.000143958	8.11705e-05	0.000161611	0.00015614	0.000162674	7.63723e-05	0.000109156	8.20158e-05	5.99742e-05	9.99583e-05	9.3937e-05	9.83332e-05
nanA	b3225	P0A6L4	32.5931	1.34365e-05	0	0	4.57388e-05	5.25041e-05	5.56563e-05	4.49519e-05	4.60662e-05	0	0	4.83884e-05	5.14735e-05	5.44841e-05	4.45453e-05	4.58384e-05	0	0	2.1283e-05	2.2914e-05	2.41702e-05	1.98028e-05	2.02833e-05	0	0	1.0453e-05	1.19719e-05	1.25672e-05	1.02847e-05	1.04467e-05
nanC	b4311	P69856	27.8877	0	0	0	0	0	0	0	0	0	0	0	0	0	0	0	0	0	0	0	0	0	0	0	0	0	0	0	0	0
nanE	b3223	P0A761	24.0734	6.56011e-06	0	0	1.65771e-05	1.78312e-05	1.79168e-05	7.49259e-06	1.169e-05	0	0	1.73399e-05	1.74825e-05	1.7542e-05	6.72741e-06	1.16339e-05	0	0	1.30501e-05	7.78253e-06	7.78196e-06	1.00626e-05	5.14793e-06	0	0	9.90556e-06	6.28404e-06	6.25322e-06	8.07669e-06	4.0976e-06
nanK	b3222	P45425	29.6435	2.89979e-06	6.49062e-06	0	0	0	2.10529e-05	0	0	0	0	0	0	0	0	0	2.3734e-06	0	0	0	7.3919e-06	0	0	1.67498e-06	0	0	0	5.4448e-06	0	0
nanM	b4310	P39371	39.5717	3.53919e-05	0	0	0	0	0	0	0	0	0	0	0	0	0	0	0	0	0	0	0	0	0	0	0	0	0	0	0	0
nanR	b3226	P0A8W0	29.524	5.63179e-05	7.19147e-05	7.04428e-05	6.5192e-05	8.05682e-05	8.97105e-05	8.28712e-05	7.4232e-05	0.000100957	0.000104229	0.000109914	8.44722e-05	8.95561e-05	8.25823e-05	8.38601e-05	6.52273e-05	6.54941e-05	8.47262e-05	8.27576e-05	8.92335e-05	8.47697e-05	7.827e-05	3.68263e-05	3.68238e-05	4.71613e-05	4.90035e-05	5.25829e-05	4.98958e-05	4.56871e-05
nanS	b4309	P39370	36.8775	4.38046e-06	0	0	0	0	0	0	0	0	0	0	0	0	0	0	0	0	0	0	0	0	0	0	0	0	0	0	0	0
nanT	b3224	P41036	53.5506	7.48348e-07	0	0	0	0	0	0	0	0	0	0	0	0	0	0	0	0	0	0	0	0	0	0	0	0	0	0	0	0
napA	b2206	P33937	93.0409	3.7056e-05	0	0	0	0	0	0	0	0	0	0	0	0	0	0	0	0	0	0	0	0	1.5236e-05	0	0	0	0	0	0	2.90003e-06
napB	b2203	P0ABL3	16.2964	6.37658e-06	0	0	0	0	0	0	0	0	0	0	0	0	0	0	0	0	0	0	0	0	0	0	0	0	0	0	0	0
napC	b2202	P0ABL5	23.1003	2.90536e-06	0	0	0	0	0	0	0	0	0	0	0	0	0	0	0	0	0	0	0	0	0	0	0	0	0	0	0	0
napD	b2207	P0A9I5	9.46841	5.29269e-07	0	0	0	0	0	0	0	0	0	0	0	0	0	0	0	0	0	0	0	0	0	0	0	0	0	0	0	0
[truncated: 2,587 more rows]
