# Supplementary material for: Author Correction: From coarse to fine: the absolute Escherichia coli proteome under diverse growth conditions
Source: Mol Syst Biol. 2024 Oct 1;20(11):1257–9. doi: 10.1038/s44320-024-00062-5 (PMC11535196; doi:10.1038/s44320-024-00062-5)
Supplement: Supplementary file 3 — EV8 corrected [file 44320_2024_62_MOESM3_ESM.xlsx]

## Sheet: Description
Mori et al. 2021, From coarse to fine: The absolute Escherichia coli proteome under diverse growth conditions
Description
Absolute protein mass fractions computed from xTop protein intensities and corrected with ribosome profiling synthesis rates for the samples described in Dataset EV2 (Samples-1).

## Sheet: EV8-AbsoluteMassFractions-1
Gene name	Gene locus	Protein ID	Lib-01	Lib-02	Lib-03	Lib-04	Lib-05	Lib-06	Lib-07	Lib-08	Lib-09	Lib-10	Lib-11	Lib-12	Lib-13	Lib-14	Lib-15	Lib-16	Lib-17	Lib-18	Lib-19	Lib-20	Lib-21	Lib-22	Lib-23	Lib-24	Lib-25	Lib-26	Lib-27	Lib-28	Lib-29	Lib-30
aaeA	b3241	P46482	0	0	0	0	0	0	0	0	0	0	0	0	0	0	0	0	0	0	0	0	0	0	0	0	0	0	0	0	0	0
aaeB	b3240	P46481	0	0	0	0	0	0	0	0	0	0	0	0	0	0	0	0	0	0	0	0	0	0	0	0	0	0	0	0	0	0
aaeR	b3243	P67662	0	0	0	0	0	0	0	0	0	0	0	0	0	0	0	0	0	0	0	0	0	0	0	0	0	0	0	0	0	0
aaeX	b3242	P46478	0	0	0	0	0	0	0	0	0	0	0	0	0	0	0	0	0	0	0	0	0	0	0	0	0	0	0	0	0	0
aas	b2836	P31119	7.63012e-05	6.47232e-05	5.30444e-05	5.45098e-05	8.88691e-05	6.12996e-05	7.74632e-05	8.10782e-05	7.98639e-05	8.40478e-05	0.000115857	9.0001e-05	6.65897e-05	7.88934e-05	8.62177e-05	8.5237e-05	7.36789e-05	7.17419e-05	7.438e-05	7.82522e-05	7.22145e-05	7.95445e-05	0.000109596	7.53058e-05	7.65377e-05	8.28453e-05	6.62612e-05	7.71079e-05	6.80077e-05	5.76252e-05
aat	b0885	P0A8P1	0	0	0	0	0	0	0	0	0	0	0	0	0	0	0	0	0	0	0	0	0	0	0	0	0	0	0	0	0	0
abgA	b1338	P77357	0	0	0	0	0	0	0	0	0	0	0	0	0	0	0	0	0	0	0	0	0	0	0	0	0	0	0	0	0	0
abgB	b1337	P76052	0	0	0	0	0	0	0	0	0	0	0	0	0	0	0	0	0	0	0	0	0	0	0	0	0	0	0	0	0	0
abgR	b1339	P77744	0	0	0	0	0	0	0	0	0	0	0	0	0	0	0	0	0	0	0	0	0	0	0	0	0	0	0	0	0	0
abgT	b1336	P46133	0	0	0	0	0	0	0	0	0	0	0	0	0	0	0	0	0	0	0	0	0	0	0	0	0	0	0	0	0	0
abpA	b2628	P52137	0	0	0	0	0	0	0	0	0	0	0	0	0	0	0	0	0	0	0	0	0	0	0	0	0	0	0	0	0	0
abpB	b2627	P52126	0	0	0	0	0	0	0	0	0	0	0	0	0	0	0	0	0	0	0	0	0	0	0	0	0	0	0	0	0	0
abrB	b0715	P75747	0	0	0	0	0	0	0	0	0	0	0	0	0	0	0	0	0	0	0	0	0	0	0	0	0	0	0	0	0	0
accA	b0185	P0ABD5	0.000531084	0.000670788	0.000580734	0.000556152	0.000438176	0.000429503	0.000538852	0.000486391	0.000433963	0.000474497	0.000490079	0.000358247	0.000440497	0.000547113	0.000419541	0.00053855	0.000425979	0.000449192	0.000485499	0.000665111	0.00050673	0.000492144	0.000381296	0.000529837	0.000481624	0.000543467	0.000476344	0.000505691	0.000489042	0.000471297
accB	b3255	P0ABD8	0.000834398	0.000701107	0.000514749	0.000546237	0.000535098	0.000575723	0.00074298	0.000580696	0.000634826	0.000669569	0.000720414	0.000444383	0.000667548	0.000679422	0.000584375	0.000633467	0.000745214	0.00072791	0.000228536	0.000809711	0.000388861	0.000423598	0.000547832	0.000791283	0.000669006	0.000718776	0.000689288	0.00064276	0.000660936	0.000615487
accC	b3256	P24182	0.00104571	0.000873177	0.000847396	0.000753493	0.000774349	0.000781866	0.000980122	0.000755623	0.000800425	0.000755455	0.00104351	0.000470499	0.000826794	0.000909084	0.000744638	0.000724518	0.00100102	0.00104892	0.000698458	0.001485	0.000826357	0.000856712	0.000535529	0.000998105	0.000930102	0.00101076	0.000884691	0.000912465	0.000898067	0.000869493
accD	b2316	P0A9Q5	0.000539801	0.000707333	0.000649908	0.000617908	0.000487505	0.000495676	0.000625315	0.000523315	0.00054263	0.000448015	0.000492003	0.000404248	0.000496379	0.000608222	0.000497913	0.00056477	0.000509208	0.000564158	0.000514797	0.000676452	0.000589433	0.000540807	0.000367185	0.000626083	0.000563677	0.000606335	0.000508575	0.000568438	0.000615426	0.000544809
aceA	b4015	P0A9G6	0.000389027	0.000417498	0.000858671	0.00130283	6.14615e-05	0.0121508	0.000170942	0.000477879	0.000373603	0.00525107	0.00247917	0.0119174	0.00194041	0.000214279	0.000174412	0.00602895	0.000287973	0.000325397	0.00307129	0.000190313	0.0015613	0.00127634	0.00644732	0.000247825	0.000490707	8.53521e-05	0.00120381	0.000514539	0.000435997	0.000157782
aceB	b4014	P08997	0.000500766	0.00044486	0.000606903	0.00084398	0.000136603	0.00904665	0.00021717	0.000359672	0.000356569	0.00203224	0.00120012	0.00421004	0.00118059	0.000253379	0.000254737	0.00289416	0.000285623	0.000261903	0.00184868	0.00011527	0.00115244	0.000976832	0.00549637	0.00021435	0.000347875	0.000110677	0.000717874	0.000326559	0.000296951	0.000133851
aceE	b0114	P0AFG8	0.00378882	0.00256889	0.00255899	0.0020831	0.00167782	0.00194161	0.00370975	0.00584937	0.00268806	0.00792321	0.00317035	0.00411865	0.00263581	0.00302143	0.00481329	0.00303775	0.00277925	0.00492838	0.00515803	0.00653238	0.00588514	0.00627319	0.00447044	0.00315216	0.00265812	0.00737958	0.00293088	0.00879754	0.00360462	0.00515476
aceF	b0115	P06959	0.00253211	0.00157848	0.00156307	0.00129457	0.00104726	0.00122685	0.00246362	0.00380566	0.00163587	0.00509607	0.00179939	0.00257365	0.00166293	0.00194034	0.00340619	0.00200768	0.00180028	0.00300428	0.00385574	0.00438837	0.00423851	0.00413497	0.00266568	0.00187013	0.0015754	0.00456185	0.00177914	0.00528736	0.00216749	0.00320982
aceK	b4016	P11071	0	0	0	0	0	0.000147971	0	0	0	2.73401e-05	5.96696e-05	0.000152759	0	0	0	0.000139524	0	0	0	0	0	0	5.63838e-05	0	0	0	0	0	0	0
ackA	b2296	P0A6A3	0.000455958	0.000399029	0.000474561	0.000537264	0.00173795	0.000354704	0.000551128	0.000643763	0.000357993	0.00128933	0.000927376	0.00103198	0.000652623	0.00046998	0.000508552	0.00129011	0.000375871	0.000540968	0.00103467	0.00141042	0.00117302	0.0011881	0.000573343	0.000484546	0.000470265	0.00126448	0.00060052	0.00113781	0.000466746	0.000831143
acnA	b1276	P25516	0.0005596	0.00131865	0.00168482	0.00206514	6.41189e-05	0.00116433	0.000484043	0.000475586	0.000413185	0.00132078	0.000375116	0.00235553	0.00115994	0.000514453	0.000596824	0.00121292	0.000408714	0.000322037	0.00342939	0.000313973	0.00210431	0.00173382	0.000913135	0.000383115	0.000477116	0.000243636	0.000659601	0.000382018	0.000469051	0.000190263
acnB	b0118	P36683	0.0052042	0.00878757	0.0139576	0.0163588	0.000840384	0.0221656	0.00571605	0.00564258	0.00991217	0.00236779	0.0083485	0.00509131	0.0120326	0.00570411	0.00338796	0.0094551	0.00850019	0.00543817	0.00938047	0.00824897	0.0129635	0.0118813	0.003389	0.00733368	0.00938217	0.00435455	0.015081	0.00900971	0.00907213	0.00640506
acpH	b0404	P21515	0	0	0	0	0	0	0	0	0	0	0	0	0	0	0	0	0	0	0	0	0	0	0	0	0	0	0	0	0	0
acpP	b1094	P0A6A8	0.00355148	0.00277114	0.00306795	0.00293559	0.00381692	0.00272076	0.00328458	0.00362262	0.00406852	0.00394143	0.00441683	0.00467999	0.00354189	0.00346137	0.00365778	0.00385152	0.00341459	0.00362438	0.00520307	0.00490323	0.00466555	0.00462489	0.00575023	0.00374585	0.00359805	0.00414088	0.00370752	0.00382939	0.00365843	0.00474326
acpS	b2563	P24224	2.28234e-05	1.98185e-05	2.08405e-05	1.77361e-05	2.01181e-05	1.74173e-05	1.93173e-05	1.98115e-05	2.37627e-05	8.73991e-06	1.19185e-05	2.40287e-06	1.62602e-05	2.07704e-05	1.61077e-05	8.41841e-06	2.10398e-05	1.90599e-05	8.61601e-06	1.59223e-05	0	1.07296e-05	2.01117e-06	2.21183e-05	2.42526e-05	2.2385e-05	1.9851e-05	2.08562e-05	2.05064e-05	1.83511e-05
acpT	b3475	P37623	0	3.65163e-05	3.28172e-05	3.75714e-05	3.78264e-05	3.06343e-05	2.94987e-05	3.49807e-05	2.92943e-05	2.6499e-05	4.34501e-05	2.89669e-05	2.94185e-05	2.37752e-05	5.22246e-05	2.75293e-05	3.03998e-05	2.02806e-05	0	2.63524e-05	2.37177e-05	1.93726e-05	2.20877e-05	2.44285e-05	1.23132e-05	2.36261e-05	2.56213e-05	2.57737e-05	2.58021e-05	2.86113e-05
acrA	b0463	P0AE06	0.000556585	0.000596022	0.000577851	0.000534878	0.000513571	0.00038176	0.000604149	0.000531218	0.000553042	0.000612973	0.000463967	0.000396644	0.000458559	0.000544907	0.000668946	0.000577961	0.000413887	0.000632278	0.000619411	0.000735634	0.0006193	0.000623787	0.000458752	0.000511279	0.000513707	0.000508274	0.000457747	0.000444013	0.000520296	0.000455189
acrB	b0462	P31224	0.000376618	0.000379055	0.000359708	0.000340516	0.000314054	0.000242814	0.000371655	0.000375188	0.000350715	0.00035356	0.000287355	0.000228837	0.000302441	0.00033717	0.000419664	0.000361541	0.000278759	0.000410353	0.000320239	0.000484932	0.000363911	0.000351098	0.000288294	0.00033739	0.000350026	0.000345711	0.000307626	0.000288222	0.000354626	0.000285111
acrD	b2470	P24177	0	0	0	0	0	0	0	0	0	0	0	0	0	0	0	0	0	0	0	0	0	0	0	0	0	0	0	0	0	0
acrE	b3265	P24180	0	0	0	0	0	0	0	0	0	0	0	0	0	0	0	0	0	0	0	0	0	0	0	0	0	0	0	0	0	0
acrF	b3266	P24181	1.64974e-06	1.76404e-06	1.50427e-06	1.46651e-06	1.43126e-06	1.02506e-06	1.62638e-06	1.59194e-06	1.42919e-06	1.59609e-06	1.27573e-06	1.08143e-06	1.34161e-06	1.59237e-06	1.92427e-06	1.46028e-06	1.25919e-06	1.88198e-06	1.68014e-06	2.00578e-06	1.65188e-06	1.7281e-06	1.2485e-06	1.45429e-06	1.46864e-06	1.46184e-06	1.22603e-06	1.25432e-06	1.47687e-06	1.20196e-06
acrR	b0464	P0ACS9	1.13496e-05	0	1.25224e-05	0	7.51087e-06	7.57368e-06	1.46431e-05	1.46392e-05	9.91677e-06	0	0	7.56622e-07	1.17037e-05	1.1033e-05	0	0	0	1.63553e-05	0	0	0	1.69001e-05	8.20522e-06	1.28475e-05	1.07667e-05	2.1087e-05	1.30315e-05	0	0	1.20347e-05
acrZ	b0762	P0AAW9	0	0	0	0	0	0	0	0	0	0	0	0	0	0	0	0	0	0	0	0	0	0	0	0	0	0	0	0	0	0
acs	b4069	P27550	0.000591593	0.00178518	0.00701688	0.00874645	0.00019736	0.00747577	0.000594613	0.000505747	0.000832461	0.0035332	0.00424195	0.0041419	0.00930986	0.000679581	0.000269697	0.00522622	0.000614644	0.000570114	0.00449304	0.000739677	0.00278587	0.00254874	0.00469423	0.00129609	0.00450948	0.000140373	0.00807671	0.00108493	0.001505	0.000532659
actP	b4067	P32705	7.0846e-05	7.80884e-05	0.000492366	0.000675092	0	0.000489914	0	5.78695e-05	4.87992e-05	0.00038191	0.000366045	0.000196618	0.00120433	5.50724e-05	0	0.000527207	0	4.6859e-05	0.000221546	5.36895e-05	0.00019618	0.000162004	0.00024032	7.47167e-05	0.000346308	0	0.00094787	5.96665e-05	8.13765e-05	7.11065e-05
ada	b2213	P06134	0	0	0	0	0	0	0	0	0	0	0	0	0	0	0	0	0	0	0	0	0	0	0	0	0	0	0	0	0	0
add	b1623	P22333	6.03363e-05	0.00018866	9.89372e-05	0.00018793	5.16881e-05	5.181e-05	6.72206e-05	6.45408e-05	6.42925e-05	8.51495e-05	0.000131671	0.000288536	0.000108545	4.19771e-05	3.45751e-05	0.00010385	4.24335e-05	7.21623e-05	0.000378151	0.000237252	0.000359388	0.000328787	5.85354e-05	4.70215e-05	6.51073e-05	4.13619e-05	9.30487e-05	4.89498e-05	5.05395e-05	5.29096e-05
adeD	b3665	P31441	3.66542e-05	0	4.84443e-05	4.93783e-05	1.11833e-05	1.50632e-05	2.34214e-05	0	0	3.04237e-05	3.51242e-05	5.55446e-05	4.98857e-05	2.68148e-05	0	1.45388e-05	4.33737e-06	3.13867e-05	3.52231e-05	4.31559e-05	4.84999e-05	5.34526e-05	0	3.8028e-05	4.54472e-05	3.05601e-05	3.5631e-05	2.18637e-05	3.3972e-05	2.53078e-05
adeP	b3714	P31466	0.000265374	7.33448e-05	0.000144613	0.00012053	0.000139485	0.000106394	0.000203095	0	0.000333766	0	0	0	0.000201136	0.000230404	0	6.66993e-05	0.000174138	0.000252819	2.11867e-05	0.00011524	4.85157e-05	0	0	0.000286171	0.000228873	0.000316457	0.000203099	0.000281174	0.000236011	0
adeQ	b3664	P31440	0	0	0	0	0	0	0	0	0	0	0	0	0	0	0	0	0	0	0	0	0	0	0	0	0	0	0	0	0	0
adhE	b1241	P0A9Q7	0.00263676	0.00294032	0.00361099	0.00283397	0.0281539	0.00143022	0.00247924	0.00533338	0.00297522	0.0109648	0.00297805	0.00337245	0.0026909	0.00247775	0.00708869	0.0124314	0.00199487	0.00258939	0.0032964	0.00127229	0.00264091	0.00251692	0.00881869	0.00220787	0.00251197	0.00439083	0.00162133	0.00120478	0.00158286	0.00568242
adhP	b1478	P39451	0	0.000232537	0.000267655	0.00049004	1.3944e-05	0.000141066	2.73584e-05	9.08748e-05	0	0.000649246	0.00264942	0.00649001	0.000133875	0	0.000140257	0.000371625	0.000142858	0	0.000524192	0.000126947	0.000249266	9.65978e-05	0.000181441	0	5.94138e-05	0	0	0	0	0
adiA	b4117	P28629	0	0	0	0	0	0	0	0	0	0	0	0	0	0	0	0	0	0	0	0	0	0	0	0	0	0	0	0	0	0
adiC	b4115	P60061	0	0	0	0	0	0	0	0	0	0	0	0	0	0	0	0	0	0	0	0	0	0	0	0	0	0	0	0	0	0
adiY	b4116	P33234	0	0	0	0	0	0	0	0	0	0	0	0	0	0	0	0	0	0	0	0	0	0	0	0	0	0	0	0	0	0
adk	b0474	P69441	0.00101381	0.000648331	0.000721261	0.000737497	0.0010166	0.00108706	0.00111501	0.000842876	0.000789088	0.000990181	0.00132351	0.00113869	0.000602162	0.000935875	0.000750704	0.001019	0.00114296	0.00120583	0.000959947	0.00126051	0.00121199	0.00122914	0.000740369	0.000811	0.000666083	0.0009544	0.000588489	0.00108967	0.000850374	0.000682142
aegA	b2468	P37127	1.96722e-06	8.49112e-07	1.02515e-06	1.0916e-06	1.06266e-06	1.29617e-06	2.0023e-06	6.4813e-07	1.92222e-06	1.15536e-06	5.0533e-07	2.64626e-07	7.96385e-07	1.92746e-06	9.21701e-07	1.72074e-06	2.77051e-06	2.17365e-06	0	0	0	0	1.07958e-06	1.94767e-06	1.70966e-06	2.26862e-06	8.91091e-07	2.11351e-06	1.53106e-06	1.41152e-06
aer	b3072	P50466	0	0	3.51135e-05	0	0.000835096	0.00112802	0	0.000391576	0.000624398	0	0.00073609	0.000157997	0.00219119	0.000223424	0	0	0	0	0.000939575	0.00157354	0.00158027	0.0018277	0	0.0017566	0	0	0.00277686	0.00111175	0.00186198	0.00240498
aes	b0476	P23872	0	0	0	0	0	0	0	0	0	0	0	0	0	0	0	0	0	0	0	0	0	0	0	0	0	0	0	0	0	0
afuB	b0263	P75681	0	0	0	0	0	0	0	0	0	0	0	0	0	0	0	0	0	0	0	0	0	0	0	0	0	0	0	0	0	0
afuC	b0262	P37009	0	0	0	0	0	0	0	0	0	0	0	0	0	0	0	0	0	0	0	0	0	0	0	0	0	0	0	0	0	0
agaA	b3135	P42906	0	0	0	0	0	0	0	0	0	0	0	0	0	0	0	0	0	0	0	0	0	0	0	0	0	0	0	0	0	0
agaB	b3138	P42909	0	0	0	0	0	0	0	0	0	0	0	0	0	0	0	0	0	0	0	0	0	0	0	0	0	0	0	0	0	0
agaC	b3139	P42910	0	0	0	0	0	0	0	0	0	0	0	0	0	0	0	0	0	0	0	0	0	0	0	0	0	0	0	0	0	0
agaD	b3140	P42911	0	0	0	0	0	0	0	0	0	0	0	0	0	0	0	0	0	0	0	0	0	0	0	0	0	0	0	0	0	0
agaI	b3141	P42912	0	0	0	0	0	0	0	0	0	0	0	0	0	0	0	0	0	0	0	0	0	0	0	0	0	0	0	0	0	0
agaR	b3131	P0ACK2	5.74605e-05	5.08959e-05	5.32473e-05	4.72344e-05	4.98579e-05	3.9707e-05	5.5558e-05	4.8105e-05	4.0813e-05	4.42005e-05	5.77309e-05	2.3908e-05	5.49223e-05	4.93307e-05	4.64126e-05	4.08558e-05	4.95128e-05	4.87906e-05	3.38988e-05	5.15821e-05	4.28909e-05	4.62815e-05	0	4.48386e-05	4.16568e-05	4.39781e-05	4.65116e-05	4.36424e-05	4.47499e-05	4.42468e-05
agaS	b3136	P42907	0	0	0	0	0	0	0	0	0	0	0	0	0	0	0	0	0	0	0	0	0	0	0	0	0	0	0	0	0	0
agaV	b3133	P42904	0	0	0	0	0	0	0	0	0	0	0	0	0	0	0	0	0	0	0	0	0	0	0	0	0	0	0	0	0	0
agaW	b3134	P42905	0	0	0	0	0	0	0	0	0	0	0	0	0	0	0	0	0	0	0	0	0	0	0	0	0	0	0	0	0	0
agp	b1002	P19926	5.88593e-05	9.05012e-05	0.000324369	0.000411091	5.12289e-05	0.000391878	5.38422e-05	9.41018e-05	1.62282e-05	0.000565994	0.000417888	0.000623131	0.000367867	4.4873e-05	8.7888e-05	0.000666124	6.48099e-05	9.54408e-05	0.00134159	9.531e-05	0.000762129	0.000635754	0.000467816	5.19349e-05	0.000115535	9.85088e-06	0.000233903	7.46046e-05	8.01152e-05	2.91213e-05
ahpC	b0605	P0AE08	0.00683078	0.00564378	0.00636885	0.00730692	0.00357708	0.00596484	0.00496642	0.005658	0.00659098	0.00508867	0.00366113	0.00264561	0.00636919	0.00681423	0.00528356	0.00672144	0.00453989	0.004816	0.00679904	0.00423907	0.00672043	0.00653597	0.000341659	0.00448438	0.00418417	0.0044632	0.00603118	0.00373657	0.00416479	0.00520536
ahpF	b0606	P35340	0.000626655	0.000644984	0.00058633	0.000582925	0.000646482	0.000479112	0.000642276	0.000516795	0.000810855	0.00082212	0.000531597	0.000180491	0.000445861	0.000806423	0.000784607	0.00051931	0.000622607	0.000621136	0.000413403	0.000581405	0.000528384	0.000563398	6.83948e-05	0.00053323	0.000452653	0.000720379	0.000441541	0.000494841	0.000577139	0.000657541
ahr	b4269	P27250	8.98838e-05	0.00018436	0.000184853	0.000228264	4.12981e-05	0.000124021	6.59483e-05	9.11599e-05	0.000125583	0.000190861	0.000282171	0.000483276	0.000288177	7.82517e-05	0.000522661	0.000274587	8.51442e-05	3.99974e-05	0.000540748	2.42328e-05	0.000291572	0.000228355	0.000329257	4.63126e-05	8.06935e-05	3.16349e-05	0.000119912	3.2873e-05	4.80646e-05	2.92482e-05
aidB	b4187	P33224	0	0	0	0	0	0	0	0	0	0	0	0	0	0	0	0	0	0	0	0	0	0	0	0	0	0	0	0	0	0
ais	b2252	P45565	8.78048e-05	0.000118469	0.000171172	0.000197027	0.000119813	0	0	1.34184e-05	0.000157594	0	4.52413e-05	0	7.05174e-05	0.000112688	5.89197e-05	0	0	0	0	0	0	0	6.73738e-05	8.52081e-05	0	2.80798e-05	6.8672e-05	0	0	0.000109682
alaA	b2290	P0A959	0.000146647	0.000194153	0.000206843	0.000205511	0.000297127	0.000229687	0.000140091	0.000221901	0.000284686	0.000135232	0.000178857	6.43575e-05	0.000211127	0.000161118	0.000252788	0.000191022	0.000208884	0.000251231	0.000108029	0.00014526	0.000115713	0.000134923	0.000113085	0.00017226	0.000200073	0.000212477	0.000254631	0.000159481	0.000208492	0.000249695
alaC	b2379	P77434	8.2742e-05	0.000107102	8.4803e-05	9.16217e-05	4.99137e-05	0.000134605	8.3433e-05	8.37366e-05	5.65073e-05	4.9061e-05	6.34039e-05	2.85542e-05	6.3137e-05	6.93933e-05	7.58248e-05	8.93914e-05	6.44189e-05	7.16915e-05	5.35807e-05	4.1821e-05	5.33622e-05	6.04136e-05	5.48549e-05	5.55817e-05	6.12975e-05	5.45332e-05	5.07008e-05	6.401e-05	5.84233e-05	5.40646e-05
alaE	b2670	P64550	0	0	0	0	0	0	0	0	0	0	0	0	0	0	0	0	0	0	0	0	0	0	0	0	0	0	0	0	0	0
alaS	b2697	P00957	0.00171241	0.00182399	0.00149033	0.00143282	0.00156348	0.00121518	0.00160501	0.00164005	0.00157069	0.00135573	0.00143663	0.00080342	0.0011155	0.00149947	0.00158732	0.00149917	0.00170573	0.00170554	0.00140086	0.00203868	0.0016048	0.00160912	0.00106727	0.00165429	0.00142747	0.00180709	0.00131914	0.00174086	0.00160904	0.0018789
aldA	b1415	P25553	0.000439262	0.00160623	0.005544	0.00623107	2.25805e-05	0.00563655	0.000761843	0.000794995	0.000895409	0.004679	0.000693537	0.00198241	0.00778371	0.00075861	0.000226337	0.00514625	0.000649267	0.00129983	0.00512143	0.00159797	0.00469007	0.00425911	0.00154605	0.00167027	0.00350716	0.000132129	0.0075558	0.00127292	0.00220654	0.000758715
aldB	b3588	P37685	0.000135817	3.34359e-05	0.000127617	0.000220577	0	6.37342e-05	8.24036e-05	2.08137e-05	0.000139552	0.000345302	0.000544261	0.00101779	0.000253112	0.00012508	3.77395e-05	0.000416848	0	2.07836e-05	0.000730941	2.05748e-05	0.00028892	0.000218286	0.000426345	0.000124306	2.57767e-05	0.000119601	6.24548e-05	2.43676e-05	1.45277e-05	0
alkA	b2068	P04395	0	0	0	0	0	0	0	0	0	0	0	0	0	0	0	0	0	0	0	0	0	0	0	0	0	0	0	0	0	0
alkB	b2212	P05050	0	4.82727e-06	1.12885e-05	0	1.33535e-05	9.68091e-06	1.0977e-05	1.31404e-05	6.03216e-06	1.0506e-05	5.15099e-06	4.01229e-06	5.65263e-06	0	0	1.08374e-05	8.69818e-06	1.08627e-05	8.40948e-06	6.00573e-06	8.38741e-06	7.68392e-06	6.8229e-06	1.04251e-05	1.00439e-05	1.03752e-05	9.69259e-06	9.22415e-06	0	3.9195e-06
allA	b0505	P77731	0	0	0	0	0	0	0	0	0	0	0	0	0	0	0	0	0	0	0	0	0	0	0	0	0	0	0	0	0	0
allB	b0512	P77671	0	2.66659e-05	0	0	0	0.00348327	0	0	0	8.09794e-05	0.000251498	0	4.35401e-05	0	0	0	0	0	0.000133031	0	0.00033625	0.000314538	0	0	0	0	0	0	0	0
allC	b0516	P77425	0	0	0	0	0	0.000127487	0	0	0	0	6.70744e-05	0	0	0	0	0	0	0	6.22101e-05	0	6.4484e-05	6.40896e-05	0	0	0	1.62323e-06	0	0	0	0
allD	b0517	P77555	0	0	0	0	0	0	0	0	0	0	0	0	0	0	0	0	0	0	0	0	0	0	0	0	0	0	0	0	0	0
allE	b0515	P75713	0	0	6.07932e-05	7.40448e-05	7.111e-05	0.000118956	4.93869e-05	7.47314e-05	0	7.52328e-05	9.36603e-05	4.5013e-05	6.0722e-05	5.84152e-05	6.68402e-05	6.99275e-05	0	5.07123e-05	0.000115877	4.61218e-05	0.000100646	8.83524e-05	5.18741e-05	5.08868e-05	5.66685e-05	4.92924e-05	5.3407e-05	4.85398e-05	0	0
allR	b0506	P0ACN4	0.000246846	0.00012487	0.000133722	0.000116205	0.000159995	0.000125961	0.000199455	0.000209227	0.000158672	9.51886e-05	5.4379e-05	4.94117e-05	0.000106336	0.000198151	8.65184e-05	0.000112373	0.000174399	0.00016057	0.00010767	9.61725e-05	0.00012264	0.000113498	0.000159717	0.000154072	0.000136164	0.000173147	0.000110311	0.000146127	0.000130086	0.000143625
allS	b0504	P0ACR0	0	0	0	0	0	0	0	0	0	0	0	0	0	0	0	0	0	0	0	0	0	0	0	0	0	0	0	0	0	0
alpA	b2624	P33997	0	0	0	0	0	0	0	0	0	0	0	0	0	0	0	0	0	0	0	0	0	0	0	0	0	0	0	0	0	0
alr	b4053	P0A6B4	5.56754e-05	4.29792e-05	3.85226e-05	3.82914e-05	5.04042e-05	3.96716e-05	4.35493e-05	4.2839e-05	5.88134e-05	3.99238e-05	8.87362e-05	3.54426e-05	3.10345e-05	4.25807e-05	4.37276e-05	3.93284e-05	7.12483e-05	5.81784e-05	3.06935e-05	5.71112e-05	3.35291e-05	3.32666e-05	3.30361e-05	4.29929e-05	4.11099e-05	5.11759e-05	3.75792e-05	4.78149e-05	4.89976e-05	5.74492e-05
alsA	b4087	P32721	0	0	0	0	0	0	0	0	0	0	0	0	0	0	0	0	0	0	0	0	0	0	0	0	0	0	0	0	0	0
alsB	b4088	P39265	7.31633e-06	8.46234e-06	1.35458e-05	1.47765e-05	7.46366e-06	1.67995e-05	7.53126e-06	9.10844e-06	6.30574e-06	2.38158e-05	1.39128e-05	1.25793e-05	2.54596e-05	5.82642e-06	6.74348e-06	3.46173e-05	5.62863e-06	5.96426e-06	4.08173e-05	1.84098e-05	5.48086e-05	5.62759e-05	1.46585e-05	7.32463e-06	1.19806e-05	0	1.92398e-05	5.89636e-06	8.3428e-06	4.80056e-06
alsC	b4086	P32720	0	0	0	0	0	0	0	0	0	0	0	0	0	0	0	0	0	0	0	0	0	0	0	0	0	0	0	0	0	0
alsE	b4085	P32719	0	0	0	0	0	0	0	0	0	0	0	0	0	0	0	0	0	0	0	0	0	0	0	0	0	0	0	0	0	0
alsK	b4084	P32718	0	0	0	0	0	0	0	0	0	0	0	0	0	0	0	0	0	0	0	0	0	0	0	0	0	0	0	0	0	0
alx	b3088	P42601	1.15104e-05	0	9.01661e-06	0	0	0	0	1.75514e-05	0	0	0	0	0	0	0	0	0	0	0	1.33621e-05	1.41453e-05	0	0	1.2115e-05	0	1.62747e-05	0	0	0	0
amiA	b2435	P36548	4.40249e-05	3.19544e-05	2.90378e-05	2.563e-05	2.46314e-05	2.30383e-05	3.15851e-05	2.92912e-05	2.83158e-05	1.65653e-05	1.38227e-05	1.11205e-05	2.53304e-05	2.83005e-05	1.70841e-05	1.71758e-05	2.60051e-05	2.76056e-05	0	4.22038e-05	3.32265e-05	3.24561e-05	2.93071e-05	3.26838e-05	2.24654e-05	3.45589e-05	2.95707e-05	2.53869e-05	2.4758e-05	3.28478e-05
amiB	b4169	P26365	7.42412e-05	4.82759e-05	5.70024e-05	4.23634e-05	5.46233e-05	3.68801e-05	4.9153e-05	8.15778e-05	4.38044e-05	2.82563e-05	0	0	5.5831e-05	5.31264e-05	6.73807e-05	2.76976e-05	5.53147e-05	5.58595e-05	4.94748e-05	6.27921e-05	5.61829e-05	5.80286e-05	0	5.2571e-05	4.80622e-05	5.38067e-05	5.82484e-05	4.42835e-05	2.32376e-05	5.08514e-05
amiC	b2817	P63883	4.03552e-05	8.43857e-05	5.64508e-05	5.18375e-05	3.97125e-05	2.42221e-05	3.89035e-05	4.29506e-05	3.0243e-05	9.98082e-06	4.29504e-05	2.55787e-05	3.27412e-05	3.28758e-05	3.95048e-05	2.66106e-05	2.94496e-05	1.5843e-05	3.76255e-05	5.80407e-05	6.90925e-05	7.01421e-05	2.72205e-05	4.58154e-05	2.71551e-05	3.52454e-05	5.88767e-05	4.54447e-05	4.00223e-05	4.93313e-05
amiD	b0867	P75820	1.18726e-05	1.53933e-05	1.7704e-05	1.66698e-05	9.94319e-06	7.17572e-06	8.98103e-06	1.15772e-05	1.03357e-05	1.36075e-05	0	9.62964e-06	1.29686e-05	9.84099e-06	0	1.07994e-05	9.9402e-06	7.93559e-06	9.71658e-06	0	0	4.43938e-06	1.00712e-05	3.10666e-06	3.10151e-06	3.19064e-06	4.13406e-06	0	3.90359e-06	0
amn	b1982	P0AE12	0.000754756	0.000641912	0.000745237	0.000710181	0.000434469	0.000637267	0.000602241	0.00109598	0.00180591	0.000593599	0.00044819	0.000415513	0.000531401	0.000528575	0.000683423	0.000538543	0.000568466	0.000725085	0.000796764	0.0003174	0.000831693	0.000726434	0.000618617	0.000447632	0.000534054	0.000415918	0.000501545	0.00043561	0.000468372	0.000430245
ampC	b4150	P00811	1.92137e-05	1.64242e-05	1.58731e-05	1.28276e-05	9.69607e-06	8.87485e-06	1.5e-05	1.00305e-05	1.51547e-05	1.00418e-05	2.1459e-05	1.78473e-05	1.22532e-05	1.22844e-05	1.41044e-05	7.54282e-06	1.35967e-05	1.26659e-05	0	1.75477e-05	1.00135e-05	1.6313e-05	2.26376e-05	1.3568e-05	1.48511e-05	1.20359e-05	8.70243e-06	1.07116e-05	1.13672e-05	1.22196e-05
ampD	b0110	P13016	0	0	0	0	0	0	0	0	0	0	0	0	0	0	0	0	0	0	0	0	0	0	0	0	0	0	0	0	0	0
ampE	b0111	P0AE14	0	0	0	0	0	0	0	0	0	0	0	0	0	0	0	0	0	0	0	0	0	0	0	0	0	0	0	0	0	0
ampG	b0433	P0AE16	2.94554e-05	1.7064e-05	0	0	3.03844e-05	0	0	0	0	0	0	0	0	0	0	0	2.79394e-05	0	0	6.7948e-06	0	0	0	0	0	0	0	0	0	0
ampH	b0376	P0AD70	1.61629e-05	3.71179e-05	0	2.7674e-05	0	3.79022e-05	4.6712e-05	3.13788e-05	3.08926e-05	0	0	0	2.09667e-05	2.64533e-05	3.28036e-05	0	3.99419e-05	4.13765e-05	0	3.33969e-05	0	0	0	2.67993e-05	4.43009e-05	3.39435e-05	1.26274e-05	3.55824e-05	3.39645e-05	1.9602e-05
amtB	b0451	P69681	0	0	0	0	0	0	0	0	0	0	1.61337e-05	0	0	0	0.000615035	0	0	0	0	0	0	0	2.02811e-05	0	0	0	0	0	1.14992e-05	0
amyA	b1927	P26612	0	8.38071e-05	7.94551e-05	0.000121661	4.42901e-05	0.000102955	3.76909e-05	0.000142052	8.75174e-05	0.000183813	0.000398903	0.000379699	0.000219242	7.2782e-05	0.000250757	0.000115117	5.92147e-05	1.87765e-05	0.000249592	2.90461e-05	0.000216266	0.000206451	0.000271332	4.25347e-05	4.67161e-05	3.01904e-05	0.000114369	3.99717e-05	5.84449e-05	5.0204e-05
anmK	b1640	P77570	5.16624e-05	0	2.89963e-05	0	5.88108e-05	0	7.86911e-05	4.79754e-05	0.000135811	0.000135821	0.000128777	0	3.92791e-05	0.000133711	0.000103387	8.44426e-05	0.000129275	7.34545e-05	0.000131109	0	8.4388e-05	6.36163e-05	0	0	2.94593e-05	4.14226e-05	0	0	0.000120378	8.42327e-05
ansA	b1767	P0A962	5.89446e-05	3.67062e-05	4.79595e-05	4.04922e-05	6.195e-05	4.46497e-05	5.87814e-05	5.6116e-05	7.90768e-05	4.27384e-05	4.72147e-05	4.47608e-05	5.16043e-05	5.70735e-05	7.5235e-05	3.69727e-05	6.42579e-05	6.04338e-05	3.37949e-05	6.41298e-05	4.382e-05	4.3225e-05	6.51177e-05	6.46194e-05	6.22046e-05	6.73927e-05	5.69782e-05	5.7704e-05	5.11047e-05	6.87716e-05
ansB	b2957	P00805	0	0	0	0	9.23609e-05	5.7185e-05	3.57027e-05	3.18419e-05	0	0.000786986	0.00138552	0.00258993	0	0	0.000992274	0.000861981	0	4.1212e-05	0.00409466	6.39438e-05	0.00372165	0.003819	0	0	2.00221e-05	0	0.00122913	3.14849e-05	0	0
ansP	b1453	P77610	0	0	0	0	0	0	0	0	0	0	0	0	0	0	0	0	0	0	0	0	0	0	0	0	0	0	0	0	0	0
apaG	b0050	P62672	0	5.67227e-05	4.81645e-05	6.10531e-05	4.86691e-05	4.37687e-05	3.1918e-05	3.43227e-05	4.37249e-05	3.84466e-05	2.02837e-05	3.31272e-05	6.06577e-05	3.7893e-05	9.81735e-05	3.62902e-05	4.62783e-05	0	0	0	1.55836e-05	2.16454e-05	6.60148e-05	0	0	0	4.57694e-05	0	0	0
apaH	b0049	P05637	5.48783e-05	5.58103e-05	7.67673e-05	6.90653e-05	6.23434e-05	5.49038e-05	5.58594e-05	5.24796e-05	7.19697e-05	6.44219e-05	5.2451e-05	4.97955e-05	5.44454e-05	4.904e-05	0.000104379	6.42622e-05	6.46098e-05	5.62976e-05	6.31878e-05	6.23884e-05	7.42247e-05	6.79601e-05	5.76085e-05	4.54403e-05	4.97101e-05	4.50798e-05	5.84213e-05	4.77723e-05	5.42542e-05	5.26274e-05
aphA	b4055	P0AE22	2.01447e-05	4.98687e-05	0.000101268	8.50799e-05	0	6.11778e-05	2.07162e-05	0	1.22268e-05	7.53282e-05	0.00018046	0.000116229	7.70859e-05	2.05333e-05	0	8.04721e-05	2.72044e-05	2.0513e-05	0.000183457	9.0243e-05	0.000189849	0.000194961	6.07853e-05	2.31198e-05	2.33322e-05	0	4.89122e-05	2.49676e-05	3.52453e-05	1.16307e-05
appA	b0980	P07102	1.34164e-05	3.24261e-06	6.38403e-06	8.36229e-06	2.46016e-05	1.48426e-06	4.10767e-06	1.2197e-05	1.52206e-05	7.99225e-06	0	3.3899e-05	7.30128e-06	5.77699e-06	0.00013346	8.59074e-06	8.24603e-06	4.25389e-06	2.87515e-05	6.49098e-07	1.51236e-05	1.49169e-05	7.00955e-05	3.78117e-06	5.51317e-06	2.2226e-06	7.27553e-06	1.25116e-05	0	2.77566e-06
appB	b0979	P26458	0	0	0	0	0	0	0	0	0	0	0	0	0	0	0	0	0	0	0	0	0	0	0	0	0	0	0	0	0	0
appC	b0978	P26459	0	0	0	0	0.000168992	0	0	0	0	0	0	6.50205e-05	0	0	0.000132295	0	0	0	0	0	0	0	3.87975e-05	0	0	0	0	0	0	0
appX	b4592	P24244	0	0	0	0	0	0	0	0	0	0	0	0	0	0	0	0	0	0	0	0	0	0	0	0	0	0	0	0	0	0
appY	b0564	P05052	0	0	0	0	0	0	0	0	0	0	0	0	0	0	0	0	0	0	0	0	0	0	0	0	0	0	0	0	0	0
apt	b0469	P69503	0.00031824	0.000320531	0.000272426	0.000244007	0.000248455	0.000203881	0.000409995	0.000227866	0.000281702	0.000197319	0.000253345	0.000143927	0.000205484	0.000318987	0.000183461	0.000199537	0.00032047	0.000216488	0.000162245	0.000406729	0.000220088	0.000259182	0.000190056	0.000349196	0.000329996	0.000396541	0.00023091	0.000357385	0.000358713	0.000352739
aqpZ	b0875	P60844	0	0	0	0	0	0	0	0	0	0	0	0	0	0	0	0	0	0	0	0	0	0	0	0	0	0	0	0	0	0
araA	b0062	P08202	0	0	3.12882e-05	5.106e-05	0	5.10646e-05	0	0	0	0	0	0	0.000137404	0	0	1.17284e-05	0	0	3.26435e-05	0	0	0	0.000117262	0	0	0	4.81959e-05	0	0	0.00384489
araB	b0063	P08204	0	0	0	1.7423e-05	0	1.49095e-05	0	0	0	2.58112e-05	0	0	5.37958e-05	0	0	2.51299e-05	0	0	4.54616e-05	0	0	1.69561e-05	5.53524e-05	0	0	0	0	0	0	0.00267717
araC	b0064	P0A9E0	0	0	4.47569e-05	0	0	0	0	0	0	0	2.38433e-05	0	3.09665e-05	0	0	5.73572e-05	0	0	0	0	4.84828e-05	3.76371e-05	0	0	0	0	4.32055e-05	0	0	0
araD	b0061	P08203	0	0	0	0	0	0	0	0	0	0	0	0	0	0	0	0	0	0	0	0	0	0	0	0	0	0	0	0	0	0
araE	b2841	P0AE24	0	0	0	0	0	0	0	0	0	0	0	0	0	0	0	0	0	0	0	0	0	0	0	0	0	0	0	0	0	0
araF	b1901	P02924	0	1.92381e-07	7.37637e-07	1.08323e-06	0	9.69553e-07	0	2.11237e-07	0	1.74633e-06	7.02937e-07	5.40965e-07	2.57237e-06	0	0	2.81253e-06	0	1.08807e-07	3.78717e-06	3.11138e-07	1.82515e-06	1.51417e-06	2.10745e-06	1.94313e-07	2.79387e-07	0	1.53799e-06	2.09751e-07	2.44005e-07	3.24649e-06
araG	b1900	P0AAF3	0	0	4.42123e-05	5.59546e-05	2.58955e-05	0.000100274	0	2.18729e-05	2.57845e-05	7.96733e-05	0.000138909	0	0.000116964	0	0	9.70785e-05	3.40347e-05	3.34922e-05	8.07049e-05	6.00294e-05	9.4514e-05	9.16263e-05	1.65525e-05	3.13491e-05	5.97846e-05	0	0.000114941	3.7012e-05	4.40921e-05	3.7152e-05
araH	b4460	P0AE26	0	0	2.1162e-05	3.08814e-05	5.11122e-06	0	0	0	0	3.21833e-05	0	0	5.17218e-05	0	0	4.13066e-05	0	0	4.84704e-05	0	5.00858e-05	5.7247e-05	5.44812e-05	0	4.45425e-06	0	2.82355e-05	7.55887e-06	0	0.000161903
araJ	b0396	P23910	0	0	0	0	0	0	0	0	0	0	0	0	0	0	0	0	0	0	0	0	0	0	0	0	0	0	0	0	0	0
arcA	b4401	P0A9Q1	0.000920349	0.00104823	0.00122734	0.00137714	0.0010241	0.00092178	0.000809271	0.000960364	0.00079585	0.00133266	0.00115876	0.00118781	0.00161625	0.000817006	0.00151823	0.00152001	0.000737246	0.000708877	0.00150146	0.000820478	0.00127201	0.00117868	0.00195432	0.0007091	0.000797571	0.000745172	0.00117706	0.000605292	0.000641404	0.000738491
arcB	b3210	P0AEC3	0.000133842	0.000172676	0.000189166	0.000191373	0.000173099	0.000186894	0.000160235	0.000191994	0.000156486	0.000213867	0.000269231	0.000226389	0.000195488	0.000150999	0.000286467	0.000209667	0.000177186	0.000200119	0.000232149	0.000201533	0.000265033	0.000264427	0.000161483	0.000135582	0.000164486	0.000153642	0.000197358	0.000184558	0.000152934	0.000158539
arfA	b4550	P36675	0	0	0	0	0	0	0	0	0	0	0	0	0	0	0	0	0	0	0	0	0	0	0	0	0	0	0	0	0	0
arfB	b0191	P40711	0	0	0	0	0	0	0	0	0	0	0	0	0	0	0	0	0	0	0	0	0	0	0	0	0	0	0	0	0	0
argA	b2818	P0A6C5	0.000346866	0.000347665	0.000434539	0.000359045	0.000607874	0.000320382	0.000449389	0.000517936	0.000573091	0.000372069	2.19141e-05	0	0.000358227	0.00044425	0.000229669	0.000418212	0.000505499	0.000548128	0.000176469	0	0	0	0	0.000559484	0.000472194	0.000485191	0.000380291	0.000481913	0.000469345	0.000426282
argB	b3959	P0A6C8	0.000734064	0.000421518	0.000518225	0.000435411	0.00067343	0.000342852	0.000560969	0.00144951	0.000590718	0.000353305	0.000164475	0.000441552	0.00038355	0.000528797	0.000224356	0.00044376	0.000717245	0.00057537	0.000194007	2.16448e-05	0.000317792	0.00032498	0.000179838	0.000628426	0.000466843	0.000659271	0.000486226	0.000646721	0.000531403	0.000589431
argC	b3958	P11446	0.00028901	0.000185701	0.000227348	0.000174784	0.000243541	0.00013982	0.000222927	0.000520406	0.000227763	0.000154042	8.82704e-05	0	0.000154713	0.000218493	7.75305e-05	0.000185942	0.000278905	0.00021566	0	0	0	0	0.000113942	0.00025849	0.000195063	0.000246646	0.000180328	0.000243306	0.000230631	0.000226826
argD	b3359	P18335	0.00146677	0.00084791	0.00101895	0.000886562	0.00166051	0.000639174	0.00135438	0.00238447	0.00157541	0.000931749	4.58855e-05	3.28028e-05	0.000898282	0.00113169	0.000450967	0.00118489	0.00170976	0.00134664	0	4.06106e-05	0	7.57105e-05	0.000618899	0.0015709	0.00128474	0.00148726	0.00121907	0.00138299	0.0011727	0.00118686
argE	b3957	P23908	0.000573074	0.000461545	0.000475409	0.000408712	0.000327092	0.000297719	0.000524099	0.00107028	0.000427585	0.000302961	0.000111944	0.000107929	0.000335278	0.000453443	0.000265046	0.000340808	0.000414729	0.00060938	0.000126482	9.14536e-05	0.000104966	9.98404e-05	0.000319717	0.000542601	0.000363523	0.000640996	0.000351932	0.000562547	0.000476852	0.000538508
argF	b0273	P06960	0.000276038	0.000449907	0.000417184	0.000323458	0.000271639	0.000312959	0.000249118	0.000588428	0.00030225	0.000286387	0.000275651	5.3745e-06	0.000234648	0.000302827	0.000105565	0.000362994	0.000250561	0.000274365	0	2.22277e-05	3.98329e-05	4.45471e-05	8.82521e-05	0.000297469	0.000197294	0.000280246	0.000261613	0.000276288	0.000336078	0.000245566
argG	b3172	P0A6E4	0.00368387	0.00206481	0.00231191	0.0020045	0.00344185	0.00157079	0.00261205	0.00500994	0.00322811	0.00204933	0.000432181	0.000318094	0.00170908	0.00293289	0.0010575	0.00245074	0.00324419	0.00321394	0.000282647	0.000114854	0.000277303	0.000260847	0.00151778	0.00348164	0.00223604	0.00395396	0.00209606	0.00296167	0.00251581	0.00298857
argH	b3960	P11447	0.000925975	0.000499093	0.000630408	0.000481249	0.000907028	0.000467372	0.000812885	0.00176051	0.000763197	0.000670513	0.000251071	6.09833e-05	0.000432395	0.000831947	0.000303917	0.000789651	0.00111936	0.000880314	8.03301e-05	6.32482e-05	6.42234e-05	7.38118e-05	0.0003895	0.000952165	0.000566338	0.00106396	0.000467058	0.000934976	0.00080042	0.000845889
argI	b4254	P04391	0.000520011	0.00079736	0.000703279	0.00063861	0.000505371	0.00069029	0.000511827	0.00117011	0.000565947	0.000448359	0.000579588	0	0.000451116	0.000590424	0.00025015	0.000591095	0.000483897	0.000470777	0	0	8.9687e-05	4.22616e-05	0.000164195	0.000611619	0.000411804	0.00050559	0.000445366	0.000577865	0.000710349	0.000494708
argK	b2918	P27254	0	0	0	0	0	0	0	0	0	0	0	0	0	0	0	0	0	0	0	0	0	0	0	0	0	0	0	0	0	0
argO	b2923	P11667	0	0	0	0	0	0	0	0	0	0	0	0	0	0	0	0	0	0	0	0	0	0	0	0	0	0	0	0	0	0
argP	b2916	P0A8S1	0.0001462	0.000141358	0.000145033	0.000140623	0.000166653	0.000123545	0.000159334	0.000204168	0.000136803	0.000144167	8.7226e-05	6.02915e-05	0.000110872	0.000147635	0.000152615	0.000158093	0.000138961	0.000150849	9.84189e-05	8.47112e-05	0.000101279	9.82025e-05	0.000113179	0.000129599	0.000122524	0.00012577	0.000117143	0.000124585	0.000121404	0.000117308
argR	b3237	P0A6D0	0.000135397	8.95562e-05	0.000115086	0.000105416	6.04753e-05	0.000168429	0.000155694	0.000195073	8.53933e-05	0.00011621	0.000191316	0.000113195	0.000192144	0.000144537	0.000139857	0.000145201	0.000113351	0.000139292	0.000160644	0.000124686	0.000115476	0.000112727	0.000116186	0.000140515	0.000102391	0.000117011	0.000119728	0.000182594	0.000145065	0.000115059
argS	b1876	P11875	0.000712662	0.000557004	0.000508301	0.000503381	0.000587697	0.000464097	0.000709634	0.000537341	0.000671559	0.00042074	0.000465119	0.00034554	0.000435718	0.000605929	0.000552475	0.000427794	0.000596826	0.000587232	0.000408116	0.000841203	0.000467333	0.000469077	0.000399686	0.000634396	0.000535767	0.000747309	0.000494351	0.000646753	0.000594338	0.000676876
argT	b2310	P09551	0.000465861	0.000594672	0.00142815	0.00209363	8.6297e-05	0.00122548	0.000541441	0.000792461	0.000551078	0.00158477	0	0.000512086	0.00277226	0.00051618	0.0029002	0.00209019	0.00047547	0.000377577	0.00228585	0.000141737	0.000907685	0.00087272	0.0018565	0.000447439	0.000913553	0.000371063	0.00177385	0.000499243	0.000588249	0.000472177
ariR	b1166	P75993	0	0	0	0	0	0	0	0	0	0	0	0	0	0	0	0	0	0	0	0	0	0	0	0	0	0	0	0	0	0
arnA	b2255	P77398	0.000360056	0.000281545	0.000637065	0.000578892	0.00042908	0.000104297	0.000114932	6.01806e-05	0.000683162	0	0.000457248	5.82541e-05	0.000383929	0.000335035	0.00036978	2.7011e-05	0	0.000133872	0	0.000151204	5.61918e-05	2.91689e-05	0.000147733	0.00030849	6.18666e-05	9.22548e-05	0.000405181	9.97155e-05	0.000146663	0.000373268
arnB	b2253	P77690	0.00078549	0.000456595	0.000880001	0.000959851	0.000472766	0	0	4.81866e-05	0.000584638	0	0.000419075	6.47749e-05	0.00055176	0.000420603	0.000437593	3.57011e-05	0	0	0	0	0	0	0.000383544	0.000352174	0	9.01164e-05	0.000530118	0	0	0.000335366
arnC	b2254	P77757	0.000190488	0.000111446	0.000188405	0.000180447	0.000146573	0	0	2.03462e-05	0.000219356	0	0.000120752	0	0.000106135	0.000123937	0.00014167	0	0	0	0	0	0	2.79114e-06	0.000136948	9.44466e-05	0	3.10934e-05	0.000118522	0	0	0.000117434
arnD	b2256	P76472	8.81814e-06	7.49338e-06	9.43261e-06	9.00952e-06	8.21143e-06	0	0	0	1.001e-05	0	1.96849e-06	0	8.37463e-06	7.33698e-06	6.54426e-06	0	0	0	0	0	0	0	0	7.19054e-06	0	0	8.36661e-06	0	0	6.98379e-06
arnE	b4544	Q47377	0	0	0	0	0	0	0	0	0	0	0	0	0	0	0	0	0	0	0	0	0	0	0	0	0	0	0	0	0	0
arnF	b2258	P76474	0	0	0	0	0	0	0	0	0	0	0	0	0	0	0	0	0	0	0	0	0	0	0	0	0	0	0	0	0	0
arnT	b2257	P76473	0	0	0	0	0	0	0	0	0	0	0	0	0	0	0	0	0	0	0	0	0	0	0	0	0	0	0	0	0	0
aroA	b0908	P0A6D3	0.000543327	0.000303889	0.000304839	0.000294248	0.00066067	0.00027135	0.000473427	0.000757974	0.000634376	0.000286557	0.000132789	7.17174e-05	0.000206273	0.000473058	0.000445049	0.000312966	0.000612745	0.000522225	6.68967e-05	0.000125104	9.38265e-05	8.08723e-05	0.000265983	0.000482967	0.000427387	0.000632321	0.000281905	0.00046914	0.000451962	0.000623771
aroB	b3389	P07639	0.000205438	0.000129936	0.000133329	0.000136257	0.000177227	0.000129803	0.00015698	0.000272714	0.000177911	0.000125325	0.000139931	7.24385e-05	0.000147965	0.000128781	0.00021261	0.000113158	0.000149719	0.000165923	0.000103929	0.000107911	0.000118736	0.000117799	0.000114215	0.000141265	0.000172476	0.000131765	0.000172869	0.000131686	0.00013242	0.000136234
aroC	b2329	P12008	0.000370047	0.000453754	0.000419339	0.000426818	0.000352053	0.000381186	0.000432584	0.000463454	0.000383062	0.000337538	0.000282683	0.000159881	0.000327052	0.000367512	0.000386652	0.000361303	0.000372962	0.000389381	0.000273807	0.00020621	0.000262725	0.000240834	0.000225308	0.000374587	0.000361829	0.000340509	0.000349599	0.000367626	0.000381556	0.000373387
aroD	b1693	P05194	0.000121726	7.08827e-05	7.52399e-05	7.81289e-05	0.000139065	7.06416e-05	0.000110807	0.000218102	0.000127392	7.9315e-05	5.47855e-05	2.61423e-05	9.04086e-05	0.000112491	0.000143945	7.76052e-05	0.00011127	0.000118269	5.27604e-05	4.75866e-05	5.70755e-05	6.01064e-05	6.57976e-05	8.43726e-05	9.16632e-05	8.72712e-05	8.79529e-05	7.68299e-05	7.50407e-05	9.31564e-05
aroE	b3281	P15770	9.61349e-05	8.80463e-05	8.08474e-05	8.47673e-05	5.90356e-05	6.46924e-05	8.31038e-05	9.60893e-05	8.24231e-05	6.89024e-05	9.90006e-05	5.62001e-05	6.2232e-05	7.8262e-05	8.64498e-05	6.57632e-05	7.70247e-05	6.48248e-05	7.81692e-05	8.89627e-05	8.34147e-05	7.83819e-05	9.0283e-05	8.03366e-05	7.93592e-05	8.59494e-05	7.90788e-05	8.01626e-05	7.84701e-05	9.35806e-05
aroF	b2601	P00888	0.00017682	0.000136471	0.000304734	0.000221394	0.000634806	0.00103888	0.000366039	0.00012965	0.000493629	0.000405853	0.000105127	0	0.000400671	0.00267374	8.80696e-05	0.000538417	0.000949677	0.0022498	0	6.07178e-05	6.50862e-05	6.21966e-05	0	0.000420632	0.000279806	0.000382414	0.000340876	0.000605015	0.000250317	0.000204856
aroG	b0754	P0AB91	0.00122476	0.000756528	0.000877275	0.000789491	0.00137939	0.00102907	0.00147616	0.00134081	0.00129346	0.000883565	0.000170334	0.000258613	0.000559694	0.00146397	0.000721148	0.00109719	0.00172314	0.00143424	0.000276654	0.000248556	0.000228963	0.00023403	0.000985853	0.00132934	0.00101891	0.00161605	0.000591946	0.00135852	0.00122333	0.00129045
aroH	b1704	P00887	0.000184699	9.41201e-05	0.00011096	0.000100892	0.000170762	0.00013207	0.00017973	0.000114766	0.000167799	0.000113919	8.88497e-05	5.33182e-05	8.19505e-05	0.000228236	0.000219468	0.00011337	0.000171794	0.000357635	7.76527e-05	0.000105019	8.70759e-05	9.17867e-05	0.000107038	0.00013928	0.000110505	0.000147714	9.80512e-05	0.000161654	0.000127192	0.000142112
aroK	b3390	P0A6D7	0.000605678	0.000445974	0.000397758	0.000362948	0.000469393	0.000337792	0.000547777	0.000345412	0.000389614	0.000277632	0.000336277	0.000153385	0.000352905	0.000473425	0.00028027	0.00031422	0.000468143	0.000579299	0.00026751	0.000605736	0.000313595	0.000345486	0.000117233	0.00052605	0.00042612	0.000528779	0.000393902	0.000480141	0.000436181	0.000469253
aroL	b0388	P0A6E1	6.07693e-05	4.48413e-05	6.43263e-05	5.70155e-05	7.95777e-05	8.19572e-05	7.12382e-05	4.60847e-05	7.32571e-05	5.19418e-05	3.55905e-05	1.83593e-05	6.12931e-05	6.66545e-05	4.02695e-05	5.62262e-05	8.06554e-05	8.14908e-05	2.14597e-05	2.08555e-05	2.61294e-05	2.43999e-05	2.36503e-05	5.86225e-05	5.14776e-05	5.96102e-05	7.36013e-05	6.05662e-05	6.40198e-05	5.72613e-05
aroM	b0390	P0AE28	0	0	0	0	0	0	0	0	0	0	0	0	0	0	0	0	0	0	0	0	0	0	0	0	0	0	0	0	0	0
aroP	b0112	P15993	0.000295559	0.000166293	0.000285611	0.000258269	0.000524749	0.000367763	0.000391001	0.00042074	0.000443567	0.000270418	4.81326e-05	0	0.000374871	0.000489758	0.00027998	0.000373791	0.00049327	0.000553668	0	0	0	0	0.000344104	0.000387205	0.000362074	0.000329154	0.000417957	0.00039732	0.000342791	0.000338473
arpA	b4017	P23325	0	0	0	0	0	0	0	0	0	0	0	0	0	0	0	0	0	0	0	0	0	0	0	0	0	0	0	0	0	0
arpB_1	b1720	P76205	0	0	0	0	0	0	0	0	0	0	0	0	0	0	0	0	0	0	0	0	0	0	0	0	0	0	0	0	0	0
arpB_2	b1721		0	0	0	0	0	0	0	0	0	0	0	0	0	0	0	0	0	0	0	0	0	0	0	0	0	0	0	0	0	0
arsB	b3502	P0AB93	0	0	0	0	0	0	0	0	0	0	0	0	0	0	0	0	0	0	0	0	0	0	0	0	0	0	0	0	0	0
arsC	b3503	P0AB96	1.2386e-05	0	0	0	0	1.01881e-05	1.37236e-05	2.4059e-05	1.79096e-05	0	1.55506e-05	1.60233e-05	1.69738e-05	1.52702e-05	2.06345e-05	1.56841e-05	0	1.26238e-05	1.65866e-05	7.51342e-06	1.95819e-05	1.95444e-05	2.21964e-05	1.15397e-05	1.49428e-05	0	1.65585e-05	0	0	2.01313e-05
arsR	b3501	P37309	0	0	0	0	0	0	0	0	0	0	0	0	0	0	0	0	0	0	0	0	0	0	0	0	0	0	0	0	0	0
artI	b0863	P30859	0.00052077	0.000739892	0.000781029	0.000751609	0.000571311	0.000440813	0.00066187	0.000342063	0.000543749	0.000608538	0.000421226	0.000671626	0.000567839	0.000406221	0.000493292	0.000638761	0.000484004	0.000556838	0.000849742	0.000237036	0.000523001	0.000484324	0.00045063	0.000443584	0.000516403	0.000436403	0.000513728	0.000508748	0.000478815	0.000370255
artJ	b0860	P30860	0.00174455	0.000813465	0.00132188	0.00112056	0.00151059	0.000804751	0.00130971	0.00205565	0.00142523	0.00113859	0.000139425	3.55665e-05	0.00100719	0.00113976	0.000282074	0.00139493	0.00129001	0.00160865	5.3111e-05	3.58747e-05	5.12753e-05	4.96297e-05	0.000637457	0.00148045	0.00121188	0.00125138	0.00125792	0.00117095	0.00117022	0.00112009
artM	b0861	P0AE30	0	3.73684e-05	2.50398e-05	2.41016e-05	1.67528e-05	1.39715e-05	0	1.31453e-05	1.69275e-05	1.52979e-05	0	0	1.32189e-05	0	9.36665e-06	1.02589e-05	0	0	9.21293e-06	0	0	0	0	0	0	0	0	0	0	0
artP	b0864	P0AAF6	0.000112862	0.000244995	0.000155319	0.000155307	0.000119113	8.37342e-05	0.000145261	8.08884e-05	9.83331e-05	0.000108858	4.83561e-05	5.33731e-05	8.768e-05	9.32531e-05	0.000110448	0.000128205	0.000111864	9.15212e-05	7.18581e-05	6.59041e-05	5.93275e-05	6.15591e-05	8.20837e-05	0.000100727	9.71896e-05	0.00013396	9.01652e-05	0.000130204	0.000104348	9.23056e-05
artQ	b0862	P0AE34	2.23502e-05	3.78439e-05	2.7223e-05	2.80464e-05	2.02979e-05	1.54242e-05	2.49963e-05	1.533e-05	0	2.87939e-05	1.17082e-05	0	1.47035e-05	1.54488e-05	2.33751e-05	2.651e-05	2.02291e-05	1.76822e-05	2.08428e-05	1.44028e-05	1.51436e-05	1.76162e-05	1.59507e-05	1.69791e-05	1.98589e-05	2.54347e-05	1.76891e-05	0	2.34272e-05	0
ascB	b2716	P24240	0	0	0	0	0	0	0	0	0	0	0	0	0	0	0	0	0	0	0	0	0	0	0	0	0	0	0	0	0	0
ascF	b2715	P24241	0	0	0	0	0	0	0	0	0	0	0	0	0	0	0	0	0	0	0	0	0	0	0	0	0	0	0	0	0	0
ascG	b2714	P24242	0	0	0	0	0	0	0	0	0	0	0	0	0	0	0	0	0	0	0	0	0	0	0	0	0	0	0	0	0	0
asd	b3433	P0A9Q9	0.00291046	0.00152111	0.00168221	0.00173446	0.00347433	0.00279544	0.00238671	0.00674626	0.00247682	0.00153187	0.000802288	0.000666755	0.00154734	0.00247826	0.00115022	0.00174219	0.00301126	0.0022986	0.000521059	0.000457393	0.000659289	0.000558387	0.00213212	0.00246305	0.00196387	0.00202926	0.00163976	0.00212414	0.00171145	0.00202742
aslA	b3801	P25549	0	0	0	0	0	0	0	0	0	0	0	0	0	0	0	0	0	0	0	0	0	0	0	0	0	0	0	0	0	0
aslB	b3800	P25550	0	0	0	0	0	0	0	0	0	0	0	0	0	0	0	0	0	0	0	0	0	0	0	0	0	0	0	0	0	0
asmA	b2064	P28249	4.93774e-05	7.00186e-05	7.2525e-05	7.06094e-05	5.59254e-05	5.63914e-05	4.64056e-05	5.11141e-05	5.36259e-05	6.92278e-05	4.48595e-05	2.86224e-05	5.91171e-05	4.67653e-05	7.49288e-05	7.06611e-05	4.41066e-05	4.62589e-05	6.55466e-05	3.66095e-05	5.71612e-05	5.25585e-05	4.4058e-05	4.30472e-05	4.68777e-05	3.83112e-05	5.99081e-05	4.06655e-05	4.62532e-05	4.20254e-05
asnA	b3744	P00963	0.000177463	0.000156639	0.000201256	0.000140581	0.00039469	0.000150256	0.000301075	0.00121887	0.000233029	0.000174593	0.000540699	1.07288e-05	0.000176506	0.000223763	9.30672e-05	0.000185409	0.000330743	0.000338743	0.000108659	4.91408e-05	0.0006037	0.000637987	2.37105e-05	0.000318647	0.0002878	0.000262879	0.000280217	0.000340178	0.000220928	0.000292505
asnB	b0674	P22106	0.00053515	0.000374611	0.000355298	0.000338028	0.000669486	0.000291816	0.000465459	0.00101933	0.000424011	0.000364746	0.000455451	0.000143682	0.00029897	0.00041799	0.00124687	0.000371941	0.000460968	0.000487164	0.000308096	0.00014434	0.000465235	0.000483684	0.000219587	0.00045756	0.000411735	0.00043905	0.000394598	0.00039235	0.000356076	0.000446578
asnC	b3743	P0ACI6	2.16817e-05	2.0606e-05	2.0851e-05	1.8978e-05	1.96268e-05	2.08693e-05	2.19674e-05	2.22536e-05	1.97658e-05	3.48665e-05	2.06406e-05	2.77349e-05	2.01134e-05	2.01969e-05	1.56397e-05	2.01239e-05	2.31688e-05	2.2133e-05	2.27866e-05	2.84849e-05	2.24899e-05	2.45393e-05	2.54842e-05	2.23135e-05	2.37171e-05	2.40757e-05	1.92984e-05	2.25929e-05	0	2.56168e-05
asnS	b0930	P0A8M0	0.00162724	0.00123185	0.000935888	0.000874916	0.00121828	0.000763493	0.001143	0.00113148	0.00138999	0.00092727	0.000733498	0.000576739	0.000828182	0.00136178	0.000932676	0.000896082	0.00129555	0.00186741	0.00063475	0.00128283	0.000776457	0.000798486	0.00105456	0.00132575	0.00106799	0.0013662	0.000948388	0.00114777	0.0010771	0.00144677
aspA	b4139	P0AC38	3.74933e-05	0.000260497	0.000332186	0.000340654	8.91051e-05	0.000241797	4.17421e-05	3.30302e-05	2.8598e-05	0.000209295	0.00291628	0.000889548	0.000238064	3.56308e-05	2.94907e-05	0.000272879	3.41078e-05	7.25447e-05	0.00174243	0.00117089	0.0020299	0.00203291	0.000155109	6.5429e-05	0.00011979	2.04906e-05	0.000236511	8.86439e-05	0.000107721	3.96902e-05
aspC	b0928	P00509	0.00232604	0.00214223	0.00256317	0.00271682	0.0027035	0.00301482	0.00255345	0.00388909	0.00493631	0.00223708	0.00210006	0.000980621	0.00229683	0.00262214	0.00339614	0.00228557	0.00357815	0.0035145	0.00151239	0.00110546	0.00164614	0.0015684	0.00228783	0.00261045	0.00279914	0.00206085	0.00271485	0.00249082	0.00305047	0.00273034
aspS	b1866	P21889	0.00163825	0.00160161	0.00153704	0.00149112	0.00172793	0.00151909	0.00183168	0.00144538	0.00167565	0.00158145	0.00149724	0.00138689	0.00128652	0.00157001	0.00142373	0.00151971	0.0017681	0.00210289	0.00143078	0.00181798	0.00148702	0.00147343	0.00125601	0.00152644	0.00145674	0.00163182	0.0014641	0.00159363	0.00148784	0.00156495
asr	b1597	P36560	0	0	0	0	0	0	0	0	0	0	0	0	0	0	0	0	0	0	0	0	0	0	0	0	0	0	0	0	0	0
astA	b1747	P0AE37	0	3.50123e-05	3.91018e-05	4.31066e-05	0	3.76988e-05	0	0	0	4.91274e-05	0	0.000125317	5.19266e-05	2.54735e-05	0.000246226	3.61173e-05	0	0	0.000371884	1.99949e-05	9.73307e-05	8.49789e-05	3.66984e-05	0	0	0	4.12928e-05	0	0	0
astB	b1745	P76216	0	5.54938e-05	4.90298e-05	5.57355e-05	0	5.24322e-05	0	4.52418e-05	2.31117e-05	8.02447e-05	0.000130415	0.000230219	6.76759e-05	1.24067e-05	0.000451016	4.96678e-05	0	0	0.000319051	3.18271e-05	0.000135833	0.000113102	6.9276e-05	0	0	0	3.55583e-05	0	0	0
astC	b1748	P77581	0.000346995	0.000362521	0.000405569	0.000463983	0	0.000456954	0.000222289	0.000365621	0.000176585	0.000447147	0.000777108	0.00161386	0.000565355	0.000303306	0.00191608	0.000315868	0.000300016	0	0.00242465	0.000277804	0.000733062	0.000685609	0.000557088	0	0.000279584	0.000128818	0.000250354	0.000305084	0	0
astD	b1746	P76217	5.30099e-05	5.76578e-05	6.56014e-05	7.11501e-05	0	6.40176e-05	2.72021e-05	5.14214e-05	0	9.58681e-05	0.000219076	0.000329566	9.71311e-05	4.40882e-05	0.000512514	8.50064e-05	0	0	0.000511893	3.98737e-05	0.0001482	0.000142835	0.000162698	0	5.36008e-05	0	4.7e-05	3.41899e-05	0	0
astE	b1744	P76215	0	0	1.30157e-05	1.60519e-05	0	1.34454e-05	0	1.1654e-05	0	1.76613e-05	4.03657e-05	0.000100517	1.87986e-05	8.94014e-06	0.000142939	1.1531e-05	0	0	0.000104981	1.06219e-05	3.69312e-05	3.35803e-05	3.20983e-05	6.09618e-06	1.15491e-05	0	1.03197e-05	0	0	0
atl	b0454	P0AFP2	0	0	0	0	0	0	0	0	0	0	0	0	0	0	0	0	0	0	0	0	0	0	0	0	0	0	0	0	0	0
atoA	b2222	P76459	0	0	0	0	0	0	0	0	0	0	0	0	0	0	0	0	0	0	0	0	0	0	0	0	0	0	0	0	0	0
atoB	b2224	P76461	0	0	0	0	0	0	0	0	0	0	0	0	0	0	0	0	0	0	0	0	0	0	0	0	0	0	0	0	0	0
atoC	b2220	Q06065	0	0	1.65536e-05	1.9772e-05	0	2.32346e-05	0	0	0	2.28705e-05	1.63366e-05	0	1.94442e-05	0	1.32908e-05	2.2983e-05	0	0	2.21476e-05	0	2.91864e-05	2.34809e-05	0	0	1.56985e-05	0	1.98964e-05	0	0	0
atoD	b2221	P76458	0	0	0	0	0	0	0	0	0	0	0	0	0	0	0	0	0	0	0	0	0	0	0	0	0	0	0	0	0	0
atoE	b2223	P76460	0	0	0	0	0	0	0	0	0	0	0	0	0	0	0	0	0	0	0	0	0	0	0	0	0	0	0	0	0	0
atoS	b2219	Q06067	0	0	0	0	0	0	0	0	0	0	0	0	0	0	0	0	0	0	0	0	0	0	0	0	0	0	0	0	0	0
atpA	b3734	P0ABB0	0.00417121	0.00286596	0.00311414	0.00333764	0.00485501	0.00491692	0.00392055	0.00349215	0.00505207	0.00358592	0.00411517	0.00206205	0.00443752	0.00390547	0.00354484	0.00438898	0.00408521	0.00470722	0.00380101	0.00436597	0.00403269	0.00393414	0.00350163	0.00479106	0.0054768	0.00319461	0.00529801	0.00446854	0.00470942	0.00371141
atpB	b3738	P0AB98	7.32775e-05	5.22523e-05	5.73287e-05	5.47081e-05	9.46333e-05	8.85597e-05	6.80355e-05	7.27532e-05	9.62215e-05	8.39997e-05	9.94153e-05	5.60244e-05	7.12985e-05	6.88238e-05	6.85504e-05	9.23927e-05	7.31027e-05	9.54812e-05	0.000110902	9.18913e-05	0.000107363	9.69109e-05	7.65602e-05	9.65026e-05	9.80602e-05	6.06067e-05	9.69544e-05	8.01495e-05	8.6696e-05	7.53061e-05
atpC	b3731	P0A6E6	0.000616464	0.000469879	0.000482496	0.000499013	0.00079145	0.000707	0.000548807	0.000483686	0.00080011	0.00058369	0.000834637	0.000356802	0.000666068	0.000592268	0.000537012	0.000693888	0.00063981	0.000724485	0.000695689	0.000723874	0.000806347	0.000758868	0.000498363	0.000673663	0.000758076	0.000463111	0.000723916	0.000587552	0.000696253	0.000525229
atpD	b3732	P0ABB4	0.00261983	0.00188678	0.00198001	0.00197129	0.00307604	0.00303781	0.00240602	0.00222862	0.0033849	0.00296699	0.00324585	0.00159774	0.00274252	0.00259371	0.00224089	0.00322982	0.00269345	0.0032118	0.002856	0.00329333	0.00310442	0.00313705	0.00232737	0.00310199	0.00338	0.0021399	0.00329584	0.00276263	0.00302178	0.00246262
atpE	b3737	P68699	0.0022331	0.00126255	0.000900043	0.000936949	0.0241675	0.00119687	0.00185911	0.00241564	0.00189954	0.00596859	0.00102869	0.000187639	0.00293048	0.00236828	0.00203137	0.00414365	0.00466476	0.00672555	0.000198591	0.00761737	0.00075632	0.000664601	0.00265626	0.00179139	0.00177594	0.00132364	0.00202839	0.00171565	0.000863178	0.00134287
atpF	b3736	P0ABA0	0.000721601	0.00046344	0.000522968	0.000517145	0.000861016	0.00079854	0.000624449	0.00052781	0.000925605	0.000790482	0.000905676	0.00045116	0.000753419	0.000676273	0.000592024	0.000836226	0.000746893	0.000840728	0.000721445	0.000744006	0.000769156	0.000760939	0.000634746	0.000819871	0.000948764	0.000531439	0.000846477	0.000718196	0.000818477	0.000654883
atpG	b3733	P0ABA6	0.000778012	0.000561701	0.000609457	0.000599588	0.000881889	0.00090999	0.000698804	0.000683775	0.000942125	0.000916561	0.000906819	0.00043323	0.000836626	0.000785225	0.000746911	0.00107978	0.00083622	0.000965824	0.00072605	0.000918118	0.000818464	0.000855026	0.000690429	0.000905746	0.000987869	0.000598203	0.000966093	0.00083545	0.000927898	0.000693987
atpH	b3735	P0ABA4	0.000412854	0.000302395	0.000310292	0.000331418	0.000526743	0.00050704	0.00038151	0.000330148	0.00051369	0.0004096	0.000458688	0.000237414	0.000451966	0.000377699	0.000357784	0.000408436	0.00041575	0.000463059	0.00038937	0.000453446	0.000427788	0.000442445	0.000367764	0.000463135	0.000515961	0.000298473	0.000513877	0.000408546	0.000462029	0.000382069
atpI	b3739	P0ABC0	0	0	0	0	0	0	0	0	0	0	0	0	0	0	0	0	0	0	0	0	0	0	0	0	0	0	0	0	0	0
avtA	b3572	P09053	0.000451571	0.000523397	0.000440331	0.000489575	0.00033341	0.000409069	0.000434422	0.000608737	0.000438883	0.000217342	0.000108533	9.01853e-05	0.000270453	0.000353683	0.000398058	0.000245315	0.000440215	0.000386474	9.03367e-05	0.000232243	0.000172332	0.00013873	0	0.000379133	0.000313109	0.000430126	0.00031993	0.000353581	0.000355777	0.000373225
azoR	b1412	P41407	0.000148751	9.5223e-05	7.84164e-05	8.99251e-05	0.000110398	6.75927e-05	9.49927e-05	0.000687491	0.00012794	4.09002e-05	7.97994e-05	2.20245e-05	6.85052e-05	0.000108567	0.000135758	3.32011e-05	0.000100902	0.000122357	3.03458e-05	4.98367e-05	5.25775e-05	4.84561e-05	7.24569e-05	8.42598e-05	8.04192e-05	8.58413e-05	8.73944e-05	9.01373e-05	7.26869e-05	0.000444927
azuC	b4663	C1P605	0	0	0	0	0	0	0	0	0	0	0	0	0	0	0	0	0	0	0	0	0	0	0	0	0	0	0	0	0	0
bacA	b3057	P60932	0	0	0	0	0	0	0	0	0	0	0	0	0	0	0	0	0	0	0	0	0	0	0	0	0	0	0	0	0	0
baeR	b2079	P69228	5.26699e-05	5.65817e-05	4.30036e-05	4.62171e-05	3.75817e-05	2.66793e-05	3.61156e-05	6.60132e-05	3.89146e-05	3.70376e-05	3.23192e-05	2.86016e-05	3.66905e-05	3.99803e-05	4.93112e-05	3.84351e-05	4.10904e-05	4.19727e-05	3.49293e-05	3.27061e-05	3.2936e-05	3.29688e-05	4.03856e-05	3.36192e-05	3.37419e-05	3.36543e-05	3.7551e-05	3.13741e-05	3.40432e-05	3.36473e-05
baeS	b2078	P30847	0	1.47084e-05	7.997e-06	0	5.52734e-06	0	0	1.89757e-05	2.96604e-05	6.34876e-06	0	0	1.78104e-05	1.82578e-05	3.30733e-05	0	0	1.6155e-05	0	0	0	0	2.16848e-05	0	0	2.07029e-05	0	0	0	0
bamA	b0177	P0A940	0.00182591	0.00159338	0.00199149	0.00173933	0.00199777	0.0019226	0.00182303	0.00182517	0.00203891	0.00180819	0.00245366	0.00141679	0.0021782	0.0018387	0.0016302	0.00182542	0.00175695	0.00158834	0.00153262	0.00197447	0.00194356	0.00191167	0.00180152	0.00194245	0.00203198	0.0016578	0.00235938	0.00161192	0.00174242	0.00183164
bamB	b2512	P77774	0.000452767	0.000445297	0.000447067	0.000437878	0.000438727	0.00041409	0.000481506	0.000414237	0.000486659	0.000495972	0.000586784	0.000345279	0.000407612	0.000426289	0.000526092	0.000451089	0.000385572	0.000424239	0.000465383	0.000471012	0.000497726	0.00048682	0.000340499	0.000423551	0.000438041	0.000407352	0.000480382	0.00037894	0.000391097	0.000402245
bamC	b2477	P0A903	0.000386673	0.000470189	0.00045838	0.000456256	0.000363636	0.000374982	0.000442518	0.000439044	0.000363259	0.000426396	0.000426839	0.000240416	0.000365577	0.0003761	0.000470891	0.000477414	0.000331055	0.000402248	0.000478208	0.000379053	0.000469032	0.000465299	0.000277438	0.000354271	0.000373475	0.000334736	0.000428215	0.00032498	0.000327084	0.000324267
bamD	b2595	P0AC02	0.000436445	0.000423685	0.000435735	0.000415477	0.000437374	0.000398323	0.00043736	0.000378939	0.00050752	0.000454435	0.000496955	0.00045789	0.000425806	0.000429112	0.000482467	0.000421625	0.000392913	0.000446903	0.000412746	0.000445988	0.000463231	0.000441796	0.000326699	0.000445326	0.000418523	0.000373722	0.000447454	0.000361485	0.00038011	0.000361265
bamE	b2617	P0A937	0.000132631	0.000132707	0.000142791	0.000124716	0.000120656	0.000134555	0.000159076	0.000143823	0.000152616	0.000167619	0.00016747	0.000130531	0.000121719	0.000127241	0.000152804	0.000161885	0.000111333	0.000135146	0.000172438	0.000116758	0.00015322	0.000148871	0.000120077	0.000116859	0.000124221	0.00010676	0.00013097	9.5425e-05	0.000110871	0.000114518
barA	b2786	P0AEC5	1.52982e-05	2.38921e-05	2.31262e-05	2.25307e-05	2.14331e-05	1.71651e-05	1.7019e-05	2.05085e-05	2.18265e-05	2.29982e-05	3.06482e-05	1.17481e-05	2.02811e-05	2.2105e-05	3.31185e-05	1.92152e-05	1.5384e-05	2.11356e-05	2.00342e-05	2.05157e-05	2.09074e-05	1.62828e-05	1.74046e-05	1.30688e-05	1.90817e-05	1.67858e-05	1.78976e-05	1.0539e-05	1.49534e-05	1.51132e-05
basR	b4113	P30843	0.000295255	0.000173019	0.000286908	0.000282263	0.000262215	4.58665e-05	4.64609e-05	8.23285e-05	0.000301291	2.46016e-05	0.000109609	2.9568e-05	0.000254173	0.000233851	0.00014228	2.2627e-05	2.26795e-05	3.31316e-05	5.42346e-05	3.73503e-05	4.6929e-05	3.61589e-05	0.000218442	0.000165903	2.52626e-05	8.92192e-05	0.000242594	0	0	0.000207231
basS	b4112	P30844	0.000447579	0.00030914	0.000430461	0.000352176	0.000368085	0	0	0.000120536	0.000433931	0	0.000303672	0	0.000431783	0.000429677	0.000341235	0	0	0	0	0	0	0	0.000327041	0.000437251	0	0.000210563	0.000434606	0	0	0.00043581
bax	b3570	P27297	0	0	7.2559e-05	0.000131258	0	4.72365e-05	0	0	0	0	0	0	0	0	0	0	0	0	0	0	0	0	0	0	5.76397e-05	0	0	0	0	0
bcp	b2480	P0AE52	0.000550371	0.000402085	0.000503881	0.000465607	0.000685516	0.000493785	0.0006474	0.0010612	0.000697579	0.000543764	0.000308641	0.000242858	0.000516653	0.000707857	0.000931459	0.000625093	0.000613796	0.000682278	0.000594408	0.000578508	0.000644714	0.000587857	0.000546482	0.000598062	0.0006422	0.000733245	0.000540508	0.000523089	0.000537118	0.000697041
bcr	b2182	P28246	0	0	0	0	0	0	0	0	0	0	0	0	0	0	0	0	0	0	0	0	0	0	0	0	0	0	0	0	0	0
bcsA	b3533	P37653	0	0	0	0	0	0	0	0	0	0	0	0	0	0	0	0	0	0	0	0	0	0	0	0	0	0	0	0	0	0
bcsB	b3532	P37652	9.15921e-05	7.28076e-05	5.80553e-05	6.42974e-05	7.10637e-05	5.46876e-05	7.09371e-05	0.00014828	0.000115696	6.60299e-05	0.000432147	0	8.88109e-05	9.62016e-05	0.000146332	6.64177e-05	8.78764e-05	9.83275e-05	1.47409e-05	5.86545e-05	6.31054e-05	4.53738e-05	0	7.671e-05	8.332e-05	8.4111e-05	8.79601e-05	6.94075e-05	5.57394e-05	8.6912e-05
bcsC	b3530	P37650	1.34498e-05	1.39732e-05	7.60478e-06	0	2.6404e-05	1.45186e-05	1.0156e-05	2.1778e-05	1.74093e-05	1.0874e-05	4.30238e-05	0	1.56381e-05	1.65197e-05	2.72691e-05	1.45738e-05	1.53817e-05	1.41005e-05	0	1.10155e-05	0	0	0	1.12683e-05	7.87608e-06	1.10532e-05	1.26634e-05	7.01027e-06	0	1.31773e-05
bcsE	b3536	P37657	5.05866e-05	0	0	0	0	0	6.34356e-05	6.8655e-05	5.43205e-05	0	0.000213082	0	3.47543e-05	5.37082e-05	5.34907e-05	0	0	0	0	0	0	0	0	0	0	7.61302e-05	0	0	0	0
bcsF	b3537	P0ADJ5	0	0	0	0	0	0	0	0	0	0	0	0	0	0	0	0	0	0	0	0	0	0	0	0	0	0	0	0	0	0
bcsG	b3538	P37659	3.03728e-05	1.83317e-05	1.87339e-05	2.13809e-05	3.02766e-05	1.69211e-05	2.22887e-05	4.18612e-05	4.03017e-05	2.50989e-05	9.95784e-05	1.68274e-05	3.19588e-05	2.92405e-05	3.92951e-05	2.54012e-05	3.03473e-05	2.96045e-05	0	1.86763e-05	1.76879e-05	1.87503e-05	2.33113e-05	2.39503e-05	2.45927e-05	2.43166e-05	3.01113e-05	2.13091e-05	1.739e-05	2.79264e-05
bcsQ	b3534	P37655	0	0	0	0	0	0	0	0	0	0	0	0	0	0	0	0	0	0	0	0	0	0	0	0	0	0	0	0	0	0
bcsZ	b3531	P37651	0	0	0	0	0	0	0	0	0	0	8.51998e-05	0	0	2.41869e-05	3.29498e-05	0	0	0	0	0	0	0	0	0	0	0	1.54808e-05	0	0	0
bdcA	b4249	P39333	0	0	0	0	0	0	0	0	0	0	0	0	0	0	0	0	0	0	0	0	0	0	0	0	0	0	0	0	0	0
bdcR	b4251	P39334	1.92155e-05	1.41554e-05	1.837e-05	1.57243e-05	2.22799e-05	1.42535e-05	1.66633e-05	1.52624e-05	1.67521e-05	0	0	1.24138e-05	8.03079e-06	1.77285e-05	1.83825e-05	1.69836e-05	1.38471e-05	2.07734e-05	1.44198e-05	1.77184e-05	1.74088e-05	1.19238e-05	1.91688e-06	9.64732e-06	1.21103e-05	9.12828e-06	1.02353e-05	9.9653e-06	1.05494e-05	1.00116e-05
bdm	b1481	P76127	0	0	0	0	0	0	0	0	0	0	0	0	0	0	0	0	0	0	0	0	0	0	0	0	0	0	0	0	0	0
bepA	b2494	P66948	0.000161549	0.000139855	0.000142711	0.000155049	0.000132263	0.000151629	0.000134846	0.000233449	0.000174425	0.000195378	0.000131489	0.000119021	0.000162352	0.000117515	0.000275802	0.000215372	0.000120947	0.000134039	0.000297761	7.79519e-05	0.000191188	0.000183597	0.000179698	0.000113046	0.000153783	0.000101874	0.000184469	0.000100757	0.000106342	0.000107629
betA	b0311	P17444	0	0.000153406	6.68406e-05	7.81887e-05	0	0	3.554e-05	0	0	1.01328e-05	5.43003e-05	6.68277e-05	0	0	0	0	0	0	4.00993e-05	4.10341e-05	0	7.04407e-05	0	2.98723e-05	0	0	0	3.76157e-05	3.45538e-05	0
betB	b0312	P17445	0.000198811	0.000515022	0.00037906	0.0003311	1.54452e-05	0.00013676	0.000177182	0.000107014	6.07237e-05	9.52699e-05	0.000124019	0.000191549	9.7797e-05	0.000117327	0.000104978	8.19671e-05	0.000101855	0.00013094	0.000141371	0.000132199	0.000186901	0.000186308	4.72649e-05	0.000108366	8.98576e-05	0.000103288	8.32575e-05	0.000107798	0.000115885	9.00146e-05
betI	b0313	P17446	0	0	0	0	0	0	0	0	0	0	0	0	0	0	0	0	0	0	0	0	0	0	0	0	0	0	0	0	0	0
betT	b0314	P0ABC9	0.000146787	0.000238377	0.000291778	0.000167724	0	0.000101845	0.000182675	0	4.94771e-05	0	0	0.000112451	7.88878e-05	8.58998e-05	0	0	2.4409e-05	0	0	0	0	0	0	0	0	7.77372e-05	3.80929e-05	0.000134784	0.000104334	0
bfd	b3337	P0AE56	0	0	0	0	0	0	0	0	0	0	0	0	0	0	0	0	0	0	0	0	0	0	0	0	0	0	0	0	0	0
bfr	b3336	P0ABD3	0.000115946	0.00025411	0.000280726	0.000563367	8.83135e-05	0.000240192	6.46377e-05	0.000334675	0.000230064	0.000312056	0.000230639	0.00052962	0.000656488	0.000111153	0.00122389	0.000978134	0.000103881	0	0.00121957	6.07547e-05	0.000876231	0.000734756	0.00204932	5.328e-05	4.32203e-05	3.56984e-05	0.000174888	3.611e-05	3.71538e-05	5.19303e-05
bglA	b2901	Q46829	0.000276991	0.000246364	0.000247952	0.000248035	0.000357998	0.000269885	0.000347788	0.000407689	0.000287637	0.000275338	0.000210682	0.000247187	0.000246005	0.00025103	0.000408617	0.000258175	0.000250585	0.000357375	0.000232044	0.000271232	0.000270143	0.000265762	0.00028124	0.000263513	0.000283235	0.000280274	0.000248716	0.000279534	0.00029881	0.000293045
bglB	b3721	P11988	0	0	0	0	0	0	0	0	0	0	0	0	0	0	0	0	0	0	0	0	0	0	0	0	0	0	0	0	0	0
bglF	b3722	P08722	0	0	0	0	0	0	0	0	0	0	0	0	0	0	0	0	0	0	0	0	0	0	0	0	0	0	0	0	0	0
bglG	b3723	P11989	0	0	0	0	0	0	0	0	0	0	0	0	0	0	0	0	0	0	0	0	0	0	0	0	0	0	0	0	0	0
bglH	b3720	P26218	0	0	0	0	0	0	0	0	0	0	0	0	0	0	0	0	0	0	0	0	0	0	0	0	0	0	0	0	0	0
bglJ	b4366	P39404	0	0	0	0	0	0	0	0	0	0	0	0	0	0	0	0	0	0	0	0	0	0	0	0	0	0	0	0	0	0
bglX	b2132	P33363	0.000180071	0.000157137	0.000179647	0.000174273	0.000179846	0.000156508	0.000191676	0.000152464	0.000185426	0.000160877	0.000215045	0.000121554	0.000154892	0.000189201	0.000159336	0.00016868	0.000166063	0.00017127	0.000192593	0.000177647	0.000198215	0.000195652	0.000160704	0.000176774	0.000181048	0.000171123	0.00016599	0.000168133	0.000170894	0.000155129
bhsA	b1112	P0AB40	7.96959e-06	0	0	0	0	0	2.40125e-06	2.29772e-06	0	6.50974e-05	0	3.95115e-05	0	1.39578e-05	0	0	5.65312e-06	3.62505e-06	0	0	0	0	6.3231e-06	0	0	8.21058e-06	0	0	0	0
bioA	b0774	P12995	8.18814e-05	5.25847e-05	6.13933e-05	5.4888e-05	4.83616e-05	3.96215e-05	4.92507e-05	4.28488e-05	3.79837e-05	4.44818e-05	0	0	4.41483e-05	4.81195e-05	5.08338e-05	2.29768e-05	4.44787e-05	4.98398e-05	0	0	0	0	3.43288e-05	5.05536e-05	4.42631e-05	6.36163e-05	4.52565e-05	5.15338e-05	4.9686e-05	5.49349e-05
bioB	b0775	P12996	0.000487105	0.000246624	0.000275689	0.00019024	0.000281004	0.000173231	0.000390674	0.000143434	0.000234961	0.000210151	0	0	0.000202254	0.000286355	0.000219866	0.000110919	0.000226088	0.000221122	0	0	0	0	0	0.000412306	0.000244232	0.000512308	0.000213891	0.000319901	0.000378128	0.000412742
bioC	b0777	P12999	0	0	0	0	0	0	0	0	0	0	0	0	0	0	0	0	0	0	0	0	0	0	0	0	0	0	0	0	0	0
bioD	b0778	P13000	0.000187496	0.000153826	0.000156882	0.00014465	0.000133413	9.07264e-05	0.000123612	0.000160341	7.23723e-05	7.01742e-05	1.32997e-05	0	9.10072e-05	9.30919e-05	0.00015935	6.80402e-05	0.000119568	8.05396e-05	0	0	0	0	8.79388e-05	9.50119e-05	7.76221e-05	9.20029e-05	7.60619e-05	9.40261e-05	0.000102122	7.99398e-05
bioF	b0776	P12998	5.48394e-05	5.04984e-05	4.75858e-05	4.10222e-05	3.06773e-05	2.60395e-05	3.03499e-05	2.97714e-05	2.38314e-05	2.63034e-05	0	0	3.37354e-05	3.25434e-05	3.03934e-05	1.42528e-05	3.56539e-05	2.73363e-05	0	0	0	0	1.29541e-05	3.54114e-05	2.69888e-05	3.84341e-05	1.8973e-05	3.08506e-05	3.60655e-05	3.20972e-05
bioH	b3412	P13001	1.28075e-05	0	2.12172e-05	2.42012e-05	2.39484e-05	2.18492e-05	2.44467e-05	0	0	0	1.92724e-05	1.52944e-05	1.67278e-05	2.17358e-05	0	0	0	0	0	1.91971e-05	0	0	0	0	0	0	0	0	0	0
bipA	b3871	P32132	0.00132512	0.001424	0.00115007	0.000951026	0.00155281	0.000979867	0.00196351	0.00163978	0.00150673	0.00117138	0.00198951	0.00124533	0.000670097	0.0017103	0.00110514	0.000912633	0.0016623	0.0013023	0.000659013	0.00160779	0.000774861	0.000802471	0.000739363	0.00157183	0.00119043	0.00172909	0.000887264	0.00173239	0.00162441	0.00187199
birA	b3973	P06709	1.54645e-05	1.51972e-05	1.82585e-05	1.68093e-05	2.35389e-05	2.51136e-05	2.05407e-05	2.53529e-05	2.6132e-05	2.28289e-05	1.7684e-05	1.61565e-05	1.77039e-05	2.0485e-05	2.5623e-05	2.62065e-05	2.15907e-05	2.61213e-05	2.79013e-05	3.4749e-05	3.11181e-05	2.92145e-05	1.2929e-05	2.14218e-05	2.2178e-05	2.19255e-05	2.40013e-05	2.10798e-05	2.22235e-05	2.72368e-05
bisC	b3551	P20099	3.17202e-05	7.14762e-05	7.43383e-05	7.30117e-05	7.37677e-05	5.26105e-05	5.64112e-05	6.9129e-05	7.40857e-05	5.80401e-05	6.20669e-05	4.80448e-05	6.3389e-05	7.13499e-05	8.4334e-05	5.62086e-05	9.19134e-05	5.98976e-05	4.06375e-05	6.04681e-05	5.3646e-05	5.26267e-05	5.14583e-05	5.65968e-05	6.19624e-05	6.51938e-05	5.41542e-05	5.53809e-05	6.08509e-05	5.71513e-05
blc	b4149	P0A901	1.3364e-05	2.26145e-05	2.49374e-05	3.92192e-05	0	1.6297e-05	1.48576e-05	2.66467e-05	1.83854e-05	4.14185e-05	9.11027e-05	0.000178594	5.04482e-05	1.83781e-05	4.64227e-05	3.34175e-05	1.51966e-05	0	7.03556e-05	0	3.49037e-05	4.08668e-05	0.00011405	0	0	0	1.94368e-05	0	0	0
blr	b4409	P56976	0	0	0	0	0	0	0	0	0	0	0	0	0	0	0	0	0	0	0	0	0	0	0	0	0	0	0	0	0	0
bluF	b1163	P75990	0	0	0	0	0	0	0	0	0	0.000374282	5.07791e-05	4.62516e-05	0	0	0	0	7.82693e-06	0	0	0	0	0	0	0	0	0	0	7.05685e-06	0	0
bluR	b1162	P75989	0	2.66591e-05	2.73242e-05	2.71273e-05	2.31761e-05	2.31071e-05	3.41749e-05	2.35398e-05	0	9.2871e-05	3.01253e-05	3.64437e-05	2.56968e-05	2.77147e-05	2.85548e-05	1.74016e-05	0	2.21966e-05	2.38332e-05	2.808e-05	2.36243e-05	3.54145e-05	0	2.32977e-05	2.45882e-05	2.33098e-05	2.87521e-05	2.59457e-05	3.30559e-05	2.75559e-05
bolA	b0435	P0ABE2	0.000328215	0.00018062	0.000202473	0.000209807	0.00013439	0.000185076	0.00024702	0.000221668	0.000183551	0.000180625	0.000508634	0.000266687	0.00023255	0.000292058	0.00024926	0.000206986	0.000147921	0.000225947	0.000743368	0.000246344	0.000437536	0.000446372	0.000551281	0.000176178	0.000159097	0.00014547	0.000190518	0	0.000168055	0.000137919
borD	b0557	P77330	0.00223521	0.000380085	0.000671803	0.000449304	0.00129265	0.00142707	0.00125565	0.000357337	0.00126162	0.00164881	3.56667e-05	7.574e-05	0.000996799	0.00177696	0.000425273	0.00140834	0.00102627	0.00261539	0.0011003	0.00172654	0.00113048	0.00113156	0	0.00211303	0.00312865	0.00144218	0.001437	0.00217108	0.00253802	0.000715237
brnQ	b0401	P0AD99	5.28419e-05	0.000105931	9.94405e-05	0	4.52356e-05	1.29326e-05	9.35617e-05	0	5.58867e-05	9.15296e-05	0	0	0	5.97323e-05	0	8.59436e-05	0	6.32593e-05	0	8.75566e-05	9.80185e-05	7.8474e-05	6.56999e-05	5.71543e-05	0	9.00727e-05	0	8.0843e-05	6.14669e-05	5.8813e-05
bsmA	b4189	P39297	7.83271e-06	0	0	0	0	0	0	1.6148e-05	0	1.43689e-05	2.04087e-05	4.13001e-05	0	0	2.17523e-05	1.15459e-05	0	0	1.82842e-05	0	0	0	3.96135e-05	0	0	0	0	0	0	0
bssR	b0836	P0AAY1	0	0	0	0	0	0	0	0	0	0	0	0	0	0	0	0	0	0	0	0	0	0	0	0	0	0	0	0	0	0
bssS	b1060	P0AB33	0	0	0	0	0	0	0	0	0	0	0	0	0	0	0	0	0	0	0	0	0	0	0	0	0	0	0	0	0	0
btuB	b3966	P06129	0.000256727	0.000107372	0.000234082	0.000172352	0.000432486	0.000363946	0.000294687	0.000434231	0.000503324	0.000276008	0.000638327	0.000205037	0.000331061	0.000393358	0.000258246	0.000323508	0.000457225	0.000383846	0.000312706	0.000417804	0.000357788	0.000363965	0.000298029	0.000435688	0.000439057	0.000344249	0.000438896	0.000403918	0.000423871	0.000541853
btuC	b1711	P06609	0	0	0	0	0	0	0	0	0	0	0	0	0	0	0	0	0	0	0	0	0	0	0	0	0	0	0	0	0	0
btuD	b1709	P06611	2.38509e-05	1.95814e-05	2.54381e-05	2.79402e-05	2.42237e-05	2.59579e-05	2.46977e-05	0	0	1.92405e-05	1.86807e-05	2.80562e-05	2.13222e-05	1.79808e-05	3.51771e-05	1.53546e-05	2.00083e-05	2.57812e-05	0	8.87126e-06	0	0	2.03435e-05	1.79863e-05	2.46883e-05	1.97032e-05	0	0	0	0
btuE	b1710	P06610	0.000110131	0.000275803	0.000237631	0.000317759	0.000106975	0.000148421	0.000119167	0.00016277	0.000148011	0.000207029	0.000122341	0.00100986	0.000240584	0.000129559	0.000291279	0.000193079	0.000117855	0.000127693	0.000227371	7.10023e-05	0.000164655	0.000157117	0.000182304	9.31035e-05	0.000115137	7.96429e-05	0.000140606	8.93588e-05	0.000107111	8.65985e-05
btuF	b0158	P37028	0	0	0	0	0	0	0	0	0	0	0	0	0	0	0	0	0	0	0	0	0	0	0	0	0	0	0	0	0	0
btuR	b1270	P0A9H5	2.50076e-05	2.40796e-05	3.12936e-05	3.1462e-05	2.6752e-05	3.30743e-05	3.27256e-05	3.96129e-05	3.25988e-05	4.16751e-05	7.04911e-05	1.84131e-05	4.21344e-05	3.10891e-05	2.75121e-05	3.56926e-05	2.59185e-05	3.17243e-05	3.84994e-05	3.263e-05	3.89057e-05	3.78963e-05	1.18884e-05	2.76715e-05	3.63595e-05	2.31095e-05	3.51951e-05	2.93234e-05	3.37292e-05	2.78243e-05
cadA	b4131	P0A9H3	0	0	0	0	0	0	0	0	0	0	0	0.000241885	0	0	0	0	0	0	5.41601e-05	0	6.37547e-05	6.06558e-05	0	0	0	0	0	0	0	0
cadB	b4132	P0AAE8	0	0	0	0	0	0	0	0	0	0	0	0	0	0	0	0	0	0	0	0	0	0	0	0	0	0	0	0	0	0
cadC	b4133	P23890	0	0	0	0	0	0	0	0	0	0	0	0	0	0	0	0	0	0	0	0	0	0	0	0	0	0	0	0	0	0
caiA	b0039	P60584	0	0	0	0	0	0	0	0	0	0	0	0	0	0	0	0	0	0	0	0	0	0	0	0	0	0	0	0	0	0
caiB	b0038	P31572	0	0	0	0	0	0	0	0	0	0	0	0	0	0	0	0	0	0	0	0	0	0	0	0	0	0	0	0	0	0
caiC	b0037	P31552	0	0	0	0	0	0	0	0	0	0	0	0	0	0	0	0	0	0	0	0	0	0	0	0	0	0	0	0	0	0
caiD	b0036	P31551	0	0	0	0	0	0	0	0	0	0	0	0	0	0	0	0	0	0	0	0	0	0	0	0	0	0	0	0	0	0
caiE	b0035	P39206	0	0	0	0	0	0	0	0	0	0	0	0	0	0	0	0	0	0	0	0	0	0	0	0	0	0	0	0	0	0
caiF	b0034	P0AE58	0	0	0	0	0	0	0	0	0	0	0	0	0	0	0	0	0	0	0	0	0	0	0	0	0	0	0	0	0	0
caiT	b0040	P31553	0	0	0	0	0	0	0	0	0	0	0	0	0	0	0	0	0	0	0	0	0	0	0	0	0	0	0	0	0	0
can	b0126	P61517	0.00112444	0.00120285	0.0009832	0.00108504	0.000368547	0.000667005	0.000954697	0.00170578	0.000956438	0.000353339	0.000226027	0.00016147	0.000649103	0.000859859	0.00104996	0.000332414	0.00151953	0.000794795	0.000257276	0.000573256	0.000359671	0.000354713	0.000418525	0.000882007	0.000819141	0.000943868	0.000752973	0.000834277	0.000848422	0.00108196
carA	b0032	P0A6F1	0.00113344	0.000934686	0.00113105	0.000885741	0.000927005	0.000662085	0.00111401	0.00150154	0.00110568	0.000768913	0.000811293	0.000473635	0.000564221	0.00107899	0.000624934	0.000906693	0.00109709	0.00123785	0.000363161	0.000274693	0.00053374	0.00054	0.000852721	0.00117552	0.000877645	0.00128672	0.000658733	0.00104886	0.0010064	0.00116632
carB	b0033	P00968	0.00294108	0.00263052	0.00316389	0.00253903	0.00239565	0.00194287	0.00271559	0.00404712	0.00296182	0.00213114	0.00220998	0.00155381	0.00175458	0.00284524	0.00173773	0.00265788	0.00295583	0.00347365	0.00106132	0.000896484	0.00143858	0.00157479	0.00227454	0.00300054	0.00231897	0.00338676	0.00189096	0.00280813	0.002739	0.00309155
cas1	b2755	Q46896	0	0	0	0	0	0	0	0	0	0	0	0	0	0	0	0	0	0	0	0	0	0	0	0	0	0	0	0	0	0
cas2	b2754	P45956	0	0	0	0	0	0	0	0	0	0	0	0	0	0	0	0	0	0	0	0	0	0	0	0	0	0	0	0	0	0
cas3	b2761	P38036	0	0	0	0	0	0	0	0	0	0	0	0	0	0	0	0	0	0	0	0	0	0	0	0	0	0	0	0	0	0
casA	b2760	Q46901	0	0	0	0	0	0	0	0	0	0	0	0	0	0	0	0	0	0	0	0	0	0	0	0	0	0	0	0	0	0
casB	b2759	P76632	0	0	0	0	0	0	0	0	0	0	0	0	0	0	0	0	0	0	0	0	0	0	0	0	0	0	0	0	0	0
casC	b2758	Q46899	0	0	0	0	0	0	0	0	0	0	0	0	0	0	0	0	0	0	0	0	0	0	0	0	0	0	0	0	0	0
casD	b2757	Q46898	0	0	0	0	0	0	0	0	0	0	0	0	0	0	0	0	0	0	0	0	0	0	0	0	0	0	0	0	0	0
casE	b2756	Q46897	0	0	0	0	0	0	0	0	0	0	0	0	0	0	0	0	0	0	0	0	0	0	0	0	0	0	0	0	0	0
cbeA	b2004	P76364	0	0	0	0	0	0	0	0	0	0	0	0	0	0	0	0	0	0	0	0	0	0	0	0	0	0	0	0	0	0
cbl	b1987	Q47083	3.69235e-05	0.000134371	6.55181e-05	5.55185e-05	5.14616e-05	0	5.16767e-05	0	2.72683e-05	0	0	1.23909e-05	1.74641e-05	5.26114e-05	5.61747e-05	4.25058e-05	4.23098e-05	5.95327e-05	0	0	0	0	0	0	7.05737e-05	6.4681e-05	0	6.779e-05	4.77753e-05	4.30483e-05
cbpA	b1000	P36659	0.000101436	7.75477e-05	6.89121e-05	8.38963e-05	0.000104782	7.61255e-05	7.89237e-05	7.71779e-05	7.75777e-05	0.000157288	0.000116503	0.000352065	5.68935e-05	6.88469e-05	0.000236901	0.000114379	7.96913e-05	0.000103406	0.000274571	5.16674e-05	0.00017377	0.000165189	0.000253725	5.01192e-05	5.19212e-05	5.47266e-05	4.01532e-05	5.95287e-05	5.56819e-05	4.2651e-05
cbpM	b0999	P63264	0	0	0	0	0	0	0	0	0	0	0	0	0	0	0	0	0	0	0	0	0	0	0	0	0	0	0	0	0	0
cbrA	b3690	P31456	0	0	0	0	0	0	0	0	0	0	0	0	0	0	0	0	0	0	0	0	0	0	0	0	0	0	0	0	0	0
cbrB	b3716	P31468	0	0	0	0	0	0	0	0	0	0	0	0	0	0	0	0	0	0	0	0	0	0	0	0	0	0	0	0	0	0
cbrC	b3717	P31469	0	0	0	0	0	0	0	0	0	0	0	0	0	0	0	0	0	0	0	0	0	0	0	0	0	0	0	0	0	0
cbtA	b2005	P64524	0	0	0	0	0	0	0	0	0	0	0	0	0	0	0	0	0	0	0	0	0	0	0	0	0	0	0	0	0	0
cca	b3056	P06961	4.75158e-05	5.35524e-05	5.00862e-05	5.68188e-05	3.97342e-05	4.396e-05	5.07033e-05	5.01663e-05	4.23731e-05	4.03883e-05	4.19735e-05	3.58754e-05	5.20158e-05	4.08691e-05	5.13993e-05	3.73807e-05	4.27047e-05	3.81767e-05	3.53535e-05	3.81963e-05	3.475e-05	4.21186e-05	3.20772e-05	4.05405e-05	3.776e-05	4.13553e-05	4.26242e-05	3.9253e-05	4.01815e-05	3.99003e-05
ccmA	b2201	P33931	0	0	0	0	0	0	0	0	0	0	0	0	0	0	0	0	0	0	0	0	0	0	0	0	0	0	0	0	0	0
ccmB	b2200	P0ABL8	0	0	0	0	0	0	0	0	0	0	0	0	0	0	0	0	0	0	0	0	0	0	0	0	0	0	0	0	0	0
ccmC	b2199	P0ABM1	0	0	0	0	0	0	0	0	0	0	0	0	0	0	0	0	0	0	0	0	0	0	0	0	0	0	0	0	0	0
ccmD	b2198	P0ABM5	0	0	0	0	0	0	0	0	0	0	0	0	0	0	0	0	0	0	0	0	0	0	0	0	0	0	0	0	0	0
ccmE	b2197	P69490	1.4126e-05	0	2.15037e-05	1.85751e-05	2.29156e-05	2.00107e-05	1.23703e-05	0	2.19937e-05	2.61954e-05	0	1.79006e-05	2.18795e-05	0	2.27833e-05	2.85963e-05	1.55688e-05	2.38004e-05	3.01676e-05	7.02577e-06	2.82939e-05	4.12893e-05	0	1.91664e-05	1.53183e-05	0	1.37227e-05	1.62194e-05	0	1.72089e-05
ccmF	b2196	P33927	0	0	0	0	0	0	0	5.91337e-05	0	9.09982e-05	0	0	0	0	6.85568e-05	7.50438e-05	4.12029e-05	7.71403e-05	0.000110408	0	0.000128328	0.000138076	0	5.66371e-05	8.32204e-05	4.34376e-05	0	0	0	0
ccmG	b2195	P0AA86	8.5126e-06	0	0	0	1.16463e-05	8.77574e-06	8.21193e-06	9.06605e-06	7.17353e-06	1.04093e-05	3.47584e-06	0	2.80759e-06	0	1.30611e-05	1.33984e-05	5.32938e-06	1.13703e-05	1.03518e-05	0	2.05141e-06	1.68341e-05	0	0	9.36049e-06	9.48254e-06	0	7.23622e-06	0	0
ccmH	b2194	P0ABM9	2.72373e-05	2.3875e-05	2.49311e-05	2.70237e-05	3.7878e-05	3.02792e-05	2.6127e-05	2.79096e-05	2.84672e-05	3.31994e-05	2.62285e-05	0	2.86772e-05	2.14771e-05	3.10664e-05	3.45087e-05	2.06227e-05	3.63415e-05	3.69197e-05	3.3313e-05	4.31033e-05	5.21061e-05	0	3.02303e-05	2.94129e-05	2.39926e-05	3.08003e-05	2.01523e-05	0	2.15565e-05
cdaR	b0162	P37047	0	0	0	0	0	0	0	0	0	0	0	0	0	0	0	0	0	0	0	0	0	0	0	0	0	0	0	0	0	0
cdd	b2143	P0ABF6	5.43063e-05	9.65621e-05	9.34904e-05	0.000151127	8.86516e-05	8.00963e-05	5.87963e-05	0.000140482	5.71867e-05	0.000118731	0.000140933	0.000263376	0.000102956	2.60174e-05	0.000115424	0.000149177	9.97827e-05	6.94845e-05	0.000205214	0.000202444	0.000167482	0.000170072	0.000209557	3.37163e-05	3.61619e-05	5.01773e-05	5.22241e-05	4.40235e-05	3.9813e-05	4.07284e-05
cdgI	b1785	P76236	0	0	0	0	0	0	0	0	0	0	0	0	0	0	0	0	0	0	0	0	0	0	0	0	0	0	0	0	0	0
cdh	b3918	P06282	3.49602e-05	3.04297e-05	2.28593e-05	1.79786e-05	1.6759e-05	1.83645e-05	2.61734e-05	1.44006e-05	3.49142e-05	2.14131e-05	7.64918e-06	0	6.72818e-06	2.70485e-05	1.59364e-05	1.84262e-05	2.32169e-05	2.43877e-05	2.42962e-05	3.3423e-05	1.51977e-05	6.54155e-06	6.07165e-06	2.34322e-05	2.23358e-05	2.5195e-05	1.80121e-05	3.06447e-05	2.45105e-05	2.09007e-05
cdsA	b0175	P0ABG1	0.000106656	0.000159357	0.00018379	0.00017238	0.000145066	0.00013779	0.000140206	0.000125283	0.000152634	0.000134785	0.000183129	6.91264e-05	0.000160057	0.000136739	0.000150904	0.000156526	0.000132523	0.000110328	0.00013556	0.000190519	0.000135907	0.000137183	9.42031e-05	0.000133027	0.000120351	0.000134801	0.000155847	0.000147948	0.000130502	0.000126718
cedA	b1731	P0AE60	1.1847e-05	1.42392e-05	1.38751e-05	1.20911e-05	1.10501e-05	9.11507e-06	1.15388e-05	9.30023e-06	1.08211e-05	0	0	0	9.26215e-06	1.11987e-05	1.40142e-05	6.06076e-06	0	1.11194e-05	0	1.16329e-05	3.15493e-06	0	0	1.09891e-05	1.0183e-05	1.10122e-05	8.68412e-06	9.88362e-06	1.03552e-05	1.02951e-05
cfa	b1661	P0A9H7	0.000335831	0.000432635	0.000493202	0.000446909	0.000791232	0.000235123	0.000322141	0.000453648	0.00041287	0.000102268	9.00054e-05	0.000149416	0.000278941	0.00058817	0.000675316	0.000170537	0.000569693	0.00041838	0.000162473	0.00025907	0.000336291	0.000407413	0	0.000231401	0.000278849	0.000321977	0.000206784	0.000279281	0.000198331	0.000322652
chaA	b1216	P31801	0.000379052	0.00027885	0.000370262	0.000316696	0	0.000301565	0.000518908	0.000296459	0.000192364	0.000322049	0	0	0.000178049	0.000253617	0.000280485	0	0.000304845	0.000637646	0	1.52843e-05	0	0	0	0.000244748	0.000390517	0.000324172	0.000218175	0.000263869	0.000370135	0.000157375
chaB	b1217	P0AE63	0	6.18343e-05	3.75667e-05	5.76218e-05	0	0	2.76843e-05	2.90737e-05	0	4.53113e-05	6.23788e-05	0.000149326	3.17377e-05	2.34456e-05	3.87824e-05	4.32004e-05	0	0	6.92667e-05	0	3.84677e-05	3.67615e-05	3.86979e-05	0	0	0	0	0	0	0
chaC	b1218	P39163	0	0	0	0	0	0	0	0	0	0	0	0	0	0	0	0	0	0	0	0	0	0	0	0	0	0	0	0	0	0
chbA	b1736	P69791	0	0	0	0	0	0	0	0	0	0	0	0	0	0	0	0	0	0	0	0	0	0	0	0	0	0	0	0	0	0
chbB	b1738	P69795	7.03388e-06	6.19009e-06	9.0582e-06	1.03122e-05	7.9861e-06	9.73596e-06	1.01122e-05	9.28612e-06	5.59493e-06	1.51085e-05	1.69974e-05	1.13784e-05	1.41212e-05	7.57531e-06	8.06505e-06	9.08529e-06	5.44163e-06	8.79876e-06	2.07375e-05	7.46255e-06	1.99283e-05	1.14914e-05	8.06105e-06	2.26066e-06	2.62662e-06	3.22313e-06	5.78866e-06	0	3.65767e-06	1.67525e-06
chbC	b1737	P17334	0	0	0	0	0	0	0	0	0	0	0	0	0	0	0	0	0	0	0	0	0	0	0	0	0	0	0	0	0	0
chbF	b1734	P17411	0	0	0	0	0	0	0	0	0	0	0	0	0	0	0	0	0	0	0	0	0	0	0	0	0	0	0	0	0	0
chbG	b1733	P37794	0	0	0	0	0	0	0	0	0	0	0	0	0	0	0	0	0	0	0	0	0	0	0	0	0	0	0	0	0	0
chbR	b1735	P17410	0	0	0	0	0	0	0	0	0	0	0	0	0	0	0	0	0	0	0	0	0	0	0	0	0	0	0	0	0	0
cheA	b1888	P07363	2.31322e-05	0	0	0	0.000441056	0.000590593	0	8.36569e-05	0.000445039	0	0.000448367	7.98712e-05	0.00135428	0.000167321	0	0	0	0	0.000150643	0.00112222	0.000687311	0.000889852	0	0.000991272	0	0	0.00202706	0.000685047	0.00100166	0.00153499
cheB	b1883	P07330	3.58245e-05	0	0	0	0.000114974	0.000175277	0	6.05229e-05	0.000104872	0	0.000156366	3.72623e-05	0.000276588	4.79604e-05	0	1.21731e-05	0	0	0.000102492	0.000143944	0.000189993	0.000207332	0	0.00017394	0	0	0.000364363	0.00013241	0.00021012	0.000236243
cheR	b1884	P07364	0	8.37421e-07	0	0	2.08352e-05	2.39372e-05	0	0	1.0722e-05	0	2.4137e-05	0	4.44442e-05	5.02241e-06	0	0	0	0	3.00812e-06	3.08997e-05	2.70279e-05	3.18026e-05	0	3.18785e-05	0	0	6.14773e-05	2.26825e-05	3.29758e-05	4.94754e-05
cheW	b1887	P0A964	6.74404e-06	0	2.05618e-05	0	0.000443841	0.00061399	7.95691e-06	0.000145097	0.000472572	0	0.000343399	5.68385e-05	0.00134972	0.000146652	4.89473e-06	0	0	3.98142e-06	0.00017969	0.00081157	0.000687788	0.000881183	0	0.000906641	7.1748e-06	1.37265e-05	0.00176712	0.000571415	0.000954853	0.00146041
cheY	b1882	P0AE67	9.48015e-06	0	1.65895e-05	1.10572e-05	0.000247517	0.000398161	8.7219e-06	0.00016887	0.000218022	1.0235e-05	0.000318824	0.000112416	0.000642877	8.38954e-05	0	6.41665e-06	0	6.35327e-06	0.000310583	0.000454598	0.000583963	0.000653175	0	0.000487447	0	1.1742e-05	0.000896796	0.000345197	0.000532441	0.000757068
cheZ	b1881	P0A9H9	0	0	0	0	0.000308452	0.00034771	0	5.55607e-05	0.000217096	0	0.000263029	5.74381e-05	0.00056507	7.14383e-05	0	0	0	0	0.000122398	0.000527586	0.000570535	0.000622228	0	0.000406054	0	0	0.000745628	0.000303584	0.000442136	0.000718313
chiA	b3338	P13656	0	0	0	0	0	0	0	0	0	0	0	0	0	0	0	0	0	0	0	0	0	0	0	0	0	0	0	0	0	0
chiP	b0681	P75733	0	0	0	0	0	0	0	0	0	0	0	0	0	0	0	0	0	0	0	0	0	0	0	0	0	0	0	0	0	0
cho	b1741	P76213	0	0	0	0	0	0	0	0	0	0	0	0	0	0	0	0	0	0	0	0	0	0	0	0	0	0	0	0	0	0
chpB	b4225	P33647	0	0	0	0	0	0	0	6.80938e-06	0	0	0	0	0	0	0	0	0	1.35617e-05	0	0	0	0	0	0	6.68132e-06	0	0	0	0	0
chpS	b4224	P08365	0	0	0	0	0	0	0	0	0	0	0	0	0	0	0	0	0	0	0	0	0	0	0	0	0	0	0	0	0	0
cirA	b2155	P17315	3.36309e-05	2.79641e-05	2.70875e-05	2.5099e-05	2.7364e-05	0.000102294	6.40932e-05	3.78058e-05	7.02883e-06	0.000273673	0	7.03346e-06	1.84822e-05	3.23196e-05	0	0.000111793	0.000346944	0.000876384	0	2.77089e-05	1.07646e-05	8.05698e-06	6.80226e-05	2.55686e-05	0.000244593	2.6955e-05	2.49591e-05	0.000119565	0.000173622	4.76419e-05
citC	b0618	P77390	0	0	0	0	0	0	0	0	0	0	0	0	0	0	0	0	0	0	0	0	0	0	0	0	0	0	0	0	0	0
citD	b0617	P69330	0	0	0	0	0	0	0	0	0	0	0	0	0	0	0	0	0	0	0	0	0	0	0	0	0	0	0	0	0	0
citE	b0616	P0A9I1	0	0	0	0	0	0	0	0	0	0	0	0	0	0	0	0	0	0	0	0	0	0	0	0	0	0	0	0	0	0
citF	b0615	P75726	0	0	0	0	0	0	0	0	0	0	0	0	0	0	0	0	0	0	0	0	0	0	0	0	0	0	0	0	0	0
citG	b0613	P77231	0	0	0	0	0	0	0	0	0	0	0	0	0	0	0	0	0	0	0	0	0	0	0	0	0	0	0	0	0	0
citT	b0612	P0AE74	0	0	0	0	0	0	0	0	0	0	0	0	0	0	0	0	0	0	0	0	0	0	0	0	0	0	0	0	0	0
citX	b0614	P0A6G5	0	0	0	0	0	0	0	0	0	0	0	0	0	0	0	0	0	0	0	0	0	0	0	0	0	0	0	0	0	0
clcA	b0155	P37019	0	0	0	0	0	0	0	0	0	0	0	0	0	0	0	0	0	0	0	0	0	0	0	0	0	0	0	0	0	0
clcB	b1592	P76175	0	3.32999e-06	2.5667e-06	4.00006e-06	3.12979e-06	3.13689e-06	3.89195e-06	4.61518e-06	5.78654e-06	2.77859e-06	0	0	4.02492e-06	4.07958e-06	4.38328e-06	3.3521e-06	2.67884e-06	1.3077e-06	0	0	0	0	2.24776e-06	0	2.85907e-06	2.23839e-06	0	4.0012e-06	3.91366e-06	0
clpA	b0882	P0ABH9	0.0012358	0.00152475	0.0012825	0.00134746	0.00127969	0.00133128	0.00179779	0.00173453	0.00110845	0.00194463	0.00303267	0.00147811	0.00123281	0.00209074	0.00116106	0.00220722	0.0014378	0.00158443	0.00205558	0.00147468	0.00229844	0.00271256	0.00153768	0.00101306	0.00117048	0.00100525	0.00113699	0.00108025	0.00109133	0.00111429
clpB	b2592	P63284	0.00243412	0.00141091	0.00112468	0.00132984	0.001586	0.00132356	0.002198	0.00130087	0.00100564	0.00210155	0.000799638	0.00175256	0.00085664	0.000746305	0.00187494	0.00229749	0.00102706	0.00149883	0.00289352	0.0013498	0.00218319	0.00207551	0.00291339	0.000733987	0.000880252	0.000759271	0.000916102	0.000759996	0.000676305	0.000645053
clpP	b0437	P0A6G7	0.000272805	0.000277485	0.000251611	0.000257638	0.000331402	0.000267779	0.000356165	0.000358776	0.000257122	0.000532825	0.000434697	0.000488146	0.000247836	0.000280632	0.000396222	0.000401943	0.000219373	0.000360857	0.000461199	0.000336017	0.000450069	0.000437161	0.000404293	0.000244235	0.000241796	0.000259969	0.000260112	0.00025057	0.000258134	0.000262263
clpS	b0881	P0A8Q6	0	0	0	0	0	0	0	0	0	0	0	0	0	0	0	0	0	0	0	0	0	0	0	0	0	0	0	0	0	0
clpX	b0438	P0A6H1	0.000746585	0.000632771	0.00063228	0.000582193	0.000738116	0.000588436	0.000952308	0.000684287	0.000709687	0.000518906	0.000682447	0.000343191	0.000583292	0.000768203	0.000734198	0.000552227	0.000630795	0.000937757	0.000318149	0.00101045	0.000718873	0.000796447	0.000753268	0.000679643	0.000702066	0.000784758	0.000642903	0.000685345	0.000679072	0.000746663
clsA	b1249	P0A6H8	0.000126694	0.000104255	0.000126584	0.000138284	0.000101207	9.55686e-05	8.99134e-05	0.000117645	8.30012e-05	9.28713e-05	8.17e-05	7.1451e-05	8.41156e-05	7.83538e-05	0.000115571	0.000100113	7.73877e-05	9.17437e-05	0.000136424	5.19036e-05	0.000101296	9.26774e-05	0.000135447	7.36001e-05	8.89907e-05	7.33058e-05	9.98371e-05	6.60424e-05	7.4522e-05	5.82634e-05
clsB	b0789	P0AA84	0	0	0	0	0	0	0	0	0	0	0	0	0	0	0	0	0	0	0	0	0	0	0	0	0	0	0	0	0	0
clsC	b1046	P75919	0	0	0	0	0	0	0	0	0	0	0	0	0	0	0	0	0	0	0	0	0	0	0	0	0	0	0	0	0	0
cmk	b0910	P0A6I0	0.000134927	0.000106516	8.73427e-05	9.69656e-05	9.34529e-05	8.80628e-05	0.00012718	0.000120825	0.000112124	0.000112372	0.000157503	0.000160496	0.000106001	0.00010603	0.000132526	9.91714e-05	0.000106409	0.000123411	0.000142486	0.000193781	0.000144436	0.000140923	0.000153921	9.82428e-05	9.66221e-05	0.000122475	0.000100617	0.000110716	0.000100563	0.000116163
cmoA	b1870	P76290	5.27152e-05	4.09246e-05	3.14867e-05	3.32753e-05	3.38386e-05	3.20351e-05	4.40017e-05	2.98575e-05	4.65211e-05	2.65762e-05	3.38539e-05	2.06331e-05	2.73268e-05	4.16656e-05	4.78622e-05	3.06174e-05	3.83645e-05	4.55796e-05	3.77833e-05	5.95045e-05	3.51485e-05	3.60739e-05	3.80507e-05	3.74354e-05	3.74322e-05	4.89007e-05	2.83788e-05	4.34323e-05	3.4035e-05	4.58928e-05
cmoB	b1871	P76291	6.06344e-05	4.44866e-05	3.68061e-05	3.3201e-05	3.6801e-05	3.17326e-05	4.44386e-05	3.20436e-05	4.96519e-05	2.83582e-05	3.60877e-05	1.96407e-05	2.69436e-05	4.26882e-05	4.81175e-05	2.87497e-05	3.65128e-05	4.76214e-05	4.57713e-05	7.17692e-05	4.79278e-05	4.71828e-05	4.91219e-05	4.42285e-05	4.42222e-05	6.50082e-05	3.53911e-05	4.57205e-05	4.06585e-05	5.1232e-05
cmoM	b0921	P36566	0	0	0	0	0	0	0	0	0	0	0	0	0	0	0	0	0	0	0	0	0	0	0	0	0	0	0	0	0	0
cmtA	b2933	P69826	0	0	0	0	0	0	0	0	0	0	0	0	0	0	0	0	0	0	0	0	0	0	0	0	0	0	0	0	0	0
cmtB	b2934	P69824	0	0	0	0	0	0	0	0	0	0	0	0	0	0	0	0	0	0	0	0	0	0	0	0	0	0	0	0	0	0
cnu	b1625	P64467	1.63526e-05	1.27509e-05	9.85138e-06	8.86462e-06	1.29009e-05	8.71932e-06	1.6315e-05	7.57195e-06	8.00502e-06	8.50126e-06	1.24838e-05	9.20962e-06	9.2902e-06	1.43013e-05	1.54816e-05	1.08132e-05	8.26541e-06	1.61305e-05	1.01601e-05	3.25156e-05	1.29121e-05	1.12423e-05	6.78343e-06	1.9466e-05	9.86337e-06	1.0128e-05	1.30048e-05	1.21283e-05	1.31318e-05	1.03564e-05
coaA	b3974	P0A6I3	5.69718e-05	5.88922e-05	6.7096e-05	6.22719e-05	6.16086e-05	5.87905e-05	5.35354e-05	5.9266e-05	6.33428e-05	5.5538e-05	6.49329e-05	3.86367e-05	6.10353e-05	5.77184e-05	5.10564e-05	6.84711e-05	5.71584e-05	5.57427e-05	6.06813e-05	7.71644e-05	6.93132e-05	6.96935e-05	3.61701e-05	6.99789e-05	5.99077e-05	6.22485e-05	6.76494e-05	6.18078e-05	6.81153e-05	6.34188e-05
coaD	b3634	P0A6I6	3.8888e-05	2.73847e-05	1.68233e-05	1.95551e-05	2.53529e-05	1.88208e-05	2.62798e-05	3.73717e-05	4.10235e-05	1.73053e-05	2.696e-05	2.03828e-05	1.91677e-05	2.52581e-05	4.60387e-05	2.04765e-05	2.37101e-05	2.91831e-05	1.55816e-05	2.79593e-05	2.28734e-05	1.84564e-05	2.56401e-05	2.40106e-05	2.17032e-05	2.07279e-05	2.08526e-05	1.19242e-05	2.35367e-05	2.23014e-05
coaE	b0103	P0A6I9	2.26661e-05	2.19601e-05	2.35229e-05	2.4388e-05	2.11311e-05	1.7425e-05	2.36238e-05	2.79892e-05	2.62243e-05	2.39508e-05	2.56446e-05	1.03018e-05	2.29156e-05	2.14445e-05	3.49442e-05	1.97144e-05	2.09272e-05	2.27166e-05	2.43227e-05	2.21539e-05	1.99575e-05	2.23316e-05	3.06955e-05	1.61965e-05	2.34945e-05	1.60317e-05	2.40574e-05	1.72603e-05	1.73532e-05	1.80942e-05
cobB	b1120	P75960	0.000131955	0.000110369	0.00013819	0.00013435	0.00014526	0.000128807	0.000122485	0.000158006	0.000176967	0.000122986	9.71622e-05	8.16823e-05	0.000114852	0.000108187	0.000211629	0.000135911	0.00012893	0.000122624	0.000132522	8.79881e-05	0.000138835	0.000138862	0.000112702	0.000112411	0.000118562	0.000107652	0.000135183	0.000102252	0.000106515	0.000127067
cobC	b0638	P52086	0	0	0	0	0	0	0	0	0	0	0	0	0	0	0	0	0	0	0	0	0	0	0	0	0	0	0	0	0	0
cobS	b1992	P36561	3.50432e-05	2.45397e-05	2.87996e-05	2.57215e-05	3.09961e-05	1.89973e-05	2.80294e-05	3.62949e-05	2.67776e-05	2.0683e-05	0	0	2.05255e-05	2.30651e-05	3.04952e-05	1.96458e-05	2.73466e-05	2.6246e-05	2.00342e-05	1.83298e-05	1.71085e-05	2.00273e-05	2.96833e-05	2.63194e-05	2.52696e-05	2.58789e-05	2.02705e-05	2.19816e-05	2.34048e-05	2.61736e-05
cobT	b1991	P36562	2.39504e-05	1.94348e-05	2.20786e-05	2.14693e-05	2.46356e-05	1.79577e-05	2.32594e-05	2.64454e-05	2.21815e-05	1.75659e-05	0	0	2.06416e-05	2.08634e-05	2.49442e-05	1.92263e-05	2.28403e-05	2.32881e-05	2.07953e-05	1.67401e-05	1.86884e-05	1.77329e-05	1.25709e-05	1.83013e-05	2.08047e-05	2.02058e-05	2.29762e-05	1.94829e-05	1.40585e-05	1.8776e-05
cobU	b1993	P0AE76	0	0	0	0	0	0	0	0	0	0	0	0	0	0	0	0	0	0	0	0	0	0	0	0	0	0	0	0	0	0
codA	b0337	P25524	0.000266332	0.000186432	0.000213416	0.00020265	0.000257933	0.000217144	0.000280277	0.000228713	0.000284322	0.000227431	0.00018899	9.80074e-05	0.000227762	0.000283411	0.000981092	0.000265112	0.000233856	0.000273133	0.000164433	0.000203178	0.000190283	0.000197803	0.00052131	0.000332224	0.000226516	0.000316666	0.000287731	0.000281844	0.000267007	0.000320161
codB	b0336	P0AA82	0.000107697	0	7.47734e-05	2.04098e-05	9.22701e-05	5.24496e-05	0.00013856	3.85797e-05	0.000113208	0	0	0.00012683	6.99973e-05	0.000115517	0.000291189	0.000121643	4.74598e-05	5.49112e-05	0	7.86869e-05	0	0	0	0.00014379	7.46436e-05	0.000135443	8.86783e-05	0.000126673	9.34929e-05	0.000145643
cof	b0446	P46891	0	0	0	0	0	0	0	0	0	0	0	0	0	0	0	0	0	0	0	0	0	0	0	0	0	0	0	0	0	0
comR	b1111	P75952	0	0	0	0	4.5017e-05	0	0	4.15957e-05	0	0	5.6693e-05	0	7.5911e-05	0	0	0	0	0	0	0	0	0	0	0	0	0	0.000101121	0	6.08672e-05	7.08099e-05
copA	b0484	Q59385	0.000475032	0.00060824	0.000468942	0.000652224	0.00131182	0.000305373	0.000261334	0.0015839	0.000242223	0.000250067	0.000165786	0.00039374	0.000724776	0.000616102	0.000452599	0.000303548	0.000725605	0.000717145	0.000334762	0.000126164	0.000276511	0.000256358	0.000820243	0.000241881	0.000255469	0.000291295	0.000287816	0.000356734	0.00032727	0.000567088
corA	b3816	P0ABI4	0.000102927	8.62802e-05	7.55233e-05	9.22465e-05	9.56962e-05	8.15337e-05	7.81291e-05	0.000138971	9.30135e-05	8.34085e-05	8.82508e-05	6.18817e-05	0.000120826	7.96378e-05	0.000115171	8.82469e-05	8.65887e-05	7.91724e-05	8.4444e-05	0.000119112	7.31572e-05	8.78052e-05	0.000104671	7.18048e-05	0.000105601	7.86101e-05	0.000106938	8.05868e-05	8.93442e-05	9.22261e-05
cpdA	b3032	P0AEW4	3.63702e-05	3.65961e-05	4.17199e-05	4.69203e-05	3.63936e-05	4.3136e-05	3.09581e-05	3.87029e-05	3.27071e-05	4.12176e-05	3.84694e-05	2.65277e-05	4.4179e-05	2.84527e-05	3.84315e-05	3.79102e-05	2.96672e-05	2.70362e-05	5.62945e-05	3.11331e-05	4.52984e-05	4.53731e-05	4.07523e-05	2.94634e-05	3.15163e-05	2.6452e-05	4.53116e-05	2.92206e-05	3.06299e-05	3.03841e-05
cpdB	b4213	P08331	0.00011065	7.31839e-05	0.000188459	0.000187109	9.32067e-05	0.000241179	8.70617e-05	9.71416e-05	9.64275e-05	0.000202066	0.000246302	0.000155385	0.000194475	9.48664e-05	8.16477e-05	0.000230277	8.22164e-05	0.000155252	0.000377364	0.000172514	0.000346802	0.000335869	0.000127172	0.000106444	0.000141831	7.02954e-05	0.000225652	8.42804e-05	0.000101413	7.3538e-05
cpoB	b0742	P45955	0.000396306	0.000322925	0.000337293	0.00030087	0.00034234	0.000242353	0.000323307	0.000393846	0.000372148	0.000268836	0.000251248	0.000205833	0.000253342	0.000336764	0.000389311	0.0002966	0.000339031	0.000292718	0.000371597	0.000339752	0.000352741	0.00034024	0.000332844	0.000393065	0.000321683	0.000412173	0.000296439	0.000348557	0.000310859	0.000508132
cpsB	b2049	P24174	0	0	0	0	0	0	0	0	0	0	0	0	0	0	0	0	0	0	0	0	0	0	0	0	0	0	0	0	0	0
cpsG	b2048	P24175	0	0	0	0	0	0	0	0	0	0	0	0	0	0	0	0	0	0	0	0	0	0	0	0	0	0	0	0	0	0
cptA	b2896	Q46824	0	0	0	0	0	0	0	0	0	0	0	0	0	0	0	0	0	0	0	0	0	0	0	0	0	0	0	0	0	0
cpxA	b3911	P0AE82	5.10106e-05	0.000112308	9.14489e-05	8.50666e-05	4.56467e-05	5.38265e-05	5.42593e-05	5.74452e-05	4.76356e-05	7.6466e-05	3.19375e-05	4.48156e-05	4.85815e-05	4.65593e-05	6.88702e-05	6.22969e-05	5.89297e-05	6.01816e-05	4.94032e-05	4.40016e-05	4.86204e-05	4.49556e-05	4.02485e-05	4.75961e-05	4.82528e-05	4.00787e-05	4.09026e-05	4.24486e-05	5.99173e-05	3.31464e-05
cpxP	b4484	P0AE85	0	0.000135324	6.80045e-05	8.17347e-05	0	6.68073e-05	4.98805e-05	5.89485e-05	0	4.43232e-05	0	4.31271e-05	8.37693e-06	1.71547e-05	6.07736e-05	0	0	8.44153e-05	0.000138229	5.51876e-06	0.000133871	0.000120722	0	0	4.98713e-05	0	9.5587e-06	0	4.01527e-05	0
cpxR	b3912	P0AE88	0.000316991	0.00057519	0.000519612	0.000532261	0.00027677	0.000309909	0.000339874	0.000443563	0.00025901	0.000472611	0.000239031	0.000349371	0.000320939	0.000265232	0.000495372	0.00042155	0.000289951	0.000371126	0.000440577	0.000249983	0.000425647	0.000376493	0.000385873	0.00023953	0.000283268	0.000224869	0.000259978	0.00024253	0.000285797	0.000183208
cra	b0080	P0ACP1	7.75799e-05	7.18314e-05	0.000117791	0.000115861	0.000104663	0.000127967	7.47185e-05	8.97525e-05	9.17429e-05	0.000145977	0.000201546	8.94214e-05	0.000135507	8.05917e-05	7.52373e-05	0.000149149	8.26691e-05	7.70854e-05	0.000145313	0.000115397	0.000150876	0.000134844	7.68679e-05	9.45895e-05	9.69911e-05	7.87577e-05	0.000141498	8.46493e-05	8.78556e-05	7.7558e-05
crcB	b0624	P37002	0	0	0	0	0	0	0	0	0	0	0	0	0	0	0	0	0	0	0	0	0	0	0	0	0	0	0	0	0	0
creA	b4397	P0AE91	7.93399e-05	4.68352e-05	4.30384e-05	4.26843e-05	5.32014e-05	5.53836e-05	7.30914e-05	6.56565e-05	4.47892e-05	5.67432e-05	3.88969e-05	2.54209e-05	5.38417e-05	5.83077e-05	5.22311e-05	6.58896e-05	5.18084e-05	7.64915e-05	7.75826e-05	5.67223e-05	6.93246e-05	6.51626e-05	4.74086e-05	5.21979e-05	5.44525e-05	5.07668e-05	5.46665e-05	4.58088e-05	4.58334e-05	4.25159e-05
creB	b4398	P08368	0	0	0	0	0	0	0	0	0	0	0	0	0	0	0	0	0	0	0	0	0	0	0	0	0	0	0	0	0	0
creC	b4399	P08401	0	0	0	0	0	0	0	0	0	0	0	0	0	0	0	0	0	0	0	0	0	0	0	0	0	0	0	0	0	0
creD	b4400	P08369	0	0	0	0	0	0	0	0	0	0	0	0	0	0	0	0	0	0	0	0	0	0	0	0	0	0	0	0	0	0
crfC	b4109	P0DM85	0	0	0	0	0	0	0	0	0	0	0	0	0	0	0	0	0	0	0	0	0	0	0	0	0	0	0	0	0	0
crl	b0240	P24251	0.000163869	0.000177566	0.000178914	0.000147834	2.25389e-05	0.000135496	0.000225606	0.000118011	4.57434e-05	4.89137e-05	0.000116511	0.000103807	9.13206e-05	0.000211248	9.664e-05	5.17127e-05	0.000149889	9.20204e-05	8.50078e-05	0.000118252	0.000139219	0.000135291	2.61383e-05	0.000152456	0.000135236	0.000134946	0.000104546	0.000135824	0.000145497	0.000113712
crp	b3357	P0ACJ8	0.000554183	0.000538234	0.000617769	0.000777009	0.000690456	0.000908354	0.000650939	0.000969375	0.000703402	0.000588477	0.000785185	0.000644605	0.000926942	0.000622009	0.000695358	0.000658031	0.000620368	0.000511594	0.000786987	0.00058377	0.000745225	0.000680302	0.000793114	0.000499057	0.000524015	0.000377343	0.000749013	0.000609378	0.000610837	0.000491634
crr	b2417	P69783	0.00183891	0.00140445	0.00136672	0.0013824	0.00288191	0.00112011	0.00190401	0.00248084	0.00187218	0.00240798	0.00200178	0.00283006	0.00177095	0.00183519	0.00245583	0.00226857	0.00140184	0.00184959	0.00224219	0.00119388	0.00182851	0.00168215	0.00273392	0.00138792	0.00120747	0.000996001	0.00119838	0.000933316	0.000963167	0.00114521
csdA	b2810	Q46925	3.69587e-05	4.58918e-05	4.00753e-05	3.8353e-05	2.8634e-05	2.61732e-05	3.57417e-05	3.00192e-05	2.55991e-05	2.91829e-05	0	4.95604e-05	2.0798e-05	2.81431e-05	3.12524e-05	2.41e-05	2.76839e-05	3.45912e-05	3.2358e-05	3.8747e-05	3.1044e-05	3.38008e-05	2.10983e-05	2.74651e-05	2.44386e-05	3.09586e-05	1.93544e-05	2.99366e-05	3.20301e-05	2.54047e-05
csdE	b2811	P0AGF2	2.38985e-05	2.53912e-05	2.31247e-05	2.57609e-05	2.20772e-05	1.53866e-05	2.43386e-05	2.90677e-05	2.04816e-05	1.78368e-05	0	1.54304e-05	1.58208e-05	2.06898e-05	2.54756e-05	1.72246e-05	2.3205e-05	2.79462e-05	2.86742e-05	3.02076e-05	2.70485e-05	2.20047e-05	2.17772e-05	1.78682e-05	1.91617e-05	2.19188e-05	1.52322e-05	1.78477e-05	1.4787e-05	2.14954e-05
csgA	b1042	P28307	0	0	0	0	0	0	0	0	0	0	0	0	0	0	0	0	0	0	0	0	0	0	0	0	0	0	0	0	0	0
csgB	b1041	P0ABK7	0	0	0	0	0	0	0	0	0	0	0	0	0	0	0	0	0	0	0	0	0	0	0	0	0	0	0	0	0	0
csgC	b1043	P52107	0	0	0	0	0	0	0	0	0	0	7.18726e-05	8.17955e-05	0	0	0	6.52127e-07	6.36836e-07	0	0	0	0	0	0	0	0	0	0	0	0	0
csgD	b1040	P52106	0	0	0	0	0	0	0	0	0	0	0.00011788	8.21014e-05	0	0	0	0	0	0	0	0	0	0	1.21271e-05	0	0	0	0	0	0	0
csgE	b1039	P0AE95	0	0	0	0	0	0	0	0	0	0	0	0	0	0	0	0	0	0	0	0	0	0	0	0	0	0	0	0	0	0
csgF	b1038	P0AE98	0	0	0	0	0	0	0	0	0	0	0.000157225	0.000190991	0	0	0	0	0	0	0	0	0	0	3.47421e-05	0	0	0	0	0	0	0
csgG	b1037	P0AEA2	0	0	0	0	0	0	0	0	0	0	0	0	0	0	0	0	0	0	0	0	0	0	0	0	0	0	0	0	0	0
csiD	b2659	P76621	3.56387e-05	2.34606e-05	0.000149487	9.33651e-05	0	0.000104162	0	1.10661e-05	0	4.63332e-05	0.000827454	0.00118254	0.000129804	7.13559e-06	5.5457e-05	5.78797e-05	1.11838e-05	0	0.00100559	9.61632e-06	0.00046621	0.000392723	3.70434e-05	7.38431e-06	3.54364e-05	0	6.59266e-05	2.05613e-05	2.49703e-05	0
csiE	b2535	P54901	0	0	0	0	0	0	0	0	0	0	1.65155e-05	7.57535e-05	0	0	0	0	0	0	0	0	0	0	4.8846e-05	0	0	0	0	0	0	0
csiR	b2664	P37338	0	0	0	0	0	0	0	0	0	0	7.70738e-06	2.07284e-05	1.15572e-05	0	1.05045e-05	0	0	0	6.59751e-06	0	0	0	4.26597e-06	0	0	0	0	0	0	0
cspA	b3556	P0A9X9	0.000175774	7.75988e-05	6.5907e-05	5.8959e-05	0.000219841	9.1668e-05	0.000121963	6.90301e-05	9.46845e-05	0.00684475	0.00100224	0.000766231	4.61972e-05	8.13221e-05	3.12658e-05	3.14627e-05	9.19939e-05	0.000146036	3.69421e-05	0.00057458	0.000116496	0.000155214	5.38005e-05	0.000373049	0.000123035	0.000190677	0	0.000156346	0.000118227	0.000234566
cspB	b1557	P36995	0	0	0	0	0	0	0	0	0	8.91737e-05	0	0	0	0	0	0	0	5.04659e-07	0	0	0	0	0	5.71353e-07	0	0	0	3.13708e-07	0	0
cspC	b1823	P0A9Y6	0.00144624	0.00215588	0.00219133	0.001836	0.00168544	0.00170669	0.00212314	0.0013233	0.00206678	0.00100197	0.00272207	0.00278107	0.00140638	0.00198642	0.00221051	0.00117489	0.00259021	0.00207522	0.00102024	0.00208937	0.00158506	0.00181122	0.00143279	0.00221414	0.00200173	0.00207191	0.00159972	0.00255616	0.00267873	0.00174662
cspD	b0880	P0A968	0.000124396	0.000211459	0.00059683	0.0007302	0.00017155	0.000615759	0.000171152	8.56478e-05	0.00012248	0.000327947	0.000480861	0.000160979	0.00090221	0.000119487	0.0001003	0.000560113	0.000108767	0.00012102	0.00021196	0.000231393	0.000868996	0.000757041	0	0.000155495	0.000342796	5.99694e-05	0.000752916	0.000120822	0.000209137	8.07283e-05
cspE	b0623	P0A972	0.000990452	0.00102235	0.00129057	0.00117465	0.0020316	0.00151667	0.00190403	0.00139505	0.00208487	0.000925534	0.00258563	0.00149463	0.00184522	0.0017101	0.000662341	0.000688376	0.00164764	0.00156115	0.000574068	0.0032163	0.00133666	0.00138601	0.000777587	0.00243286	0.00218656	0.00205195	0.0022102	0.00230349	0.00234155	0.00274796
cspF	b1558	P0A976	0	0	0	0	0	0	0	0	0	0	0	0	0	0	0	0	0	0	0	0	0	0	0	0	0	0	0	0	0	0
cspG	b0990	P0A978	5.38387e-06	2.70337e-06	2.39682e-06	2.23658e-06	6.72696e-06	2.98806e-06	4.51504e-06	3.12345e-06	2.97663e-06	0.000162314	2.5857e-05	1.93978e-05	2.32078e-06	2.77612e-06	1.84612e-06	1.83439e-06	2.77985e-06	4.52817e-06	0	1.42879e-05	3.38957e-06	4.2827e-06	3.54873e-06	9.13241e-06	3.65074e-06	5.30279e-06	2.15756e-06	4.58675e-06	3.49397e-06	6.76511e-06
cspH	b0989	P0A982	0	0	0	0	0	0	0	0	0	0	0	0	0	0	0	0	0	0	0	0	0	0	0	0	0	0	0	0	0	0
cspI	b1552	P0A986	0	0	0	0	0	0	0	0	0	0	0	0	0	0	0	0	0	0	0	0	0	0	0	0	0	0	0	0	0	0
csrA	b2696	P69913	0	0	0.000163653	0	0	0	0	0.000183513	0.000105833	0.000379177	0.000279188	0.00027252	0	0.000150742	0.000200822	0.000218344	0.000118341	0	0.000262516	0.000103339	0.000220534	0.000287777	0.000188364	0	0	0	0	0	0	0
csrD	b3252	P13518	0	0	0	0	0	0	0	0	0	0	0	0	0	0	0	0	0	0	0	0	0	0	0	0	0	0	0	0	0	0
cstA	b0598	P15078	6.36358e-05	4.77972e-05	0.000644228	0.000623015	0	0.001238	6.21074e-05	0.00010975	8.60848e-05	0.000516802	0.00074137	0.000165427	0.00142669	0.000111332	0	0.000614455	5.05068e-05	7.30272e-05	0.000782172	0.000101034	0.000684256	0.000593492	0.000365242	0.000311246	0.000667295	0	0.00154412	0.000182642	0.000380538	0.000103317
cueO	b0123	P36649	0.000389173	0.000351971	0.000274606	0.000366477	0.000338197	0.000223791	0.000310074	0.000671782	0.000271949	0.000137462	0.000174209	0.000251224	0.000464164	0.000554282	0.000309491	0.000182856	0.000365105	0.000536339	0.000229057	0.000140044	0.000208722	0.000194438	0.000537751	0.000253263	0.000227258	0.00030822	0.000239928	0.000279579	0.000260459	0.000429104
cueR	b0487	P0A9G4	2.10207e-05	0	2.41703e-05	2.62447e-05	2.80058e-05	2.30053e-05	2.49569e-05	2.30103e-05	0	1.25489e-05	2.17415e-05	0	2.78622e-05	1.879e-05	2.39015e-05	0	0	3.53922e-05	0	1.87859e-05	2.64849e-05	1.79132e-05	1.21122e-05	1.73753e-05	2.10674e-05	1.6499e-05	1.23716e-05	1.98543e-05	2.67897e-05	2.07328e-05
curA	b1449	P76113	8.54617e-05	0.000197014	0.000206912	0.000297079	5.30922e-05	0.00014891	8.58188e-05	0.000192641	9.29674e-05	0.000242717	0	0.000702578	0.000218855	8.41927e-05	0.000320954	0.000229275	7.60869e-05	7.76177e-05	0.000436083	4.92138e-05	0.000289689	0.00022772	0.000301727	5.31829e-05	7.77995e-05	2.99856e-05	0.000130984	6.05352e-05	5.89176e-05	3.17358e-05
cusA	b0575	P38054	5.74548e-06	6.0387e-06	4.63769e-06	6.13913e-06	6.41743e-05	4.75559e-06	6.03184e-06	6.89576e-05	2.26084e-06	3.45004e-06	4.41068e-06	0	8.43275e-07	6.26635e-06	5.42723e-06	4.0633e-06	1.37157e-05	3.18975e-06	0	4.43244e-06	0	1.95464e-06	8.50208e-06	5.8087e-06	5.95321e-06	5.23536e-06	6.36884e-07	3.88064e-06	2.20859e-06	1.09875e-05
cusB	b0574	P77239	0	0	0	0	2.11286e-05	0	0	2.60594e-05	3.85638e-07	0	0	0	0	0	0	0	3.85684e-06	4.01182e-07	0	0	0	0	3.65559e-06	0	0	0	0	9.7768e-07	1.6844e-07	4.44886e-06
cusC	b0572	P77211	0	0	0	0	9.99952e-06	0	0	1.37547e-05	0	0	0	0	0	0	0	0	2.11299e-06	4.00084e-07	9.82583e-08	0	0	0	1.53415e-06	1.41288e-07	0	0	0	4.99815e-07	0	1.99431e-06
cusF	b0573	P77214	0	0	0	0	7.81284e-05	0	1.06079e-07	6.49769e-05	2.06704e-06	0	0	0	0	0	0	0	1.21558e-05	3.11009e-06	0	0	0	0	7.06698e-06	0	0	0	0	3.01474e-06	0	1.12606e-05
cusR	b0571	P0ACZ8	1.30553e-05	1.27517e-05	1.15616e-05	1.21271e-05	8.19849e-05	8.79323e-06	1.34615e-05	0.000212974	1.45983e-05	4.09809e-06	4.50748e-06	3.29392e-06	9.63794e-06	9.07848e-06	1.22706e-05	2.62387e-06	2.00089e-05	1.4881e-05	5.75696e-06	3.09846e-06	4.11954e-06	2.76892e-06	1.26288e-05	6.79633e-06	6.03002e-06	6.20486e-06	6.55959e-06	1.22751e-05	6.79102e-06	1.54618e-05
cusS	b0570	P77485	7.76645e-06	0	0	6.5696e-06	2.76037e-05	5.11182e-06	0	5.47246e-05	1.10905e-05	0	7.00761e-06	3.10955e-06	0	0	9.00868e-06	4.40411e-06	1.36154e-05	0	0	0	0	0	1.39677e-05	0	0	4.43406e-06	5.52606e-06	7.34555e-06	6.97818e-06	1.41998e-05
cutA	b4137	P69488	1.75509e-05	2.11893e-05	0	2.05555e-05	0	0	0	0	2.28775e-05	0	1.51597e-05	2.5291e-05	2.27561e-05	1.05967e-05	0	0	1.79965e-05	0	0	0	0	0	0	0	9.3253e-06	0	0	0	0	0
cutC	b1874	P67826	7.14553e-05	5.47217e-05	5.68382e-05	5.91623e-05	5.97755e-05	5.26038e-05	6.99064e-05	7.3899e-05	5.70809e-05	5.11103e-05	5.99847e-05	3.79853e-05	4.24321e-05	6.71071e-05	7.24189e-05	5.41954e-05	4.37892e-05	6.55845e-05	6.39894e-05	5.56183e-05	5.58793e-05	5.33473e-05	4.52147e-05	4.96715e-05	5.46309e-05	5.27908e-05	4.93275e-05	4.93048e-05	4.55651e-05	4.05465e-05
cvpA	b2313	P08550	0	0	0	0	0	0	0	0	0	0	0	0	0	0	0	0	0	0	0	0	0	0	0	0	0	0	0	0	0	0
cvrA	b1191	P76007	1.94248e-05	3.42667e-05	2.87936e-05	2.78597e-05	2.38294e-05	2.7996e-05	2.26056e-05	2.528e-05	2.83215e-05	2.61781e-05	2.14635e-05	2.32692e-05	3.25851e-05	2.4242e-05	2.3255e-05	2.45884e-05	1.08339e-05	2.34427e-05	0	1.60246e-05	2.06931e-05	2.23371e-05	0	2.87222e-05	0	0	4.86908e-05	1.13748e-05	3.24857e-05	1.64747e-05
cyaA	b3806	P00936	0.000121875	0.000120478	8.2414e-05	7.58938e-05	0.00016907	0	0.000107837	0.000127368	9.8857e-05	0	0	0	0	0.00010682	0.000140505	5.66015e-05	0.000123257	0.000130095	0	8.59961e-05	0	0	0	8.42636e-05	0	9.50135e-05	0	9.07666e-05	8.47889e-05	0.000104477
cyaY	b3807	P27838	0.000135847	0.000151719	0.00013393	0.000136978	8.72221e-05	0.000120276	0.000149785	0.000115808	0.000137966	0.000113908	8.34776e-05	8.79787e-05	0.000142107	0.000107445	0.000187461	0.000136917	0.000141614	0.000101603	6.69627e-05	0.000140212	0.000106772	0.00010154	8.3416e-05	0.000126665	0.000100288	0.000102553	0.000118106	0.000110494	0.000130838	9.62326e-05
cybB	b1418	P0ABE5	0	0	0	0	0	0	0	0	0	0	0	0	0	0	0	0	0	0	0	0	0	0	0	0	0	0	0	0	0	0
cycA	b4208	P0AAE0	0.000164785	0.000231743	0.000410665	0.00046666	0.000246752	0.000333857	0.000206959	0.000221352	0.000201338	0.000291015	0.000584368	0.000196057	0.000395493	0.000239476	0.000848385	0.000369297	0.000232999	0.000217894	0.000303331	0.000171934	0.000449118	0.000417575	3.59242e-05	0.000224712	0.00031133	0.000185152	0.000353027	0.000230414	0.000205183	0.000211827
cydA	b0733	P0ABJ9	0.000320829	0.00025565	0.000289526	0.000348836	0.000469535	0.000371984	0.000209617	0.000620732	0.000294563	0.000964597	0.00158274	0.00167376	0.000463856	0.000228074	0.0006901	0.00105268	0.000530175	0.000763442	0.00250701	0.000393479	0.00221543	0.00226822	0.000616246	0.000194024	0.000233897	0.000171502	0.000314237	0.00027582	0.00021092	0.000183499
cydB	b0734	P0ABK2	0.000245107	0.000201963	0.000241686	0.000277073	0.000341036	0.000299692	0.000156081	0.000471265	0.000215766	0.000515068	0.00104843	0.000966042	0.000285255	0.000198823	0.000521771	0.00057202	0.000384236	0.00055488	0.0020955	0.000302611	0.00143464	0.00183887	0.000418781	0.00012103	0.000171507	0.000118526	0.000204468	0.000217881	0.000152004	9.77436e-05
cydC	b0886	P23886	7.58082e-05	8.33891e-05	7.67394e-05	8.04206e-05	6.65241e-05	5.23907e-05	6.44514e-05	7.47696e-05	7.81747e-05	6.31589e-05	5.6e-05	2.87929e-05	6.21749e-05	5.57915e-05	8.87105e-05	7.21709e-05	6.21086e-05	0.000103392	6.23958e-05	6.55062e-05	6.39791e-05	5.91879e-05	6.58479e-05	6.13809e-05	6.19846e-05	6.75575e-05	6.89222e-05	5.66853e-05	5.96991e-05	6.71211e-05
cydD	b0887	P29018	5.20793e-05	5.71764e-05	5.59743e-05	5.86558e-05	4.36938e-05	4.24186e-05	4.33764e-05	4.66316e-05	4.8043e-05	4.13994e-05	3.91823e-05	2.3785e-05	4.39176e-05	4.28987e-05	5.98099e-05	4.4689e-05	4.42474e-05	7.01048e-05	3.57707e-05	4.43921e-05	3.92585e-05	3.59789e-05	4.75243e-05	4.76681e-05	5.00803e-05	5.0254e-05	4.53448e-05	4.34451e-05	4.67621e-05	4.64078e-05
cydX	b4515	P56100	0	0	0	0	0	0	0	0	0	0	0	0	0	0	0	0	0	0	0	0	0	0	0	0	0	0	0	0	0	0
cynR	b0338	P27111	0	0	0	0	0	0	0	0	0	0	0	0	0	0	0	0	0	0	0	0	0	0	0	0	0	0	0	0	0	0
cynS	b0340	P00816	0	0	0	0	0	0	0	0	0	0	0	0	0	0	0	0	0	0	0	0	0	0	0	0	0	0	0	0	0	0
cynT	b0339	P0ABE9	0	0	0	0	0	0	0	0	0	0	0	0	0	0	0	0	0	0	0	0	0	0	0	0	0	0	0	0	0	0
cynX	b0341	P17583	0	0	0	0	0	0	0	0	0	0	0	0	0	0	0	0	0	0	0	0	0	0	0	0	0	0	0	0	0	0
cyoA	b0432	P0ABJ1	0.000700424	0.000631707	0.000556324	0.000624571	0	0.000734331	0.000535734	0.00049417	0.000429605	0.000471699	0.000991883	0.000501568	0.000495512	0.000496928	0.000567375	0.000435058	0.000601792	0.000693913	0.000632015	0.00104473	0.000728857	0.000652337	0.000601732	0.000546215	0.000436724	0.000572771	0.000479219	0.000612787	0.000569197	0.000513754
cyoB	b0431	P0ABI8	0.00110921	0.00094655	0.000907011	0.00101809	0	0.00120709	0.00074895	0.000763699	0.000618928	0.000832319	0.00165385	0.000745275	0.000766583	0.000643003	0.00103205	0.000850876	0.000994189	0.00111206	0.00122813	0.00156595	0.00131258	0.00117221	0.00095939	0.000820698	0.000703189	0.000888399	0.000763052	0.000900152	0.000860287	0.0007146
cyoC	b0430	P0ABJ3	0	0	0	0	0	0	0	0	0	0	0	0	0	0	0	0	0	0	0	0	0	0	0	0	0	0	0	0	0	0
cyoD	b0429	P0ABJ6	0	0	0	0	0	0	0	0	0	0	0	0	0	0	0	0	0	0	0	0	0	0	0	0	0	0	0	0	0	0
cyoE	b0428	P0AEA5	0	0	0	0	0	0	0	0	0	0	0	0	0	0	0	0	0	0	0	0	0	0	0	0	0	0	0	0	0	0
cysA	b2422	P16676	0.00113433	0.00124331	0.000924244	0.000852058	0.000877971	0.000877906	0.00116024	0.00078747	0.000747706	0.000273353	0.00013847	0.000206415	0.000808133	0.00102884	0.000558721	0.000326532	0.000803997	0.000933313	0.000179183	0.000200645	0.000474819	0.000360125	0	0.0011101	0.000928644	0.00109977	0.000906078	0.0010783	0.00104992	0.0010498
cysB	b1275	P0A9F3	0.000303621	0.000465036	0.000401897	0.0003213	0.000290392	0.000217374	0.000295147	0.000239555	0.000244895	0.000245931	0.000296331	0.00015976	0.00025472	0.000319067	0.000215323	0.000216439	0.000223912	0.000261933	0.000164796	0.000224922	0.000190652	0.000192275	0.00024256	0.000312936	0.000265667	0.000305706	0.000271956	0.000328211	0.00030428	0.000282101
cysC	b2750	P0A6J1	0.000146557	0.000193795	0.000175494	0.00015745	0.000196972	0.000113029	0.000153133	7.22486e-05	0.000103795	8.34922e-05	2.65873e-05	4.49339e-05	9.82828e-05	0.000174334	8.07888e-05	8.52632e-05	0.000149503	0.000177421	3.207e-05	2.21935e-05	7.07987e-05	4.99363e-05	2.68698e-05	0.000176025	0.000130868	0.000195852	0.000113318	0.000156137	0.000136373	0.000181925
cysD	b2752	P21156	0.00132092	0.00165654	0.00119593	0.000963071	0.00124499	0.000741787	0.00123867	0.000582727	0.000810307	0.000343021	0.000171253	0.000228679	0.000734543	0.00144107	0.000560661	0.000396378	0.00107115	0.00129942	0.000120928	0.000192957	0.000307996	0.000311942	0	0.00147442	0.000944955	0.00158131	0.000771758	0.00127708	0.00111368	0.0013487
cysE	b3607	P0A9D4	0.000115051	0.000128902	0.000157499	0.000175483	0.000122168	0.000118914	0.000100934	0.000165453	0.000118737	5.9587e-05	8.08387e-05	4.0426e-05	0.000153283	0.000100687	0.000157837	6.81008e-05	0.000106142	7.60873e-05	8.1746e-05	6.0854e-05	7.80281e-05	7.59967e-05	9.47055e-05	8.54448e-05	0.00010629	7.35079e-05	0.00012456	8.78906e-05	0.000103274	0.000106548
cysG	b3368	P0AEA8	6.2027e-05	6.64282e-05	6.01679e-05	6.88882e-05	5.99409e-05	4.66642e-05	6.13546e-05	7.10288e-05	6.36349e-05	6.07562e-05	0.000101732	2.90681e-05	5.31559e-05	6.18577e-05	7.58242e-05	6.81324e-05	5.13992e-05	5.54443e-05	4.81244e-05	5.43786e-05	5.51619e-05	5.45441e-05	5.19495e-05	6.45983e-05	5.99677e-05	6.25743e-05	6.48766e-05	6.00436e-05	5.37996e-05	6.79765e-05
cysH	b2762	P17854	0.000488881	0.000718807	0.00041519	0.000391468	0.000580154	0.00035146	0.000556257	0.00027226	0.000373512	0.000245617	8.44581e-05	0.000309133	0.000405155	0.00052555	0.00037815	0.000265619	0.000293028	0.000509662	0.000144208	9.12554e-05	0.000242684	0.00020985	5.46965e-05	0.000540963	0.000469418	0.000574357	0.000393048	0.000415835	0.000427318	0.000534987
cysI	b2763	P17846	0.00102265	0.00123468	0.000851909	0.000817737	0.001359	0.000817045	0.00113207	0.000637021	0.000939001	0.000588176	0.000189594	0.00043998	0.000817695	0.00124129	0.000736922	0.000657386	0.000707606	0.000957816	0.000285485	0.000220457	0.00046694	0.000431283	0.000399919	0.00131134	0.000997684	0.00151207	0.000881212	0.00117243	0.00100971	0.00129002
cysJ	b2764	P38038	0.0007968	0.000865943	0.000573357	0.000529781	0.000858507	0.000575744	0.000810766	0.000419952	0.000583004	0.000456818	0.000125466	0.000268743	0.00056179	0.000904305	0.00044492	0.000490295	0.000501182	0.000695428	0.000194924	0.000146346	0.000300807	0.000279718	0.000351355	0.000914454	0.000690294	0.00108438	0.00057606	0.000809885	0.000691551	0.000866812
cysK	b2414	P0ABK5	0.00652785	0.00767699	0.0059358	0.00592735	0.00429882	0.00481585	0.00496105	0.00467046	0.00517935	0.00408684	0.00171141	0.00432399	0.00441585	0.00537905	0.00481402	0.00345638	0.00554649	0.00634135	0.00340216	0.00144721	0.00402891	0.00386296	0.00635601	0.0054085	0.00474864	0.00587535	0.00500824	0.00469248	0.00454499	0.00538231
cysM	b2421	P16703	0.000225553	0.000145872	0.000146216	0.000136713	0.000255345	0.000145995	0.000178472	0.000191628	0.000200449	9.66066e-05	6.00345e-05	5.11214e-05	0.000192301	0.000227623	0.000144393	0.000107676	0.000176034	0.000132944	7.78124e-05	6.39468e-05	9.18967e-05	9.30592e-05	0.000200731	0.000268925	0.000181763	0.000276784	0.000218355	0.000216163	0.000179488	0.000324275
cysN	b2751	P23845	0.00128377	0.00155089	0.00111537	0.00100041	0.00138897	0.000745147	0.00116714	0.000574958	0.000862144	0.000391928	0.000198347	0.000265379	0.000763863	0.00138966	0.000597658	0.000375311	0.00112949	0.00126312	0.000115532	0.000173163	0.000337605	0.000339988	0	0.00142683	0.00102645	0.00156614	0.000779132	0.00120792	0.00111319	0.00136911
cysP	b2425	P16700	0.000599785	0.000541472	0.000534848	0.000516937	0.000620216	0.000483473	0.000604998	0.00051817	0.000399079	0.000356383	0.000126	0.000305978	0.000543899	0.000553225	0.000448987	0.000391475	0.000372613	0.00060095	0.00029569	8.91853e-05	0.000335275	0.000278933	0.000313583	0.00049979	0.000486296	0.00046864	0.000497366	0.000416437	0.000443941	0.000464913
cysQ	b4214	P22255	0.000113375	0.000102043	0.000111091	0.000122834	8.01231e-05	9.34899e-05	9.76342e-05	0.000137903	7.69359e-05	0.000165215	0.000125818	0.000182445	0.000125115	9.88302e-05	0.000151241	0.000184046	7.78424e-05	9.70821e-05	0.000337153	8.20324e-05	0.000173528	0.000159948	0.000277348	7.66759e-05	8.43031e-05	6.60676e-05	9.75864e-05	6.32079e-05	6.80364e-05	6.25135e-05
cysS	b0526	P21888	0.000345279	0.000336209	0.000322851	0.000311989	0.000372541	0.000288479	0.000379282	0.000334851	0.00037543	0.000288926	0.000345618	0.000179259	0.000280368	0.000380295	0.000425491	0.000315459	0.000321189	0.000429978	0.000340361	0.000512077	0.000389963	0.000390285	0.000258323	0.000315264	0.000308013	0.000364588	0.000285481	0.000326119	0.000301905	0.000337381
cysU	b2424	P16701	0	0	0	0	0	0	0	0	0	0	0	0	0	0	0	0	0	0	0	0	0	0	0	0	0	0	0	0	0	0
cysW	b2423	P0AEB0	3.2353e-05	5.3137e-05	0	0	4.10165e-05	0	3.56236e-05	2.95013e-05	3.11461e-05	0	0	0	3.29383e-05	4.36118e-05	2.50264e-05	0	0	3.31484e-05	0	0	0	0	0	3.37761e-05	0	5.56295e-05	8.76896e-06	1.53658e-05	3.29357e-05	3.02213e-05
cysZ	b2413	P0A6J3	0	0	0	0	0	0	0	0	0	0	0	0	0	0	0	0	0	0	0	0	0	0	0	0	0	0	0	0	0	0
cytR	b3934	P0ACN7	4.11854e-05	0	0	0	3.0257e-05	2.89257e-05	3.48211e-05	1.35038e-05	3.98958e-05	0	2.04114e-05	0	3.8371e-05	8.84503e-06	0	1.65975e-05	0	4.25825e-05	0	5.72289e-05	2.91346e-05	3.10687e-05	1.50938e-05	1.29325e-05	3.52655e-05	0	3.93305e-05	3.24508e-05	0	3.92054e-05
dacA	b0632	P0AEB2	0.000295846	0.000285185	0.000218534	0.000198649	0.00023139	0.000196303	0.000282298	0.000254935	0.000289023	0.000219837	0.000238264	0.000163525	0.000178595	0.000248356	0.000237517	0.000230662	0.000276027	0.000255685	0.000208726	0.000338413	0.000245996	0.000245101	0.000251291	0.000267851	0.000246814	0.00027555	0.000217892	0.000249416	0.000236247	0.000266249
dacB	b3182	P24228	6.39057e-05	6.20807e-05	5.97966e-05	5.77942e-05	5.78918e-05	5.17637e-05	4.63977e-05	6.1933e-05	9.70321e-05	4.88963e-05	5.42224e-05	0	3.88832e-05	5.72352e-05	7.0898e-05	3.98362e-05	6.73502e-05	4.62645e-05	5.51226e-05	6.71257e-05	5.65315e-05	5.39179e-05	0	6.00298e-05	4.46043e-05	5.41588e-05	6.31121e-05	5.04751e-05	6.97778e-05	7.05089e-05
dacC	b0839	P08506	0.000191555	0.000327602	0.000278352	0.000328823	0.000111348	0.000211568	0.000207841	0.00033541	0.000139928	0.000264973	0.0001507	0.000202825	0.000245434	0.000161408	0.00030322	0.000299583	0.00016045	0.000240809	0.000431162	0.000129222	0.000314247	0.000277846	0.000359899	0.000120413	0.00018368	0.000126226	0.000159099	0.00013529	0.000146452	7.75041e-05
dacD	b2010	P33013	1.21069e-06	1.06556e-06	8.24329e-07	7.63953e-07	9.09073e-07	7.69189e-07	1.20072e-06	9.98782e-07	1.01548e-06	6.36783e-07	6.67541e-07	4.60758e-07	5.72555e-07	9.51983e-07	9.61917e-07	5.52353e-07	1.05047e-06	1.03502e-06	6.92693e-07	1.48747e-06	8.97501e-07	1.02877e-06	1.05946e-06	1.07765e-06	9.79299e-07	1.14616e-06	9.2864e-07	1.16422e-06	9.27722e-07	1.08013e-06
dadA	b1189	P0A6J5	9.67744e-05	0.000138744	0.000108729	9.38681e-05	7.08734e-05	0.000152174	0.000145384	6.84818e-05	4.06535e-05	0.000103578	0.00068816	0.000425637	0.000111157	0.000100596	0.000128447	0.00011544	9.74888e-05	7.59996e-05	0.00136743	0.000643684	0.00165354	0.0013728	0.000159182	7.34517e-05	0.000121168	5.01642e-05	0.000137715	0.000183104	0.000103967	7.38563e-05
dadX	b1190	P29012	2.8398e-05	0.000163089	0.000110297	0.000120638	0	8.80205e-05	5.66632e-05	4.7632e-05	0	4.52342e-05	0.000416088	0.000141257	7.94572e-05	4.22048e-05	7.48909e-05	4.05024e-05	6.64032e-05	2.23273e-05	0.000393336	0.00019953	0.000332865	0.000298276	5.54227e-05	4.14763e-05	4.80808e-05	2.52125e-05	7.35655e-05	7.40532e-05	6.35302e-05	3.90551e-05
dam	b3387	P0AEE8	2.33944e-05	2.0154e-05	1.92164e-05	1.85796e-05	2.51108e-05	0	2.52606e-05	2.82379e-05	2.80621e-05	1.67465e-05	2.79818e-05	1.59118e-05	0	2.3247e-05	2.56265e-05	0	2.07281e-05	2.29604e-05	0	2.9434e-05	2.24756e-05	2.28772e-05	3.15952e-05	2.40951e-05	2.17915e-05	2.9613e-05	2.69668e-05	2.8377e-05	2.53345e-05	2.95159e-05
damX	b3388	P11557	0.000462471	0.000286968	0.000258955	0.000270008	0.000438722	0.000260759	0.000312829	0.000455821	0.000393671	0.000268725	0.000371513	0.000188128	0.000313635	0.000321637	0.000463513	0.000253065	0.000387157	0.000352551	0.000231918	0.000336841	0.000264814	0.000261359	0.000282238	0.000286441	0.000291531	0.000317585	0.000280948	0.000283195	0.000252294	0.000346837
dapA	b2478	P0A6L2	0.000513662	0.00044008	0.000491556	0.000458214	0.000588206	0.000492391	0.000623031	0.000614657	0.000606894	0.000455498	0.000584743	0.000256941	0.000392328	0.000565003	0.000617188	0.000514866	0.000590024	0.000580349	0.000411967	0.000452993	0.000507094	0.000508053	0.000252399	0.000527922	0.000528797	0.00053491	0.000468132	0.000507395	0.000501657	0.000526048
dapB	b0031	P04036	0.000444371	0.000172118	0.000241368	0.000312185	0.000670886	0.000517694	0.000414004	0.00155276	0.00053181	0.000339128	0.00015338	9.36058e-05	0.000291593	0.000377167	0.00017188	0.000416183	0.00049056	0.000575234	0.000123448	0.000140242	0.000132607	0.000137611	0.000235625	0.000487877	0.000330998	0.000409368	0.000322464	0.000448807	0.000244951	0.000472652
dapD	b0166	P0A9D8	0.00238657	0.000879594	0.00104958	0.00109245	0.00350272	0.00168029	0.00225095	0.00546821	0.00250766	0.00124363	0.000472907	0.000271913	0.00119179	0.00208112	0.000999219	0.00123068	0.00248433	0.00242723	0.00072144	0.00102172	0.000734622	0.000754072	0.000703591	0.00225561	0.00184699	0.0021277	0.0014236	0.00199973	0.00148526	0.00251286
dapE	b2472	P0AED7	8.99307e-05	7.53004e-05	6.66463e-05	6.50141e-05	8.33545e-05	6.85572e-05	9.15862e-05	6.96516e-05	8.55322e-05	6.79568e-05	0.000103626	3.24707e-05	5.3543e-05	9.44536e-05	8.31047e-05	6.38178e-05	8.81259e-05	0.000109184	7.79451e-05	0.000118286	8.81084e-05	8.7652e-05	5.76406e-05	8.37114e-05	7.95711e-05	0.000104254	6.42619e-05	8.83495e-05	7.79831e-05	8.61599e-05
dapF	b3809	P0A6K1	6.22231e-05	6.51178e-05	5.84656e-05	6.15475e-05	6.08509e-05	4.63486e-05	5.45288e-05	7.18112e-05	5.83688e-05	4.65555e-05	6.37253e-05	5.73892e-05	5.29503e-05	5.53242e-05	6.5291e-05	5.50179e-05	4.94765e-05	5.67463e-05	4.67914e-05	5.40143e-05	4.83991e-05	4.55133e-05	7.78769e-05	5.42715e-05	5.5678e-05	5.52709e-05	5.70681e-05	5.00818e-05	5.37546e-05	5.85217e-05
dauA	b1206	P0AFR2	0	0	0	0	0	0	0	0	0	0	0	0	0	0	0	0	0	0	0	0	0	0	0	0	0	0	0	0	0	0
dbpA	b1343	P21693	0	2.50452e-05	0	2.20462e-05	0	0	2.42803e-05	1.68909e-05	2.94583e-05	2.92435e-05	6.69402e-05	3.44238e-05	2.23573e-05	2.42465e-05	2.67466e-05	2.31292e-05	2.61439e-05	2.78017e-05	2.07642e-05	4.40322e-05	0	0	0	0	0	3.18922e-05	7.29312e-06	2.95061e-05	3.03435e-05	3.01477e-05
dcd	b2065	P28248	0.000227913	0.000355455	0.000401421	0.000391368	0.000220633	0.000304536	0.00026894	0.000238455	0.000216188	0.000257139	0.000181709	0.000117219	0.000252118	0.000242202	0.000237304	0.00025968	0.000189686	0.000266873	0.000301451	0.000162892	0.000282838	0.000293972	9.55255e-05	0.000180482	0.000198523	0.000148435	0.000252351	0.000155884	0.000202629	0.000131729
dcm	b1961	P0AED9	4.75142e-05	7.46387e-05	7.85098e-05	7.64665e-05	0.000106855	7.70783e-05	7.40221e-05	8.74337e-05	8.13288e-05	3.94526e-05	9.28817e-05	4.96852e-05	5.69977e-05	8.0093e-05	7.7219e-05	5.78774e-05	6.61358e-05	8.04848e-05	6.02774e-05	6.311e-05	5.48414e-05	6.11288e-05	4.73293e-05	5.00259e-05	4.22798e-05	7.24651e-05	6.39593e-05	3.61366e-05	2.4171e-05	5.53441e-05
dcp	b1538	P24171	0.000322702	0.000327974	0.000379017	0.000400764	0.000341286	0.000352519	0.00031052	0.00038808	0.00034329	0.000327526	0.000169736	0.000381795	0.000344471	0.000282525	0.00035283	0.000317007	0.0003851	0.00037903	0.000355199	0.000196019	0.000342723	0.000306321	0.000297738	0.000287098	0.000319904	0.000241053	0.000345554	0.000274251	0.000293833	0.000267082
dcrB	b3472	P0AEE1	0.000181484	0.000181347	0.000148853	0.00014955	0.000168787	0.000173289	0.000232636	0.000231451	0.000197756	0.000224734	0.000369931	0.000323416	0.00015394	0.000172684	0.000226719	0.000177329	0.000176896	0.00022986	0.000280182	0.000279618	0.000284792	0.000275597	0.000265774	0.000170103	0.000150352	0.000173768	0.000160971	0.000169647	0.000161483	0.000177352
dctA	b3528	P0A830	8.92491e-06	1.59419e-05	4.56048e-05	5.31768e-05	0	5.57779e-05	7.71039e-06	1.04253e-05	6.30904e-06	4.31902e-05	7.70484e-05	4.55973e-05	5.76501e-05	8.04989e-06	4.64442e-06	6.40034e-05	6.83268e-06	1.24386e-05	2.44601e-05	7.03338e-05	0.000108924	9.92675e-05	5.77873e-06	1.59942e-05	2.51228e-05	0	6.21548e-05	3.02082e-05	5.78082e-05	8.75887e-06
dctR	b3507	P37195	0	0	0	0	0	0	0	0	0	0	0	0	0	0	0	0	0	0	0	0	0	0	0	0	0	0	0	0	0	0
dcuA	b4138	P0ABN5	9.32874e-05	6.41759e-05	5.95172e-05	6.85826e-05	0.000145526	5.99139e-05	7.54416e-05	9.00692e-05	8.48144e-05	0.000140507	0.000463436	0.000199195	9.45604e-05	7.32955e-05	6.72026e-05	0.000133117	6.14648e-05	7.11441e-05	0.000229266	0.000106685	0.000291064	0.000295608	0.000145251	9.39647e-05	8.27898e-05	7.47036e-05	9.97621e-05	6.90089e-05	7.03726e-05	7.58309e-05
dcuB	b4123	P0ABN9	0	0	0	0	0.000579207	0	0	0	0	0	0.000378072	0.000145669	0	0	0	0.000112277	0	0	0.000144824	0	0.000177653	0.000192169	0	0	0	0	0	0	0	0
dcuC	b0621	P0ABP3	0	0	0	0	0	0	0	0	0	0	0	0	0	0	0	0	0	0	0	0	0	0	0	0	0	0	0	0	0	0
dcuD	b3227	P45428	0	0	0	0	0	0	0	0	0	0	0	0	0	0	0	0	0	0	0	0	0	0	0	0	0	0	0	0	0	0
dcuR	b4124	P0AD01	0	2.8607e-05	3.44529e-05	4.24181e-05	0	2.78422e-05	1.37447e-05	1.81702e-05	0	3.025e-05	0	1.58844e-05	0	0	0	3.51015e-05	1.72584e-05	0	2.36953e-05	1.83619e-05	2.87416e-05	2.77815e-05	1.45946e-05	0	1.74091e-05	0	2.57098e-05	1.64075e-05	0	0
dcuS	b4125	P0AEC8	0	0	0	0	0	0	0	0	0	0	0	0	0	0	0	0	0	0	0	0	0	0	0	0	0	0	0	0	0	0
dcyD	b1919	P76316	0.000139989	0.000217101	0.000167501	0.000178568	0.000187635	0.000146838	0.000136473	0.000151699	0.000149185	0.000163678	0.000115541	0.000127688	0.000213816	0.000117353	0.000189282	0.000171575	0.000107903	0.000153316	0.000151919	6.39839e-05	0.000123541	0.00011388	0.000212675	0.000147495	0.000133878	0.000116925	0.000233826	0.000137929	0.000147011	0.000168373
ddlA	b0381	P0A6J8	0.000153312	0.000247905	0.000131047	0.000113732	7.17017e-05	7.98338e-05	0.000174781	6.78371e-05	6.74059e-05	8.33775e-05	0.000167086	9.24717e-05	4.38858e-05	0.000151062	0.000188201	7.05161e-05	0.00010815	0.00011698	0.000170654	0.000299456	0.000222951	0.00023522	7.3245e-05	9.58255e-05	9.32465e-05	0.000162054	5.0396e-05	0.000144591	0.00010765	8.12577e-05
ddlB	b0092	P07862	9.0622e-05	8.60191e-05	7.16366e-05	7.53951e-05	8.13171e-05	6.26006e-05	7.23187e-05	0.000105511	7.36902e-05	7.7494e-05	5.03837e-05	5.71599e-05	5.81689e-05	7.4621e-05	8.11345e-05	7.73553e-05	8.42334e-05	8.32021e-05	6.33244e-05	8.44756e-05	7.31792e-05	7.12478e-05	4.91823e-05	6.72503e-05	6.78191e-05	7.31208e-05	6.02188e-05	7.0045e-05	6.5318e-05	7.08768e-05
ddpA	b1487	P76128	1.28593e-05	6.20543e-06	5.01886e-05	7.05608e-05	0	4.3531e-05	9.59404e-06	2.78554e-05	1.54101e-05	9.79818e-05	0	8.71875e-05	0.000107294	1.06022e-05	0.000787102	0.000101104	1.88464e-05	7.71576e-06	0.000104011	0	5.26792e-05	4.30207e-05	0.0001122	9.47575e-06	3.22094e-05	1.34839e-05	4.88466e-05	1.32111e-05	1.45417e-05	1.97937e-05
ddpB	b1486	P77308	0	0	0	0	0	0	0	0	0	0	0	0	0	0	0	0	0	0	0	0	0	0	0	0	0	0	0	0	0	0
ddpC	b1485	P77463	0	0	0	0	0	0	0	0	0	0	0	0	0	0	0	0	0	0	0	0	0	0	0	0	0	0	0	0	0	0
ddpD	b1484	P77268	0	0	0	0	0	0	0	0	0	0	0	0	0	0	0	0	0	0	0	0	0	0	0	0	0	0	0	0	0	0
ddpF	b1483	P77622	0	0	0	6.72474e-06	0	0	0	0	0	0	0	0	3.30565e-06	0	3.91267e-05	5.35321e-06	0	0	0	0	0	0	0	0	0	0	0	0	0	0
ddpX	b1488	P77790	0	0	0	0	0	0	0	0	0	0	0	0	0	0	0	0	0	0	0	0	0	0	0	0	0	0	0	0	0	0
deaD	b3162	P0A9P6	0.000255938	0.000430783	0.000254775	0.000181223	0.000255512	0.000157774	0.000448225	0.000119946	0.000193892	0.0014034	0.00015919	0.000106922	0.0001383	0.000317228	0.000101465	5.1987e-05	0.000308525	0.000293662	2.35147e-05	0.000948846	9.85264e-05	0.000115137	2.19087e-05	0.000380593	0.000227666	0.000491111	0.000158609	0.00041372	0.00035051	0.000382526
dedA	b2317	P0ABP6	0	0	0	0	0	0	0	0	0	0	0	0	0	0	0	0	0	0	0	0	0	0	0	0	0	0	0	0	0	0
dedD	b2314	P09549	4.45424e-05	5.58835e-05	5.22604e-05	4.95324e-05	3.95194e-05	3.85547e-05	4.81538e-05	4.32976e-05	4.16489e-05	4.07796e-05	3.36542e-05	2.55212e-05	3.78926e-05	4.45713e-05	4.64401e-05	4.3319e-05	4.17207e-05	3.95009e-05	3.89764e-05	4.92934e-05	5.1152e-05	4.50887e-05	3.06109e-05	4.27199e-05	4.24728e-05	4.35782e-05	3.84811e-05	4.18734e-05	4.04415e-05	3.82955e-05
def	b3287	P0A6K3	0.000125221	0.000202283	0.000156264	0.000155404	0.000106871	0.000106482	0.000140181	4.45661e-05	0.00010593	0.000141151	0.00013616	8.99077e-05	7.84922e-05	9.70502e-05	0.000123128	0.000124618	0.000106009	0.0001232	0.000141784	0.000199157	0.00016415	0.000158477	8.63062e-05	0.000129355	0.000121373	0.000142005	9.87517e-05	0.000146566	0.000140297	0.0001323
degP	b0161	P0C0V0	0.000894937	0.000762364	0.000738912	0.000745537	0.000625866	0.000953821	0.000866004	0.00103335	0.000823463	0.00100627	0.000600708	0.000598092	0.000804086	0.000401876	0.000959559	0.00113384	0.000422514	0.0011329	0.00195658	0.000654686	0.00163158	0.0014875	0.000500204	0.000490477	0.000840587	0.000312822	0.000923488	0.00030631	0.000392289	0.000305773
degQ	b3234	P39099	0.000186877	0.000217528	0.000213978	0.000236877	0.000161511	0.000155833	0.000162099	0.000234322	0.00017512	0.000234647	0.00032085	0.00037034	0.00021156	0.000177729	0.000255707	0.000225155	0.000133872	0.000170441	0.000225533	0.000118398	0.000219634	0.000207666	0.000254207	0.000149733	0.000163647	0.000110696	0.000185151	0.000117493	0.000135309	0.000125802
degS	b3235	P0AEE3	3.18025e-05	3.47604e-05	2.94985e-05	2.77491e-05	3.41025e-05	2.40941e-05	2.6759e-05	3.56308e-05	3.63261e-05	2.59515e-05	3.42367e-05	1.51474e-05	2.90223e-05	2.87093e-05	4.51978e-05	2.78436e-05	2.95758e-05	2.72608e-05	2.83287e-05	2.715e-05	2.88165e-05	2.08761e-05	3.54535e-05	2.85516e-05	2.65848e-05	3.06833e-05	3.35395e-05	2.35869e-05	2.20367e-05	3.00713e-05
deoA	b4382	P07650	7.48465e-05	8.70969e-05	8.24627e-05	0.000102769	7.5265e-05	7.72358e-05	6.07665e-05	0.000120122	5.80543e-05	0.000120963	0.000131716	0.00030251	8.47927e-05	4.78721e-05	0.000163205	0.000133327	6.90998e-05	0.000101047	0.000252488	0.000191698	0.000201486	0.000200586	0.000134788	3.28828e-05	4.09768e-05	4.34773e-05	5.22526e-05	5.06713e-05	3.80085e-05	4.22889e-05
deoB	b4383	P0A6K6	0.000292375	0.000421068	0.000345199	0.0004507	0.000263115	0.000253008	0.000225233	0.000388038	0.000205637	0.000551129	0.000546783	0.00173499	0.000444151	0.000180415	0.000614404	0.000473793	0.000227911	0.000270829	0.00149907	0.000945451	0.000899067	0.000879534	0.0011316	0.000177306	0.000170357	0.000168334	0.000282405	0.000169599	0.000182467	0.000197208
deoC	b4381	P0A6L0	0.00010076	0.000108692	9.6238e-05	0.000105338	0.000129844	9.05955e-05	8.96641e-05	0.000138751	8.71613e-05	0.000180946	0.00020804	0.000660176	9.3296e-05	8.13178e-05	0.000246415	0.000154508	0.000107447	0.000142538	0.000317672	0.000272412	0.000219066	0.000209316	0.000517447	4.95185e-05	6.18597e-05	8.72345e-05	6.86574e-05	8.34867e-05	5.31072e-05	6.8976e-05
deoD	b4384	P0ABP8	0.000592483	0.00058768	0.000538608	0.000616774	0.000407936	0.000634229	0.000609567	0.000521376	0.000382976	0.00058934	0.000832689	0.00153354	0.000791281	0.000503944	0.00060906	0.000441604	0.000456458	0.000762054	0.00139661	0.00176662	0.00110146	0.00109772	0.000848897	0.000551092	0.000494158	0.000378138	0.000609849	0.000526416	0.000558673	0.000418229
deoR	b0840	P0ACK5	4.38877e-05	4.27303e-05	4.64823e-05	4.07914e-05	5.11586e-05	3.64305e-05	4.86163e-05	6.20392e-05	4.97123e-05	4.60034e-05	5.05302e-05	3.28978e-05	3.48874e-05	4.23624e-05	6.72513e-05	4.71758e-05	3.7068e-05	4.5643e-05	5.25094e-05	3.82836e-05	5.15564e-05	4.67167e-05	3.79145e-05	3.84808e-05	4.22614e-05	4.15238e-05	3.91215e-05	3.96173e-05	3.70594e-05	3.66073e-05
der	b2511	P0A6P5	0.00026437	0.000244856	0.000202104	0.000205374	0.000203025	0.000171337	0.000266196	0.000264737	0.000256145	0.000285136	0.000272256	0.000248868	0.000220908	0.00024306	0.000328446	0.000213944	0.000195034	0.000220126	0.000242377	0.000338933	0.000228441	0.000226913	0.000258651	0.000233889	0.000224234	0.000258307	0.000215763	0.000230883	0.000205247	0.000266597
dfp	b3639	P0ABQ0	0.000119092	0.000132133	0.000128671	0.000145373	0.000125632	0.000122854	0.000120253	0.000154393	0.000130762	0.000108082	0.000113761	8.42089e-05	0.000116571	0.000111768	0.00015765	0.000111751	0.000107477	0.000158269	0.000113618	0.000156374	0.000123982	0.000133044	9.78601e-05	0.000100416	0.000118053	0.000107531	0.000121989	0.00010155	0.000105829	0.000103588
dgcC	b0385	P0AAP1	0	0	0	0	0	0	0	0	0	0	0	0	0	0	0	0	0	0	0	0	0	0	0	0	0	0	0	0	0	0
dgcE	b2067	P38097	0	0	0	0	0	0	0	0	0	0	0	0	0	0	0	0	0	0	0	0	0	0	0	0	0	0	0	0	0	0
dgcF	b1522	P76147	0	0	0	0	0	0	0	0	0	0	0	0	0	0	0	0	0	0	0	0	0	0	0	0	0	0	0	0	0	0
dgcI	b0834	P75801	0	0	0	0	0	0	0	0	0	0	0	0	0	0	0	0	0	0	0	0	0	0	0	0	0	0	0	0	0	0
dgcJ	b1786	P76237	0	0	0	0	0	0	0	0	0	0	0	0	0	0	0	0	0	0	0	0	0	0	0	0	0	0	0	0	0	0
dgcM	b1341	P77302	1.53092e-06	0	1.6904e-05	0	0	1.06566e-05	0	1.8478e-05	0	1.26904e-05	2.15068e-05	2.92079e-05	2.9876e-05	0	5.06498e-06	0	0	0	0	0	2.17105e-05	0	0	0	4.08009e-06	0	0	0	0	0
dgcN	b2604	P46139	0	0	0	0	0	0	0	0	0	0	0	0	0	0	0	0	0	0	0	0	0	0	0	0	0	0	0	0	0	0
dgcP	b1794	P76245	0	0	0	0	0	0	0	0	0	0	0	0	0	0	0	0	0	0	0	0	0	0	0	0	0	0	0	0	0	0
dgcQ	b1956	P76330	5.70549e-05	6.2843e-05	5.3205e-05	7.19734e-05	3.69422e-05	4.11713e-05	0	5.94794e-05	5.6024e-05	5.76446e-05	0	7.44255e-05	4.49008e-05	0	8.54782e-05	5.13801e-05	0	4.37788e-05	9.78919e-05	0	7.26344e-05	6.5548e-05	9.36174e-05	0	0	4.12009e-05	0	0	0	0
dgcT	b1025	P75908	0	0	0	0	0	0	0	0	0	0	0	0	0	0	0	0	0	0	0	0	0	0	0	0	0	0	0	0	0	0
dgcZ	b1535	P31129	0	0	0	0	0	0	0	0	0	0	0	0	0	0	0	0	0	0	0	0	0	0	0	0	0	0	0	0	0	0
dgkA	b4042	P0ABN1	2.53052e-05	1.25506e-05	2.45138e-05	1.63138e-05	2.47906e-05	2.05754e-05	2.19144e-05	2.46549e-05	2.76208e-05	1.92436e-05	2.84722e-05	1.1061e-05	2.4863e-05	2.3604e-05	2.52569e-05	2.1509e-05	1.73694e-05	2.17424e-05	1.96497e-05	1.74208e-05	2.0521e-05	2.13382e-05	3.40091e-05	2.06513e-05	2.14481e-05	1.96297e-05	2.5873e-05	1.61133e-05	1.42636e-05	2.39779e-05
dgoA	b4477	Q6BF16	0	0	0	0	0	0	0	0	0	0	0	0	0	0	0	0	0	0	0	0	0	0	0	0	0	0	0	0	0	0
dgoD	b4478	Q6BF17	0	0	0	0	0	0	0	0	0	0	0	0	0	0	0	0	0	0	0	0	0	0	0	0	0	0	0	0	0	0
dgoK	b3693	P31459	0	0	0	0	0	0	0	0	0	0	0	0	0	0	0	0	0	0	0	0	0	0	0	0	0	0	0	0	0	0
dgoR	b4479	P31460	8.13229e-05	5.00365e-05	0	8.25789e-05	6.76219e-05	9.32783e-05	8.10023e-05	5.83141e-05	6.68046e-05	7.51388e-05	5.07321e-05	4.43927e-05	7.75866e-05	6.21391e-05	8.35892e-05	0.000144493	0	7.21671e-05	0.000176179	1.14623e-05	0.000137461	0.000127803	5.95496e-05	6.07147e-05	7.99639e-05	4.50138e-05	0.000100681	4.73619e-05	0	0
dgoT	b3691	P0AA76	0	0	0	0	0	0	0	0	0	0	0	0	0	0	0	0	0	0	0	0	0	0	0	0	0	0	0	0	0	0
dgt	b0160	P15723	9.26573e-05	0.000141111	0.000223333	0.00011325	9.7661e-05	0.000112767	0.00023268	0.000266177	7.54855e-05	0.000112471	0	5.64169e-05	0.000105282	0.000100261	0.000133234	0.000215426	9.36003e-05	0.000204496	0.000138401	0	0	0.000230418	8.53379e-05	5.32984e-05	8.00424e-05	0.000192046	0.000144154	0.000148463	9.17501e-05	6.34099e-05
dhaK	b1200	P76015	4.56407e-05	6.67591e-05	0.000109473	0.000166863	6.21036e-05	7.28244e-05	5.55789e-05	9.57335e-05	7.97631e-05	0.00011275	8.74109e-05	0.00026766	0.000138923	6.80175e-05	5.57305e-05	0.000146222	4.42254e-05	9.93615e-05	0.000200877	6.37144e-05	0.000138321	0.000110928	0.000118811	6.63646e-05	5.99776e-05	2.07019e-05	0.000108959	3.04921e-05	0.000151006	3.70836e-05
dhaL	b1199	P76014	0.000104815	9.67447e-05	0.00012362	0.000165873	0.000122735	8.8692e-05	0.000113714	0.000118188	8.71426e-05	0.000121205	5.95655e-05	0.000175562	0.00011608	0.000125259	0.000102156	0.000151444	7.1728e-05	0.000134868	0.000133877	0.000102834	0.00011619	0.00011074	8.42311e-05	0.000106271	8.39471e-05	4.89408e-05	0.000112641	0	0.000180732	6.32481e-05
dhaM	b1198	P37349	0.000172025	0.000115802	8.31976e-05	0.00012092	0.000147242	5.12812e-05	0.000140583	0.000134352	0.000163895	9.01508e-05	3.22517e-05	9.80623e-05	6.56828e-05	0.000163265	0.000147225	9.79148e-05	0.000115548	0.000178359	8.7528e-05	0.000137639	9.4877e-05	9.03212e-05	0.000102174	0.000124516	6.78296e-05	8.07027e-05	7.60162e-05	5.52106e-05	0.000214468	0.000110005
dhaR	b1201	P76016	0	0	0	0	0	0	0	0	0	0	0	0	0	0	0	0	0	0	0	0	0	0	0	0	0	0	0	0	0	0
diaA	b3149	P66817	3.23537e-05	3.79146e-05	3.93591e-05	3.99832e-05	3.14896e-05	3.06248e-05	3.62189e-05	3.24841e-05	3.10379e-05	2.04345e-05	2.82718e-05	1.35272e-05	2.62529e-05	3.44788e-05	3.18855e-05	3.16881e-05	3.01502e-05	3.33389e-05	1.9959e-05	3.38192e-05	3.78356e-05	3.40284e-05	2.36511e-05	3.1877e-05	3.6833e-05	2.88056e-05	3.75754e-05	3.5484e-05	2.72586e-05	2.8736e-05
dicA	b1570	P06966	2.44367e-05	2.57355e-05	3.06573e-05	2.83378e-05	2.64534e-05	2.895e-05	3.48585e-05	2.5893e-05	2.46601e-05	3.25241e-05	0	2.57095e-05	2.44123e-05	2.75008e-05	3.34234e-05	3.41159e-05	2.89801e-05	2.14693e-05	1.23249e-05	2.2572e-05	1.90885e-05	2.10822e-05	3.38033e-05	2.53987e-05	2.69874e-05	2.46353e-05	2.66157e-05	3.20356e-05	2.87183e-05	2.4866e-05
dicB	b1575	P09557	0	0	0	0	0	0	0	0	0	0	0	0	0	0	0	0	0	0	0	0	0	0	0	0	0	0	0	0	0	0
dicC	b1569	P06965	0	0	0	0	0	0	0	0	0	0	0	0	0	0	0	0	0	0	0	0	0	0	0	0	0	0	0	0	0	0
dinB	b0231	Q47155	0	0	0	0	0	0	0	0	0	0	0	0	0	0	0	0	0	0	0	0	0	0	0	0	0	0	0	0	0	0
dinD	b3645	P23840	0	0	0	0	0	0	0	0	0	0	0	0	0	0	0	0	0	0	0	0	0	0	0	0	0	0	0	0	0	0
dinF	b4044	P28303	0	0	0	0	0	0	0	0	0	0	0	0	0	0	0	0	0	0	0	0	0	0	0	0	0	0	0	0	0	0
dinG	b0799	P27296	0	0	0	0	0	0	0	0	0	0	0	0	0	0	0	0	0	0	0	0	0	0	0	0	0	0	0	0	0	0
dinI	b1061	P0ABR1	0.000100412	9.38634e-06	0	0	6.97185e-05	0	0.000134771	0	3.09425e-05	0.000121933	2.32405e-05	0	0	0.000313697	0	0	0	0	0	0.000186972	0	5.23104e-05	0	5.87404e-05	8.32268e-05	6.63631e-05	0	5.76176e-05	0	5.39284e-05
dinJ	b0226	Q47150	3.69727e-05	2.63985e-05	4.80911e-05	3.66274e-05	6.68751e-05	5.10481e-05	5.59575e-05	4.6471e-05	5.00768e-05	4.27668e-05	0	5.64331e-05	4.87398e-05	5.72011e-05	5.93517e-05	3.62138e-05	5.73188e-05	5.80478e-05	4.12259e-05	4.95905e-05	5.9101e-05	6.04833e-05	8.87856e-05	3.9203e-05	4.41511e-05	4.24136e-05	3.74854e-05	4.72144e-05	4.18775e-05	4.89517e-05
dinQ	b4613	A5A624	0	0	0	0	0	0	0	0	0	0	0	0	0	0	0	0	0	0	0	0	0	0	0	0	0	0	0	0	0	0
djlA	b0055	P31680	3.13876e-05	4.54463e-05	3.84004e-05	3.41166e-05	3.29163e-05	3.17505e-05	3.92047e-05	3.74e-05	3.41757e-05	3.47739e-05	3.86598e-05	2.03556e-05	3.14505e-05	3.73354e-05	4.05948e-05	3.84062e-05	3.32735e-05	4.19712e-05	2.96861e-05	4.67016e-05	3.88885e-05	3.62619e-05	2.68721e-05	3.41027e-05	3.64574e-05	3.55229e-05	3.09561e-05	3.52359e-05	3.19021e-05	3.30536e-05
djlB	b0646	P77381	0	0	0	0	0	0	0	0	0	0	0	0	0	0	0	0	0	0	0	0	0	0	0	0	0	0	0	0	0	0
djlC	b0649	P77359	0	0	0	0	0	0	0	0	0	0	0	0	0	0	0	0	0	0	0	0	0	0	0	0	0	0	0	0	0	0
dkgA	b3012	Q46857	6.04369e-05	0.000154934	0.000101553	0.000156704	3.69934e-05	6.552e-05	4.28884e-05	0.000225432	3.92435e-05	0.000170599	0.000153791	0.000701076	8.81792e-05	4.44276e-05	0.000127541	0.000167102	3.98498e-05	9.56183e-05	0.000492866	4.28444e-05	0.0001841	0.000171164	0.000412936	2.20522e-05	3.66331e-05	2.45747e-05	3.90157e-05	3.79917e-05	3.21055e-05	1.89857e-05
dkgB	b0207	P30863	4.43268e-05	3.86372e-05	2.47146e-05	3.02932e-05	2.17597e-05	2.34123e-05	3.09069e-05	2.90975e-05	4.53622e-05	4.26379e-05	1.9879e-06	2.04836e-05	2.41229e-05	2.65524e-05	9.51306e-05	2.55106e-05	2.33268e-05	3.69431e-05	3.42365e-05	3.40884e-05	3.03987e-05	2.828e-05	6.75568e-05	3.20101e-05	3.10356e-05	3.47479e-05	3.2363e-05	2.95231e-05	2.6657e-05	3.41139e-05
dksA	b0145	P0ABS1	0.000722281	0.000484553	0.000788231	0.000575913	0.000442318	0.000792599	0.000737311	0.000553235	0.000490486	0.000346211	0.000544034	0.000503023	0.000681048	0.000617946	0.000509225	0.000635161	0.000460706	0.000660497	0.000730823	0.000982937	0.000863333	0.000934092	0.000458407	0.000655536	0.000736795	0.000592102	0.000798163	0.000619862	0.000659582	0.000515172
dld	b2133	P06149	0.000284058	0.000309163	0.000491937	0.00049684	0.000374034	0.000541851	0.00041011	0.00060801	0.000508724	0.000550841	0.000514007	0.000478972	0.000617432	0.000381381	0.000576184	0.000539015	0.000574703	0.000482778	0.000583895	0.0002044	0.000499522	0.000452285	0.00056767	0.000370494	0.000448301	0.000289956	0.000542171	0.000395694	0.000422881	0.000365295
dmlA	b1800	P76251	1.82584e-05	1.3067e-05	2.73987e-05	2.20101e-05	2.1387e-05	2.00255e-05	1.36272e-05	7.54276e-05	0	3.30549e-05	0	6.78079e-05	2.4774e-05	2.88085e-05	0	4.98233e-05	1.59314e-05	3.01546e-05	5.6779e-05	0	5.47226e-05	5.25925e-05	0	0	0	0	1.73798e-05	0	0	0
dmlR	b1799	P76250	0	0	0	0	0	0	0	0	0	0	0	0	0	0	0	0	0	0	0	0	0	0	0	0	0	0	0	0	0	0
dmsA	b0894	P18775	0	0	0	0	0.000556505	0	0	0	0	0.00058728	0.000335614	0.000577162	0	0	0	0.000820366	0	0	0.000657825	0	0.000800829	0.00084299	0	0	0	0	0	0	0	0
dmsB	b0895	P18776	0	0	2.92716e-05	0	8.64026e-05	0	0	0	0	0.000107175	6.33705e-05	0.000127404	0	0	0	0.000197547	0	0	0.000144699	0	0.000195302	0.000205201	0	0	0	0	0	0	0	0
dmsC	b0896	P18777	0	0	0	0	3.9381e-05	0	0	0	0	4.21005e-05	2.2231e-05	2.68212e-05	0	0	0	5.14099e-05	0	0	2.63196e-05	0	3.95922e-05	3.39873e-05	0	0	0	0	0	0	0	0
dmsD	b1591	P69853	3.58257e-05	2.65346e-05	3.14534e-05	2.97981e-05	6.13357e-05	2.78782e-05	3.61755e-05	3.22534e-05	3.7874e-05	4.76101e-05	3.77072e-05	3.26107e-05	2.51488e-05	3.17786e-05	3.10439e-05	4.05834e-05	3.20549e-05	3.2872e-05	4.86747e-05	3.21162e-05	5.98843e-05	6.05492e-05	2.60306e-05	3.03212e-05	3.35422e-05	3.52173e-05	3.3684e-05	3.93125e-05	2.97923e-05	3.31693e-05
dnaA	b3702	P03004	0.000140428	0.000153232	0.000152618	0.000137355	0.000121108	0.000113489	0.000143745	0.000117205	0.000129633	0.000171726	0.000142439	0.000110081	0.000136857	0.000144448	0.00013934	0.000135946	0.000128344	0.000176727	0.000108	0.00018994	0.000126047	0.000124846	8.24521e-05	0.000139836	0.000132154	0.000137705	0.000144698	0.00012646	0.000127171	0.000135462
dnaB	b4052	P0ACB0	6.02517e-05	6.16422e-05	6.10563e-05	5.93245e-05	6.64191e-05	5.55668e-05	6.44754e-05	6.97046e-05	8.1523e-05	6.08676e-05	5.80278e-05	5.10251e-05	5.34015e-05	6.27458e-05	6.90025e-05	5.88657e-05	6.59334e-05	7.33668e-05	5.62343e-05	7.9916e-05	6.71176e-05	6.92696e-05	5.09503e-05	6.58848e-05	6.33372e-05	6.53113e-05	6.52914e-05	6.53082e-05	5.76511e-05	6.44287e-05
dnaC	b4361	P0AEF0	2.01536e-05	1.76735e-05	1.50908e-05	1.5257e-05	1.58105e-05	1.83601e-05	1.80138e-05	1.86589e-05	1.99728e-05	1.53208e-05	1.04311e-05	8.01603e-06	1.83818e-05	1.83709e-05	2.00031e-05	1.20801e-05	1.70955e-05	1.76982e-05	1.07541e-05	1.80634e-05	1.21098e-05	1.2172e-05	1.35097e-05	1.75264e-05	2.08926e-05	1.68141e-05	2.33186e-05	1.72695e-05	1.51734e-05	1.66918e-05
dnaE	b0184	P10443	9.9454e-05	0.000161098	0.000135107	0.000132024	0.000103894	9.08694e-05	9.33805e-05	0.000115627	3.09073e-05	0.000106482	0	0	5.58846e-05	9.24971e-05	0.00012242	0.000109168	8.67855e-05	0	0.000113955	0.000107788	0.000108595	9.53565e-05	0	8.62817e-05	0.000102725	0.00010984	0.000113322	0.000107344	0	9.84958e-05
dnaG	b3066	P0ABS5	3.15727e-05	4.76412e-05	4.08757e-05	4.21486e-05	2.98775e-05	3.28313e-05	3.41012e-05	3.06738e-05	3.29981e-05	3.55049e-05	2.5422e-05	2.04416e-05	3.2848e-05	2.96555e-05	3.31473e-05	3.56184e-05	3.30962e-05	3.23719e-05	3.86302e-05	3.87192e-05	3.25831e-05	3.06736e-05	2.50471e-05	3.34391e-05	3.81571e-05	3.17724e-05	4.5725e-05	3.63248e-05	2.82302e-05	3.61595e-05
dnaJ	b0015	P08622	0.000778574	0.000602421	0.000502202	0.000482686	0.000315306	0.000470051	0.000822095	0.000355103	0.000408332	0.000513152	0.000418959	0.000326008	0.000378867	0.000430613	0.000392766	0.000439033	0.000364079	0.000505715	0.000493296	0.000584629	0.000410756	0.000449364	0.000400226	0.000419726	0.000443174	0.000432034	0.000372117	0.000383284	0.00039738	0.000398606
dnaK	b0014	P0A6Y8	0.0119195	0.00810427	0.00736612	0.00666514	0.00641138	0.00712074	0.0121406	0.00496688	0.005805	0.00933904	0.00520716	0.0105897	0.00519344	0.00610217	0.00651992	0.00918128	0.00606404	0.0090268	0.0123467	0.0111434	0.00978704	0.00999153	0.0169796	0.00644423	0.00694474	0.00687249	0.00607574	0.00625914	0.00607472	0.0063141
dnaN	b3701	P0A988	0.000201159	0.000265898	0.000210834	0.000231939	0.000159687	0.000179562	0.000207229	0.000181402	0.00017642	0.000184909	0.000149351	0.000132115	0.000174421	0.000181786	0.000232775	0.000139769	0.000165763	0.000208634	0.000135326	0.000219053	0.000164542	0.00016202	0.000184358	0.000174678	0.000172493	0.000174881	0.000170347	0.000178472	0.000166978	0.000172656
dnaQ	b0215	P03007	5.57452e-05	6.49704e-05	5.01987e-05	5.23123e-05	5.25564e-05	4.20235e-05	6.29142e-05	0	6.28409e-05	0	0	0	4.82423e-05	4.66388e-05	4.61899e-05	0	5.42552e-05	5.15487e-05	0	4.8389e-05	0	0	0	5.88632e-05	5.58953e-05	5.0725e-05	3.83487e-05	5.54607e-05	5.76133e-05	6.12793e-05
dnaT	b4362	P0A8J2	1.81132e-05	5.5075e-06	7.80554e-06	6.70062e-06	1.11659e-05	9.76338e-06	1.3525e-05	1.13898e-05	1.43494e-05	1.07938e-05	9.74142e-06	5.78371e-06	9.64976e-06	1.29409e-05	1.38665e-05	9.09962e-06	9.81091e-06	1.36335e-05	1.09804e-05	1.80338e-05	1.14913e-05	1.19694e-05	8.51437e-06	1.15561e-05	1.26462e-05	1.34445e-05	9.64801e-06	1.44303e-05	1.00719e-05	1.3803e-05
dnaX	b0470	P06710	0.00010094	0.000160382	0.000121172	0.000120384	9.21195e-05	7.58321e-05	0.000108026	0.000102626	0.000100984	8.98769e-05	6.29018e-05	5.45484e-05	8.31994e-05	9.94798e-05	0.000120177	8.95848e-05	0.000101891	0.000109933	6.34561e-05	0.000114119	6.91146e-05	7.51032e-05	6.89275e-05	9.41914e-05	9.21219e-05	9.40222e-05	8.97565e-05	8.96852e-05	8.54322e-05	9.06799e-05
dosC	b1490	P0AA89	0	2.14597e-05	2.20921e-05	3.79657e-05	1.26436e-05	0	6.07701e-06	3.77696e-05	1.45228e-05	6.47582e-05	0	8.38587e-05	4.36683e-05	7.98847e-06	3.74693e-05	1.57537e-05	0	6.23897e-06	1.87048e-05	2.18892e-06	1.92529e-05	1.10542e-05	0.000172288	0	0	0	1.27672e-05	4.06715e-06	0	0
dosP	b1489	P76129	0	0	0	0	0	0	0	0	0	0	0	0	0	0	0	0	0	0	0	0	0	0	0	0	0	0	0	0	0	0
dpiA	b0620	P0AEF4	0	0	0	0	0	0	0	0	0	0	0	0	0	0	0	0	0	0	0	0	0	0	0	0	0	0	0	0	0	0
dpiB	b0619	P77510	0	0	0	0	0	0	0	0	0	0	0	0	0	0	0	0	0	0	0	0	0	0	0	0	0	0	0	0	0	0
dppA	b3544	P23847	0.0030638	0.0062885	0.00611979	0.00617351	0.00381399	0.00352687	0.00371662	0.00237346	0.00186829	0.00338554	0.00366559	0.00550137	0.00574744	0.00298951	0.00759642	0.00356989	0.00231217	0.00358199	0.00267657	0.000165047	0.00161	0.00132919	0.00337785	0.00294282	0.00259486	0.00224509	0.00595816	0.00351918	0.00369874	0.00304352
dppB	b3543	P0AEF8	0.000100999	0.00017139	9.95594e-05	0.000116217	7.54416e-05	6.94031e-05	9.0096e-05	4.73278e-05	4.71417e-05	4.73998e-05	3.88236e-05	2.66545e-05	8.19658e-05	6.76217e-05	0.000153578	6.61241e-05	4.76541e-05	5.05664e-05	4.78304e-05	0	2.06914e-05	1.6194e-05	7.18596e-05	7.53954e-05	5.33877e-05	8.66762e-05	0.00010648	9.51825e-05	0.000102489	8.26531e-05
dppC	b3542	P0AEG1	0	0.00027097	7.60173e-05	0	5.22536e-05	0	7.66262e-05	2.5068e-05	2.92553e-05	0	0	0	0	0	0	0	0	0	0	0	0	0	0	0	7.28599e-05	0	0	4.27143e-05	0.000108017	0
dppD	b3541	P0AAG0	0.000163865	0.000296252	0.000216986	0.000222718	0.000128274	0.000143961	0.000164495	9.55717e-05	8.82562e-05	0.0001085	0.000100373	0.000100436	0.000173117	0.000140615	0.00033628	0.000147026	9.48057e-05	9.95957e-05	9.15354e-05	1.44618e-05	7.60826e-05	6.00512e-05	0.000143113	0.000130314	0.000114263	0.000143014	0.000200976	0.000182574	0.000183718	0.000164842
dppF	b3540	P37313	0.000136414	0.00021802	0.000177752	0.00016919	0.000109235	0.000107073	0.000127143	8.08194e-05	7.76709e-05	9.23388e-05	0.000102273	8.95194e-05	0.000137662	0.000114671	0.000266913	0.000137339	8.02455e-05	9.33603e-05	6.79136e-05	0	6.55424e-05	5.54672e-05	0.000123876	0.00011381	9.218e-05	0.000122857	0.000164772	0.00014821	0.00015382	0.000127205
dps	b0812	P0ABT2	0.000330805	0.00207912	0.00109822	0.00211045	0.000242187	0.00071403	0.000261517	0.000301005	0.000321475	0.00136281	0.00141484	0.0194204	0.00085135	0.00182209	0.00544624	0.00242402	0.000137714	0.000119352	0.00928335	0.000314904	0.00402871	0.00350092	0.00796493	0.000153214	0.000168544	0.000131388	0.000234977	0.000173122	0.000179963	5.88937e-05
dsbA	b3860	P0AEG4	0.000297015	0.000288268	0.000215441	0.000215356	0.000242718	0.000172377	0.000271308	0.000293305	0.000308443	0.000229487	0.000204504	0.000188081	0.00017487	0.000212554	0.000454729	0.00021823	0.000197075	0.00036141	0.000213579	0.000241089	0.00023515	0.000237972	0.000255239	0.000225194	0.000249247	0.000287113	0.000190485	0.000187594	0.000243798	0.000225564
dsbB	b1185	P0A6M2	6.2443e-05	4.2046e-05	4.95389e-05	5.10804e-05	5.8734e-05	6.40447e-05	7.04656e-05	9.17473e-05	5.92541e-05	4.82848e-05	8.11659e-05	4.95155e-05	6.72189e-05	5.74909e-05	6.67308e-05	4.76011e-05	5.84583e-05	7.2712e-05	3.86491e-05	5.96257e-05	3.20685e-05	3.01441e-05	5.6783e-05	7.24956e-05	6.20393e-05	6.43492e-05	7.58014e-05	6.68155e-05	6.54478e-05	6.61936e-05
dsbC	b2893	P0AEG6	0.000144315	0.00015297	0.000128035	0.000135786	0.00011279	0.000102885	0.000138492	0.000129387	0.000122134	0.000163047	0.00011041	0.000113122	9.1222e-05	0.000106266	0.000130559	0.000134917	9.53939e-05	0.000163829	0.000168008	0.000152241	0.000147807	0.000156464	0.000105839	0.000107975	8.87231e-05	9.63666e-05	9.8581e-05	9.98207e-05	9.66716e-05	9.59122e-05
dsbD	b4136	P36655	0	0.000172948	0.000126053	0.000120532	0	0	0	8.27209e-05	8.61904e-05	6.92941e-05	0	0	0	7.67945e-05	7.62854e-05	0	8.31411e-05	0	0	0	0	0	0	0	0	0	0	0	0	0
dsbG	b0604	P77202	8.10709e-05	8.75745e-05	0.000105983	9.43271e-05	6.55103e-05	6.89332e-05	7.7225e-05	6.14683e-05	6.98358e-05	7.21313e-05	4.87053e-05	6.42977e-05	7.89714e-05	8.33055e-05	7.62001e-05	7.44161e-05	7.56944e-05	8.30258e-05	8.96932e-05	8.6151e-05	8.58221e-05	8.79315e-05	4.6973e-05	8.38307e-05	7.4241e-05	6.90554e-05	7.01792e-05	7.41801e-05	7.56506e-05	6.82699e-05
dsdA	b2366	P00926	4.80763e-05	2.97943e-05	3.02839e-05	3.70344e-05	2.86495e-05	3.14827e-05	2.9596e-05	5.26612e-05	2.73969e-05	3.14631e-05	2.79522e-05	6.48664e-05	2.63417e-05	2.85513e-05	4.59713e-05	3.57398e-05	2.69772e-05	3.42762e-05	0.000124687	0.000296096	0.000128864	0.00012123	4.14621e-05	2.0728e-05	2.83121e-05	2.15767e-05	2.79364e-05	2.17195e-05	0	2.41349e-05
dsdC	b2364	P46068	0	0	0	0	0	0	0	0	0	0	0	0	0	0	0	0	0	0	0	0	0	0	0	0	0	0	0	0	0	0
dsdX	b2365	P08555	0	0	0	0	0	0	0	0	0	0	0	0	0	0	0	0	0	0	0	0	0	0	0	0	0	0	0	0	0	0
dsrB	b1952	P0AEG8	0	0	0	0	0	0	0	0	0	0	0	0	0	0	0	0	0	0	0	0	0	0	0	0	0	0	0	0	0	0
dtd	b3887	P0A6M4	0.000153587	0.000170267	0.000166025	0.000169344	0.000125112	0.000185807	0.000190113	0.000155426	0.000138128	0	0	0	0.000176967	0.000157365	0.000115623	0.000198742	0.000137245	0.000170977	0.000159164	0.000188199	0	0.000189455	9.62968e-05	0	0.000177085	0.000138199	0.000212523	0.00013622	0.000152495	0
dtpA	b1634	P77304	0	0	0	0	0	0	7.41651e-05	0	0	4.11106e-05	0.000103468	7.33982e-05	0	3.47478e-05	0	0	0	6.57419e-05	0	0.00011863	6.36292e-05	7.33102e-05	0	0	0	0	0	0	0	0
dtpB	b3496	P36837	0	0	0	0	0	0	0	0	0	0	0	0	0	0	0	0	0	0	0	0	0	0	0	0	0	0	0	0	0	0
dtpC	b4130	P39276	0	0	0	0	0	0	0	0	0	0	0	0	0	0	0	0	0	0	0	0	0	0	0	0	0	0	0	0	0	0
dtpD	b0709	P75742	0	0	0	0	0	0	0	0	0	0	0	0	0	0	0	0	0	0	0	0	0	0	0	0	0	0	0	0	0	0
dusA	b4049	P32695	9.58395e-05	9.10461e-05	8.01418e-05	7.09149e-05	4.77398e-05	4.5044e-05	6.70207e-05	5.8995e-05	4.90461e-05	4.84238e-05	3.08907e-05	4.4684e-05	5.08354e-05	6.12876e-05	5.03932e-05	4.56298e-05	4.18205e-05	6.3638e-05	3.97412e-05	7.42783e-05	5.38822e-05	5.30737e-05	3.79735e-05	5.9839e-05	5.8241e-05	6.10451e-05	5.71577e-05	5.39509e-05	5.30419e-05	5.77611e-05
dusB	b3260	P0ABT5	0	2.03912e-05	2.15759e-05	2.1198e-05	0	0	2.86949e-05	0	1.45594e-05	0	1.16013e-05	0	0	0	2.44592e-05	1.38766e-05	0	0	0	2.00506e-05	1.24159e-05	0	0	0	2.44352e-05	0	0	0	0	0
dusC	b2140	P33371	0	0	0	0	0	0	0	0	0	0	0	0	0	0	0	0	0	0	0	0	0	0	0	0	0	0	0	0	0	0
dut	b3640	P06968	0.000190255	0.000179982	0.00018933	0.00017805	0.000124248	0.000133275	0.00018319	0.00014761	0.000187776	0.000116645	0.000113342	6.56646e-05	0.000140289	0.00016348	0.000170169	0.000116699	0.000113289	0.000194465	0.000133619	0.000223465	0.00017189	0.000177157	6.28505e-05	0.000160753	0.000152828	0.000150373	0.000151668	0.000146459	0.000149876	0.000149624
dxr	b0173	P45568	6.50691e-05	7.86896e-05	6.17873e-05	7.67208e-05	5.89429e-05	6.02187e-05	6.80819e-05	5.77503e-05	4.12608e-05	5.00161e-05	5.61944e-05	5.0417e-05	4.94514e-05	4.98453e-05	7.56899e-05	4.96739e-05	7.40968e-05	6.34764e-05	6.43225e-05	7.02302e-05	5.18051e-05	4.76649e-05	3.17836e-05	5.00833e-05	4.40401e-05	5.97641e-05	4.10523e-05	6.42197e-05	5.61768e-05	4.43892e-05
dxs	b0420	P77488	0.000146518	0.000230056	0.000239347	0.000234688	0.000124331	0.00017389	0.000143703	0.000137535	0.000152803	0.000154204	0.000181723	0.000164173	0.000184086	0.000141475	0.000127502	0.00018827	0.000125157	0.000153591	0.000187345	0.000208105	0.000179452	0.000191133	0.000142383	0.000159443	0.000160294	0.000131496	0.000177783	0.00014693	0.00017184	0.000143006
eaeH	b0297	P36943	0	0	0	0	0	0	0	0	0	0	0	0	0	0	0	0	0	0	0	0	0	0	0	0	0	0	0	0	0	0
eamA	b1533	P31125	0	0	0	0	0	0	0	0	0	0	0	0	0	0	0	0	0	0	0	0	0	0	0	0	0	0	0	0	0	0
eamB	b2578	P38101	0	0	0	0	0	0	0	0	0	0	0	0	0	0	0	0	0	0	0	0	0	0	0	0	0	0	0	0	0	0
ebgA	b3076	P06864	0	0	0	0	0	0	0	0	0	0	0	0	0	0	0	0	0	0	0	0	0	0	0	0	0	0	0	0	0	0
ebgC	b3077	P0AC73	0	0	0	0	0	0	0	0	0	0	0	0	0	0	0	0	0	0	0	0	0	0	0	0	0	0	0	0	0	0
ebgR	b3075	P06846	1.65322e-05	1.4174e-05	1.55257e-05	1.41489e-05	1.36628e-05	1.24427e-05	1.53922e-05	1.54726e-05	1.07408e-05	1.92864e-05	1.80918e-05	1.19548e-05	1.25585e-05	1.49814e-05	1.16966e-05	1.26671e-05	1.28278e-05	1.55379e-05	1.68218e-05	1.47948e-05	1.82141e-05	1.38412e-05	1.20401e-05	8.58593e-06	1.42976e-05	1.0973e-05	9.30629e-06	9.19131e-06	1.18807e-05	9.79744e-06
ecnA	b4410	P0ADB4	0	0	0	0	0	0	0	0	0	0	0	0	0	0	0	0	0	0	0	0	0	0	0	0	0	0	0	0	0	0
ecnB	b4411	P0ADB7	0.000281595	0.000655316	0.00065442	0.00085741	3.00018e-05	0.000237929	0.000108708	0.000389803	0.0001876	0.00054039	0.000491781	0.00260733	0.00057228	0.000337829	0.000895207	0.000483189	0.000229864	7.18749e-05	0.000972455	3.1591e-05	0.00039602	0.000353287	0.00231345	0.000104055	0.000173002	9.13589e-05	0.000124104	0.000103523	0.000119824	4.46696e-05
eco	b2209	P23827	2.35438e-05	7.0261e-05	3.15994e-05	3.06185e-05	1.03301e-05	1.50642e-05	2.81858e-05	1.28025e-05	1.38594e-05	6.33624e-05	0.000246163	0.000288538	1.45152e-05	2.32796e-05	2.25563e-05	2.08359e-05	2.56125e-05	1.88446e-05	0.000212028	0.000177339	0.000222866	0.000243707	2.82935e-05	1.66724e-05	1.73852e-05	1.41478e-05	8.63633e-06	1.94528e-05	1.80349e-05	6.66452e-05
ecpA	b0293	P0AAA3	0	0	0	0	0	0	0	0	0	0	0	0	0	0	0	0	0	0	0	0	0	0	0	0	0	0	0	0	0	0
ecpB	b0292	P77188	0	0	0	0	0	0	0	0	0	0	0	0	0	0	0	0	0	0	0	0	0	0	0	0	0	0	0	0	0	0
ecpC	b0291	P77802	0	0	0	0	0	0	0	0	0	0	0	0	0	0	0	0	0	0	0	0	0	0	0	0	0	0	0	0	0	0
ecpD	b0290	P77694	0	0	0	0	0	0	0	0	0	0	0	0	0	0	0	0	0	0	0	0	0	0	0	0	0	0	0	0	0	0
ecpE	b0289	P77263	0	0	0	0	0	0	0	0	0	0	0	0	0	0	0	0	0	0	0	0	0	0	0	0	0	0	0	0	0	0
ecpR	b0294	P71301	0	0	0	0	0	0	0	0	0	0	0	0	0	0	0	0	0	0	0	0	0	0	0	0	0	0	0	0	0	0
eda	b1850	P0A955	0.000432518	0.000440343	0.000342184	0.000360206	0.000495531	0.000474581	0.000482375	0.000498328	0.000413357	0.000328401	0.000230301	0.000406062	0.000282093	0.000371071	0.000680327	0.000377651	0.000409771	0.000475421	0.000288331	0.000377094	0.000303799	0.00032884	0.000403723	0.000330767	0.000334757	0.0011091	0.000257192	0.000414162	0.000332649	0.000376491
edd	b1851	P0ADF6	8.34288e-05	7.38776e-05	7.60453e-05	7.71314e-05	0.000155476	0	5.89812e-05	5.97505e-05	8.68487e-05	9.33838e-05	5.12952e-05	5.19571e-05	6.08158e-05	7.60216e-05	7.57222e-05	9.29254e-05	5.69041e-05	0.000113787	6.6421e-05	0.000102688	4.91662e-05	2.45525e-05	5.42713e-05	6.58353e-05	8.8791e-05	0.00115614	9.10636e-05	5.50019e-05	5.79526e-05	9.13751e-05
efeB	b1019	P31545	0	0	0	0	0	0	0	0	0	0	0	0	0	0	0	0	0	0	0	0	0	0	0	0	0	0	0	0	0	0
efeO	b1018	P0AB24	6.0605e-05	4.77143e-05	4.13279e-05	4.72615e-05	4.46318e-05	6.86928e-05	0.000102406	7.25849e-05	5.13147e-05	6.42296e-05	8.99606e-05	1.60595e-05	3.81382e-05	5.60414e-05	2.5918e-05	4.91605e-05	0.000210574	8.67186e-05	1.72878e-05	4.97711e-05	2.2847e-05	2.73997e-05	0.000206865	5.51976e-05	8.7997e-05	8.90291e-05	3.97493e-05	0.000101102	7.78347e-05	0.000147876
efeU_1	b1016		0	0	0	0	0	0	0	0	0	0	0	0	0	0	0	0	0	0	0	0	0	0	0	0	0	0	0	0	0	0
efp	b4147	P0A6N4	0.000458704	0.000502304	0.000461991	0.00043772	0.000551951	0.000417785	0.000569257	0.000377292	0.000456073	0.000414346	0.000583061	0.00043117	0.000407692	0.000498578	0.00045226	0.000327835	0.000438809	0.000484575	0.000491752	0.00101755	0.000561994	0.00061265	0.000392	0.000569841	0.000514582	0.000609908	0.000484075	0.00055715	0.000545177	0.000615617
elaA	b2267	P0AEH3	1.65464e-05	2.15974e-05	2.20764e-05	1.93798e-05	2.27077e-05	1.60905e-05	2.08843e-05	1.72522e-05	1.73285e-05	2.71583e-05	1.75618e-05	4.38243e-05	1.58943e-05	1.98475e-05	2.26209e-05	1.79018e-05	1.7165e-05	2.32771e-05	1.95377e-05	1.13396e-05	1.90505e-05	1.96467e-05	1.24461e-05	1.72891e-05	1.58783e-05	1.73467e-05	1.13402e-05	1.50341e-05	1.84826e-05	1.44768e-05
elaB	b2266	P0AEH5	0.000416725	0.00141933	0.00104398	0.00139482	0.000201526	0.000441603	0.000220403	0.000851669	0.000431549	0.00124633	0.000357743	0.00234867	0.00126064	0.000348325	0.00291298	0.000609923	0.000371776	0.000165066	0.00112759	8.56688e-05	0.000692027	0.000678587	0.00226655	0.000152016	0.000224287	0.000111151	0.00026201	0.000155095	0.000181662	5.16756e-05
elaD	b2269	Q47013	0	7.85631e-06	1.9284e-06	1.24658e-05	0	2.86423e-06	0	1.62061e-06	0	3.46861e-05	1.80014e-05	1.69042e-05	2.68721e-05	0	0	3.99795e-05	2.20077e-06	0	6.64038e-06	2.84428e-06	2.21479e-05	2.0281e-05	2.77876e-05	0	4.24775e-06	0	2.53954e-06	1.76831e-06	0	0
elbB	b3209	P0ABU5	0.00020802	0.000133679	0.00020624	0.000196838	0.000198528	0.000247635	0.00023101	0.000186181	0.000160596	0.000196372	0.000321401	0.000179533	0.000202689	0.000163035	0.000254841	0.000236258	0.000152195	0.000282567	0.000399998	0.000230784	0.000410399	0.000370217	0.000194575	0.00014642	0.000165983	0.000137769	0.000208475	0.000155942	0.00014313	0.000120129
elfA	b0938	P75855	0	0	0	0	0	0	0	0	0	0	0	0	0	0	0	0	0	0	0	0	0	0	0	0	0	0	0	0	0	0
elfC	b0940	P75857	0	0	0	0	0	0	0	0	0	0	0	0	0	0	0	0	0	0	0	0	0	0	0	0	0	0	0	0	0	0
elfD	b0939	P75856	0	0	0	0	0	0	0	0	0	0	0	0	0	0	0	0	0	0	0	0	0	0	0	0	0	0	0	0	0	0
elfG	b0941	P75858	0	0	0	0	0	0	0	0	0	0	0	0	0	0	0	0	0	0	0	0	0	0	0	0	0	0	0	0	0	0
elyC	b0920	P0AB01	2.01365e-05	0	1.42127e-05	0	1.24622e-05	1.83279e-05	2.15488e-05	1.62436e-05	1.41541e-05	1.75081e-05	1.93148e-05	0	1.84879e-05	1.43277e-05	2.64823e-05	2.10034e-05	1.64991e-05	1.67042e-05	0	1.45055e-05	2.44926e-05	0	0	1.79078e-05	2.01037e-05	1.80065e-05	1.96906e-05	1.66669e-05	1.39122e-05	1.39729e-05
emrA	b2685	P27303	0.000109034	9.95378e-05	8.9882e-05	7.53935e-05	9.40438e-05	6.26145e-05	9.03455e-05	7.73118e-05	0.000103799	8.24712e-05	0.000126487	7.12414e-05	8.07797e-05	0.000117609	7.02491e-05	8.14752e-05	0.000100121	5.24696e-05	5.87827e-05	0.000109383	7.45094e-05	7.68766e-05	7.99832e-05	0.000119064	7.97375e-05	0.000113033	9.0645e-05	9.47149e-05	8.26345e-05	0.000104269
emrB	b2686	P0AEJ0	0	0	0	0	0	0	0	0	0	0	0	0	0	0	0	0	0	0	0	0	0	0	0	0	0	0	0	0	0	0
emrD	b3673	P31442	0	0	0	0	0	0	0	0	0	0	0	0	0	0	0	0	0	0	0	0	0	0	0	0	0	0	0	0	0	0
emrE	b0543	P23895	0	0	0	0	0	0	0	0	0	0	0	0	0	0	0	0	0	0	0	0	0	0	0	0	0	0	0	0	0	0
emrK	b2368	P52599	0	0	0	0	0	0	0	0	0	0	0	0	0	0	0	0	0	0	0	0	0	0	0	0	0	0	0	0	0	0
emrY	b2367	P52600	0	0	0	0	0	0	0	0	0	0	0	0	0	0	0	0	0	0	0	0	0	0	0	0	0	0	0	0	0	0
emtA	b1193	P0C960	0.000105129	8.29156e-05	7.62288e-05	7.2719e-05	5.3651e-05	4.42973e-05	5.73945e-05	8.71736e-05	6.2217e-06	3.58735e-05	3.06841e-05	3.86778e-05	5.01215e-05	9.83841e-05	8.67116e-05	4.36019e-05	9.47798e-05	8.36034e-05	3.454e-05	5.19242e-05	5.08052e-05	4.87628e-05	0	6.16611e-05	7.82583e-05	8.96338e-05	3.85892e-05	6.82797e-05	5.89691e-05	4.9309e-05
endA	b2945	P25736	0	0	0	0	0	0	0	0	0	0	0	0	0	0	0	0	0	0	0	0	0	0	0	0	0	0	0	0	0	0
eno	b2779	P0A6P9	0.00717531	0.00513155	0.00592151	0.00448889	0.0223005	0.0037668	0.00803062	0.0104596	0.00796217	0.0129316	0.00632478	0.0126987	0.0045695	0.00739463	0.0176311	0.0123229	0.00532968	0.00794338	0.0090407	0.00699712	0.00806844	0.00850832	0.0118661	0.0072643	0.00586653	0.0119938	0.00432963	0.00534908	0.00604618	0.0124237
entA	b0596	P15047	3.19141e-06	7.02043e-06	3.64751e-06	4.14586e-06	4.95267e-06	1.00862e-05	1.07833e-05	5.53648e-06	1.35208e-06	2.37692e-05	3.51125e-06	2.10127e-06	2.48176e-06	2.95064e-06	0	7.45977e-06	5.75843e-05	0.000104655	2.53986e-06	3.50145e-06	1.51855e-06	1.36142e-06	4.10756e-06	2.2561e-06	2.10104e-05	3.99474e-06	2.56809e-06	1.79834e-05	1.60095e-05	7.10176e-06
entB	b0595	P0ADI4	7.13766e-06	1.25092e-05	7.07803e-06	6.1491e-06	5.67167e-06	1.88638e-05	1.97825e-05	1.18943e-05	2.59309e-06	4.81326e-05	5.60325e-06	6.72295e-06	3.02194e-06	5.62572e-06	0	1.65254e-05	6.96224e-05	0.000148508	1.12525e-05	4.90622e-06	0	0	0	3.9103e-06	3.0809e-05	6.17022e-06	3.43647e-06	2.11523e-05	1.97027e-05	1.01806e-05
entC	b0593	P0AEJ2	1.2437e-05	1.58873e-05	0	0	0	2.74625e-05	3.67676e-05	1.48348e-05	0	3.46069e-05	0	0	3.44183e-06	7.42629e-06	0	2.04738e-05	0.00013672	0.000278938	0	7.40496e-06	0	0	0	7.82424e-06	5.6786e-05	7.84341e-06	0	4.51732e-05	3.99174e-05	2.3568e-05
entD	b0583	P19925	0	0	0	0	0	0	0	0	0	0	0	0	0	0	0	0	0	0	0	0	0	0	0	0	0	0	0	0	0	0
entE	b0594	P10378	9.23546e-06	1.36172e-05	7.8898e-06	7.20777e-06	8.25231e-06	2.01298e-05	2.47793e-05	1.06292e-05	3.07301e-06	2.81919e-05	6.12276e-06	3.22766e-06	3.71281e-06	5.74233e-06	0	1.36757e-05	8.16237e-05	0.000144193	5.70506e-06	6.08322e-06	1.80277e-06	0	3.01346e-06	3.85425e-06	3.59839e-05	7.88971e-06	4.69126e-06	2.72156e-05	2.55913e-05	1.06708e-05
entF	b0586	P11454	3.9228e-06	7.03879e-06	3.33875e-06	3.90944e-06	6.57232e-06	7.94625e-06	8.74399e-06	5.95505e-06	6.60423e-06	2.1905e-05	2.25303e-06	3.18967e-06	2.46578e-06	3.57033e-06	0	8.79458e-06	4.2807e-05	5.04278e-05	3.42533e-06	3.2782e-06	2.31795e-06	9.51974e-06	4.95154e-06	1.78451e-06	1.35408e-05	4.36704e-06	2.11131e-06	1.44644e-05	1.13569e-05	6.18601e-06
entH	b0597	P0A8Y8	0	0	0	0	0	4.96781e-06	5.6085e-06	0	0	2.79219e-05	7.58476e-06	0	0	0	0	1.26348e-05	5.17175e-05	8.51622e-05	0	0	0	0	0	0	1.64614e-05	0	0	1.94521e-05	1.06863e-05	0
entS	b0591	P24077	0	0	0	0	0	0	0	0	0	0	0	0	0	0	0	0	0	0	0	0	0	0	0	0	0	0	0	0	0	0
envC	b3613	P37690	3.38739e-05	3.88722e-05	4.02373e-05	3.89222e-05	3.91981e-05	2.91345e-05	3.3049e-05	4.31039e-05	3.46715e-05	3.39124e-05	3.78441e-05	2.95945e-05	3.50273e-05	3.47569e-05	4.74097e-05	3.63779e-05	3.94108e-05	2.93407e-05	3.15166e-05	3.61654e-05	2.91766e-05	3.3393e-05	3.71174e-05	3.26128e-05	3.44165e-05	2.63361e-05	3.60133e-05	2.9176e-05	3.00067e-05	3.17431e-05
envR	b3264	P0ACT2	0	0	0	0	0	0	0	0	0	0	0	0	0	0	0	0	0	0	0	0	0	0	0	0	0	0	0	0	0	0
envY	b0566	P10805	0	0	0	0	0	0	0	0	0	0	0	0	0	0	0	0	0	0	0	0	0	0	0	0	0	0	0	0	0	0
envZ	b3404	P0AEJ4	3.32955e-05	7.05821e-05	6.66656e-05	7.35062e-05	3.44102e-05	4.96767e-05	3.72619e-05	3.4931e-05	1.92297e-05	6.79402e-05	3.66746e-05	4.05341e-05	6.57086e-05	3.46305e-05	4.02946e-05	6.98648e-05	2.96008e-05	4.95035e-05	6.68697e-05	5.1537e-05	6.31494e-05	6.73658e-05	4.08143e-05	3.39782e-05	4.12427e-05	0	6.38687e-05	0	0	0
epd	b2927	P0A9B6	0.000139646	0.0001343	0.000111168	0.000104026	0.000196374	0.000140149	0.000143163	0.000140487	0.000155453	0.000134107	0.00018046	9.26236e-05	9.12417e-05	0.000149984	8.55652e-05	0.000148768	0.000141457	0.000144426	0.000151432	0.000142174	0.000174466	0.000169586	8.62124e-05	0.000146305	0.000112995	0.000156433	0.000121283	0.000146436	0.000147682	0.000164911
epmA	b4155	P0A8N7	1.22428e-05	1.20248e-05	1.24792e-05	1.12771e-05	1.10946e-05	1.07921e-05	1.60596e-05	0	1.31199e-05	1.87197e-05	1.7333e-05	1.27162e-05	0	1.38256e-05	6.11211e-06	1.27637e-05	1.72853e-05	1.62272e-05	1.34997e-05	3.15067e-05	1.50017e-05	1.49678e-05	0	1.57884e-05	1.1321e-05	2.09763e-05	0	1.97138e-05	1.48014e-05	1.58035e-05
epmB	b4146	P39280	3.19378e-05	2.17188e-05	3.04829e-05	2.72661e-05	2.81818e-05	2.46936e-05	3.47699e-05	2.45525e-05	4.51269e-05	0	3.46387e-05	8.95782e-06	2.52415e-05	4.08966e-05	2.71048e-05	0	3.32711e-05	3.66811e-05	0	5.81551e-05	2.68815e-05	2.36091e-05	0	3.28294e-05	3.10017e-05	4.28367e-05	3.1206e-05	3.50382e-05	3.60468e-05	3.98687e-05
epmC	b2326	P76938	0	0	0	0	0	0	0	0	0	0	0	0	0	0	0	0	0	0	0	0	0	0	0	0	0	0	0	0	0	0
eptA	b4114	P30845	0.000276544	0.00016531	0.000218127	0.000187601	0.000160688	0	0	2.82208e-05	0.000184895	0	6.17861e-05	0	0.000152975	0.000196035	0.000106186	0	0	0	0	0	0	0	0.000138397	0.000220104	0	0.000120807	0.000159735	0	0	0.000208066
eptB	b3546	P37661	0	0	0	0	0	0	0	0	0	0	0	0	0	0	0	0	0	0	0	0	0	0	0	0	0	0	0	0	0	0
eptC	b3955	P0CB39	0.000767026	0.000378488	0.000598496	0.000509338	0.000594223	0.000219309	0.000365831	0.000274378	0.000716023	0.000221484	0.000482646	0.000127589	0.000583493	0.000569056	0.000418146	0.000245521	0.000401265	0.000274229	0.000167929	0.000281238	0.00017314	0.000201647	0.000489182	0.000664062	0.000352617	0.000483427	0.000607562	0.000378318	0.000341199	0.000807974
era	b2566	P06616	0.000181695	0.000276139	0.000189698	0.00021871	0.000149969	0.000151913	0.000209804	0.000131048	0.000184646	0.000159645	0.000101387	6.87796e-05	0.000138913	0.000175257	0.000187794	0.000144157	0.000167176	0.000166645	5.01629e-05	0.000213377	7.62723e-05	7.89719e-05	9.11725e-05	0.000177578	0.000143439	0.000183823	0.000128329	0.000196271	0.000185406	0.000159039
erpA	b0156	P0ACC3	0.000600923	0.000408009	0.000346076	0.000297654	0.00042546	0.000258199	0.000515163	0.000459261	0.000485736	0.000197266	0.000319326	0.000201275	0.000373439	0.000504268	0.000525892	0.000157417	0.00036683	0.000326435	0.000231386	0.000492817	0.000375133	0.000388611	0.000166127	0.000504143	0.0003873	0.000487816	0.000394013	0.000409693	0.000408715	0.000573826
essD	b0554	P0A9R2	0	0	0	0	0	0	0	0	0	0	0	0	0	0	0	0	0	0	0	0	0	0	0	0	0	0	0	0	0	0
essQ	b1556	P77237	0	0	0	0	0	0	0	0	0	0	0	0	0	0	0	0	0	0	0	0	0	0	0	0	0	0	0	0	0	0
etk	b0981	P38134	0	0	0	0	0	0	0	0	0	0	0	0	0	0	0	0	0	0	0	0	0	0	0	0	0	0	0	0	0	0
etp	b0982	P0ACZ2	0	0	0	0	0	0	0	0	0	0	0	0	0	0	0	0	0	0	0	0	0	0	0	0	0	0	0	0	0	0
ettA	b4391	P0A9W3	0.000939781	0.000794406	0.000774786	0.000736188	0.000521237	0.000619309	0.00073761	0.000644153	0.000759674	0.000599412	0.00123575	0.000783686	0.000772182	0.000778063	0.000682031	0.000636113	0.000537283	0.000690888	0.000820539	0.00126266	0.000965492	0.00095961	0.00087109	0.000890273	0.000799566	0.000717049	0.000791371	0.00067492	0.00075397	0.000783517
eutA	b2451	P76551	0	0	0	0	0	0	0	0	0	0	0	0	0	0	0	0	0	0	0	0	0	0	0	0	0	0	0	0	0	0
eutB	b2441	P0AEJ6	4.16264e-05	5.199e-05	5.11452e-05	4.74818e-05	3.28623e-05	4.18713e-05	4.27495e-05	4.58591e-05	2.71241e-05	4.0407e-05	1.98738e-05	6.53283e-06	3.57222e-05	3.70436e-05	4.95894e-05	4.8272e-05	3.08754e-05	4.74667e-05	8.51081e-05	3.90346e-05	7.77192e-05	6.74402e-05	3.19204e-05	3.44972e-05	4.01178e-05	3.17425e-05	3.77999e-05	3.12207e-05	3.43453e-05	2.65644e-05
eutC	b2440	P19636	2.07954e-05	2.07426e-05	2.26379e-05	2.26222e-05	1.81597e-05	2.18956e-05	2.07357e-05	2.01207e-05	1.65953e-05	1.72282e-05	2.00634e-05	0	1.94182e-05	1.76085e-05	2.16411e-05	2.20247e-05	1.64397e-05	2.39566e-05	3.82064e-05	1.84774e-05	3.19858e-05	3.06407e-05	1.11468e-05	1.68258e-05	1.5601e-05	1.42896e-05	1.68245e-05	1.38165e-05	1.58621e-05	1.27212e-05
eutD	b2458	P77218	0	0	0	0	0	0	0	0	0	0	0	0	0	0	0	0	0	0	0	0	0	0	0	0	0	0	0	0	0	0
eutE	b2455	P77445	0	0	0	0	0	0	0	0	0	0	0	0	0	0	0	0	0	0	0	0	0	0	0	0	0	0	0	0	0	0
eutG	b2453	P76553	0	0	0	0	0	0	0	0	0	0	0	0	0	0	0	0	0	0	0	0	0	0	0	0	0	0	0	0	0	0
eutH	b2452	P76552	0	0	0	0	0	0	0	0	0	0	0	0	0	0	0	0	0	0	0	0	0	0	0	0	0	0	0	0	0	0
eutJ	b2454	P77277	0	0	0	0	0	0	0	0	0	0	0	0	0	0	0	0	0	0	0	0	0	0	0	0	0	0	0	0	0	0
eutK	b2438	P76540	0	0	0	0	0	0	0	0	0	0	0	0	0	0	0	0	0	0	0	0	0	0	0	0	0	0	0	0	0	0
eutL	b2439	P76541	2.42815e-05	2.82667e-05	2.35921e-05	2.88002e-05	1.70716e-05	2.29014e-05	2.21748e-05	2.45651e-05	1.70029e-05	2.41601e-05	0	8.22387e-06	2.17775e-05	2.34949e-05	3.01328e-05	2.51901e-05	1.86755e-05	2.1056e-05	3.13519e-05	1.59087e-05	3.21343e-05	2.81316e-05	1.97409e-05	1.71609e-05	1.91856e-05	1.73958e-05	1.78195e-05	1.59285e-05	1.55014e-05	1.41095e-05
eutM	b2457	P0ABF4	1.21704e-05	1.50441e-05	2.77226e-05	2.84716e-05	1.26252e-05	3.2877e-05	1.51804e-05	1.43703e-05	1.26499e-05	2.53862e-05	3.52464e-05	1.77638e-05	3.87163e-05	1.57086e-05	2.15228e-05	3.35893e-05	1.38827e-05	1.37864e-05	8.48813e-05	1.64944e-05	6.0724e-05	5.13373e-05	1.84741e-05	1.35604e-05	1.95549e-05	0	3.29876e-05	1.32655e-05	1.16673e-05	0
eutN	b2456	P0AEJ8	0	0	0	0	0	0	0	0	0	0	0	0	0	0	0	0	0	0	0	0	0	0	0	0	0	0	0	0	0	0
eutP	b2461	P76556	0	0	0	0	0	0	0	0	0	0	0	0	0	0	0	0	0	0	0	0	0	0	0	0	0	0	0	0	0	0
eutQ	b2460	P76555	0	0	0	0	0	0	0	0	0	0	0	0	0	0	0	0	0	0	0	0	0	0	0	0	0	0	0	0	0	0
eutR	b2437	P36547	0	0	0	0	0	0	0	0	0	0	0	0	0	0	0	0	0	0	0	0	0	0	0	0	0	0	0	0	0	0
eutS	b2462	P63746	0	0	0	0	0	0	0	0	0	0	0	0	0	0	0	0	0	0	0	0	0	0	0	0	0	0	0	0	0	0
eutT	b2459	P65643	0	0	0	0	0	0	0	0	0	0	0	0	0	0	0	0	0	0	0	0	0	0	0	0	0	0	0	0	0	0
evgA	b2369	P0ACZ4	0.000228002	0.000416227	0.000431265	0.000124535	0.000412784	0	0.000431157	0	0.000441166	0.000580983	0.000575689	0.000410594	0.000381274	0.000463547	0.000540214	0.000250664	0.000393303	0.00045881	0.000553907	0.000651503	0.000550599	0.000545789	0.000316461	0.000407439	0.000325796	0.000396053	0	0.000309609	0.000271307	0.00035889
evgS	b2370	P30855	0	0	0	0	0	0	0	0	0	0	0	0	0	0	0	0	0	0	0	0	0	0	0	0	0	0	0	0	0	0
exbB	b3006	P0ABU7	7.62131e-05	0.000224545	0.000139683	0.000131862	0.000260297	0.000139643	0.000234379	0.000150847	6.84407e-05	7.11938e-05	8.92679e-05	6.29322e-05	7.00838e-05	0.000111571	3.36467e-05	0.000108356	0.000405519	0.000451829	5.95977e-05	0.000155271	4.63385e-05	5.05667e-05	0	0.000117331	0.000234823	0.000183298	6.6208e-05	0.000232612	0.000232677	0.000210519
exbD	b3005	P0ABV2	1.5369e-05	4.81506e-05	2.91117e-05	2.9303e-05	6.54708e-05	2.95026e-05	5.74198e-05	3.58593e-05	2.19751e-05	0	0	2.8464e-05	2.02876e-05	3.07244e-05	8.12847e-06	2.46285e-05	8.76757e-05	9.69723e-05	0	3.76527e-05	7.2021e-06	0	0	2.44902e-05	5.05912e-05	4.57911e-05	1.46452e-05	5.34246e-05	5.42502e-05	4.63601e-05
exoX	b1844	P0AEK0	0	2.5672e-05	0	0	0	0	0	0	0	0	0	1.17737e-05	0	0	2.30237e-05	0	0	0	0	0	0	0	0	0	0	0	0	0	1.56597e-05	0
exuR	b3094	P0ACL2	3.44208e-05	2.42637e-05	2.92475e-05	3.05552e-05	4.32323e-05	3.29156e-05	3.46355e-05	3.07791e-05	3.24467e-05	2.94026e-05	5.42978e-05	2.96038e-05	2.88073e-05	2.98591e-05	3.35587e-05	3.30367e-05	2.6856e-05	3.33072e-05	4.38695e-05	3.72722e-05	4.07824e-05	3.70996e-05	2.98317e-05	2.9167e-05	2.8011e-05	2.33164e-05	3.16992e-05	2.64367e-05	2.61439e-05	2.54689e-05
exuT	b3093	P0AA78	0	0	5.00233e-05	5.99077e-05	0	6.29588e-05	0	0	0	0.000249598	8.70604e-05	0	0.000109884	0	0	2.68294e-05	0	4.88206e-05	0	5.43019e-05	0.000241869	0.000236732	0	0	8.59179e-05	0	7.13922e-05	0	3.74677e-05	0
fabA	b0954	P0A6Q3	0.000551514	0.000650376	0.000643594	0.000640847	0.00054292	0.000525247	0.000650348	0.000491786	0.000539238	0.000361134	0.000651953	0.00105443	0.000529219	0.000569163	0.000541375	0.00036965	0.000517515	0.000341792	0.00045598	0.00071716	0.000480693	0.000517214	0.000800369	0.000643412	0.000582711	0.000541449	0.000501211	0.000653131	0.000848205	0.000651639
fabB	b2323	P0A953	0.0017749	0.00201051	0.00177011	0.0020314	0.00123911	0.00116559	0.00118081	0.00204724	0.00134558	0.0016083	0.00159403	0.00143061	0.0013618	0.00137306	0.00184255	0.00158424	0.00133839	0.00081289	0.00268048	0.00170062	0.00224904	0.00228341	0.00115401	0.00132187	0.00111378	0.00143636	0.00134893	0.0010965	0.00118727	0.00134953
fabD	b1092	P0AAI9	0.000449215	0.000436155	0.000434821	0.000426857	0.000418786	0.000403168	0.000511874	0.000506627	0.000386453	0.000419197	0.000422275	0.000373878	0.000378924	0.000420489	0.000502088	0.000415947	0.000378242	0.000437289	0.000548698	0.00065009	0.000573157	0.000511171	0.000420478	0.000402678	0.000405569	0.000463858	0.000386828	0.000388028	0.000401111	0.00038971
fabF	b1095	P0AAI5	0.000470923	0.000399833	0.000382408	0.000342464	0.000491387	0.000367941	0.000586382	0.000486925	0.000501106	0.000417293	0.000574977	0.000393798	0.000381137	0.000485584	0.000494893	0.000444063	0.000449738	0.00053077	0.000532922	0.000850329	0.000601509	0.00061503	0.000294825	0.000485606	0.000427777	0.000534047	0.00036793	0.00045313	0.000424558	0.000548787
fabG	b1093	P0AEK2	0.000548171	0.000595121	0.00057785	0.000531036	0.000581243	0.000490679	0.000640514	0.000568922	0.000542832	0.000542477	0.000473013	0.000409881	0.000462788	0.00057822	0.000641945	0.000511346	0.000528603	0.000540097	0.000536239	0.000845113	0.000599445	0.000624741	0.000453761	0.00058897	0.000571874	0.000737058	0.000547363	0.000644097	0.000630631	0.000622053
fabH	b1091	P0A6R0	0.000346464	0.000331588	0.000373084	0.000362986	0.00034649	0.000347208	0.000393863	0.000416473	0.000373547	0.000311566	0.00043384	0.000351542	0.000322054	0.00032767	0.000363959	0.000299181	0.000378113	0.000310437	0.000325078	0.000505281	0.000336347	0.000351455	0.000318573	0.000370263	0.000336832	0.000404019	0.000349271	0.000374115	0.000334193	0.000373391
fabI	b1288	P0AEK4	0.00236139	0.00245012	0.00198512	0.00209664	0.00127595	0.00168902	0.00247812	0.00169612	0.00200474	0.00125152	0.00130849	0.00138256	0.00166228	0.00217238	0.00212154	0.0013009	0.00195956	0.00226434	0.00144328	0.00228455	0.00148274	0.00147852	0.00138302	0.00237327	0.00175681	0.00240628	0.00177516	0.0022231	0.00222237	0.00200845
fabR	b3963	P0ACU5	4.05609e-05	3.22404e-05	3.52922e-05	3.39941e-05	4.21947e-05	3.66329e-05	5.0087e-05	5.07005e-05	4.81598e-05	4.03114e-05	4.98028e-05	3.1152e-05	3.65938e-05	3.99616e-05	4.88253e-05	3.84767e-05	4.6308e-05	4.35219e-05	3.37465e-05	4.21553e-05	3.59493e-05	3.96148e-05	3.32891e-05	3.47048e-05	4.47389e-05	3.7291e-05	3.92399e-05	4.17681e-05	4.13318e-05	3.97209e-05
fabZ	b0180	P0A6Q6	0.0003025	0.000481785	0.000343852	0.00036876	0.000348215	0.000269124	0.000398761	0.000308334	0.000251706	0.000248515	0.000205265	0.000148956	0.000321739	0.000375544	0.000232251	0.000137239	0.000300894	0.000293769	0.000162421	0.000507772	0.000212594	0.000226629	0.000268153	0.000417183	0.000362081	0.000454876	0.000352978	0.000454044	0.000416755	0.000424771
fadA	b3845	P21151	1.69801e-05	3.52925e-05	0.000103406	0.000114278	0	0.000106311	1.80597e-05	2.61672e-05	1.93107e-05	7.03674e-05	4.31043e-05	1.39433e-05	0.000147257	1.62761e-05	1.29738e-05	8.55652e-05	1.48838e-05	6.49517e-06	4.69867e-05	1.75145e-05	3.07534e-05	3.02672e-05	1.81884e-05	2.30803e-05	5.69957e-05	3.1246e-06	0.000120011	1.9084e-05	2.07413e-05	1.15822e-05
fadB	b3846	P21177	7.86222e-05	0.000172421	0.000444127	0.000493044	0	0.000434263	7.47288e-05	0.000103018	7.48291e-05	0.000279031	0.000169282	5.11955e-05	0.000594606	6.5781e-05	4.99655e-05	0.000329915	5.54865e-05	2.58475e-05	0.000190892	7.45152e-05	0.000119201	0.000114367	7.7742e-05	9.68648e-05	0.000249435	1.10434e-05	0.000499713	7.81887e-05	8.42249e-05	4.79621e-05
fadD	b1805	P69451	9.40361e-05	6.45115e-05	0.000242938	0.000265184	3.31025e-05	0.000373107	7.33719e-05	6.46675e-05	5.66786e-05	0.000119858	0.000213978	9.15908e-05	0.000248497	5.80764e-05	3.92137e-05	0.0002318	4.77115e-05	3.51529e-05	0.000251268	8.6549e-05	0.000102638	0.000103057	0.000203444	7.56047e-05	0.000227472	4.48172e-05	0.000353365	8.05453e-05	6.75427e-05	4.92243e-05
fadE	b0221	Q47146	0.000143466	0.000158388	0.000331089	0.000313629	0	0.000332935	0.000120382	0.000155875	8.52995e-05	0.000164073	0.000186412	0.000118784	0.000421693	0.000107378	0.000131001	0.000240934	9.08229e-05	4.16938e-05	0.00025961	9.18434e-05	0.000201468	0.000192802	0.000363438	0.000131305	0.000222331	2.84492e-05	0.000319669	0.000103672	0.000105186	6.47924e-05
fadH	b3081	P42593	0	0.000100188	0.000264541	0.000287107	0	0.000234454	4.3444e-05	0	5.40911e-05	0.000113236	0.000200084	0.000203368	0.000372487	0	2.22642e-05	0.000242533	0	3.1488e-05	0.000237279	6.92567e-05	0.000148553	0.000141339	0.000157985	0	0.000129702	0	0.000242036	0	9.76655e-05	3.28242e-05
fadI	b2342	P76503	1.78475e-05	2.53951e-05	6.22159e-05	6.08801e-05	0	7.21521e-05	1.97126e-05	2.27376e-05	1.91264e-05	6.4313e-05	5.81183e-05	2.92097e-05	8.47203e-05	1.87531e-05	1.76484e-05	6.66188e-05	1.41569e-05	1.03198e-05	6.18402e-05	3.11122e-05	4.47119e-05	4.2654e-05	3.00669e-05	2.55068e-05	4.39006e-05	0	7.75797e-05	2.38747e-05	2.28019e-05	0
fadJ	b2341	P77399	0	0.000124984	0.000298225	0.000342592	0	0.000341498	4.54012e-05	9.9177e-05	8.34213e-05	0.000408338	0.000358685	0.000213736	0.00038072	7.23576e-05	7.75611e-05	0.000404327	5.90825e-05	6.91559e-05	0.000305084	0.000124672	0.00020524	0.000181523	0.000175154	0.000106779	0.000190359	0	0.000324477	0.000113392	5.24315e-05	0
fadK	b1701	P38135	0	0	0	0	0	0	0	0	0	0	0	0	0	0	0	0	0	0	0	0	0	0	0	0	0	0	0	0	0	0
fadL	b2344	P10384	0.000153352	0.000118212	0.000647516	0.000802332	5.44632e-05	0.000706429	0.000107449	0.000128908	0.000121154	0.000879117	0.00151843	0.000705286	0.00216028	0.000145952	7.94643e-05	0.00123057	8.3616e-05	0.000129142	0.00108975	0.000604143	0.000620549	0.000642761	0.00125321	0.000215938	0.000386193	0.000181873	0.000950783	0.000184579	0.000217489	0.000232599
fadM	b0443	P77712	0	1.80651e-05	2.79947e-05	5.02806e-05	0	1.86334e-05	0	0	0	0	0	2.70924e-05	7.40522e-05	0	0	2.62178e-05	0	0	0	0	0	0	3.69972e-05	0	0	0	0	0	0	0
fadR	b1187	P0A8V6	0.000103219	9.96501e-05	0.000105464	0.000118523	0.000118281	0.000108684	0.000106789	9.32433e-05	0.00011372	0.000166066	0.000212341	9.17208e-05	0.000120901	0.000116594	8.51051e-05	0.000112138	0.000121937	0.000120625	8.02167e-05	0.000162962	0.000110335	0.000116543	0.000105823	0.000127446	0.000116885	0.000138568	0.0001271	0.000121952	0.000131764	0.000137809
fau	b2912	P0AC28	0	0	0	0	0	0	0	0	0	0	0	0	0	0	0	0	0	0	0	0	0	0	0	0	0	0	0	0	0	0
fbaA	b2925	P0AB71	0.00250456	0.002861	0.0027155	0.0027148	0.00643874	0.00262298	0.00288095	0.0039043	0.00379582	0.00490797	0.00342901	0.00474808	0.00232072	0.00274946	0.00443162	0.0042826	0.00302799	0.00376933	0.00432583	0.00294067	0.00393184	0.0038963	0.00350858	0.00278739	0.00246047	0.00368474	0.00228044	0.00263585	0.00303291	0.00425923
fbaB	b2097	P0A991	0.000329054	0.000577925	0.000622085	0.000818763	0.000121372	0.000424083	0.000209824	0.000697387	0.000262891	0.000600263	0.000445418	0.0013936	0.000809551	0.000234216	0.00169791	0.000854168	0.000243512	0.000123754	0.00167865	3.21652e-05	0.000995548	0.000732938	0.000858873	9.78896e-05	0.000158166	5.45026e-05	0.00024159	9.96974e-05	0.000112693	5.0398e-05
fbp	b4232	P0A993	0.000143628	0.000156934	0.000106033	0.000157618	0.000128534	0.000307516	0.000184132	0.000123107	0.000222444	0.000117195	0.000577028	0.000145747	0.000117446	0.000164399	0.000192315	0.000140688	0.000228785	0.000225603	0.000221747	0.000295174	0.000277274	0.00027851	9.75129e-05	0.000175056	0.000134707	0.000161611	0.00013975	0.000317359	0.000240954	0.000135641
fcl	b2052	P32055	0	0	0	0	0	0	0	0	0	0	0	0	0	0	0	0	0	0	0	0	0	0	0	0	0	0	0	0	0	0
fdhD	b3895	P32177	3.3631e-05	1.80071e-05	2.54378e-05	2.40858e-05	5.2302e-06	2.45525e-05	2.76588e-05	2.60438e-05	3.22566e-05	2.7431e-05	3.65806e-06	2.26795e-05	2.3343e-05	2.8779e-05	3.02419e-05	2.2931e-05	3.48054e-05	2.48631e-05	3.34211e-05	2.41541e-05	3.03947e-05	3.15667e-05	0	0	0	0	0	2.50512e-05	0	0
fdhE	b3891	P13024	8.64727e-05	0.000125337	0.000167864	0.000165397	8.49024e-05	0.000114025	9.42229e-05	8.78415e-05	8.97771e-05	0.000114645	0.000210524	0.00012665	0.000113441	8.87945e-05	9.89367e-05	0.000124585	8.92468e-05	0.000112178	0.000207838	0.000252608	0.000209248	0.000197938	4.71242e-05	9.03067e-05	9.69653e-05	8.28239e-05	0.000118429	8.81809e-05	9.3104e-05	8.02643e-05
fdhF	b4079	P07658	0	0	0	0	0	0	0	0	0	0	0	0	0	0	0	0	0	0	0	0	0	0	0	0	0	0	0	0	0	0
fdnG	b1474	P24183	0	0	0	0	0	0	0	0	0	0	2.50685e-05	6.74629e-06	0	0	0	0	0	0	1.31391e-05	9.19848e-06	1.84391e-05	2.06501e-05	0	0	0	0	0	0	0	0
fdnH	b1475	P0AAJ3	0	0	0	0	0	0	0	0	0	0	5.21883e-05	1.35433e-05	0	0	0	0	0	0	1.43624e-05	4.46681e-05	9.57243e-06	1.14676e-05	0	0	0	0	0	0	0	0
fdnI	b1476	P0AEK7	0	0	0	0	0	0	0	0	0	0	0	0	0	0	0	0	0	0	0	0	0	0	0	0	0	0	0	0	0	0
fdoG	b3894	P32176	0	0	0	0	0	1.88059e-05	0	0	0	9.97747e-05	0.000196329	7.30971e-05	0	1.57077e-05	0	2.0517e-05	0	0	0.000102909	0.000230192	0.000100427	0.000109518	0	0	0	2.68071e-05	0	0	0	0
fdoH	b3893	P0AAJ5	0	0	0	0	0	0	4.29184e-06	0	0	0	0.000262861	0.000103807	0	0	0	4.68993e-06	0	0	0.000115349	0.000258877	0.000140802	0.000119756	0	0	0	2.99089e-05	0	0	0	0
fdoI	b3892	P0AEL0	0	0	0	0	0	0	0	0	0	0	0	0	0	0	0	0	0	0	0	0	0	0	0	0	0	0	0	0	0	0
fdrA	b0518	Q47208	0	0	0	0	0	0	0	0	0	0	0	0	0	0	0	0	0	0	0	0	0	0	0	0	0	0	0	0	0	0
fdx	b2525	P0A9R4	0.000154159	0.000129597	0.000120368	0.000117678	6.64992e-05	7.53499e-05	0.000137129	0.000121632	9.1432e-05	0.000119039	7.16795e-05	6.03378e-05	9.19059e-05	0.0001231	0.000127919	7.74289e-05	8.89723e-05	8.66926e-05	0.000104783	0.000148003	0.000103415	9.3509e-05	6.58401e-05	0.000104071	8.06912e-05	0.000119944	8.57411e-05	9.8913e-05	9.67516e-05	0.000122882
feaB	b1385	P80668	0	0	2.91886e-05	5.95167e-05	0	3.89304e-05	0	0	0	6.3577e-05	0	6.01121e-05	6.69893e-05	0	0	5.95694e-05	4.45671e-06	0	0.000111326	0	5.00799e-05	7.30785e-05	4.54199e-05	0	0	0	0	0	0	0
feaR	b1384	Q47129	0	0	0	0	0	0	0	0	0	0	0	0	0	0	0	0	0	0	0	0	0	0	0	0	0	0	0	0	0	0
fecA	b4291	P13036	0	9.63249e-06	0	0	1.62927e-05	0	0	0	0	5.0373e-05	0.000308595	0.000102185	0	0	0	1.09643e-05	0	7.939e-05	0.000217163	0.0010604	0.000258534	0.000297967	0	2.5685e-05	1.40098e-05	8.8375e-06	0	1.35346e-05	0	0
fecB	b4290	P15028	0	0	0	0	0	0	0	0	0	0	0	0	0	0	0	0	0	0	0	0	0	0	0	0	0	0	0	0	0	0
fecC	b4289	P15030	0	0	0	0	0	0	0	0	0	0	0	0	0	0	0	0	0	0	0	0	0	0	0	0	0	0	0	0	0	0
fecD	b4288	P15029	0	0	0	0	0	0	0	0	0	0	0	0	0	0	0	0	0	0	0	0	0	0	0	0	0	0	0	0	0	0
fecE	b4287	P15031	0	0	0	0	0	0	0	0	0	0	0	0	0	0	0	0	0	0	0	0	0	0	0	0	0	0	0	0	0	0
fecI	b4293	P23484	0	0	0	0	0	0	0	0	0	0	0	0	0	0	0	0	0	0	0	0	0	0	0	0	0	0	0	0	0	0
fecR	b4292	P23485	0	0	0	0	0	0	7.02409e-06	3.04743e-05	0	0	0	0	0	0	0	0	5.55854e-05	7.78514e-05	0	0	0	0	0	0	2.91382e-05	2.11343e-05	0	0	0	2.48858e-05
feoA	b3408	P0AEL3	0	1.46917e-05	1.26715e-05	6.70073e-06	7.11407e-05	1.88612e-05	2.07097e-05	0	4.33795e-06	0	0	0	0	1.02491e-05	0	2.24516e-05	2.21596e-05	9.02212e-05	0	1.9512e-05	0	0	0	0	2.47963e-05	1.14442e-05	3.27115e-06	1.39166e-05	9.01386e-06	0
feoB	b3409	P33650	7.58259e-05	8.76371e-05	4.91259e-05	5.28529e-05	0.000481061	0.000101925	0.000110483	6.27739e-05	6.59117e-05	0.000107555	6.65139e-05	4.08005e-05	4.3634e-05	6.21238e-05	4.02281e-05	0.000123681	0.000149833	0.000484178	3.01893e-05	8.59801e-05	5.7743e-05	6.64152e-05	0	7.02099e-05	0.0001397	7.84097e-05	7.13097e-05	8.63992e-05	0.000100589	5.69555e-05
feoC	b3410	P64638	0	0	0	0	5.7607e-06	0	0	0	0	0	0	0	0	0	0	0	2.67334e-06	6.59335e-06	0	0	0	0	0	0	0	0	0	0	0	0
fepA	b0584	P05825	2.6863e-05	2.73936e-05	1.81637e-05	1.89617e-05	5.41545e-05	6.16908e-05	6.32624e-05	4.03682e-05	0	0.000273154	4.5924e-05	9.65054e-06	1.18688e-05	2.15717e-05	0	0.000127459	0.000437295	0.000568231	2.10979e-05	2.03853e-05	0.000112081	0	2.95956e-05	1.57295e-05	0.000143811	1.99303e-05	1.5474e-05	0.000130325	9.7338e-05	3.97347e-05
fepB	b0592	P0AEL6	0	2.58261e-05	2.04446e-05	2.44653e-05	1.96808e-05	2.08069e-05	2.35765e-05	2.15312e-05	0	3.0082e-05	1.27403e-05	0	1.39117e-05	1.68352e-05	0	1.99586e-05	3.895e-05	5.76547e-05	1.12152e-05	1.39546e-05	0	0	1.49854e-05	1.18427e-05	2.5769e-05	1.53647e-05	1.43762e-05	2.39004e-05	2.90797e-05	2.66555e-06
fepC	b0588	P23878	0	0	0	0	0	1.64837e-06	1.12608e-06	0	0	1.07569e-05	0	0	0	0	0	0	1.60114e-05	2.37216e-05	0	0	0	0	0	0	0	0	0	0	0	0
fepD	b0590	P23876	0	0	0	0	0	0	0	0	0	0	0	0	0	0	0	0	0	0	0	0	0	0	0	0	0	0	0	0	0	0
fepE	b0587	P26266	0	0	0	0	0	0	0	0	0	0	0	0	0	0	0	0	0	0	0	0	0	0	0	0	0	0	0	0	0	0
fepG	b0589	P23877	0	0	0	0	0	0	0	0	0	0	0	0	0	0	0	0	0	0	0	0	0	0	0	0	0	0	0	0	0	0
fes	b0585	P13039	0	3.65744e-05	0	0	3.43024e-05	0	0	1.61154e-05	0	9.23501e-05	0	0	0	0	0	3.24847e-05	0.000128745	0.000135316	0	0	0	0	0	0	0	0	0	5.30505e-05	0	1.54738e-05
fetA	b0490	P77279	2.74497e-05	2.14557e-05	2.11471e-05	1.79092e-05	3.13734e-05	2.13718e-05	2.76067e-05	2.0629e-05	2.53457e-05	2.74165e-05	3.38917e-05	3.16447e-05	1.72944e-05	2.37086e-05	3.30602e-05	2.71586e-05	2.27557e-05	2.83518e-05	3.24368e-05	2.76129e-05	3.72459e-05	3.65476e-05	2.30052e-05	2.0895e-05	1.84538e-05	2.30744e-05	1.74001e-05	2.12952e-05	2.02846e-05	1.67652e-05
fetB	b0491	P77307	1.5822e-05	0	1.1936e-05	7.95461e-06	1.89033e-05	1.09494e-05	1.53207e-05	1.09174e-05	1.13231e-05	1.81147e-05	1.83356e-05	1.28134e-05	9.09951e-06	1.69951e-05	1.62324e-05	1.74335e-05	1.57661e-05	1.38789e-05	1.56157e-05	1.55138e-05	1.95104e-05	1.7572e-05	1.45176e-05	1.26186e-05	1.15124e-05	1.56611e-05	1.09461e-05	1.26985e-05	1.3333e-05	9.18043e-06
ffh	b2610	P0AGD7	0.000252468	0.000312925	0.000266347	0.000261054	0.000260659	0.000223855	0.000309593	0.000261591	0.000258055	0.000294585	0.000257291	0.000223237	0.000208437	0.000253822	0.000256163	0.000262769	0.000250491	0.000321134	0.000254768	0.000409121	0.000303373	0.000309105	0.000177749	0.000271034	0.000232167	0.000297928	0.000228769	0.000279392	0.00027599	0.000270892
fhlA	b2731	P19323	0	0	0	0	0	0	0	0	0	0	0	0	0	0	0	0	0	0	0	0	0	0	0	0	0	0	0	0	0	0
fhuA	b0150	P06971	6.94268e-05	0.00011763	9.39713e-05	8.45933e-05	0.000482551	0.000144229	0.000176316	0.000333622	8.3074e-05	0.000207774	0.000182402	3.50154e-05	0.000108078	0.0001202	3.94656e-05	0.000153074	0.000229401	0.000207643	7.37824e-05	0.000199905	6.29188e-05	6.49515e-05	0.000364998	0.000115778	0.000260178	0.000189011	0.000103461	0.000187014	0.000162641	0.000324974
fhuB	b0153	P06972	0	0	0	0	0	0	0	0	0	0	0	0	0	0	0	0	0	0	0	0	0	0	0	0	0	0	0	0	0	0
fhuC	b0151	P07821	0	3.51019e-06	2.03815e-06	8.44828e-07	6.31888e-06	2.60053e-06	3.51391e-06	4.25535e-06	0	4.07412e-06	2.54905e-06	0	0	0	0	3.97434e-06	5.88348e-06	5.62919e-06	9.06866e-07	4.35191e-06	0	0	3.75924e-06	9.60189e-07	5.1485e-06	3.93914e-06	5.75744e-07	4.20793e-06	4.25451e-06	4.68036e-06
fhuD	b0152	P07822	0	0	0	0	0	0	0	0	0	0	0	0	0	0	0	0	0	0	0	0	0	0	0	0	0	0	0	0	0	0
fhuE	b1102	P16869	0	0	0	2.43119e-05	3.17822e-05	5.5869e-05	3.83224e-05	2.64696e-05	0	0.000105328	1.22887e-05	0	1.50266e-05	1.65499e-05	0	4.84924e-05	0.000142891	0.000208211	0	0	0	0	2.40247e-05	0	0.000139785	0	2.40002e-05	0.000101915	0.000102484	5.21326e-05
fhuF	b4367	P39405	0	0	0	0	3.74291e-05	8.43826e-06	1.50947e-05	0	0	0	0	0	0	0	0	0	3.11301e-05	2.26292e-05	0	0	0	0	0	0	1.82098e-05	0	0	1.33758e-05	1.14045e-05	1.94088e-05
fic	b3361	P20605	6.62555e-06	2.36833e-05	2.11852e-05	2.97329e-05	6.05169e-06	1.30718e-05	1.13205e-05	2.21298e-05	9.552e-06	5.50058e-05	4.74754e-05	0.000158499	3.15928e-05	1.30925e-05	5.30667e-05	2.48511e-05	8.74759e-06	0	6.45208e-05	0	2.77651e-05	2.43687e-05	0.000130534	4.08977e-06	9.64255e-06	0	1.01717e-05	7.99897e-06	5.55896e-06	3.21635e-06
fieF	b3915	P69380	0	0	0	0	0	0	0	0	0	0	0	0	0	0	0	0	0	0	0	0	0	0	0	0	0	0	0	0	0	0
fimA	b4314	P04128	0	0	0	0	0	0	0	0	0	0	0	0	0	0	0	0	0	0	0	0	0	0	0	0	0	0	0	0	0	0
fimB	b4312	P0ADH5	0	0	0	0	0	0	0	0	0	0	0	0	0	0	0	0	0	0	0	0	0	0	0	0	0	0	0	0	0	0
fimC	b4316	P31697	0	0	0	0	0	0	0	0	0	0	0	0	0	0	0	0	0	0	0	0	0	0	0	0	0	0	0	0	0	0
fimD	b4317	P30130	0	0	0	0	0	0	0	0	0	0	0	0	0	0	0	0	0	0	0	0	0	0	0	0	0	0	0	0	0	0
fimE	b4313	P0ADH7	0	0	0	0	0	0	0	0	0	0	0	0	0	0	0	0	0	0	0	0	0	0	0	0	0	0	0	0	0	0
fimF	b4318	P08189	0	0	0	0	0	0	0	0	0	0	0	0	0	0	0	0	0	0	0	0	0	0	0	0	0	0	0	0	0	0
fimG	b4319	P08190	0	0	0	0	0	0	0	0	0	0	0	0	0	0	0	0	0	0	0	0	0	0	0	0	0	0	0	0	0	0
fimH	b4320	P08191	0	0	0	0	0	0	0	0	0	0	0	0	0	0	0	0	0	0	0	0	0	0	0	0	0	0	0	0	0	0
fimI	b4315	P39264	0	0	0	0	0	0	0	0	0	0	0	0	0	0	0	0	0	0	0	0	0	0	0	0	0	0	0	0	0	0
fimZ	b0535	P0AEL8	0	0	0	0	0	0	0	0	0	0	0	0	0	0	0	0	0	0	0	0	0	0	0	0	0	0	0	0	0	0
fis	b3261	P0A6R3	0.00059383	0.00034007	0.000285472	0.000223651	0.000491928	0.000292207	0.000583343	0.000129719	0.000395022	0.000113647	0.000400365	5.36194e-05	0.000278866	0.000475857	0.0001303	0.000164144	0.000547871	0.000661022	0	0.00167206	0.000195825	0.000229571	6.83785e-05	0.000641305	0.000470823	0.000966532	0.000366879	0.000750786	0.000557527	0.000854065
fiu	b0805	P75780	1.38016e-05	0	0	0	1.99531e-05	1.62664e-05	1.85991e-05	1.3065e-05	3.34918e-06	5.39331e-05	1.51479e-05	1.70639e-05	0	1.17725e-05	0	3.78568e-05	0.000169546	0.0001117	1.55874e-05	1.84792e-05	1.51283e-05	1.53731e-05	3.15228e-05	6.05984e-06	4.93689e-05	1.50955e-05	1.45712e-06	5.41967e-05	3.84233e-05	3.66591e-05
fixA	b0041	P60566	0	0	0	0	0	0	0	0	0	0	0	0	0	0	0	0	0	0	0	0	0	0	0	0	0	0	0	0	0	0
fixB	b0042	P31574	0	0	0	0	0	0	0	0	0	0	0	0	0	0	0	0	0	0	0	0	0	0	0	0	0	0	0	0	0	0
fixC	b0043	P68644	0	0	0	0	0	0	0	0	0	0	0	0	0	0	0	0	0	0	0	0	0	0	0	0	0	0	0	0	0	0
fixX	b0044	P68646	0	0	0	0	0	0	0	0	0	0	0	0	0	0	0	0	0	0	0	0	0	0	0	0	0	0	0	0	0	0
fklB	b4207	P0A9L3	0.000384144	0.000397358	0.000472412	0.000420285	0.000482201	0.000377918	0.000510379	0.000334255	0.000468923	0.000499758	0.000784835	0.000716139	0.000343798	0.000433209	0.000621159	0.000533092	0.000435984	0.000525168	0.000400911	0.000609483	0.00053595	0.000553159	0.000213191	0.000478263	0.000488636	0.000477548	0.00043971	0.00049333	0.000570317	0.000498926
fkpA	b3347	P45523	0.000859966	0.00124582	0.00120429	0.00110223	0.000900304	0.0012843	0.00125673	0.000904841	0.000852023	0.00181842	0.00204234	0.00124705	0.00115494	0.000951127	0.000798933	0.00134917	0.000848913	0.00120179	0.00145117	0.0013908	0.00157827	0.00158041	0.000668213	0.00106539	0.00118452	0.000924982	0.0013315	0.000919272	0.001041	0.000908198
fkpB	b0028	P0AEM0	3.96622e-05	5.4335e-05	6.22774e-05	5.66462e-05	3.19056e-05	5.05378e-05	5.31336e-05	4.68448e-05	4.54443e-05	4.3575e-05	9.11371e-05	5.44917e-05	5.14623e-05	5.32522e-05	3.25158e-05	4.50784e-05	4.51651e-05	5.78642e-05	4.25152e-05	7.81792e-05	6.0567e-05	5.79448e-05	2.40004e-05	5.79364e-05	5.77984e-05	4.8165e-05	5.82642e-05	5.76011e-05	7.3729e-05	5.69283e-05
fldA	b0684	P61949	0.000818556	0.000761365	0.000770407	0.000744252	0.000716325	0.000569395	0.000705369	0.000713781	0.000708441	0.000761326	0.000687616	0.00070155	0.000567684	0.000667854	0.000910404	0.000655558	0.000581159	0.000636463	0.00119948	0.000872668	0.000998782	0.000974247	0.000940399	0.000657615	0.000767477	0.000813623	0.000614786	0.000764995	0.00076548	0.000844064
fldB	b2895	P0ABY4	3.65038e-05	4.11555e-05	3.21764e-05	3.97079e-05	3.67209e-05	1.77401e-05	3.00002e-05	1.96239e-05	3.45635e-05	2.56779e-05	2.00369e-05	0	1.5843e-05	2.44029e-05	3.1601e-05	1.72393e-05	0	3.41245e-05	2.66706e-05	4.85379e-05	3.7042e-05	3.26598e-05	1.7264e-05	3.23016e-05	3.24059e-05	2.20728e-05	2.49571e-05	3.03487e-05	3.09458e-05	4.04735e-05
flgA	b1072	P75933	0	0	0	0	0	0	0	0	0	0	0	0	1.886e-05	0	0	0	0	0	0	5.35123e-05	0	0	0	0	0	0	2.03235e-05	2.17505e-05	2.02956e-05	2.0394e-05
flgB	b1073	P0ABW9	0	0	0	0	0	5.30658e-05	0	0	0	0	0	0	6.55527e-05	0	0	0	0	0	3.03895e-05	6.84016e-05	4.89898e-05	5.46518e-05	0	7.16095e-05	0	0	0.000111366	6.27125e-05	8.54644e-05	6.7173e-05
flgC	b1074	P0ABX2	0	0	0	0	0	0	0	0	0	0	0	0	9.44348e-06	0	0	0	0	0	0	1.62803e-05	4.34361e-06	4.99015e-06	0	9.87204e-06	0	0	2.79836e-05	0	0	1.79563e-05
flgD	b1075	P75936	0	0	0	0	2.97817e-05	5.42397e-05	0	0	4.66113e-05	0	8.78642e-05	0	0.000101839	0	0	0	0	0	0	0.000243773	6.13968e-05	0.000106488	0	8.54672e-05	0	0	0.000115036	0.000119489	0.000132442	9.76721e-05
flgE	b1076	P75937	0	0	0	0	0.000105665	0.000206786	0	5.53372e-05	0.000136491	0	0.000210571	3.43998e-05	0.000357405	2.94174e-05	0	0	0	0	0.000171861	0.000546382	0.000230028	0.000243971	0	0.000309854	0	0	0.000551495	0.000306973	0.000372857	0.000455799
flgF	b1077	P75938	0	0	0	0	0	2.66313e-05	0	0	0	0	3.61816e-05	0	4.82902e-05	0	0	0	0	0	2.13415e-05	0.000115693	2.85891e-05	3.87701e-05	0	4.94146e-05	0	0	8.23128e-05	5.9619e-05	5.8138e-05	5.7243e-05
flgG	b1078	P0ABX5	0	0	7.18662e-06	0	3.89697e-05	7.0183e-05	0	0	3.36137e-05	0	5.35121e-05	1.73517e-05	9.87211e-05	9.03573e-06	0	0	0	0	5.79358e-05	0.00015219	8.95373e-05	9.44867e-05	0	8.42586e-05	0	0	0.000153939	9.73575e-05	0.0001263	9.47788e-05
flgH	b1079	P0A6S0	0	0	3.51698e-05	1.03163e-05	4.83953e-05	8.66747e-05	0	4.06818e-05	5.71122e-05	0	0.000154067	3.16923e-05	0.00018619	1.94657e-05	3.01802e-06	0	0	0	7.14125e-05	0.000147774	0.000102888	0.000112068	5.1068e-06	8.83696e-05	7.48258e-06	3.8725e-06	0.00020383	8.61403e-05	0.000122523	0.000115346
flgI	b1080	P0A6S3	0	0	1.19809e-05	0	3.1997e-05	5.58515e-05	0	0	1.79199e-05	0	2.31804e-05	0	7.14357e-05	0	0	0	0	0	0	0.000109534	2.75178e-05	8.19581e-06	0	7.8648e-05	0	0	8.96813e-05	7.58275e-05	5.3922e-05	5.71523e-05
flgJ	b1081	P75942	0	0	0	0	0	0	0	0	0	0	0	0	0	0	0	0	0	0	0	0	0	0	0	0	0	0	0	0	0	0
flgK	b1082	P33235	0	0	1.16122e-05	0	5.9516e-05	0.000176134	0	4.574e-05	5.24637e-05	0	0.000302114	7.08287e-05	0.000221081	3.40713e-05	0	0	0	0	0.00020652	0.000236212	0.000353891	0.000344852	0	0.000217933	0	0	0.000482022	0.000209192	0.00033217	0.000238963
flgL	b1083	P29744	0	0.000112337	9.47402e-06	0	0.000151166	0.000452394	0	8.78262e-05	0.000113756	0	0.000315921	0.000134494	0.000369085	4.12981e-05	0	0	0	0	0.000281772	0.000435372	0.000525703	0.000590787	0	0.000350315	0	2.75811e-05	0.000789414	0.000329605	0.000553758	0.000349219
flgM	b1071	P0AEM4	0	0	3.69069e-05	1.58802e-05	8.64262e-05	0.000136634	6.74823e-06	5.28701e-05	6.54417e-05	0	0.000157597	1.99538e-05	0.000223084	2.39232e-05	0	0	1.98092e-05	2.80949e-05	6.25385e-05	9.15079e-05	9.17781e-05	0.000100313	0	0.000144886	1.30867e-05	7.28083e-06	0.000220137	0.000107675	0.000144996	0.000128057
flgN	b1070	P43533	0	0	4.50565e-06	0	1.9209e-05	3.33876e-05	0	0	1.99715e-05	0	0	0	7.10902e-05	7.03133e-06	0	0	0	0	0	5.7648e-05	1.70004e-05	2.75584e-05	0	5.80421e-05	0	0	9.5737e-05	4.32316e-05	6.336e-05	6.81293e-05
flhA	b1879	P76298	0	0	0	0	7.40442e-05	0.000117455	0	6.32761e-05	8.27475e-05	0	0.000225407	3.54163e-05	0.0002024	0	0	0	0	0	0.000107209	0.000218498	0.000138664	0.000155525	0	0.000162828	0	0	0.000240217	0.000182365	0.000171967	0.00019253
flhB	b1880	P76299	0	0	0	0	0	0	0	0	0	0	0	0	0	0	0	0	0	0	0	0	0	0	0	0	0	0	0	0	0	0
flhC	b1891	P0ABY7	0	0	0	0	0	0	0	0	0	0	0	0	0	0	0	0	0	0	0	0	0	0	0	0	0	0	0	0	0	0
flhD	b1892	P0A8S9	0	0	0	0	0	1.2853e-05	0	0	8.56514e-06	0	1.02402e-05	0	3.90955e-05	0	0	0	0	0	0	4.08285e-05	0	0	0	2.17328e-05	0	0	2.7253e-05	2.14813e-05	2.23522e-05	1.78439e-05
flhE	b1878	P76297	0	0	0	0	0	1.30257e-05	0	0	0	0	0	0	3.05333e-05	0	0	0	0	0	0	2.47282e-05	0	0	0	1.81654e-05	0	0	3.04153e-05	1.78458e-05	1.97422e-05	2.1212e-05
fliA	b1922	P0AEM6	0	0	8.99065e-05	0	0.000100299	0.000154828	0	2.67777e-05	0.000113611	0	0.000231629	2.34591e-05	0.00027421	2.26387e-05	0	0	0	0	9.5006e-05	0.000225525	0.000171521	0.000212338	0	0.000180188	0	0	0.000295042	0.000172707	0.000202724	0.000143442
fliC	b1923	P04949	0	0	0.000136599	3.26743e-05	0.0062388	0.0090946	5.25742e-05	0.00352079	0.00822238	0	0.00753874	0.00168479	0.0134249	0.000688168	0	3.6398e-05	0	0	0.0119118	0.0134304	0.015609	0.0181212	5.91753e-05	0.0104125	9.74242e-05	8.5523e-05	0.028034	0.0100838	0.0171109	0.0185076
fliD	b1924	P24216	0	0	0	0	0.000141188	0.00033894	0	6.33448e-05	0.000104504	0	0.000344964	8.48138e-05	0.000367993	6.67243e-05	0	0	0	0	0.000357062	0.000192819	0.000514061	0.000545964	0	0.000410104	0	0	0.00109865	0.000290844	0.000476359	0.000365474
fliE	b1937	P0A8T5	0	0	0	0	0	0	0	0	0	0	0	0	0	0	0	0	0	0	0	0	0	0	0	0	0	0	0	0	0	0
fliF	b1938	P25798	0	0	7.59061e-05	0	0.000139892	0.00021521	0	9.28709e-05	0.000157925	0	0.000368549	0	0.000516691	5.92501e-05	0	0	0	0	0.000172416	0.00040697	0.000261922	0.000317362	0	0.000276936	0	0	0.000524946	0.00026131	0.00033127	0.000350452
fliG	b1939	P0ABZ1	0	0	3.76897e-05	0	6.67747e-05	0.000114484	0	4.07807e-05	8.17044e-05	0	0.000239948	1.95797e-05	0.000272111	2.16119e-05	0	0	0	0	9.30479e-05	0.000237933	0.000146266	0.000159414	0	0.000153097	0	1.36194e-05	0.000276144	0.000156262	0.000184163	0.000203211
fliH	b1940	P31068	0	0	0	0	5.21622e-06	3.92516e-05	0	0	2.9784e-05	0	0.000100629	1.03755e-05	7.00608e-05	0	0	0	0	0	1.90858e-05	6.55267e-05	4.25729e-05	9.07169e-06	0	4.19563e-05	0	0	7.95649e-05	4.75223e-05	5.42383e-05	6.01864e-05
fliI	b1941	P52612	0	0	0	0	0.0001076	0.000167793	0	7.2888e-05	0.000119625	0	0.000314948	0	0.000391733	0	0	0	0	0	0.000175357	0.000306933	0.000226689	0.00021911	0	0.000219895	0	0	0.000400399	0.000206017	0.000276177	0.000285692
fliJ	b1942	P52613	0	0	0	0	0	0	0	0	0	0	0	0	0	0	0	0	0	0	0	0	0	0	0	0	0	0	0	0	0	0
fliK	b1943	P52614	0	0	0	0	0	0	0	0	0	0	0	0	0	0	0	0	0	0	0	0	0	0	0	0	0	0	0	0	0	0
fliL	b1944	P0ABX8	0	0	2.92946e-05	8.46376e-06	5.63254e-05	0.000101683	0	1.4871e-05	6.64113e-05	0	0.00012691	0	0.000167067	2.05682e-05	0	2.7546e-06	0	0	3.09722e-05	0.000188766	0.000101231	0.000118629	0	0.000121691	0	0	0.000187828	0.000106139	0.000140156	0.000132084
fliM	b1945	P06974	0	0	3.85483e-05	0	9.40859e-05	0.000165513	0	6.56808e-05	0.000123038	0	0.000300294	2.24182e-05	0.000310687	0	0	0	0	0	0.000149007	0.000406338	0.000211472	0.000241072	0	0.000255617	0	0	0.000389979	0.000233197	0.000270055	0.000303444
fliN	b1946	P15070	0	0	2.8857e-05	0	7.7052e-05	0.000110883	0	6.09892e-05	8.43962e-05	0	0.000203618	2.89344e-05	0.000235108	3.01402e-05	0	0	0	0	6.76611e-05	0.000218278	8.7807e-05	0.000109761	0	0.000163106	0	0	0.000240504	0.000152174	0.000206593	0.000203122
fliO	b1947	P22586	0	0	0	0	0	0	0	0	0	0	5.35373e-05	0	4.88581e-05	0	0	0	0	0	0	5.89932e-05	0	2.61109e-05	0	3.9139e-05	0	0	5.28963e-05	0	5.01471e-05	6.44739e-05
fliP	b1948	P0AC05	0	0	0	0	1.73092e-05	1.76375e-05	0	1.42458e-05	1.3606e-05	0	3.20235e-05	0	3.38922e-05	0	0	0	0	0	2.28561e-05	3.92342e-05	2.62139e-05	3.13921e-05	0	2.73256e-05	0	0	4.47613e-05	2.78275e-05	2.9933e-05	3.49654e-05
fliQ	b1949	P0AC07	0	0	0	0	0	0	0	0	0	0	0	0	0	0	0	0	0	0	0	0	0	0	0	0	0	0	0	0	0	0
fliR	b1950	P33135	0	0	0	0	0	0	0	0	0	0	0	0	0	0	0	0	0	0	0	0	0	0	0	0	0	0	0	0	0	0
fliS	b1925	P26608	0	0	0	0	1.64937e-05	2.0314e-05	0	0	2.56637e-05	0	5.50528e-05	0	4.74198e-05	0	0	0	0	0	0	6.22028e-05	0	0	0	3.67511e-05	0	0	5.91842e-05	4.11126e-05	4.12946e-05	4.58475e-05
fliT	b1926	P0ABY2	0	0	0	0	0	0	0	0	0	0	0	0	0	0	0	0	0	0	0	0	0	0	0	0	0	0	0	0	0	0
fliZ	b1921	P52627	0	0	0	0	2.58633e-05	3.49006e-05	0	3.8439e-06	0	0	2.89865e-05	0	3.61206e-05	0	8.62557e-06	0	0	0	0	5.93878e-05	0	0	0	5.41875e-05	0	0	9.97716e-05	4.27199e-05	6.82026e-05	4.94206e-05
flk	b2321	P15286	1.57802e-05	0	0	0	1.23976e-05	7.25359e-06	2.00787e-05	2.00189e-05	2.74912e-05	1.94832e-05	2.88687e-05	2.2791e-05	1.51125e-05	2.27212e-05	1.50723e-05	1.34404e-05	1.86203e-05	1.34946e-05	6.97192e-06	2.94095e-05	1.15201e-05	1.60101e-05	0	9.82745e-06	0	2.33152e-05	1.35351e-05	2.15575e-05	1.91307e-05	2.22465e-05
flu	b2000	P39180	1.34666e-05	1.42643e-05	2.49659e-05	2.37817e-05	1.57649e-05	7.61512e-05	2.01798e-05	1.96339e-05	2.27504e-05	7.02604e-05	4.53787e-05	1.32423e-05	1.75013e-05	0	0.000273455	1.57278e-05	1.19286e-05	0.000486598	7.75038e-05	4.29721e-05	7.05389e-05	6.61295e-05	0.00185504	1.48957e-05	1.46621e-05	2.32765e-05	2.12528e-05	1.19642e-05	1.11086e-05	2.23015e-05
flxA	b1566	P77609	0	0	0	0	3.31147e-06	4.335e-06	0	0	0	0	0	0	5.88573e-06	1.92571e-06	0	0	0	0	0	7.79439e-06	3.679e-06	4.57071e-06	0	6.17269e-06	0	0	7.73576e-06	6.26073e-06	7.57671e-06	4.9501e-06
fmt	b3288	P23882	0.00012827	0.000164524	0.000141568	0.000136937	0.000139691	0.00012958	0.000158587	0.000129012	0.000136155	0.000139886	0.000179364	0.000187654	0.000125142	0.000150088	0.00015356	0.000133357	0.000128649	0.000139372	0.000189137	0.000260416	0.000189859	0.000189205	0.000224933	0.000151013	0.000141863	0.000161313	0.000143542	0.000161038	0.000133627	0.000157443
fnr	b1334	P0A9E5	0.000357475	0.000310564	0.000461345	0.000403476	0.000347074	0.000401396	0.000525447	0.000331332	0.000478743	0.000286799	0.000401469	0.000116509	0.000399938	0.000485465	0.000296845	0.00029739	0.0003857	0.000467954	0.000278978	0.000685581	0.0003937	0.000384915	0.000204269	0.000545435	0.000491501	0.000514029	0.000515921	0.000541748	0.000550194	0.000529143
focA	b0904	P0AC23	0	3.44036e-05	3.43265e-05	4.98685e-05	0.000192698	3.60693e-05	2.90808e-05	4.24628e-05	5.10804e-05	0.000120002	0.000103879	0.00015418	6.04241e-05	3.74219e-05	8.69342e-05	0.000161787	2.08582e-05	6.16588e-05	0.000133851	2.48017e-05	0.000124861	2.62507e-05	8.3762e-06	0	4.30253e-05	0	0	0	0	0
focB	b2492	P77733	0	0	0	0	0	0	0	0	0	0	0	0	0	0	0	0	0	0	0	0	0	0	0	0	0	0	0	0	0	0
folA	b0048	P0ABQ4	6.0347e-05	4.05333e-05	4.73421e-05	4.86276e-05	4.41664e-05	5.81372e-05	7.54392e-05	4.8779e-05	6.46975e-05	6.23151e-05	0.000179469	0.000100908	7.21687e-05	6.05276e-05	6.83616e-05	6.50199e-05	5.25745e-05	6.36025e-05	8.74729e-05	9.6616e-05	8.0123e-05	7.2319e-05	8.0928e-05	6.81081e-05	7.39216e-05	6.83302e-05	7.12316e-05	5.96165e-05	7.62991e-05	7.02534e-05
folB	b3058	P0AC16	0	0	0	0	0	0	0	0	0	0	0	0	0	0	0	0	0	0	0	0	0	0	0	0	0	0	0	0	0	0
folC	b2315	P08192	0.000129157	0.000134859	0.000126841	0.000111819	9.55841e-05	0.000104473	0.000134359	0.000120645	0.000138482	9.21594e-05	9.47574e-05	5.9591e-05	8.85821e-05	0.000114866	0.000119249	9.37562e-05	0.000106939	0.00010714	0.000112673	0.000164591	0.000129473	0.00013843	9.02473e-05	0.000121484	0.000111452	0.000130046	0.000106374	0.000116006	0.000108543	0.000123503
folD	b0529	P24186	0.000221784	0.000238746	0.000203733	0.000208354	0.000236644	0.00018268	0.000253443	0.000202983	0.000281107	0.000154136	0.00015138	0.000112767	0.000165884	0.000235103	0.000273392	0.000155104	0.000227814	0.000264193	9.99633e-05	0.000149264	0.000103072	0.000115145	0.000239073	0.000218656	0.000207216	0.000286486	0.000178337	0.000238814	0.000242106	0.000286299
folE	b2153	P0A6T5	0.00112425	0.000783434	0.000664486	0.000600377	0.000680829	0.000692726	0.00103193	0.00195825	0.00146142	0.0004156	0.000544975	0.000362366	0.000629904	0.0012883	0.00116247	0.000388192	0.00172942	0.00158302	0.000189457	0.000372915	0.000354029	0.000353085	0.00029489	0.00107571	0.000906012	0.00154925	0.000796721	0.00126284	0.00103244	0.00168446
folK	b0142	P26281	1.12996e-05	1.13655e-05	1.37698e-05	1.21016e-05	1.5383e-05	1.08837e-05	1.11152e-05	1.48638e-05	1.277e-05	1.27067e-05	0	9.04456e-06	1.11429e-05	1.09444e-05	1.4055e-05	1.58817e-05	1.16123e-05	1.3602e-05	1.17494e-05	1.27739e-05	1.25708e-05	1.48434e-05	9.95904e-06	1.31064e-05	1.48077e-05	1.40977e-05	1.44933e-05	1.45604e-05	0	1.60192e-05
folM	b1606	P0AFS3	1.3486e-05	2.13938e-05	1.87859e-05	1.64364e-05	1.41872e-05	1.28897e-05	1.48735e-05	1.85363e-05	1.40597e-05	1.77165e-05	0	2.19913e-05	1.90339e-05	0	2.06874e-05	1.45911e-05	1.71512e-05	1.46323e-05	1.80902e-05	1.68618e-05	1.46918e-05	1.58633e-05	5.25212e-06	0	1.48641e-05	1.29819e-05	1.59394e-05	1.08033e-05	1.59006e-05	1.4755e-05
folP	b3177	P0AC13	6.21199e-05	9.1754e-05	8.17742e-05	7.73756e-05	7.54494e-05	7.93919e-05	8.40672e-05	4.23697e-05	9.35302e-05	7.23141e-05	9.20379e-05	5.99888e-05	5.43832e-05	6.05143e-05	0.000126295	6.41573e-05	8.92691e-05	0.000100959	6.70738e-05	8.98358e-05	8.55813e-05	8.81615e-05	4.86685e-05	6.33532e-05	6.39386e-05	6.32092e-05	6.11967e-05	7.25987e-05	7.26231e-05	6.98919e-05
folX	b2303	P0AC19	0.000256487	0.000156492	0.000159767	0.000154136	5.14864e-05	0.000132254	0.000206607	0.000208811	0.000176749	6.63254e-05	7.07304e-05	4.65937e-05	0.000133324	0.000204603	0.000167089	6.7618e-05	0.000166856	0.00015932	6.17272e-05	0.000117743	7.66509e-05	7.33462e-05	6.35232e-05	0.000164565	0.000164907	0.000164052	0.000106949	0.000123787	0.000132123	0.000135344
fpr	b3924	P28861	0.000196454	0.000407505	0.00031563	0.000366321	0.000210978	0.000237139	0.000225496	0.000267299	0.00020964	0.000259591	0.000176136	0.00016393	0.000205743	0.000235285	0.000285167	0.000201091	0.000231438	0.000217602	0.000248282	0.000152659	0.000272093	0.000258191	0.000148437	0.000151342	0.000226422	0.000150628	0.000194874	0.000219094	0.000223488	0.000205681
frc	b2374	P69902	0	0	0	0	0	0	0	0	0	0	0	0	0	0	0	0	0	0	0	0	0	0	0	0	0	0	0	0	0	0
frdA	b4154	P00363	0.000195686	0.000246121	0.000348014	0.00037855	0.00049778	0.00042733	0.000205985	0.000161949	0.000191779	0.000600637	0.00162422	0.00212204	0.00040362	0.00016628	0.000368532	0.000865359	0.000162417	0.000165146	0.00199618	0.000454105	0.00189496	0.00195325	0.000346158	0.000127899	0.000230505	9.04297e-05	0.000346891	0.000255495	0.000272128	8.67182e-05
frdB	b4153	P0AC47	5.16729e-05	4.45422e-05	8.20885e-05	9.11374e-05	0.000156171	0.000120289	4.57238e-05	3.92406e-05	4.14386e-05	0.000225392	0.000701578	0.000819476	0.000112339	3.6048e-05	0.00010678	0.000318907	2.96312e-05	3.89621e-05	0.000956985	0.000166114	0.000908097	0.00093031	9.25276e-05	3.26584e-05	4.38506e-05	2.8204e-05	7.78786e-05	6.83694e-05	6.29869e-05	2.42762e-05
frdC	b4152	P0A8Q0	0	0	0	0	2.56787e-05	0	0	0	0	2.61271e-05	6.60182e-05	7.13964e-05	0	0	0	2.97422e-05	0	0	7.5763e-05	2.33404e-05	8.84421e-05	8.46524e-05	1.89754e-05	0	0	0	4.69659e-06	0	0	0
frdD	b4151	P0A8Q3	0	0	0	0	0	0	0	0	0	0	1.28055e-06	0	1.06842e-06	0	1.58999e-06	3.33189e-06	0	0	4.91138e-06	0	8.18921e-06	5.3836e-06	0	0	0	0	0	0	0	0
fre	b3844	P0AEN1	0.000118362	0.000113493	0.000128878	0.000149328	0.000104917	0.00014916	0.000154085	0.00022314	0.000138607	7.68927e-05	9.42383e-05	7.11519e-05	0.000141019	0.000134886	0.000187819	8.76527e-05	0.000134623	0.000112467	8.84221e-05	0.000122422	0.000104368	9.79646e-05	0.000110232	0.000118763	0.000126671	0.000116049	0.000134147	0.000129678	0.00012515	0.000131816
frlA	b3370	P45539	0	0	0	0	0	0	0	0	0	0	0	0	0	0	0	0	0	0	0	0	0	0	0	0	0	0	0	0	0	0
frlB	b3371	P0AC00	0	0	0	0	0	0	0	0	0	0	0	0	0	0	0	0	0	0	0	0	0	0	0	0	0	0	0	0	0	0
frlC	b4474	P45541	0	0	0	0	0	0	0	0	0	0	0	0	0	0	0	0	0	0	0	0	0	0	0	0	0	0	0	0	0	0
frlD	b3374	P45543	0	0	0	0	0	0	0	0	0	0	0	0	0	0	0	0	0	0	0	0	0	0	0	0	0	0	0	0	0	0
frlR	b3375	P45544	3.21538e-05	3.23367e-05	3.54311e-05	3.19398e-05	3.62799e-05	3.38274e-05	4.15531e-05	3.15267e-05	3.5944e-05	2.23283e-05	0	2.76297e-05	2.74171e-05	3.35753e-05	3.28146e-05	1.77194e-05	3.26969e-05	3.574e-05	2.18499e-05	3.79732e-05	2.70263e-05	2.52766e-05	3.09099e-05	3.74169e-05	3.66285e-05	3.74385e-05	3.88961e-05	3.59157e-05	3.82097e-05	3.74224e-05
frmA	b0356	P25437	0.000593975	0.000428035	0.000463753	0.00118312	0.000638969	0.000353138	0.000342972	0.000364016	0.000341412	0.000524087	0.000188128	0.000254454	0.00039931	0.000721062	0.000429472	0.000331927	0.000289513	0.00184224	0.000394456	0.000487793	0.000417284	0.000445843	0.000287062	0.000535346	0.00038033	0.000811958	0.00055519	0.000340579	0.000378515	0.000434698
frmB	b0355	P51025	2.60268e-05	6.05972e-05	6.26951e-05	0.000182745	5.75627e-05	6.11008e-05	4.34428e-05	4.11537e-05	1.49586e-05	0.000124559	1.28719e-05	6.23503e-05	3.98996e-05	8.05999e-05	3.85257e-05	5.2149e-05	3.56051e-05	0.000185382	6.92592e-05	9.20279e-05	7.80015e-05	8.26126e-05	6.47483e-06	6.31507e-05	3.65147e-05	8.19575e-05	5.8338e-05	4.59705e-05	5.8837e-05	4.85012e-05
frmR	b0357	P0AAP3	3.02538e-05	1.98386e-05	2.46752e-05	2.79317e-05	3.30221e-05	2.72716e-05	3.49771e-05	3.40059e-05	2.57241e-05	4.44926e-05	1.41803e-05	1.91158e-05	2.50419e-05	4.43916e-05	2.32271e-05	3.09192e-05	2.50714e-05	7.11933e-05	3.96164e-05	1.96396e-05	4.0101e-05	4.54019e-05	1.94375e-05	2.77541e-05	2.60974e-05	4.15052e-05	2.52562e-05	2.53207e-05	2.35288e-05	3.17823e-05
frr	b0172	P0A805	0.000494662	0.000473006	0.000468586	0.000451436	0.000477985	0.000405422	0.000516838	0.000421095	0.000520225	0.000448164	0.000550874	0.000490088	0.000416769	0.000539871	0.00058337	0.000423879	0.000478449	0.000555193	0.000594953	0.000716958	0.00063051	0.000627553	0.00041189	0.000440176	0.000413625	0.000468847	0.00038312	0.000432683	0.000412577	0.000434002
frsA	b0239	P04335	8.31874e-05	8.883e-05	6.25085e-05	7.84226e-05	8.02568e-05	4.84866e-05	6.27511e-05	0.000102686	7.03598e-05	5.42774e-05	5.91203e-05	5.38608e-05	5.98809e-05	5.56029e-05	0.000118959	6.05993e-05	6.28882e-05	8.13034e-05	5.70115e-05	4.98573e-05	6.38905e-05	5.80814e-05	6.2814e-05	4.64219e-05	5.31363e-05	5.76455e-05	4.69733e-05	4.91582e-05	4.74299e-05	5.25211e-05
fruA	b2167	P20966	5.30024e-05	5.70561e-05	0.000830168	6.78079e-05	8.24825e-05	2.5166e-05	5.74823e-05	8.38024e-05	4.4603e-05	0.000120563	9.04694e-05	0.000105504	7.73786e-05	6.98289e-05	6.86108e-05	0.000133591	3.95213e-05	6.56474e-05	8.03403e-05	9.30355e-05	6.29069e-05	5.68228e-05	0.000172506	5.63143e-05	8.36332e-05	5.06766e-05	6.40379e-05	2.40165e-05	4.02534e-05	5.03147e-05
fruB	b2169	P69811	6.58869e-05	7.76922e-05	0.0011497	8.30535e-05	0.000119981	0	8.01957e-05	9.54633e-05	5.28585e-05	0.000150839	9.98239e-05	0.00010161	8.38695e-05	8.97499e-05	7.21258e-05	0.000161023	5.22204e-05	8.73083e-05	9.36879e-05	0.000128752	8.04803e-05	8.88621e-05	0.000188216	8.1023e-05	0.000109579	6.46786e-05	7.79552e-05	3.59658e-05	6.22884e-05	7.24106e-05
fruK	b2168	P0AEW9	3.91629e-05	4.16732e-05	0.000770515	4.35456e-05	6.75496e-05	9.35686e-06	4.66956e-05	5.17261e-05	3.51403e-05	6.37093e-05	4.99184e-05	3.41222e-05	4.72674e-05	5.76021e-05	4.0598e-05	5.21592e-05	2.38628e-05	5.29647e-05	3.37781e-05	8.45648e-05	3.57512e-05	3.77778e-05	7.49221e-05	4.80634e-05	6.91142e-05	3.84977e-05	4.44556e-05	1.73319e-05	2.82352e-05	4.20413e-05
frvA	b3900	P32155	0	0	0	0	0	0	0	0	0	0	0	0	0	0	0	0	0	0	0	0	0	0	0	0	0	0	0	0	0	0
frvB	b3899	P32154	0	0	0	0	0	0	0	0	0	0	0	0	0	0	0	0	0	0	0	0	0	0	0	0	0	0	0	0	0	0
frvR	b3897	P32152	0	0	0	0	0	0	0	0	0	0	0	0	0	0	0	0	0	0	0	0	0	0	0	0	0	0	0	0	0	0
frvX	b3898	P32153	0	0	0	0	0	0	0	0	0	0	0	0	0	0	0	0	0	0	0	0	0	0	0	0	0	0	0	0	0	0
frwB	b3950	P69816	0	0	0	0	0	0	0	0	0	0	0	0	0	0	0	0	0	0	0	0	0	0	0	0	0	0	0	0	0	0
frwC	b3949	P32672	0	0	0	0	0	0	0	0	0	0	0	0	0	0	0	0	0	0	0	0	0	0	0	0	0	0	0	0	0	0
frwD	b3953	P32676	0	0	0	0	0	0	0	0	0	0	0	0	0	0	0	0	0	0	0	0	0	0	0	0	0	0	0	0	0	0
fryA	b2383	P77439	0	0	0	0	0	0	0	0	0	0	0	0	0	0	0	0	0	0	0	0	0	0	0	0	0	0	0	0	0	0
fryB	b2387	P69808	0	0	0	0	0	0	0	0	0	0	0	0	0	0	0	0	0	0	0	0	0	0	0	0	0	0	0	0	0	0
fryC	b2386	P77579	0	0	0	0	0	0	0	0	0	0	0	0	0	0	0	0	0	0	0	0	0	0	0	0	0	0	0	0	0	0
fsaA	b0825	P78055	2.23714e-05	1.94897e-05	2.36413e-05	9.62431e-06	2.54741e-05	1.32206e-05	2.02088e-05	2.70475e-05	1.66207e-05	2.63427e-05	0	1.80341e-05	1.76848e-05	1.89881e-05	2.68703e-05	1.06277e-05	0	1.87886e-05	3.72718e-05	1.0186e-05	3.17603e-05	1.19214e-05	8.59624e-06	0	0	1.56805e-05	0	0	1.54642e-05	0
fsaB	b3946	P32669	0	0	1.03835e-05	1.21385e-05	0	8.61651e-06	0	0	0	1.23213e-05	0	0	1.24918e-05	0	6.01789e-06	1.16653e-05	0	9.81056e-06	1.0682e-05	1.11515e-05	1.18802e-05	1.60252e-05	0	0	0	0	8.42391e-06	5.96389e-06	0	0
fsr	b0479	P52067	0	4.09672e-05	0.00010014	9.11212e-05	0	0	3.11387e-05	5.73483e-05	3.35044e-05	0	5.41055e-05	0	6.20978e-05	3.34784e-05	0	0	1.6976e-05	0	0	6.02316e-05	4.89207e-05	5.51629e-05	0	3.19424e-05	4.21913e-05	3.11451e-05	6.24712e-05	3.12343e-05	3.73702e-05	5.89683e-05
ftnA	b1905	P0A998	0.00134306	0.000470398	0.000453723	0.000331071	0.000226714	0.000236966	0.000264101	7.71069e-05	0.00120058	0.000388071	0.00082919	0.000606473	0.000513743	0.000600155	0.00147911	0.000785387	0.000118706	0.000169246	0.000850112	0.000313611	0.00141228	0.00158591	8.38485e-05	0.000629226	0.000215148	0.000266182	0.00065787	0.000259197	0.000285594	0.000165503
ftnB	b1902	P0A9A2	5.53704e-05	3.38337e-05	3.81085e-05	4.03394e-05	3.83415e-05	3.84385e-05	7.66164e-05	5.68898e-05	3.73092e-05	0.00012425	4.71254e-05	3.75558e-05	4.36596e-05	4.44258e-05	4.66233e-05	5.11249e-05	3.14152e-05	0.000103732	5.63346e-05	3.01765e-05	4.84753e-05	4.36988e-05	4.40329e-05	3.62798e-05	4.5153e-05	3.26005e-05	4.01389e-05	3.74257e-05	3.58534e-05	3.35312e-05
ftp	b2214	P0AB85	0	0	0	0	0	0	0	0	0	0	0	0	0	0	0	0	0	0	0	0	0	0	0	0	0	0	0	0	0	0
ftsA	b0094	P0ABH0	0.000133312	0.000113322	0.000108064	0.000103667	0.000116147	0.000102334	0.000113265	0.000144182	0.000113693	9.91757e-05	0.000113651	8.05592e-05	0.000101783	0.000102146	0.000135942	0.00011005	0.00010458	0.000119726	0.000110518	0.000108332	0.000114901	0.000111962	0.000102298	9.61831e-05	9.89903e-05	9.33439e-05	8.97599e-05	9.36044e-05	9.02232e-05	9.50763e-05
ftsB	b2748	P0A6S5	1.7109e-05	1.61552e-05	1.46942e-05	1.44971e-05	2.00327e-05	1.29639e-05	2.17346e-05	2.5643e-05	1.58853e-05	1.23962e-05	0	0	1.20531e-05	1.83024e-05	1.58002e-05	1.48625e-05	1.67991e-05	1.97289e-05	0	2.08306e-05	1.94241e-05	2.06732e-05	0	1.55509e-05	1.73052e-05	1.72897e-05	1.25017e-05	1.42839e-05	1.32192e-05	1.838e-05
ftsE	b3463	P0A9R7	8.28405e-05	7.80706e-05	6.09348e-05	6.70883e-05	7.37475e-05	5.54678e-05	7.47082e-05	8.43059e-05	6.61466e-05	6.31135e-05	5.90051e-05	5.93526e-05	6.40048e-05	6.55538e-05	8.84698e-05	5.58021e-05	6.66731e-05	6.2838e-05	6.22115e-05	5.36667e-05	4.24556e-05	6.14194e-05	6.63346e-05	6.40286e-05	6.35952e-05	6.49164e-05	5.84856e-05	6.04648e-05	5.75854e-05	5.97507e-05
ftsH	b3178	P0AAI3	0.000649995	0.000851823	0.000701272	0.000693526	0.000540494	0.000459726	0.000704551	0.000616107	0.000437297	0.000479184	0.000545912	0.000457724	0.000471963	0.000535694	0.000619791	0.000573395	0.00056429	0.000584771	0.000570144	0.000680362	0.000645738	0.000605212	0.000386404	0.000527728	0.00052919	0.000570133	0.00045809	0.000499713	0.000517393	0.000489317
ftsI	b0084	P0AD68	8.26445e-05	0.000118702	0.000102051	9.49999e-05	8.65359e-05	8.20009e-05	8.22432e-05	0.000107362	7.25799e-05	5.9994e-05	7.39259e-05	0	6.25296e-05	8.43523e-05	6.8814e-05	7.30287e-05	8.7218e-05	9.1449e-05	5.59692e-05	8.88162e-05	8.79152e-05	8.57887e-05	2.73532e-05	7.36744e-05	9.41479e-05	8.09462e-05	7.21204e-05	8.10289e-05	7.91298e-05	8.22531e-05
ftsK	b0890	P46889	0.000243543	0.000154544	0.000190763	0.000169914	0.000234616	0.000167025	0.000209951	0.000221296	0.000191159	0.000140943	0.000128114	2.29845e-05	0.000163208	0.000233447	0.000160335	0.000140058	0.000226925	0.000237958	0	0.000239103	0.000139406	0.000181843	0	0.000235916	0.000247373	0.000243584	0.000205621	0.000230722	0.000202175	0.000205521
ftsL	b0083	P0AEN4	9.22944e-06	8.82208e-06	7.59149e-06	6.82082e-06	8.39411e-06	6.58508e-06	8.24373e-06	1.07547e-05	7.14353e-06	7.04523e-06	6.3125e-06	0	5.10595e-06	8.15769e-06	4.88621e-06	7.29462e-06	8.09329e-06	1.02589e-05	0	5.18975e-06	8.37209e-06	7.31722e-06	0	7.70046e-06	8.19079e-06	8.67898e-06	6.6047e-06	8.47707e-06	7.45024e-06	8.16576e-06
ftsN	b3933	P29131	0.000139746	0.000156845	0.000139595	0.000128691	0.0001023	9.22196e-05	0.000134094	0.0001172	0.000113807	7.25819e-05	5.82914e-05	4.77684e-05	9.26281e-05	0.00012681	0.000121389	8.42045e-05	0.000108041	0.000135977	8.52705e-05	0.000124048	9.98888e-05	0.000104762	8.80586e-05	0.000101783	0.000113573	0.000105596	8.12029e-05	9.15835e-05	8.2038e-05	8.93615e-05
ftsP	b3017	P26648	0.0002627	0.000197217	0.000202536	0.000242057	0.000191312	0.000173882	0.000202665	0.000230674	0.000218443	0.00017294	0.000171042	0.000156763	0.000190319	0.00019281	0.000225775	0.000202147	0.000173196	0.000207445	0.000215051	0.000220025	0.000228221	0.000186802	0.000182088	0.000175116	0.000213719	0.000180812	0.000186687	0.000184969	0.000180478	0.000192094
ftsQ	b0093	P06136	5.82346e-05	4.33055e-05	5.81513e-05	4.4983e-05	5.39087e-05	4.71925e-05	4.23899e-05	6.43647e-05	4.54631e-05	3.37358e-05	5.10062e-05	0	3.89281e-05	4.24556e-05	5.13203e-05	4.4536e-05	5.07563e-05	5.67001e-05	0	6.88581e-05	4.75378e-05	4.36544e-05	0	4.71957e-05	5.4798e-05	4.33202e-05	5.52804e-05	4.95679e-05	4.4946e-05	4.96073e-05
ftsW	b0089	P0ABG4	0	0	0	0	0	0	0	0	0	0	0	0	0	0	0	0	0	0	0	0	0	0	0	0	0	0	0	0	0	0
ftsX	b3462	P0AC30	9.46719e-05	0.000107854	7.80265e-05	8.35466e-05	9.51452e-05	7.6966e-05	8.92023e-05	9.57907e-05	8.47539e-05	7.46139e-05	7.12193e-05	4.82111e-05	6.95223e-05	8.74157e-05	0.000136763	7.31561e-05	9.52454e-05	8.11632e-05	6.17247e-05	7.73517e-05	6.31462e-05	5.35283e-05	7.33365e-05	8.95184e-05	8.64026e-05	8.69612e-05	7.32322e-05	8.39611e-05	8.62499e-05	8.11906e-05
ftsY	b3464	P10121	0.00022145	0.000239612	0.000224619	0.000207042	0.000222493	0.000186861	0.000247576	0.000212913	0.000234093	0.000233489	0.0002247	0.000222997	0.000205756	0.000232405	0.00024142	0.000220912	0.000206344	0.000227715	0.000231563	0.000311275	0.000249697	0.000237571	0.000211988	0.000213019	0.000212577	0.000212356	0.00020428	0.00020471	0.000198602	0.000228993
ftsZ	b0095	P0A9A6	0.00128361	0.00139929	0.00131831	0.00143029	0.00139853	0.000974761	0.00116445	0.00127761	0.00123557	0.000925294	0.00118668	0.000704183	0.00126208	0.00122366	0.00145144	0.00136977	0.00121882	0.00141842	0.00108625	0.00126549	0.00156788	0.0015677	0.000463902	0.00109964	0.00110123	0.0011557	0.0012324	0.00101239	0.00106688	0.00121153
fucA	b2800	P0AB87	0	0	0	0	0	0	0	0	0	0	0	0	0	0	0	0	0	0	0	0	0	0	0	0	0	0	0	0	0	0
fucI	b2802	P69922	0	0	0.000221043	0.000233898	0	0.000237934	0	0	0	0.000297911	0.000162558	0.000125268	0.000189295	0	0	0.000336152	0	0	0.000395636	0.000290384	0.000415301	0.000407802	0	6.00737e-05	0	0	0.000213751	0	0	0
fucK	b2803	P11553	0	0	0	0	0	0	0	0	0	0	0	0	0	0	0	0	0	0	0	0	0	0	0	0	0	0	0	0	0	0
fucO	b2799	P0A9S1	0.000329295	0.000220168	0.000347822	0.000381443	0.000220375	0.000467206	0.000124398	0.000248131	0	0.000452508	0.00049688	0.000194904	0.000286571	0.00027919	4.19943e-05	0.000387819	0.000341537	0.000277552	0.000714864	0.000170762	0.000702392	0.000651644	0.000196062	0.000300454	0.000296309	0.000293637	0.000304067	0.000257	0.0002769	6.42963e-05
fucP	b2801	P11551	0	0	0	0	0	0	0	0	0	0	0	0	0	0	0	0	0	0	0	0	0	0	0	0	0	0	0	0	0	0
fucR	b2805	P0ACK8	3.8707e-05	0	7.06139e-05	7.51692e-05	3.55469e-05	6.79065e-05	4.06988e-05	0	0	2.9215e-05	0	0	9.13707e-05	0	2.4488e-05	4.04611e-05	0	4.95852e-05	4.57213e-05	5.09645e-05	5.76197e-05	5.64918e-05	0	0	5.86101e-05	3.17468e-05	8.50142e-05	4.04837e-05	3.0991e-06	3.52612e-05
fucU	b2804	P0AEN8	0.00016926	0.000104903	0.000136655	0.000139582	8.93521e-05	0.000105466	9.55443e-05	0.000186835	8.88824e-05	0.000108301	0.000125344	5.3172e-05	0.000126981	9.74623e-05	0.000222299	0.000138774	6.06107e-05	0.000106275	0.000247089	6.206e-05	0.000216191	0.000200828	0.000141021	6.4619e-05	8.56798e-05	5.13766e-05	0.000130287	4.92357e-05	5.6192e-05	5.42902e-05
fumA	b1612	P0AC33	0.000829966	0.00125338	0.00218847	0.00203718	5.70782e-05	0.00299976	0.000942406	0.000704129	0.00118446	0.000447906	0.00177302	0.000268609	0.00165224	0.000905715	0.000623547	0.000760624	0.00094311	0.000629087	0.00144477	0.00160875	0.00211202	0.00175681	0.000124395	0.00120219	0.001499	0.000707813	0.00238802	0.00114405	0.00118617	0.000850521
fumB	b4122	P14407	1.13941e-05	1.82193e-05	3.06718e-05	3.11779e-05	4.59564e-06	4.28466e-05	1.2732e-05	9.90515e-06	1.68558e-05	6.24727e-06	2.25929e-05	3.82501e-06	2.43856e-05	1.23278e-05	8.39014e-06	8.79301e-06	1.24042e-05	7.44164e-06	1.50218e-05	2.0346e-05	2.45323e-05	2.17557e-05	2.04214e-06	1.66714e-05	2.01168e-05	9.49434e-06	3.36574e-05	1.59989e-05	1.75746e-05	1.18241e-05
fumC	b1611	P05042	0.000105917	0.00016235	0.000517608	0.000544941	2.24522e-05	0.00029334	0.00019801	0.000222461	0.000204697	0.000326211	0.00213111	0.000348208	0.000635786	0.000199159	0.000140147	0.000317113	0.000116007	0.000109522	0.000564785	0.000259076	0.000425792	0.000383616	0.000382037	0.000178363	0.000408269	0.00018929	0.000542962	0.000195546	0.000276735	0.000285499
fur	b0683	P0A9A9	0.000279391	0.0004063	0.00051263	0.000500261	0.00027613	0.000419549	0.000393882	0.000341085	0.000351816	0.000561212	0.000409707	0.000346576	0.000380754	0.000334107	0.00037547	0.000424825	0.000323368	0.00035854	0.000392648	0.000410768	0.000403182	0.000396798	0.000318518	0.000342863	0.000418633	0.00034881	0.000437974	0.000377525	0.000417088	0.000352887
fusA	b3340	P0A6M8	0.00719733	0.00653815	0.00575411	0.00519272	0.00632617	0.00602081	0.00786781	0.00537038	0.00610646	0.00626039	0.00705174	0.00411359	0.00536678	0.00685828	0.00474769	0.00577588	0.0071356	0.00690107	0.00561233	0.0113206	0.00641734	0.00694478	0.00512059	0.00792244	0.00696023	0.00812759	0.00631312	0.00820526	0.00770695	0.00782369
fxsA	b4140	P37147	2.99392e-05	2.79087e-05	3.64925e-05	3.52693e-05	2.40963e-05	3.01365e-05	3.3711e-05	1.66016e-05	1.72331e-05	2.68175e-05	1.22326e-05	1.5696e-05	2.13172e-05	1.95174e-05	1.94821e-05	3.07532e-05	1.76501e-05	2.47308e-05	2.43697e-05	2.12948e-05	2.10306e-05	2.4738e-05	1.38052e-05	2.54877e-05	2.4506e-05	1.79659e-05	2.12355e-05	1.78823e-05	2.36097e-05	1.71222e-05
gabD	b2661	P25526	6.73757e-05	0.000245035	0.000387863	0.000362726	3.01556e-05	0.000242652	6.55308e-05	0.000155902	6.62218e-05	0.000444004	0.000448442	0.00127203	0.000302538	9.14036e-05	0.000472856	0.000288657	9.53918e-05	5.83702e-05	0.00108763	4.18534e-05	0.000480892	0.000345282	0.000273749	5.69849e-05	0.000178285	2.10808e-05	0.000186234	8.25504e-05	8.39466e-05	2.78782e-05
gabP	b2663	P25527	0	0	0	0	0	0	0	0	0	0	0	0	0	0	0	0	0	0	0	0	0	0	0	0	0	0	0	0	0	0
gabT	b2662	P22256	7.35753e-05	0.000225851	0.000461089	0.000395077	2.74477e-05	0.000252969	7.34989e-05	0.000175795	6.47654e-05	0.000325014	0.000492074	0.00158024	0.00034819	9.70224e-05	0.00093476	0.000211179	8.56015e-05	5.90691e-05	0.000958788	4.60356e-05	0.000433095	0.000378846	0.000296829	6.72528e-05	0.000188443	2.57018e-05	0.000230333	7.11208e-05	8.41662e-05	4.62548e-05
gadA	b3517	P69908	3.28031e-05	0	2.44366e-05	3.60914e-05	0.000595389	0	0	8.11944e-05	0.000115135	0.000239118	7.67615e-05	0.00339666	0	4.01957e-05	0.00316027	0.000156973	0.000245328	0	0.000830651	0	0.000174647	7.76825e-05	0.00352652	0	0	1.74459e-05	0	6.07009e-05	0	0
gadB	b1493	P69910	1.28825e-05	0	9.59679e-06	1.41739e-05	0.000233822	0	0	3.18868e-05	4.52158e-05	9.39066e-05	3.01459e-05	0.00133394	0	1.57857e-05	0.0012411	6.16467e-05	9.63455e-05	0	0.000326215	0	6.85876e-05	3.05076e-05	0.00138494	0	0	6.85137e-06	0	2.38385e-05	0	0
gadC	b1492	P63235	0	0	0	0	0.000100721	0	0	2.72295e-05	2.7784e-05	6.58808e-05	0	0.0008085	1.05515e-05	0	0.000615409	3.03386e-05	5.27742e-05	0	0.000209723	0	3.16241e-05	2.14778e-05	0.00144949	0	0	0	0	2.35283e-05	0	0
gadE	b3512	P63204	0	0	0	0	0	0	0	0	0	0	0	0	0	0	0	0	0	0	0	0	0	0	0	0	0	0	0	0	0	0
gadW	b3515	P63201	0	0	0	0	0	0	0	0	0	0	0	0	0	0	0	0	0	0	0	0	0	0	0	0	0	0	0	0	0	0
gadX	b3516	P37639	0	0	0	0	0	0	0	0	0	0	0	0	0	0	0	0	0	0	0	0	0	0	0	0	0	0	0	0	0	0
galE	b0759	P09147	0.000245199	0.000276442	0.000252489	0.00026044	0.000145975	0.000217845	0.000177669	0.000103613	0.000280412	0.000242508	0.000183899	0.000125808	0.000218487	0.000194161	0.000209216	0.000225549	0.000148098	0.000194312	0.000222407	0.000250215	0.000249438	0.000275468	0.000171094	0.000214404	0.00076385	0.000168961	0.00144308	0.000148119	0.000186846	0.000279769
galF	b2042	P0AAB6	1.10932e-05	0	0	0	0	0	0	0	1.63191e-05	1.36808e-05	0	0.000176259	1.08238e-05	1.25234e-05	1.09745e-05	7.88785e-06	1.69423e-05	0	0	0	0	0	0	0	1.38366e-05	0	0	0	1.02124e-05	0
galK	b0757	P0A6T3	0.000133775	0.000186316	0.00020086	0.000216721	5.84406e-05	0.000178024	7.3189e-05	5.72526e-05	0.000130733	0.000138289	0.000115207	7.31615e-05	0.000151604	8.4828e-05	4.75205e-05	0.000157986	7.15248e-05	0.000105966	0.000165252	0.000162518	0.00019789	0.000206381	0.000113084	0.000120255	0.000576184	5.272e-05	0.00113461	8.89583e-05	0.000125543	0.000137679
galM	b0756	P0A9C3	0.000492061	0.000381727	0.000417347	0.000386482	0.000211819	0.000318845	0.000268666	0.000275741	0.0002948	0.000256959	0.00014325	0.000112724	0.00035765	0.000329499	0.000278307	0.000240888	0.000209936	0.000303257	0.000418505	0.000317546	0.000461384	0.000436303	0.000257129	0.00032608	0.00068568	0.000223902	0.00120782	0.000250481	0.000257298	0.000315959
galP	b2943	P0AEP1	0	0	0	0	0	0	0	0	0	0	0	0	0	0	0	0	0	0	0	0	0	0	0	0	0	0	0	0	0	0
galR	b2837	P03024	0	0	0	0	0	0	0	0	0	0	0	0	0	0	0	0	0	0	0	0	0	0	0	0	0	0	0	0	0	0
galS	b2151	P25748	0	0	0	1.45165e-05	0	8.835e-06	0	0	0	0	1.99924e-05	0	1.16206e-05	0	0	0	0	0	0	1.32535e-05	2.02417e-05	0	0	0	4.65064e-05	0	9.36523e-05	0	0	0
galT	b0758	P09148	9.59286e-05	9.23042e-05	0.000101409	0.000100372	3.58289e-05	9.48513e-05	5.61522e-05	2.7403e-05	7.55172e-05	7.96629e-05	6.31307e-05	3.16396e-05	8.11521e-05	6.58211e-05	4.46912e-05	7.38927e-05	4.7935e-05	5.87248e-05	8.54535e-05	8.67238e-05	0.000111186	0.000110124	3.29073e-05	7.77576e-05	0.000313955	4.51552e-05	0.000623527	4.5904e-05	6.62813e-05	7.99383e-05
galU	b1236	P0AEP3	0.00129313	0.000958701	0.000669985	0.000769497	0.000990432	0.000771448	0.000953498	0.00112218	0.000872016	0.000959992	0.00123539	0.00106257	0.000909825	0.000933536	0.00119456	0.000997593	0.000817416	0.00111354	0.00120015	0.00109474	0.00117378	0.00116519	0.00153433	0.000862805	0.00075333	0.000965749	0.000731144	0.000738477	0.000726641	0.000831535
gapA	b1779	P0A9B2	0.0130478	0.0104487	0.0126296	0.00738275	0.0244807	0.00782523	0.0146693	0.0148734	0.012539	0.0124739	0.00749267	0.0114139	0.0072633	0.0111704	0.0139555	0.0136859	0.0105976	0.0123288	0.008007	0.00769189	0.00821586	0.00846376	0.0130576	0.0112664	0.00986411	0.0145012	0.0074896	0.00737807	0.00934965	0.0147233
gapC_1	b1417	P33898	4.9802e-05	3.22057e-05	4.91133e-05	2.66801e-05	0.000110213	2.66369e-05	5.46216e-05	6.78353e-05	4.17363e-05	3.45846e-05	4.00991e-05	7.50145e-05	2.5226e-05	3.41453e-05	6.41898e-05	4.61916e-05	3.42289e-05	4.59815e-05	5.06882e-05	3.77997e-05	4.10573e-05	3.45864e-05	7.53473e-05	3.4966e-05	3.90365e-05	5.11985e-05	2.48055e-05	2.42092e-05	2.97814e-05	7.16391e-05
gapC_2	b1416		0	0	0	0	0	0	0	0	0	0	0	0	0	0	0	0	0	0	0	0	0	0	0	0	0	0	0	0	0	0
garD	b3128	P39829	0	0	3.41626e-05	2.74403e-05	0	2.99466e-05	0	0	0	3.05009e-05	0.000131834	4.05752e-05	4.08169e-05	0	0	5.5576e-05	0	0	6.27833e-05	5.46917e-05	8.04574e-05	8.23074e-05	0	0	0	0	3.08361e-05	0	1.71717e-05	0
garK	b3124	P23524	0	0	0	0	0	0	0	0	0	0	6.95377e-05	0	0	0	0	0	0	0	3.5394e-05	5.69743e-05	4.16581e-05	5.92724e-05	0	0	0	0	0	0	0	0
garL	b3126	P23522	0	0	0	0	0	3.10416e-05	0	0	0	6.32722e-05	0.00017537	3.74521e-05	0	0	0	5.08181e-05	0	0	0.000133079	9.59019e-05	0.000105161	0.000123436	0	0	1.00016e-05	0	2.9538e-05	0	0	0
garP	b3127	P0AA80	0	0	0	0	0	0	0	0	0	0	0	0	0	0	0	0	0	0	0	0	0	0	0	0	0	0	0	0	0	0
garR	b3125	P0ABQ2	0	0	4.02769e-05	6.19989e-05	3.09079e-05	6.29039e-05	2.83479e-05	3.5994e-05	0	6.84375e-05	0.000280675	8.86142e-05	3.60718e-05	0	3.20547e-05	9.02555e-05	0	3.30584e-05	0.000189022	0.000213602	0.000229946	0.000240089	4.95959e-05	1.44679e-05	0	1.3916e-05	5.1724e-05	0	0	0
gatA	b2094	P69828	0	0	0	0	0	0	0	0	0	0	0	0	0	0	0	0	0	0	0	0	0	0	0	0	0	0	0	0	0	0
gatB	b2093	P37188	0	0	0	0	0	0	0	0	0	0	0	0	0	0	0	0	0	0	0	0	0	0	0	0	0	0	0	0	0	0
gatC	b2092	P69831	0	0	0	0	0	0	0	0	0	0	0	0	0	0	0	0	0	0	0	0	0	0	0	0	0	0	0	0	0	0
gatD	b2091	P0A9S3	0	0	0	0	0	0	0	0	0	0	0	0	0	0	0	0	0	0	0	0	0	0	0	0	0	0	0	0	0	0
gatR_1	b2087	P36930	2.98731e-05	2.60292e-05	2.47749e-05	2.54599e-05	3.10201e-05	1.98994e-05	2.68516e-05	2.46078e-05	2.5643e-05	2.23256e-05	2.49137e-05	0	2.21968e-05	2.23188e-05	3.62576e-05	2.66452e-05	2.19577e-05	2.62969e-05	2.56288e-05	1.87544e-05	2.26939e-05	2.5772e-05	0	2.48775e-05	2.53018e-05	2.38618e-05	2.24709e-05	2.20291e-05	0	2.6258e-05
gatR_2	b2090		0	0	0	0	0	0	0	0	0	0	0	0	0	0	0	0	0	0	0	0	0	0	0	0	0	0	0	0	0	0
gatY	b2096	P0C8J6	0	0	0	0	0	0	0	0	0.00218074	0	0.00274617	0	0	0	0	0	0.00293969	0	0	0	0	0	0	0	0	0	0	0	0	0
gatZ	b2095	P0C8J8	0	0	0	0	0	0	0	0	0	0	0	0	0	0	0	0	0	0	0	0	0	0	0	0	0	0	0	0	0	0
gcd	b0124	P15877	0.000119758	0.000185154	0.000134068	0.000161599	2.78594e-05	7.48418e-05	0.000147302	0.000314738	0.000196546	0.000162349	0.000147076	0.000351414	0.000146117	0.00022377	0.0004488	0.000123652	0.000258331	4.07842e-05	5.73361e-05	0.000121566	7.44885e-05	6.72926e-05	0.000438279	9.88246e-05	6.61994e-05	0.000336175	5.15468e-05	0.000148262	9.16291e-05	0.000198518
gcl	b0507	P0AEP7	0	0	0	0	0	0.00273443	0	0	0	7.52771e-06	0.000136813	0	0	0	0	0	0	0	6.38518e-05	0	5.38818e-05	8.03198e-05	0	0	0	0	0	2.49288e-05	0	0
gcvA	b2808	P0A9F6	2.47566e-05	0	3.44372e-05	2.10308e-05	2.93905e-05	2.84709e-05	2.4674e-05	0	2.50321e-05	0	0	0	0	0	3.09938e-05	2.91485e-05	0	3.54171e-05	2.64733e-05	2.24806e-05	2.35782e-05	0	3.56091e-05	1.7434e-05	2.86894e-05	2.76951e-05	1.66841e-05	0	0	2.38489e-05
gcvH	b2904	P0A6T9	0.000500576	0.00023935	0.000231036	0.000578655	0.000346924	0.00028334	0.000453092	0.000343981	0.00037547	0.000216373	0	0.0014074	0.000305299	0.000429387	0.00030397	0.000241326	0.000387129	0.000106064	0.00170413	0.000958796	0.00185959	0.0018758	0.000484498	0.000513125	0.000441793	0.000655139	0.000284962	0.000535326	0.000439671	0.000533426
gcvP	b2903	P33195	0.000611053	0.000322116	0.000405689	0.0008145	0.00041546	0.000504126	0.000562426	0.000616805	0.00060461	0.00032492	0.00337988	0.00115044	0.000448479	0.000687325	0.000528839	0.000337096	0.0007357	0.000302919	0.00157763	0.00126367	0.00238968	0.00221228	0.000445852	0.000683722	0.000621921	0.00081606	0.000471533	0.000788849	0.000606299	0.000712289
gcvR	b2479	P0A9I3	7.56574e-05	8.49679e-05	8.38828e-05	8.62987e-05	9.21378e-05	6.72159e-05	8.44152e-05	0.00014715	8.46375e-05	5.68717e-05	4.77359e-05	4.88098e-05	5.72704e-05	8.59461e-05	0.000115961	5.7966e-05	8.76156e-05	8.19637e-05	6.24603e-05	4.37849e-05	4.5343e-05	5.94153e-05	6.16702e-05	6.18929e-05	8.05832e-05	7.32021e-05	5.78323e-05	6.00337e-05	6.9101e-05	6.1463e-05
gcvT	b2905	P27248	0.000273914	0.00011906	0.000127688	0.000304304	0.000141512	0.00018854	0.000286484	0.00021144	0.000178182	9.72336e-05	0.00184986	0.000669243	0.000177469	0.000289245	0.000144637	9.86547e-05	0.000216651	0.000107356	0.000565214	0.00053387	0.000914208	0.000941656	0.000165844	0.000254967	0.000234337	0.000283901	0.000183943	0.000318152	0.000229072	0.000242518
gdhA	b1761	P00370	0.000364793	0.00019704	0.00106735	0.00121916	0.00467212	0.00357216	0.000990097	0	0.00132386	0.00152124	0.000392151	0.000125487	0.00230792	0.00108352	0.000329933	0.00173295	0.00377187	0.00258659	0.000319272	0.000173045	0.000446716	0.000425152	0.000267408	0.00186073	0.00204618	0.00246678	0.00362753	0.00247179	0.00150008	0.00320109
gfcA	b0987	P75885	0	0	0	0	0	0	0	0	0	0	0	0	0	0	0	0	0	0	0	0	0	0	0	0	0	0	0	0	0	0
gfcB	b0986	P75884	0	0	0	0	0	0	0	0	0	0	0	0	0	0	0	0	0	0	0	0	0	0	0	0	0	0	0	0	0	0
gfcC	b0985	P75883	0	0	0	0	0	0	0	0	0	0	0	0	0	0	0	0	0	0	0	0	0	0	0	0	0	0	0	0	0	0
gfcD	b0984	P75882	0	0	0	0	0	0	0	0	0	0	0	0	0	0	0	0	0	0	0	0	0	0	0	0	0	0	0	0	0	0
gfcE	b0983	P0A932	0	0	0	0	0	0	0	0	0	0	0	0	0	0	0	0	0	0	0	0	0	0	0	0	0	0	0	0	0	0
ggt	b3447	P18956	0	0.000538258	0.000517302	0.000727389	0	0	0	0.000705817	0	0.000652194	0.000716704	0.00270445	0.000710297	0.000522141	0.00101095	0.000809493	0	0	0.000541037	0	0.000430747	0	0.000758427	0	0	0	0	0	0	0
ghoS	b4128	P0AF61	0	0	0	0	0	0	0	0	0	0	0	0	0	0	0	0	0	0	0	0	0	0	0	0	0	0	0	0	0	0
ghoT	b4559	P64646	0	0	0	0	0	0	0	0	0	0	0	0	0	0	0	0	0	0	0	0	0	0	0	0	0	0	0	0	0	0
ghrA	b1033	P75913	0.000192856	0.000329927	0.00026506	0.000281731	9.42088e-05	0.00016748	0.000197167	0.000179849	0.000140453	0.000116632	4.88731e-05	7.22263e-05	0.000154007	0.000163188	0.000126977	0.000151115	0.000145413	0.000204801	0.00019246	9.33051e-05	0.00016544	0.000149514	0.000108516	0.000173484	0.000150846	0.000127677	0.000165667	0.000143329	0.000160969	0.00013556
ghrB	b3553	P37666	0.000558127	0.000658298	0.000606843	0.000597766	0.000472771	0.00042666	0.000555716	0.000693178	0.000574337	0.000463568	0.000384876	0.000284201	0.000395093	0.000562656	0.000695002	0.000465905	0.000482888	0.000754415	0.000368892	0.000330247	0.000467175	0.000475814	0.000249997	0.000466855	0.000452584	0.000417965	0.000436176	0.000402114	0.000497434	0.000483734
ghxP	b4064	P0AF52	0.000377224	0.000220958	0.000195493	0.00015268	0.000425097	0.000197003	0.000355967	0.000286814	0.000429199	0.000295255	0.000294536	0	0.000273463	0.000401015	0.000248788	0.000321792	0.000321566	0.000377519	0	0.000167726	0	0.000126175	0.000473909	0.000402921	0.000327083	0.000408292	0.0003033	0.000348782	0.000271453	0.00066445
ghxQ	b4464	Q46817	3.05821e-06	1.57684e-06	1.66116e-06	1.32029e-06	3.57523e-06	1.6798e-06	3.21637e-06	2.16365e-06	4.20139e-06	2.8832e-06	2.92036e-06	3.82098e-07	2.31126e-06	3.55096e-06	1.84243e-06	2.99863e-06	2.82526e-06	3.861e-06	6.79804e-07	1.24599e-06	8.58735e-07	9.42932e-07	5.04278e-06	4.05895e-06	3.64139e-06	3.86153e-06	2.96097e-06	3.62067e-06	2.93593e-06	7.51891e-06
glcA	b2975	Q46839	0	0	0	0	0	7.14483e-05	0	0	0	0.00012596	0.000120294	0.000145927	0	0	0	0.000129407	0	0	0	0	0	0	0.000191532	0	0	0	0	0	0	0
glcB	b2976	P37330	0.000119173	0.00014034	0.00036146	0.000532924	7.62071e-05	0.0024258	9.05752e-05	0.000216453	0.00019255	0.000812502	0.000902718	0.000909948	0.000768518	0.000117527	0.000140859	0.00112601	0.000126597	0.000243851	0.000990738	0.000268081	0.00145926	0.00152678	0.000417558	0.000161616	0.000275202	6.20329e-05	0.000578064	0.000181017	0.000167826	0.000151322
glcC	b2980	P0ACL5	2.19826e-05	0	5.44089e-05	5.57495e-05	0	8.37635e-05	2.27881e-05	2.22382e-05	3.42368e-05	2.61039e-05	6.73074e-05	0	8.25957e-05	1.90858e-05	0	4.02957e-05	2.93293e-05	0	5.0845e-05	2.92109e-05	5.51748e-05	5.51527e-05	0	2.14697e-05	4.36987e-05	1.4154e-05	7.70314e-05	2.35783e-05	4.57589e-05	0
glcD	b2979	P0AEP9	0	0	0	7.02126e-07	0	3.39576e-06	0	0	0	1.15113e-06	1.69697e-06	1.6178e-06	7.44349e-07	0	0	3.36522e-06	0	0	9.00134e-07	0	1.95062e-06	2.13112e-06	6.02732e-07	0	0	0	8.31426e-07	0	0	0
glcE	b4468	P52073	0	0	2.85625e-05	3.17136e-05	0	0.000158831	0	0	0	6.79612e-05	8.07894e-05	6.90428e-05	5.08383e-05	0	0	0.000138451	0	0	6.96858e-05	1.80262e-05	0.000103126	0.000101453	2.5985e-05	0	1.86844e-05	0	2.94925e-05	0	0	0
glcF	b4467	P52074	0	0	0	0	0	0.000166534	0	0	0	0	4.99152e-05	5.28101e-05	5.64678e-05	0	0	0.000142993	0	0	9.20933e-06	0	9.29878e-05	0.000115987	0	0	0	0	0	0	0	0
glcG	b2977	P0AEQ1	1.19687e-05	9.565e-06	3.15232e-05	4.81277e-05	8.40414e-06	0.000228141	8.46715e-06	1.73821e-05	1.7555e-05	9.25135e-05	0.000122852	0.000103406	7.41766e-05	1.18332e-05	1.15245e-05	0.000132616	1.07558e-05	2.60364e-05	0.000168214	3.5925e-05	0.000216885	0.000228428	7.29773e-05	1.68515e-05	2.65992e-05	7.02255e-06	6.31031e-05	1.74903e-05	1.60092e-05	1.71864e-05
gldA	b3945	P0A9S5	3.05867e-05	3.72371e-05	5.61805e-05	8.31679e-05	0.000232802	5.35477e-05	2.94591e-05	4.89036e-05	7.80056e-05	0.000250114	0.000569243	0.00018318	6.09213e-05	2.22109e-05	5.16079e-05	0.000310729	2.51629e-05	7.84882e-05	0.000304593	2.79532e-05	0.000251582	0.00023638	5.52348e-05	2.40686e-05	3.11031e-05	1.60166e-05	4.22244e-05	3.46425e-05	2.01915e-05	1.68726e-05
glf	b2036	P37747	0	0	0	0	0	0	0	0	0	0	0	0	0	0	0	0	0	0	0	0	0	0	0	0	0	0	0	0	0	0
glgA	b3429	P0A6U8	0.000207714	0.000146774	0.000197191	0.000224591	0.000231722	0.000253258	0.0001524	0.000393624	0.000179902	0.000275192	0.000250722	0.000263848	0.000212343	0.000156154	0.000265673	0.000315861	0.000162244	0.000170391	0.000311006	6.10725e-05	0.000236388	0.000216976	0.00027854	0.000136241	0.000153539	9.1878e-05	0.000188147	0.000123308	0.000114621	0.000102479
glgB	b3432	P07762	0.000461213	0.000274675	0.000341227	0.000352078	0.000349335	0.000450309	0.000294922	0.000434318	0.000255044	0.00034894	0.000231919	0.000240117	0.000312255	0.000297399	0.000318462	0.000368883	0.00026464	0.000258204	0.000326026	5.9063e-05	0.000292822	0.000285536	0.000288272	0.000273969	0.000259681	0.000166392	0.000314783	0.00022928	0.000208314	0.000150288
glgC	b3430	P0A6V1	0.000239658	0.000133698	0.000214187	0.000238855	0.000296415	0.000368199	0.000210223	0.000474381	0.000218744	0.000410012	0.000404297	0.000358017	0.000248107	0.000210085	0.000269481	0.000464916	0.000206149	0.000225581	0.000509338	9.32747e-05	0.000390511	0.000361939	0.000453121	0.000181932	0.000199007	0.000121137	0.000229675	0.000168879	0.000141522	0.000115404
glgP	b3428	P0AC86	0.000303145	0.000271075	0.000335376	0.000379918	0.000474961	0.000451458	0.000233003	0.000759857	0.00041592	0.000465886	0.000507626	0.000450771	0.000376072	0.000251851	0.000520476	0.000485364	0.000329267	0.000289557	0.000459033	0.000118827	0.000391761	0.00036106	0.000385455	0.000247478	0.000278258	0.0001866	0.000343917	0.000246246	0.00020764	0.000213347
glgS	b3049	P26649	0	0	0	0	0	0	0	0	0	0	0	0	0	0	0	0	0	0	0	0	0	0	0	0	0	0	0	0	0	0
glgX	b3431	P15067	6.42844e-05	8.27084e-05	0.000111055	0.000122943	0.000127166	0.00013419	6.62351e-05	0.000187528	9.3349e-05	9.32596e-05	8.18252e-05	9.09836e-05	9.77547e-05	7.13479e-05	0.000116468	9.73077e-05	0.000102055	7.89969e-05	7.50975e-05	0	5.31559e-05	6.44327e-05	0.000118015	7.77646e-05	8.81163e-05	6.48917e-05	0.000108319	8.36182e-05	7.42335e-05	5.86757e-05
glk	b2388	P0A6V8	0.00016467	0.000215833	0.000419472	0.000263264	0.00037643	0.000220142	0.000219541	0.000221767	0.000146016	0.000275164	0.000119607	0.000173581	0.000228123	0.000201263	0.000174446	0.000302545	0.000127134	0.000196063	0.000142233	0.000119311	0.000150939	0.000154643	0.000228086	0.00021107	0.000300637	0.000116042	0.000231837	0.000134654	0.000218203	0.000218567
glmM	b3176	P31120	0.000464159	0.000297755	0.00037047	0.00034351	0.000471374	0.000422465	0.000478217	0.000495005	0.000496803	0.000484204	0.000618665	0.0005291	0.000387451	0.000476926	0.000546527	0.000499174	0.000426766	0.000499439	0.000653799	0.000752045	0.000675131	0.0006673	0.000594894	0.000445988	0.000426239	0.000479987	0.000427487	0.000429826	0.000405629	0.000460967
glmS	b3729	P17169	0.0010893	0.000908499	0.0008792	0.000847197	0.00133725	0.000976951	0.00112728	0.00109997	0.00174538	0.000809943	0.00110405	0.000641722	0.000749165	0.00095768	0.00143108	0.00088298	0.00105515	0.000979348	0.00108967	0.00113077	0.00128584	0.00134081	0.00115544	0.00107355	0.00108754	0.0016212	0.000966306	0.00121344	0.00115176	0.00165812
glmU	b3730	P0ACC7	0.000446935	0.000497471	0.000461256	0.000387467	0.000525885	0.000437122	0.000574882	0.000408527	0.000475901	0.000400269	0.000588293	0.000355414	0.000307774	0.000537495	0.000518361	0.000468912	0.000498691	0.000471203	0.000519339	0.000744036	0.000622115	0.000630473	0.000380234	0.000535331	0.000439111	0.000643015	0.00034915	0.00053138	0.000541048	0.000515095
glnA	b3870	P0A9C5	0.00398317	0.00243197	0.00271721	0.00236357	0.004656	0.0017295	0.003309	0.00606655	0.00540007	0.00326393	0.0054269	0.00142611	0.00154848	0.0046321	0.0130136	0.00366683	0.00519611	0.00332549	0.00150522	0.00188554	0.00195046	0.00194903	0.00452581	0.00373036	0.00308242	0.00541319	0.0022738	0.0037898	0.00312877	0.00540392
glnB	b2553	P0A9Z1	0.000124423	0.00013789	0.000137987	0.00013384	0.000117837	0.000106726	0.000121113	0.000124686	0.000116029	0.000145275	0.000118645	7.54648e-05	0.000118167	0.000134451	0.000141012	0.000128677	0.000122545	0.000124128	9.16927e-05	7.93283e-05	0.000114654	0.000119069	7.67304e-05	0.000118678	0.000114723	0.000110599	0.000106113	0.000107866	0.000116019	0.000116701
glnD	b0167	P27249	3.89515e-05	3.72869e-05	3.24221e-05	3.63431e-05	4.20392e-05	3.29534e-05	2.77668e-05	6.79321e-05	3.26439e-05	5.36261e-05	4.72665e-05	2.75805e-05	3.61507e-05	3.01944e-05	0.000108065	3.74221e-05	3.6047e-05	3.84476e-05	3.45487e-05	2.30161e-05	3.2907e-05	3.63918e-05	5.78294e-05	2.23754e-05	3.00659e-05	2.59689e-05	3.29139e-05	2.18765e-05	2.4341e-05	2.89942e-05
glnE	b3053	P30870	0.000137182	0.000115125	0.000113738	0.000128686	0.00013212	0.000105307	0.000114265	0.00018329	0.000134611	0.000106227	9.43634e-05	6.46792e-05	0.000108387	0.000103482	0.000181759	0.000111281	0.000112886	0.000108323	0.000109561	7.48565e-05	9.30612e-05	9.62505e-05	9.99158e-05	0.000101355	0.000125133	9.87367e-05	0.000109407	0.00010141	9.47398e-05	0.000105279
glnG	b3868	P0AFB8	4.78502e-05	3.3615e-05	3.82579e-05	2.86188e-05	5.83515e-05	2.53906e-05	4.56677e-05	7.44329e-05	5.11782e-05	6.08888e-05	5.66742e-05	2.31467e-05	3.58313e-05	5.54056e-05	0.000142695	6.35629e-05	6.26547e-05	4.92531e-05	4.17919e-05	2.55222e-05	4.38892e-05	3.33114e-05	4.89586e-05	4.38769e-05	4.42323e-05	5.69041e-05	4.5264e-05	5.19455e-05	4.09624e-05	5.86378e-05
glnH	b0811	P0AEQ3	0.000903835	0.000507426	0.00163213	0.00216648	0.00109237	0.00132625	0.000560687	0.000530606	0.000583879	0.000916169	0.00158001	0.000604343	0.00250239	0.000579419	0.000823483	0.00146676	0.00022926	0.000690814	0.00308805	0.00041071	0.00233015	0.00195505	0.000866166	0.000633631	0.00086275	0.000353069	0.00234387	0.000417468	0.000461604	0.00043099
glnK	b0450	P0AC55	5.33805e-06	0	0	0	1.30135e-05	0	0	1.9026e-05	8.96071e-06	1.4123e-05	2.12844e-05	0	0	1.09962e-05	0.001049	1.33289e-05	1.71005e-05	5.38438e-06	0	1.17067e-05	0	0	2.06386e-05	3.7659e-06	0	1.77986e-05	0	3.86129e-06	2.19619e-05	1.7003e-05
glnL	b3869	P0AFB5	1.88846e-05	1.17619e-05	1.81165e-05	1.15057e-05	2.04455e-05	1.13814e-05	2.08362e-05	2.6724e-05	1.85075e-05	2.37258e-05	2.28176e-05	1.64191e-05	1.12533e-05	2.23433e-05	5.09978e-05	2.16502e-05	2.4954e-05	1.74818e-05	1.27513e-05	1.50225e-05	1.35019e-05	1.36461e-05	2.10205e-05	1.42757e-05	2.05377e-05	2.3204e-05	0	2.15844e-05	1.84376e-05	2.30182e-05
glnP	b0810	P0AEQ6	7.32226e-05	4.84983e-05	0.000115785	0.000138889	0.000120354	0.000113431	6.55024e-05	4.26679e-05	5.24159e-05	8.43746e-05	9.91169e-05	2.07135e-05	0.000151035	5.04314e-05	6.96272e-05	9.35871e-05	2.43886e-05	6.44339e-05	0.000104383	5.23025e-05	9.99446e-05	7.88819e-05	9.35355e-05	6.06984e-05	8.59021e-05	4.22424e-05	0.000145735	4.41182e-05	5.38379e-05	5.73149e-05
glnQ	b0809	P10346	0.000122485	9.73786e-05	0.000188621	0.000217907	0.000161553	0.000181557	9.92401e-05	6.58606e-05	8.86726e-05	0.000146441	0.000112557	4.45919e-05	0.00025834	0.000104036	9.61895e-05	0.000163465	5.31733e-05	0.000108017	0.000162917	7.04901e-05	0.00015404	0.000134185	0.000102856	0.000115443	0.000142075	6.6141e-05	0.000233524	7.9629e-05	9.93067e-05	8.94127e-05
glnS	b0680	P00962	0.00075306	0.00057333	0.000536931	0.000527321	0.00077762	0.00051923	0.000666919	0.000666192	0.000771246	0.000627766	0.000700786	0.000676462	0.000509514	0.000668041	0.0007031	0.00059824	0.000670008	0.000777559	0.0006836	0.000852702	0.000727763	0.000728847	0.000677102	0.000681265	0.000612015	0.000781311	0.000585857	0.000637815	0.000622678	0.000748895
gloA	b1651	P0AC81	0.000411283	0.000743303	0.000479928	0.000531144	0.000512311	0.000339173	0.000377847	0.000380294	0.000362727	0.000345177	0.000220745	0.000246358	0.000364754	0.000246471	0.000409951	0.000301844	0.000357076	0.00043337	0.000294861	0.000287256	0.000300768	0.00032005	0.000330357	0.000355848	0.000368516	0.00036867	0.000336309	0.000354294	0.000408742	0.000347245
gloB	b0212	P0AC84	6.38366e-05	9.79259e-05	0.000114929	0.00012148	7.60676e-05	9.92663e-05	6.719e-05	0.000107367	6.9775e-05	0.000167311	0.00010124	0.000124107	0.000111474	5.21047e-05	9.73107e-05	0.000140314	5.54309e-05	7.6519e-05	0.000221954	6.45995e-05	0.00016044	0.000150469	0.000144611	5.88805e-05	6.71869e-05	5.14748e-05	9.6001e-05	5.37209e-05	6.24457e-05	6.05473e-05
gloC	b0927	P75849	0.000149067	0.000206115	0.000170597	0.000177592	0.000146203	0.000157932	0.00014857	0.000185245	0.000113288	0.000179465	0.000158404	0.000101366	0.000143662	0.000111477	0.000159952	0.000195032	0.000118129	0.000143334	0.000239566	0.000118961	0.000190525	0.000177711	0.000100273	0.000108916	0.000116758	9.90931e-05	0.000131106	0.000108353	0.000101838	9.13865e-05
glpA	b2241	P0A9C0	0	0	0	9.47523e-05	0	0	0	6.26521e-05	0	2.03555e-05	0.000387077	0.000308724	0	0	0	3.44796e-05	0	0	2.75755e-05	0.000236105	4.66848e-05	4.83493e-05	0	0	0	0	0	0	0.00023662	0
glpB	b2242	P13033	0	0	0	0	0	0	0	2.28201e-05	0	0	5.39325e-05	6.64441e-05	0	0	0	0	0	0	0	5.92998e-05	0	5.89489e-06	0	0	0	0	0	0	6.19828e-05	0
glpC	b2243	P0A996	0	0	0	0	0	0	0	0	0	0	0.000145181	0.000232277	0	0	0	0	0	0	0	6.85875e-05	0	1.36194e-05	0	0	0	0	0	0	7.92742e-05	0
glpD	b3426	P13035	0.000429713	0.00010999	0.000163417	0.000143749	0.000185657	0.000135596	0.000310202	0.000166678	0.000142149	0.000141441	0.00143992	0.000206431	5.44414e-05	0.000467012	8.75275e-05	8.24174e-05	0.000317626	0.000245786	0.000312665	0.0020773	0.000538463	0.000560568	0.000198929	0.000334506	0.000301712	0.000272167	0.000106091	0.000252464	0.0030157	0.000190414
glpE	b3425	P0A6V5	0	0	0	0	0	0	0	0	0	0	0	0	0	0	0	0	0	0	0	0	0	0	0	0	0	0	0	0	0	0
glpF	b3927	P0AER0	0	0	2.45937e-05	2.20336e-05	0	2.61154e-05	0	2.20153e-05	0.000971891	0	0.000115643	6.29163e-05	2.22583e-05	0	0	0	0	0	0	7.60803e-05	1.53483e-05	0	0	0	0	0	1.76812e-05	0	0.000275651	0
glpG	b3424	P09391	3.18928e-05	3.2908e-05	2.61466e-05	1.8777e-05	2.66209e-05	0	3.32257e-05	2.28513e-05	2.97622e-05	2.83723e-05	3.51921e-06	0	0	3.12418e-05	3.21925e-05	2.95173e-05	3.63005e-05	0	0	3.16277e-05	0	0	3.08507e-06	2.45292e-05	3.28769e-05	3.3871e-05	1.71538e-05	2.85703e-05	3.33152e-05	0
glpK	b3926	P0A6F3	2.68942e-05	6.31887e-05	0.000299093	0.000218936	2.52679e-05	0.000188268	3.04687e-05	0.000285948	2.31349e-05	0.000242548	0.000913171	0.00060731	0.000230184	2.61288e-05	4.28723e-05	0.000270766	2.67069e-05	5.68665e-05	0.000388534	0.00109518	0.000428962	0.000444575	5.98405e-05	3.00102e-05	5.11078e-05	1.42614e-05	0.000158737	3.53311e-05	0.0019096	2.70958e-05
glpQ	b2239	P09394	0	0	0.000148086	0.000131587	0	0.000121827	2.69876e-05	0.000195933	0	8.98331e-05	0.000323682	0.000529382	9.05214e-05	1.88776e-05	0	0.000112234	0	0	0.000307702	0.000847939	0.000350606	0.000337518	4.82072e-05	0	0	0	0.000108028	0	0.00086838	0
glpR	b3423	P0ACL0	8.37834e-05	6.60015e-05	6.45927e-05	6.16527e-05	5.65666e-05	5.56877e-05	8.01447e-05	7.6435e-05	7.60118e-05	6.20987e-05	8.74991e-05	4.39991e-05	4.86357e-05	6.79109e-05	0.000113064	6.34535e-05	6.5643e-05	5.66373e-05	6.15019e-05	8.52003e-05	6.76692e-05	6.17884e-05	6.42088e-05	6.77776e-05	7.75449e-05	7.07075e-05	6.49543e-05	7.08476e-05	7.92428e-05	6.73482e-05
glpT	b2240	P08194	0	0	4.88269e-05	0	0.000171172	0	0	0.000133691	6.29605e-06	0	0.000167099	0.000221375	3.52935e-05	0	0	0	0	0	9.83062e-05	0.000335049	0.000112768	0.000122442	0	8.06365e-05	5.29462e-06	0	0	0	0.00050895	0
glpX	b3925	P0A9C9	4.99373e-05	3.27528e-05	4.17965e-05	3.45768e-05	7.50944e-05	3.316e-05	4.38022e-05	4.40219e-05	5.05819e-05	5.13774e-05	8.62871e-05	8.89652e-05	4.2101e-05	4.37086e-05	5.56106e-05	4.98388e-05	3.85538e-05	4.58932e-05	6.13548e-05	6.80576e-05	7.06833e-05	7.50748e-05	4.0879e-05	4.95532e-05	4.33412e-05	5.41104e-05	3.94885e-05	4.13771e-05	6.39418e-05	4.97745e-05
glrK	b2556	P52101	0	0	0	0	0	0	0	0	0	0	0	0	0	0	0	0	0	0	0	0	0	0	0	0	0	0	0	0	0	0
glrR	b2554	P0AFU4	3.79597e-05	4.19686e-05	3.40315e-05	3.42483e-05	3.03288e-05	3.28799e-05	3.34968e-05	5.17923e-05	3.78946e-05	3.8771e-05	4.92853e-05	2.73316e-05	2.9337e-05	2.964e-05	5.13232e-05	3.17374e-05	3.12141e-05	3.47083e-05	3.9879e-05	3.28895e-05	4.26764e-05	4.51507e-05	2.11482e-05	3.14303e-05	2.9306e-05	3.39632e-05	2.84405e-05	3.0637e-05	3.49641e-05	3.14658e-05
gltA	b0720	P0ABH7	0.00547977	0.00665012	0.00871113	0.00827436	0.00122421	0.0145068	0.00452186	0.00874399	0.00380394	0.00621082	0.00442016	0.00318264	0.0063036	0.00432996	0.00307784	0.0064824	0.00665609	0.0047048	0.00679261	0.00458383	0.00773331	0.00709131	0.00323245	0.00624084	0.00776549	0.00217638	0.00883422	0.00640327	0.00638424	0.00424432
gltB	b3212	P09831	0.00433967	0.0020515	0.00253227	0.00233938	0.00468406	0.0019864	0.00337387	0.00115969	0.00490174	0.0022832	0.000851108	0.000392009	0.00156567	0.00376266	0.00159348	0.00395512	0.00575389	0.00429203	0.000294534	0.000373663	0.00038064	0.000370462	0.00208519	0.00351775	0.00308313	0.00449337	0.00200165	0.00361917	0.00282846	0.00410137
gltD	b3213	P09832	0.00161635	0.000837882	0.00100337	0.000915842	0.00174755	0.000793442	0.00126283	0.000406266	0.00194352	0.000990305	0.000285523	0.000149388	0.000651654	0.00154241	0.000614097	0.00148542	0.0022623	0.00168806	0.00010632	0.000143048	0.000147487	0.000160555	0.000694221	0.00135096	0.00113574	0.00164312	0.00075715	0.00137346	0.00112193	0.00145337
gltF	b3214	P28721	0	0	0	0	0	0	0	0	0	0	0	0	0	0	0	0	0	0	0	0	0	0	0	0	0	0	0	0	0	0
gltI	b0655	P37902	0.00143377	0.00116916	0.00403165	0.0041837	0.00110597	0.00426523	0.00132961	0.00215215	0.00144932	0.00344737	0.00301822	0.000823858	0.0063049	0.00148389	0.00370528	0.00437515	0.00155987	0.00152813	0.0046901	0.000338415	0.00313843	0.00294818	0.00105867	0.00184596	0.00305743	0.000950899	0.00509775	0.00152946	0.00234634	0.00139787
gltJ	b0654	P0AER3	2.4487e-05	2.10824e-05	6.60596e-05	6.4549e-05	2.93586e-05	5.73879e-05	2.27456e-05	3.22864e-05	2.35133e-05	5.20956e-05	6.4446e-05	5.02718e-06	9.93587e-05	2.98047e-05	4.47962e-05	6.40715e-05	3.40873e-05	2.72194e-05	7.16766e-05	1.53439e-05	6.14983e-05	4.92518e-05	8.76288e-06	4.83846e-05	6.01298e-05	2.94238e-05	0.000117448	3.96681e-05	4.86554e-05	4.22679e-05
gltK	b0653	P0AER5	3.22082e-05	3.52567e-05	0.000102964	0.000125044	5.62576e-05	0.000130768	4.37443e-05	5.54002e-05	4.61632e-05	5.87458e-05	0.000101897	0	0.000148166	4.64832e-05	9.08025e-05	6.1793e-05	6.25305e-05	3.83377e-05	6.83634e-05	2.87829e-05	6.69553e-05	5.72401e-05	1.96665e-05	6.69636e-05	0.000111218	5.49596e-05	0.000189642	6.91569e-05	0.000104809	8.55388e-05
gltL	b0652	P0AAG3	0.000159922	0.000158831	0.000576197	0.000487557	0.000192799	0.000542677	0.000175578	0.00027498	0.000181874	0.000378656	0.000439071	7.27055e-05	0.000876073	0.000237679	0.000422088	0.000457347	0.000255184	0.000199849	0.000371788	0.000119654	0.000312192	0.00031702	7.63669e-05	0.000309563	0.00042979	0.000185608	0.000823802	0.000259715	0.000353285	0.000254181
gltP	b4077	P21345	0	0	0	0	0	0	0	0	0	0	0	0	0	0	0	0	0	0	0	0	0	0	0	0	0	0	0	0	0	0
gltS	b3653	P0AER8	0	0	0	0	0	0	0	0	0	0	0	0	0	0	0	0	0	0	0	0	0	0	0	0	0	0	0	0	0	0
gltX	b2400	P04805	0.000661846	0.000635073	0.000626962	0.000626976	0.000702923	0.000543081	0.000720204	0.000605967	0.000714921	0.000619867	0.000718658	0.000733115	0.000491932	0.000603395	0.000676905	0.000624733	0.000768383	0.000772803	0.000610794	0.000857	0.000700941	0.000719038	0.000615807	0.00062211	0.000545883	0.000723067	0.000548204	0.000641204	0.000599534	0.000651517
gluQ	b0144	P27305	0	9.83921e-06	1.00359e-05	9.02428e-06	0	1.07896e-05	6.71643e-06	0	7.48571e-06	7.95242e-06	7.67498e-06	0	7.62602e-06	7.81661e-06	7.60843e-06	8.33276e-06	9.26968e-06	6.24991e-06	1.19895e-05	1.40427e-05	0	1.09176e-05	0	6.48927e-06	8.36013e-06	7.57236e-06	7.90461e-06	9.87922e-06	9.58176e-06	5.69443e-06
glvB	b3682	P69789	0	0	0	0	0	0	0	0	0	0	0	0	0	0	0	0	0	0	0	0	0	0	0	0	0	0	0	0	0	0
glvC	b3683	P31452	0	0	0	0	0	0	0	0	0	0	0	0	0	0	0	0	0	0	0	0	0	0	0	0	0	0	0	0	0	0
glvG	b3681	P31450	0	0	0	0	0	0	0	0	0	0	0	0	0	0	0	0	0	0	0	0	0	0	0	0	0	0	0	0	0	0
glxK	b0514	P77364	3.58807e-05	0	0	0	0	0.000123874	2.17109e-05	0	0	0	0	4.7291e-06	0	0	0	0	0	0	0	0	0	0	0	0	0	0	0	0	0	0
glxR	b0509	P77161	0	0	0	0	0	0.00124265	0	0	0	0	9.66371e-05	0	0	0	0	6.09692e-06	0	0	4.63479e-05	0	7.09638e-05	8.48267e-05	0	0	0	0	0	0	0	0
glyA	b2551	P0A825	0.00445536	0.00556183	0.00542756	0.00543422	0.00799643	0.00446906	0.00515381	0.00641215	0.00606065	0.00428639	0.00323474	0.00188777	0.00382652	0.00507804	0.00808568	0.00448188	0.00620331	0.0059472	0.00299558	0.00203104	0.00358397	0.00331904	0.00354784	0.00460434	0.00377597	0.00609803	0.0034587	0.00479162	0.0047266	0.0052233
glyQ	b3560	P00960	0.000248451	0.000323523	0.000291372	0.000287556	0.000236499	0.000220889	0.000279503	0.00019965	0.000232503	0.000168684	0.00018606	0.000155437	0.000219653	0.00024013	0.000235914	0.000164846	0.000227973	0.000291051	0.000190975	0.000309207	0.000195532	0.00021655	0.000226617	0.00024512	0.00024809	0.000255713	0.000222153	0.000294025	0.000264138	0.000275918
glyS	b3559	P00961	0.00111695	0.00150049	0.00122739	0.0012325	0.00097786	0.000950817	0.0010788	0.000882606	0.00102716	0.00102406	0.00103445	0.000840966	0.000958476	0.00103588	0.00107284	0.0010827	0.0010233	0.0012882	0.000966451	0.00151484	0.0010749	0.00111208	0.0010972	0.00100065	0.00108104	0.00108125	0.000998061	0.00116728	0.00107875	0.00104803
gmd	b2053	P0AC88	0	0	0	0	0	0	0	0	0	0	0	0	0	0	0	0	0	0	0	0	0	0	0	0	0	0	0	0	0	0
gmhB	b0200	P63228	6.34645e-05	7.17124e-05	7.54381e-05	7.34413e-05	7.9107e-05	6.00638e-05	6.26105e-05	6.75041e-05	8.54122e-05	8.78406e-05	8.47794e-05	6.58472e-05	5.71431e-05	5.8408e-05	9.22579e-05	7.79055e-05	7.4547e-05	8.09667e-05	7.25391e-05	5.45253e-05	6.55762e-05	6.84495e-05	7.26446e-05	5.33021e-05	5.85102e-05	6.09885e-05	6.51115e-05	6.38219e-05	6.16906e-05	6.8449e-05
gmk	b3648	P60546	7.79892e-05	0.000116151	9.38174e-05	8.57985e-05	7.38559e-05	5.86109e-05	9.82044e-05	5.88963e-05	8.43903e-05	7.51645e-05	7.67766e-05	6.23509e-05	5.61418e-05	7.84197e-05	8.76467e-05	7.09563e-05	7.36589e-05	9.21992e-05	7.38415e-05	0.000136716	9.06018e-05	8.87947e-05	7.82422e-05	6.63772e-05	7.40223e-05	7.84331e-05	6.00217e-05	7.85471e-05	6.74402e-05	7.80299e-05
gmm	b2051	P32056	0	0	0	0	0	0	0	0	0	0	0	0	0	0	0	0	0	0	0	0	0	0	0	0	0	0	0	0	0	0
gnd	b2029	P00350	0.00286018	0.0021004	0.00179242	0.00179047	0.00194371	0.00126743	0.00212541	0.00302612	0.00209107	0.00130401	0.00192706	0.00198203	0.0011959	0.00199268	0.00237623	0.00124621	0.00195631	0.00238153	0.00147419	0.00168698	0.00185078	0.00191859	0.00285327	0.00162549	0.00145542	0.00196396	0.00128774	0.00150005	0.00136123	0.00155986
gnsA	b4517	P0AC92	0.000100154	5.34195e-05	7.41309e-05	6.26746e-05	0.000112321	7.17593e-05	0.000113867	8.69507e-05	7.86003e-05	0.00012387	1.03185e-05	3.91524e-05	9.24847e-05	0.000110058	9.09642e-05	9.61158e-05	9.88977e-05	0.000106627	7.32417e-05	0.000108217	0.00010616	0.000103198	9.15497e-05	8.50524e-05	8.14566e-05	9.32613e-05	8.14515e-05	8.00441e-05	6.91279e-05	6.84797e-05
gnsB	b1550	P77695	0.000207055	8.61956e-05	0.000173988	0.000146141	0.000341334	0.000187737	0.000264548	0.000238457	0.000247188	0.00037034	0	0.00014194	0.000274943	0.000284656	0.000292396	0.000240274	0.000241041	0.00025619	0.000325438	0.000168989	0.000323546	0.000309832	0.000317363	0.00020342	0.000234427	0.00017922	0.00021525	0.000174093	0.000146167	0.000193128
gntK	b3437	P46859	3.49323e-05	5.18847e-05	0	4.38551e-05	2.58804e-05	0	0	0	0	0	0	0	1.98232e-05	0	0	0	0	0	1.68267e-05	4.63409e-05	3.41347e-05	4.49211e-05	1.545e-05	0	0	0.000369865	0	0	0	0
gntP	b4321	P0AC94	0	0	0	0	0	0	0	0	0	0	0	0	0	0	0	0	0	0	0	0	0	0	0	0	0	0	0	0	0	0
gntR	b3438	P0ACP5	5.23857e-05	6.47369e-05	6.42009e-05	6.77243e-05	5.46705e-05	6.29552e-05	5.81689e-05	5.41873e-05	7.53264e-05	6.62908e-05	7.78368e-05	4.90316e-05	6.31994e-05	5.82287e-05	6.3086e-05	6.83137e-05	6.19394e-05	6.98843e-05	7.21811e-05	8.41409e-05	6.98384e-05	7.82144e-05	6.77506e-05	6.73722e-05	6.61829e-05	5.56602e-05	6.14565e-05	5.75276e-05	6.93294e-05	6.46652e-05
gntT	b3415	P39835	0	0	0	4.55124e-06	0	0	0	0	4.96175e-06	0	0	0	0	5.0339e-06	0	5.22728e-06	4.6892e-06	6.95703e-06	0	0	0	0	7.32894e-06	3.00203e-06	1.0721e-05	2.19471e-05	1.52876e-05	0	0	0
gntU	b4476	P0AC96	0	0	0	0	0	0	0	0	0	0	0	0	0	0	0	0	0	0	0	0	0	0	0	0	0	0	0	0	0	0
gntX	b3413	P46846	0	0	0	0	0	0	0	0	0	0	0	0	0	0	0	0	0	0	0	0	0	0	0	0	0	0	0	0	0	0
gor	b3500	P06715	0.000298173	0.000306413	0.000281898	0.000330859	0.000279184	0.000260847	0.00029613	0.000376198	0.000299216	0.000247562	0.000270566	0.000245416	0.000257598	0.000278716	0.000376965	0.000204039	0.000277813	0.000333655	0.000259569	0.000240701	0.000255545	0.000256075	0.000295544	0.00022749	0.000215761	0.000239682	0.00022225	0.000223544	0.000261586	0.000254352
gph	b3385	P32662	8.42865e-05	6.29926e-05	6.62451e-05	5.78014e-05	6.99315e-05	5.92253e-05	7.01562e-05	7.92554e-05	7.21287e-05	5.10988e-05	6.72233e-05	2.41023e-05	5.26005e-05	6.29255e-05	6.97434e-05	5.81905e-05	6.80447e-05	6.79608e-05	6.22653e-05	8.38211e-05	7.44278e-05	6.72414e-05	1.57206e-05	6.64823e-05	6.03217e-05	6.36648e-05	6.44018e-05	6.44025e-05	6.53322e-05	6.49045e-05
gpmA	b0755	P62707	0.00209448	0.00288082	0.00215877	0.00246485	0.00113576	0.00166938	0.00191702	0.00216322	0.0022689	0.00280414	0.00162911	0.00262404	0.00165784	0.00178039	0.00347106	0.00204172	0.00195558	0.00314199	0.00263155	0.00205512	0.00220881	0.00194231	0.0027779	0.00166389	0.00161379	0.00232764	0.00126939	0.00174517	0.00213035	0.00199176
gpmM	b3612	P37689	0.000804623	0.000471509	0.000642114	0.000318428	0.00300146	0.000183106	0.000856277	0.00136543	0.000766136	0.000829212	0.000427223	0.000705105	0.000353711	0.000831767	0.00158327	0.00087252	0.000429594	0.000692917	0.000470756	0.000516894	0.000496784	0.000565789	0.000954545	0.000765643	0.000708289	0.00120196	0.000387337	0.000301755	0.00041755	0.00120579
gpp	b3779	P25552	8.04811e-05	8.77257e-05	8.69456e-05	8.90306e-05	9.70904e-05	7.40315e-05	7.13698e-05	9.64444e-05	9.98159e-05	7.59974e-05	8.43717e-05	5.5681e-05	6.1416e-05	6.83554e-05	0.000118545	7.21913e-05	8.98847e-05	7.83416e-05	5.85497e-05	5.89958e-05	6.87981e-05	7.08892e-05	5.7898e-05	7.04519e-05	7.8328e-05	6.9643e-05	7.21646e-05	7.57048e-05	7.82961e-05	7.93103e-05
gpsA	b3608	P0A6S7	9.916e-05	0.000129988	0.000179711	0.000174309	8.89753e-05	0.00012693	8.86927e-05	8.23613e-05	9.50147e-05	0.000155751	8.96117e-05	0.000113056	0.000122941	8.8545e-05	0.000135067	0.00015457	9.86107e-05	0.000101699	0.000157172	0.00015386	0.000153267	0.000150544	0.000156432	9.09328e-05	9.24401e-05	8.90144e-05	0.00011378	9.21275e-05	0.000104112	8.35487e-05
gpt	b0238	P0A9M5	0.000259606	0.000200124	0.000165933	0.000166004	0.000225509	0.000175491	0.000257624	0.000168822	0.000249625	0.000139355	0.00036909	0.000192383	0.000161548	0.000225019	0.000317512	0.000124439	0.000257924	0.000212828	0.000218211	0.000365255	0.000279478	0.000274417	0.000250531	0.000243648	0.000219623	0.000292893	0.000202745	0.000260845	0.000260157	0.000330972
grcA	b2579	P68066	0.000172951	7.59498e-05	0.000113656	7.87968e-05	0.000701536	0.000564141	0.000483389	0.000211083	0.000592526	0.000544225	0.00131678	0.00169073	0.000114307	0.000129683	0.00107196	0.000802405	0.00101398	0.00228334	0.00120728	0.000209503	0.00238643	0.00277741	0.000177518	0.000125114	0.000521319	0.000164898	0.000109912	0.000527543	0.000218085	7.27111e-05
greA	b3181	P0A6W5	0.000127093	0.000146481	0.000138186	0.000143754	0.0001184	0.000145968	0.000170382	0.000116684	0.000122574	0.000185014	0.000196131	0.000152698	0.000156107	0.000136432	0.000121614	0.000117327	0.000125105	0.00011228	0.000155039	0.000235102	0.000143256	0.000149192	8.32575e-05	0.000153708	0.000151591	0.000129886	0.000153692	0.000139966	0.000140051	0.000129899
greB	b3406	P30128	4.55014e-05	6.62158e-05	4.81289e-05	4.79101e-05	4.27187e-05	3.66486e-05	5.23725e-05	4.03533e-05	3.43708e-05	3.5133e-05	2.66149e-05	2.06824e-05	3.01511e-05	3.938e-05	4.76456e-05	3.4472e-05	3.68754e-05	5.3334e-05	3.37547e-05	4.71335e-05	5.05736e-05	5.50846e-05	2.56059e-05	3.61911e-05	3.94517e-05	3.66037e-05	3.39179e-05	4.20428e-05	3.83093e-05	3.04607e-05
groL	b4143	P0A6F5	0.00707112	0.00398461	0.00348813	0.00346025	0.00296004	0.00378398	0.00591764	0.00291743	0.00371613	0.00428934	0.00335774	0.00328863	0.00348851	0.00320595	0.00321735	0.00470204	0.00309103	0.00486559	0.00629756	0.00562965	0.00526709	0.00577393	0.00508069	0.0035321	0.00371398	0.00341625	0.00379395	0.00314014	0.00332763	0.003387
groS	b4142	P0A6F9	0.0040023	0.00193722	0.00197248	0.00188366	0.00164555	0.00194682	0.0035479	0.00152741	0.00192575	0.00224668	0.00194019	0.00177321	0.00176363	0.00162928	0.00184262	0.00236274	0.00145803	0.00260553	0.00402696	0.00331004	0.00336352	0.00329373	0.00296333	0.00176702	0.00197173	0.00170975	0.00196374	0.00144273	0.00152547	0.00170024
grpE	b2614	P09372	0.00137411	0.000757268	0.000932869	0.000851834	0.000885998	0.000902121	0.0013908	0.000806575	0.000970232	0.00113636	0.000734466	0.000833433	0.000776757	0.00086455	0.000996525	0.00114077	0.000824601	0.00117517	0.00137853	0.00130802	0.00141163	0.00146343	0.000827485	0.000810344	0.000783046	0.000825791	0.000763783	0.000738076	0.000816133	0.000848543
grxA	b0849	P68688	1.70676e-05	2.07637e-05	1.49227e-05	1.82435e-05	1.52445e-05	1.52392e-05	1.77871e-05	2.03358e-05	1.61624e-05	1.32035e-05	8.59585e-06	8.78366e-06	1.58821e-05	3.66245e-05	1.93936e-05	1.52681e-05	1.44217e-05	1.68897e-05	1.16864e-05	1.20162e-05	1.20388e-05	1.09012e-05	1.41249e-05	1.53148e-05	1.39012e-05	2.00955e-05	1.39962e-05	1.32489e-05	1.43917e-05	1.68053e-05
grxB	b1064	P0AC59	0.000450492	0.00254283	0.00164915	0.0023428	0.000428053	0.000690356	0.000490678	0.000796277	0.000433564	0.00104288	0.000288732	0.000921012	0.000539255	0.000345984	0.0010829	0.00124628	0.000450444	0.000606119	0.00195348	0.000225888	0.00121118	0.000885003	0.00029138	0.000280717	0.000334334	0.000214488	0.000384099	0.00029758	0.000362101	0.000192157
grxC	b3610	P0AC62	0.000189606	0.00031836	0.000274613	0.000300039	0.000163822	0.000185279	0.000211849	0.000211604	0.000160553	0.000226806	0.000203972	0.000290913	0.000229054	0.000178992	0.000275437	0.000240794	0.000152019	0.000173424	0.000288544	0.000190093	0.000241362	0.000245936	0.000211098	0.000159803	0.000177496	0.000150464	0.000186383	0.000149044	0.000161478	0.000142808
grxD	b1654	P0AC69	0.000978068	0.000719483	0.000599449	0.000578973	0.000380411	0.000477256	0.000690236	0.000836696	0.000731516	0.000416712	0.000434117	0.000416466	0.000462941	0.00065423	0.000689852	0.00041468	0.000502524	0.00070057	0.000528409	0.000587056	0.000541276	0.000520702	0.00044295	0.000615218	0.000566486	0.000669586	0.000504612	0.000558485	0.000535611	0.000655789
gshA	b2688	P0A6W9	0.000290485	0.000309612	0.000273602	0.000286662	0.000239824	0.00021168	0.000238308	0.000335444	0.00020005	0.000220801	0.00017265	0.000150643	0.000244184	0.000242823	0.000270681	0.000200052	0.000235649	0.000255118	0.000227185	0.000212407	0.000222913	0.000233365	0.00017105	0.000212538	0.000223441	0.000215705	0.000200474	0.000201234	0.000194518	0.000223301
gshB	b2947	P04425	0.000229087	0.000240393	0.00023333	0.000248621	0.000237478	0.000252055	0.000295358	0.000314358	0.000249061	0.000206349	0.000304791	0.000207061	0.000238026	0.000252509	0.000261329	0.000203051	0.000282469	0.000293802	0.000234579	0.000267727	0.000223647	0.000225376	0.000239002	0.000214869	0.000227978	0.000224388	0.000228488	0.000241829	0.000231449	0.000235489
gsiA	b0829	P75796	0.000136109	0.000156519	0.00016662	0.000157543	0.000159399	0.000126778	0.00010657	0.000127313	0.000125835	0.000101438	3.23299e-05	4.87053e-05	0.000118163	0.000134201	0.000138571	0.000117764	0.000165058	0.000135935	6.84327e-05	4.37059e-05	0.000105441	9.91805e-05	8.38902e-05	0.000122413	0.000120171	0.000125192	0.000131106	0.00011658	0.000116697	0.000114966
gsiB	b0830	P75797	0.000240583	0.000265425	0.000340455	0.000334867	0.000360859	0.000267735	0.000233861	0.000415191	0.00029858	0.000282272	0.000163383	0.000302184	0.00032952	0.000290253	0.00044817	0.000297215	0.000325265	0.000295044	0.000241141	7.55086e-05	0.000258296	0.000235339	0.000282404	0.000233744	0.000249178	0.000219362	0.000310985	0.000229389	0.000213797	0.000241209
gsiC	b0831	P75798	7.76473e-05	7.54577e-05	8.2287e-05	7.61178e-05	7.13157e-05	5.86737e-05	5.99817e-05	7.29011e-05	5.94749e-05	6.08565e-05	2.09891e-05	2.00207e-05	6.44294e-05	6.69609e-05	7.86355e-05	6.02999e-05	6.66094e-05	6.8801e-05	3.87217e-05	2.7671e-05	5.29837e-05	5.49562e-05	5.3849e-05	6.31707e-05	6.67161e-05	5.81298e-05	6.32505e-05	5.31919e-05	5.60402e-05	5.77695e-05
gsiD	b0832	P75799	2.30528e-05	2.28519e-05	2.30987e-05	2.41845e-05	1.96419e-05	1.81926e-05	1.64409e-05	2.02415e-05	1.53966e-05	1.47263e-05	0	0	1.88174e-05	1.61268e-05	2.60001e-05	1.11046e-05	2.49604e-05	1.85413e-05	0	0	0	0	1.72095e-05	2.08848e-05	2.00633e-05	2.11384e-05	0	2.31705e-05	0	2.03967e-05
gsk	b0477	P0AEW6	0.000108424	0.000104454	7.91714e-05	5.90767e-05	9.84368e-05	8.39189e-05	0.000109542	7.87383e-05	0.000123513	7.14537e-05	0.000130503	3.0149e-05	6.07189e-05	0.000103399	8.39146e-05	7.01151e-05	0.000107011	0.000119146	6.38041e-05	0.000169272	8.72396e-05	0.000100539	0	0.000118783	8.80237e-05	0.000135858	7.93094e-05	0.000111107	9.51667e-05	0.000130304
gspA	b3323	P45756	0	0	0	0	0	0	0	0	0	0	0	0	0	0	0	0	0	0	0	0	0	0	0	0	0	0	0	0	0	0
gspB	b3322	P03825	0	0	0	0	0	0	0	0	0	0	0	0	0	0	0	0	0	0	0	0	0	0	0	0	0	0	0	0	0	0
gspC	b3324	P45757	0	0	0	0	0	0	0	0	0	0	0	0	0	0	0	0	0	0	0	0	0	0	0	0	0	0	0	0	0	0
gspD	b3325	P45758	0	0	0	0	0	0	0	0	0	0	0	0	0	0	0	0	0	0	0	0	0	0	0	0	0	0	0	0	0	0
gspE	b3326	P45759	0	0	0	0	0	0	0	0	0	0	0	0	0	0	0	0	0	0	0	0	0	0	0	0	0	0	0	0	0	0
gspF	b3327	P41441	0	0	0	0	0	0	0	0	0	0	0	0	0	0	0	0	0	0	0	0	0	0	0	0	0	0	0	0	0	0
gspG	b3328	P41442	0	0	0	0	0	0	0	0	0	0	0	0	0	0	0	0	0	0	0	0	0	0	0	0	0	0	0	0	0	0
gspH	b3329	P41443	0	0	0	0	0	0	0	0	0	0	0	0	0	0	0	0	0	0	0	0	0	0	0	0	0	0	0	0	0	0
gspI	b3330	P45760	0	0	0	0	0	0	0	0	0	0	0	0	0	0	0	0	0	0	0	0	0	0	0	0	0	0	0	0	0	0
gspJ	b3331	P45761	0	0	0	0	0	0	0	0	0	0	0	0	0	0	0	0	0	0	0	0	0	0	0	0	0	0	0	0	0	0
gspK	b3332	P45762	0	0	0	0	0	0	0	0	0	0	0	0	0	0	0	0	0	0	0	0	0	0	0	0	0	0	0	0	0	0
gspL	b3333	P45763	0	0	0	0	0	0	0	0	0	0	0	0	0	0	0	0	0	0	0	0	0	0	0	0	0	0	0	0	0	0
gspM	b3334	P36678	0	0	0	0	0	0	0	0	0	0	0	0	0	0	0	0	0	0	0	0	0	0	0	0	0	0	0	0	0	0
gspO	b3335	P25960	0	0	0	0	0	0	0	0	0	0	0	0	0	0	0	0	0	0	0	0	0	0	0	0	0	0	0	0	0	0
gss	b2988	P0AES0	0.000299085	0.000128442	9.53949e-05	0.000110427	0.000349363	9.89928e-05	0.000249764	0.000438697	0.000283654	0.000176589	0.000159071	0.000127784	9.48912e-05	0.000230221	0.000455292	0.000145439	0.000323651	0.000231666	0.000135885	0.00013242	0.000134823	0.000119757	0.000250872	0.000129859	0.000105484	0.000231329	8.10175e-05	0.000153534	8.9858e-05	0.000180279
gstA	b1635	P0A9D2	0.000221333	0.000300092	0.000295968	0.000341208	0.00013147	0.000239833	0.000247677	0.000291918	0.000164869	0.000205886	0.000300242	0.000245549	0.0002011	0.000188675	0.000304148	0.000199914	0.000148634	0.000217261	0.000440576	8.08747e-05	0.000331136	0.000272116	0.000226244	0.000113822	0.000146254	9.26353e-05	0.000155394	0.000124258	0.000125599	8.99182e-05
gstB	b0838	P0ACA7	0.000204319	0.00017856	0.000183692	0.000221448	0.000235708	0.000205218	0.00018199	0.000561279	0.000292556	0.00026152	0.000329164	0.000275527	0.000256541	0.000239206	0.000413679	0.000269745	0.000215063	0.000201525	0.000162096	8.08218e-05	0.000160526	0.000130796	0.000239227	0.000155337	0.000210511	0.000137668	0.000258179	0.000142659	0.000174723	0.000176301
guaA	b2507	P04079	0.0011221	0.00194042	0.00097118	0.00115441	0.00113777	0.000769628	0.00125308	0.000669091	0.00188192	0.000779332	0.00109767	0.000706592	0.000620114	0.00110535	0.00230752	0.000740141	0.001211	0.00116447	0.000683938	0.00127366	0.000847861	0.000856692	0.000816688	0.00106642	0.000834855	0.00153095	0.000759683	0.00110828	0.00116297	0.00135747
guaB	b2508	P0ADG7	0.00107006	0.00249315	0.00106398	0.00129466	0.00153012	0.000665028	0.00141821	0.000558867	0.00211044	0.000892401	0.00106556	0.000750371	0.000655789	0.00122645	0.00315573	0.00094245	0.00145068	0.0011227	0.000555179	0.00103214	0.000729969	0.000824224	0.00108355	0.00116536	0.000911885	0.0018661	0.000723153	0.00126614	0.00136409	0.00148024
guaC	b0104	P60560	0.000857959	0.00181799	0.00118271	0.00116271	0.000710957	0.000541219	0.00074289	0.00191175	0.00130656	0.000516178	0.000646623	0.00059674	0.000527708	0.000889603	0.00358005	0.000502033	0.000844007	0.000549182	0.000458892	0.000574491	0.000600789	0.000655567	0.00103787	0.000684827	0.000671365	0.000828751	0.000494469	0.000672855	0.000775426	0.000732972
guaD	b2883	P76641	0	0	0	0	0	0	0	0	0	0	0	0	0	0	0	0	0	0	0	0	0	0	0	0	0	0	0	0	0	0
gudD	b2787	P0AES2	2.91557e-05	2.86827e-05	2.2355e-05	2.81834e-05	2.63074e-05	2.60908e-05	2.88909e-05	3.96748e-05	0	5.20504e-05	0.00014933	3.65165e-05	2.85389e-05	0	3.63774e-05	4.7045e-05	2.34653e-05	3.81843e-05	6.57443e-05	4.25131e-05	6.86296e-05	6.58487e-05	3.19169e-05	0	1.99498e-05	0	4.16115e-05	2.11499e-05	1.94978e-05	2.22212e-05
gudP	b2789	Q46916	0	0	0	0	0	0	0	0	0	0	0	0	0	0	0	0	0	0	0	0	0	0	0	0	0	0	0	0	0	0
gudX	b2788	Q46915	0	0	0	0	0	0	0	0	0	0	0	0	0	0	0	0	0	0	0	0	0	0	0	0	0	0	0	0	0	0
gutM	b2706	P15081	0	0	0	0	0	0	0	0	0	0	0	0	0	0	0	0	0	0	0	0	0	0	0	0	0	0	0	0	0	0
gutQ	b2708	P17115	5.13033e-05	3.63932e-05	4.91225e-05	0.000207652	5.52763e-05	5.60336e-05	4.06703e-05	4.53656e-05	3.80581e-05	4.83221e-05	6.97802e-05	2.957e-05	5.82589e-05	4.00198e-05	4.53656e-05	5.10036e-05	4.08323e-05	4.92323e-05	6.04395e-05	6.02551e-05	6.67426e-05	7.14535e-05	5.08182e-05	4.1125e-05	5.00935e-05	3.4801e-05	5.54252e-05	4.29497e-05	4.09312e-05	3.78659e-05
gyrA	b2231	P0AES4	0.000813995	0.000877287	0.000750269	0.000676515	0.000743289	0.000620499	0.000851166	0.000729174	0.000652455	0.00097916	0.000729791	0.000808256	0.000581883	0.000709775	0.000642792	0.000652169	0.00065411	0.000844612	0.000622552	0.000938375	0.000722274	0.00075446	0.000682235	0.000721935	0.000727777	0.00076253	0.000618152	0.000708723	0.000691157	0.000737194
gyrB	b3699	P0AES6	0.000836409	0.00108064	0.000847955	0.000828186	0.00077974	0.000703236	0.000898476	0.0007354	0.000797188	0.00148219	0.000991272	0.000922071	0.000646374	0.000853421	0.000835868	0.000838247	0.000782808	0.00101823	0.000768601	0.00115211	0.000878228	0.000885673	0.000798874	0.000809549	0.000767469	0.000852427	0.000704328	0.000798263	0.000795242	0.000825638
hcaB	b2541	P0CI31	0	0	0	0	0	0	0	0	0	0	0	0	0	0	0	0	0	0	0	0	0	0	0	0	0	0	0	0	0	0
hcaC	b2540	P0ABW0	0	0	0	0	0	0	0	0	0	0	0	0	0	0	0	0	0	0	0	0	0	0	0	0	0	0	0	0	0	0
hcaD	b2542	P77650	0	0	0	0	0	0	0	0	0	0	0	0	0	0	0	0	0	0	0	0	0	0	0	0	0	0	0	0	0	0
hcaE	b2538	P0ABR5	0	0	0	0	0	0	0	0	0	0	0	0	0	0	0	0	0	0	0	0	0	0	0	0	0	0	0	0	0	0
hcaF	b2539	Q47140	0	0	0	0	0	0	0	0	0	0	0	0	0	0	0	0	0	0	0	0	0	0	0	0	0	0	0	0	0	0
hcaR	b2537	Q47141	0	0	0	0	0	0	0	0	0	0	0	0	0	0	0	0	0	0	0	0	0	0	0	0	0	0	0	0	0	0
hcaT	b2536	Q47142	0	0	0	0	0	0	0	0	0	0	0	0	0	0	0	0	0	0	0	0	0	0	0	0	0	0	0	0	0	0
hchA	b1967	P31658	0.00114379	0.000538331	0.00040395	0.000699219	7.224e-05	0.00028515	0.000169305	0.000371361	0.000147566	0.00105059	0.000247534	0.001617	0.00041685	0.000281243	0.00114462	0.00114618	0.000129925	0.000177183	0.00278408	0.000132779	0.00147314	0.00112635	0.00196024	9.38601e-05	0.000131926	5.63163e-05	0.000168947	0.000132566	7.79047e-05	4.72624e-05
hcp	b0873	P75825	0	0	0	0	0	0	0	0	0	0	0	0	0	0	0	0	0	0	0	0	0	0	0	0	0	0	0	0	0	0
hcr	b0872	P75824	0	0	0	0	0	0	0	0	0	0	0	0	0	0	0	0	0	0	0	0	0	0	0	0	0	0	0	0	0	0
hda	b2496	P69931	3.48943e-05	1.00687e-05	2.55579e-05	2.86901e-05	1.75794e-05	3.56119e-05	3.91419e-05	3.03893e-05	2.80756e-05	8.61968e-06	7.8391e-06	0	1.00831e-05	3.39658e-05	9.23158e-06	3.19357e-05	0	4.92309e-06	0	4.98706e-05	6.85597e-06	2.87335e-05	0	3.81699e-05	1.77229e-06	0	0	3.25186e-05	3.84747e-05	1.57097e-05
hdeA	b3510	P0AES9	0.000119652	7.49876e-05	8.81052e-05	0.00013946	0.00135721	0.000104925	9.26277e-05	0.000491466	0.000458432	0.000208758	0.000104052	0.00937221	0.000110051	8.04411e-05	0.00904804	0.000272982	0.000863957	7.96397e-05	0.00179374	8.02069e-05	0.000177929	0.000151783	0.0105147	0	7.63565e-05	5.73e-05	7.2215e-05	0.000108222	0	0
hdeB	b3509	P0AET2	3.4022e-05	8.61353e-06	0	4.41841e-05	0.000550209	2.7683e-05	3.28577e-05	0.000109723	0.000122183	0.000145058	3.14702e-05	0.00164025	2.96382e-05	2.11012e-05	0.00204405	0.000103855	0.000242461	3.42739e-05	0.000492289	0	8.48254e-05	7.10371e-05	0.00272124	1.8851e-05	0	0	0	3.06936e-05	0	0
hdeD	b3511	P0AET5	0	0	0	0	0.000269487	0	0	2.80048e-05	3.58263e-05	0	0	0.000160034	0	0	0.00066096	3.63692e-06	7.00287e-05	0	2.25107e-05	0	1.00154e-05	0	0.00048842	0	0	0	0	7.75096e-06	0	0
hdfR	b4480	P0A8R9	4.77054e-05	0.000103702	0.000110471	7.49639e-05	4.6991e-05	4.83765e-05	5.73592e-05	3.42702e-05	2.68559e-05	5.19948e-05	4.29546e-05	0	3.86036e-05	4.80479e-05	3.69649e-05	5.23762e-05	3.98481e-05	4.67702e-05	4.99255e-05	4.76179e-05	5.12354e-05	6.18155e-05	2.07222e-05	3.97648e-05	3.70523e-05	3.57418e-05	3.88015e-05	1.98764e-05	5.91295e-05	2.67878e-05
hdhA	b1619	P0AET8	0.000423336	0.000569944	0.000384673	0.000517379	0.000154911	0.000236193	0.00024422	0.000352803	0.000153423	0.000355403	0.000136952	0.000586696	0.000332831	0.00019707	0.000728837	0.000347388	0.00019554	0.000190607	0.000705248	0.000107515	0.000425059	0.000386696	0.000350291	0.000112749	0.000141563	0.000141318	0.00015262	0.000120371	0.000108588	6.03471e-05
helD	b0962	P15038	9.68013e-05	9.20268e-05	9.18022e-05	7.77747e-05	8.08868e-05	6.67787e-05	8.5408e-05	9.00995e-05	8.51083e-05	6.16968e-05	6.25824e-05	5.88417e-05	6.6927e-05	7.73269e-05	0.000120014	8.22091e-05	7.86607e-05	8.34875e-05	9.28145e-05	5.46477e-05	8.20374e-05	8.22821e-05	8.82409e-05	7.40922e-05	7.04975e-05	6.73277e-05	6.08365e-05	7.25107e-05	7.32508e-05	6.45684e-05
hemA	b1210	P0A6X1	0	0	0	0	0	0	0	0	0	0	0	0	0	0	0	0	0	0	0	0	0	0	0	0	0	0	0	0	0	0
hemB	b0369	P0ACB2	0.000374424	0.000422644	0.000347795	0.000374893	0.000343192	0.000354231	0.000398953	0.000437127	0.00039635	0.000464606	0.00026522	0.000336931	0.00031163	0.000338295	0.000509282	0.00032554	0.000407872	0.000435142	0.000363225	0.000489861	0.000382227	0.000356895	0.000361879	0.000314101	0.000318674	0.000363423	0.000305762	0.000331223	0.000326674	0.000303219
hemC	b3805	P06983	0.000108804	0.00015355	0.000143323	0.00014591	9.79667e-05	0.000108173	0.000121438	0.000111983	9.02197e-05	0.000105951	9.53191e-05	6.86859e-05	9.5716e-05	0.000106307	8.88928e-05	0.000116322	9.15263e-05	0.00011674	0.000151002	0.00013608	0.000141394	0.000135235	6.77797e-05	0.000100511	9.70805e-05	9.58473e-05	9.08009e-05	9.86243e-05	0.000103054	9.02737e-05
hemD	b3804	P09126	1.10488e-05	2.99546e-05	2.79736e-05	3.4673e-05	1.84244e-05	2.02183e-05	1.40664e-05	2.00025e-05	1.17267e-05	2.40381e-05	2.20774e-05	1.07579e-05	2.2541e-05	1.49366e-05	1.75215e-05	2.62401e-05	1.4924e-05	1.6233e-05	3.43788e-05	1.28068e-05	3.05589e-05	2.27171e-05	9.85626e-06	1.43808e-05	1.53484e-05	9.36387e-06	1.9635e-05	1.23288e-05	1.61068e-05	1.17325e-05
hemE	b3997	P29680	0.000136342	0.000179505	0.000136924	0.000148142	0.000148536	0.000145038	0.000193107	0.000188476	0.000164697	0.000121431	0.000149195	0.000138641	0.000131622	0.000167049	0.000209486	0.000131738	0.000131129	0.000205685	0.000160978	0.00017339	0.000117321	0.000137638	0.000143939	0.000156012	0.000143734	0.000161718	0.000138289	0.000156155	0.000159612	0.000141899
hemF	b2436	P36553	0	0	0	0	0	0	0	0	0	0	0	0	0	0	0	0	0	0	0	0	0	0	0	0	0	0	0	0	0	0
hemG	b3850	P0ACB4	5.9342e-05	5.77618e-05	5.30256e-05	5.21175e-05	4.63229e-05	4.538e-05	5.43186e-05	5.08335e-05	4.54285e-05	4.40236e-05	4.66025e-05	2.72768e-05	4.06616e-05	4.6379e-05	5.50806e-05	3.63546e-05	4.01464e-05	5.12916e-05	4.8303e-05	4.80354e-05	4.23295e-05	4.49574e-05	4.14573e-05	4.3645e-05	4.5407e-05	4.66286e-05	4.66286e-05	4.79648e-05	4.02722e-05	3.97903e-05
hemH	b0475	P23871	0.000181464	0.000306588	0.000312485	0.000306239	0.000163783	0.000185566	0.000219386	0.00015504	0.00014356	0.000259482	0.000303432	0.000265388	0.000247751	0.00029813	0.000195665	0.000292632	0.000152645	0.000202716	0.000391927	0.00027694	0.000340835	0.000308411	0.000104951	0.000209842	0.000181363	0.000184931	0.00017415	0.000169326	0.000211895	0.000157015
hemL	b0154	P23893	0.000499488	0.000524463	0.000409889	0.000415669	0.000406344	0.000487595	0.000866148	0.000632597	0.00054546	0.000453124	0.000463361	0.00029572	0.000408191	0.000568044	0.000569263	0.000498618	0.000500569	0.000956095	0.000467609	0.000729182	0.00055199	0.000553267	0.000362009	0.000457324	0.000543813	0.000513788	0.000420309	0.000578075	0.000612065	0.000465279
hemN	b3867	P32131	0.000215443	0.000187483	0.000182354	0.00019527	0.00025492	0.000181389	0.000225864	0.000265767	0.0002419	0.0001714	0.000172487	0.000124964	0.000157516	0.000206371	0.000246505	0.000212055	0.000188506	0.000206524	0.000229376	0.000208618	0.000249563	0.000258832	9.22097e-05	0.000194178	0.000172879	0.000183087	0.00016828	0.000182229	0.000175474	0.00015762
hemX	b3803	P09127	0.000155906	0.000216911	0.000220529	0.000223517	0.000160723	0.000181509	0.00016598	0.00016902	0.000136858	0.000238537	0.000224942	0.000173616	0.000217021	0.000162448	0.000190258	0.000246748	0.000138611	0.00016751	0.000295139	0.000161444	0.000266671	0.000251476	0.000139974	0.000151157	0.000159376	0.000124095	0.000177817	0.000131943	0.000153545	0.000128587
hemY	b3802	P0ACB7	0.000103316	0.000126885	0.000156858	0.000153123	0.000119584	0.000131184	0.000108893	0.000122282	9.79169e-05	0.000159217	0.000150025	0.000122815	0.000152037	0.00010631	0.00013177	0.000175159	9.49401e-05	0.00011567	0.000229742	0.00012198	0.000202411	0.000186693	9.28139e-05	0.000105168	0.000114028	8.44875e-05	0.000125475	0.000103206	0.000103266	9.106e-05
hflC	b4175	P0ABC3	0.000222949	0.000251858	0.000230983	0.000224329	0.000164605	0.000218252	0.000222746	0.000230545	0.000184358	0.00027447	0.000243008	0.000170892	0.000237286	0.000229103	0.00021229	0.000269779	0.000194415	0.000228091	0.000322811	0.000257976	0.000298626	0.000276473	0.000169742	0.000221736	0.000210423	0.000208972	0.000215564	0.000200367	0.00021736	0.000183773
hflD	b1132	P25746	9.39777e-05	8.63129e-05	9.05815e-05	9.19949e-05	8.25441e-05	7.95343e-05	0.000105567	7.93094e-05	8.66679e-05	7.90243e-05	7.85515e-05	6.1908e-05	6.93764e-05	7.8419e-05	0.00010643	6.83171e-05	7.34799e-05	8.56105e-05	7.86905e-05	8.00672e-05	7.09495e-05	7.60775e-05	8.07067e-05	7.34003e-05	8.3666e-05	8.16832e-05	6.52121e-05	8.33105e-05	8.80128e-05	9.20486e-05
hflK	b4174	P0ABC7	0.000362391	0.000371747	0.00038131	0.000347767	0.000249697	0.000354654	0.000384719	0.000374798	0.000286985	0.000450674	0.000419903	0.000317389	0.000370625	0.000377228	0.00035577	0.000442966	0.000291611	0.000350874	0.000497761	0.000394671	0.000470601	0.000442435	0.00026664	0.00033908	0.000324948	0.000312936	0.000314636	0.000298367	0.000319008	0.000271074
hflX	b4173	P25519	0.000157395	0.000254354	0.000235904	0.000236358	0.000172187	0.000176813	0.000205024	0.0001809	0.000156789	0.000178062	0.000156241	0.000126102	0.000199664	0.000185753	0.000186369	0.00018648	0.000159005	0.000185222	0.000195005	0.00018848	0.000222782	0.000197921	0.000113076	0.000153943	0.000162263	0.000152089	0.000146827	0.000137208	0.000164973	0.000138479
hfq	b4172	P0A6X3	0.000744752	0.00105862	0.00101164	0.00107679	0.000767112	0.000698604	0.00108864	0.000589993	0.000551117	0.000992696	0.000566933	0.000356563	0.000805561	0.0010063	0.00084232	0.000562014	0.000728508	0.00107378	0.00071509	0.000845258	0.000716673	0.000711173	0.000722738	0.000754234	0.000853639	0.00066509	0.000779969	0.000633111	0.000629541	0.000654053
hha	b0460	P0ACE3	8.73155e-05	8.79334e-05	7.35122e-05	8.15087e-05	9.39129e-05	5.92339e-05	9.86091e-05	8.46425e-05	8.74363e-05	0.00014561	0.00011187	0	6.7204e-05	9.26897e-05	5.5809e-05	3.82173e-05	9.05467e-05	8.95545e-05	0	7.89106e-05	4.78254e-05	4.9007e-05	0	8.4177e-05	7.1473e-05	0.000107595	6.72805e-05	9.59573e-05	7.8329e-05	9.92704e-05
hicA	b4532	P76106	0	0	0	0	0	0	0	0	0	0	0	0	0	0	0	0	0	0	0	0	0	0	0	0	0	0	0	0	0	0
hicB	b1438	P67697	0	0	0	0	0	0	0	0	0	0	0	0	0	0	0	0	0	0	0	0	0	0	0	0	0	0	0	0	0	0
higA	b3082	P67701	8.22689e-06	0	0	0	1.10128e-05	0	1.13552e-05	0	0	0	2.09428e-05	0	5.47753e-06	8.0917e-06	9.38381e-06	0	0	9.68361e-06	0	0	1.26857e-05	1.28116e-05	0	0	0	0	5.65166e-06	0	0	0
higB	b3083	P64578	0	0	0	0	0	0	0	0	0	0	0	0	0	0	0	0	0	0	0	0	0	0	0	0	0	0	0	0	0	0
hinT	b1103	P0ACE7	0.000268731	0.000258391	0.000270375	0.000287887	0.000234199	0.000204754	0.00021617	0.000248119	0.00023968	0.000243842	0.000212122	0.000209355	0.000251514	0.000225677	0.000279615	0.000245696	0.000217579	0.000213027	0.000311636	0.000176178	0.000281262	0.000289973	0.00019373	0.000188255	0.00020829	0.000184644	0.000219571	0.000176389	0.000196788	0.000176711
hipA	b1507	P23874	0	0	0	0	0	0	0	0	0	0	0	0	0	0	0	0	0	0	0	0	0	0	0	0	0	0	0	0	0	0
hipB	b1508	P23873	0	0	0	0	0	0	0	0	0	0	0	0	0	0	0	0	0	0	0	0	0	0	0	0	0	0	0	0	0	0
hisA	b2024	P10371	0.000268863	9.36379e-05	9.7606e-05	8.90214e-05	0.000201123	0.000103839	0.000191449	0.000329171	0.000220881	0.000183425	5.53461e-05	2.32909e-05	0.000185166	0.000273119	0.000161659	0.000131136	0.000153743	0.000150977	5.70484e-05	3.5682e-05	7.04732e-05	6.83742e-05	4.48505e-05	0.000215819	0.000230344	0.000232862	0.00015902	0.000159574	0.000161503	0.000193244
hisB	b2022	P06987	0.000528614	0.000181642	0.000200228	0.000171911	0.000348126	0.000181986	0.000352684	0.000629829	0.000405779	0.000357295	0.000119251	5.62419e-05	0.000366822	0.000474799	0.0002965	0.000294421	0.000243776	0.000277497	0.000131308	7.2497e-05	0.000139243	0.000132785	0.000180728	0.000373225	0.000411754	0.000416543	0.000283997	0.000266446	0.000271523	0.000360374
hisC	b2021	P06986	0.000626113	0.000154659	0.000191752	0.000168376	0.000447024	0.000202258	0.000461774	0.00085367	0.000470688	0.000508433	0.00010739	4.48575e-05	0.000452174	0.00067195	0.000387381	0.000324355	0.000289888	0.000315681	0.000128115	5.24927e-05	0.000141421	0.000129777	0.000140027	0.000435321	0.000517692	0.000509684	0.000336902	0.000348975	0.000323006	0.000428905
hisD	b2020	P06988	0.000714553	0.000203533	0.000256552	0.000212338	0.000484958	0.000226993	0.000503435	0.000839642	0.000542595	0.000502435	0.000127478	4.70466e-05	0.000523892	0.000734662	0.00043524	0.00039916	0.00034083	0.000347304	0.000133028	7.65576e-05	0.000167157	0.000169663	0.000213154	0.000508979	0.000576531	0.000568477	0.000370308	0.000395584	0.000379796	0.000462785
hisF	b2025	P60664	0.000391164	0.000129701	0.000158554	0.000136536	0.000298823	0.000150219	0.000292716	0.000571088	0.000326085	0.000312305	0.000106637	4.24827e-05	0.000269152	0.000392274	0.000252129	0.000225701	0.000210989	0.000223249	0.000106824	6.34372e-05	0.000124695	0.000118771	0.000105678	0.000286247	0.000333656	0.000322906	0.000229454	0.000226608	0.000219978	0.000277008
hisG	b2019	P60757	0.000736466	0.000290839	0.000305559	0.000261874	0.000637559	0.000265601	0.000629608	0.0007933	0.000589066	0.000635791	0.000136125	5.71481e-05	0.000535215	0.000878659	0.000398587	0.00037085	0.000359409	0.000423209	9.77113e-05	9.29818e-05	0.000157101	0.000146136	0.000172567	0.000577057	0.00057864	0.000703095	0.00043649	0.000468656	0.000427707	0.000607515
hisH	b2023	P60595	0.000247144	7.73984e-05	9.09443e-05	8.01242e-05	0.000185086	8.67417e-05	0.000164586	0.000357086	0.000196448	0.00017702	5.1298e-05	2.47109e-05	0.000168373	0.000245711	0.000159764	0.000160659	0.000122677	0.000133366	6.93518e-05	4.53249e-05	7.41595e-05	7.52186e-05	7.21128e-05	0.000181249	0.000197753	0.000199349	0.000148066	0.000135348	0.000138214	0.000174385
hisI	b2026	P06989	0.00102469	0.000266967	0.000340872	0.000275079	0.000910867	0.000372829	0.000721404	0.00114044	0.000859645	0.000738841	0.000299361	0.000156731	0.000615404	0.00108535	0.000536224	0.000539932	0.000575493	0.000604275	0.000302714	0.000170005	0.000328041	0.000309455	0.000332599	0.000802543	0.000825064	0.000894777	0.000573844	0.000622388	0.000599743	0.000824453
hisJ	b2309	P0AEU0	0.00215043	0.000927868	0.00157318	0.00156773	0.00115174	0.00108956	0.00163775	0.00220515	0.00177304	0.00135542	0.000375342	9.57567e-05	0.00155923	0.00163857	0.00166914	0.00155664	0.00184953	0.00175481	0.000479638	0.000233667	0.000396296	0.000363872	0.000685124	0.00226214	0.00211291	0.00177628	0.00208055	0.00176296	0.00181829	0.00208855
hisL	b2018	P60995	0	0	0	0	0	0	0	0	0	0	0	0	0	0	0	0	0	0	0	0	0	0	0	0	0	0	0	0	0	0
hisM	b2307	P0AEU3	4.09247e-05	2.28487e-05	4.04796e-05	3.79239e-05	3.784e-05	2.96466e-05	4.26672e-05	6.65666e-05	3.25546e-05	2.67622e-05	0	0	3.54651e-05	2.96412e-05	3.59348e-05	2.26428e-05	4.66077e-05	3.15945e-05	5.79667e-06	0	0	0	2.1362e-05	4.49481e-05	4.96303e-05	3.82168e-05	4.4471e-05	4.09757e-05	4.14194e-05	4.6363e-05
hisP	b2306	P07109	0.000257555	0.000149669	0.00021925	0.000207104	0.00020091	0.000167543	0.000264992	0.00034749	0.000159584	0.00015081	6.07447e-05	0	0.000229609	0.000204132	0.000254161	0.000171277	0.000248096	0.000139539	5.3435e-05	4.50188e-05	6.90279e-05	5.93543e-05	9.08537e-05	0.000205525	0.000238667	0.000215329	0.000242286	0.000250015	0.000236506	0.000264283
hisQ	b2308	P52094	4.38996e-05	2.94134e-05	4.48236e-05	3.97143e-05	2.93487e-05	3.65847e-05	4.29743e-05	4.78119e-05	1.24299e-05	3.61642e-05	1.12637e-05	0	3.50378e-05	3.34463e-05	4.03299e-05	3.49727e-05	4.27119e-05	3.67295e-05	1.06992e-05	0	1.20166e-05	7.92029e-06	1.31129e-05	3.55743e-05	4.21561e-05	3.69051e-05	3.96481e-05	4.16714e-05	2.31398e-05	4.0318e-05
hisS	b2514	P60906	0.000488931	0.000544603	0.000477959	0.000449762	0.000433795	0.00038101	0.000507609	0.000420305	0.000524649	0.00035856	0.000343524	0.0002342	0.000378016	0.000470233	0.000394897	0.000362377	0.000444177	0.00044934	0.000357697	0.000528598	0.000386514	0.000405501	0.000267853	0.000480358	0.000418281	0.000468133	0.000398296	0.000445191	0.000439024	0.00047226
hlyE	b1182	P77335	0	0	0	0	0	0	0	0	0	2.34517e-05	0	9.67768e-05	0	0	0	2.12317e-05	0	0	7.22316e-05	0	2.77242e-05	2.72134e-05	0	0	0	0	0	0	0	0
hmp	b2552	P24232	9.58475e-05	4.63578e-05	8.17036e-05	8.19776e-05	6.656e-05	0.000122978	7.50763e-05	5.71573e-05	5.91773e-05	0.000110692	4.16421e-05	6.44134e-06	8.93012e-05	7.71526e-05	4.39424e-05	7.25787e-05	6.96293e-05	0.000100283	0.000105127	0.000142061	0.000201699	0.000207412	0	8.69678e-05	7.90935e-05	6.56401e-05	0.000129227	6.98486e-05	6.30272e-05	5.54531e-05
hns	b1237	P0ACF8	0.00553224	0.0052637	0.00617718	0.00655677	0.00627061	0.00698649	0.00628636	0.00657865	0.00581028	0.00840275	0.010639	0.00769621	0.00997765	0.00659838	0.00580455	0.00994049	0.00695172	0.00668606	0.00952491	0.00783756	0.00927348	0.0093463	0.0101987	0.00687256	0.0081311	0.00581819	0.00907206	0.00683845	0.00724793	0.00727335
hofB	b0107	P36645	0	0	0	0	0	0	0	0	0	0	0	0	0	0	0	0	0	0	0	0	0	0	0	0	0	0	0	0	0	0
hofC	b0106	P36646	0	0	0	0	0	0	0	0	0	0	0	0	0	0	0	0	0	0	0	0	0	0	0	0	0	0	0	0	0	0
hofM	b3395	P45753	0	0	0	0	0	0	0	0	0	0	0	0	0	0	0	0	0	0	0	0	0	0	0	0	0	0	0	0	0	0
hofN	b3394	P64634	0	0	0	0	0	0	0	0	0	0	0	0	0	0	0	0	0	0	0	0	0	0	0	0	0	0	0	0	0	0
hofO	b3393	P45751	0	0	0	0	0	0	0	0	0	0	0	0	0	0	0	0	0	0	0	0	0	0	0	0	0	0	0	0	0	0
hofP	b3392	P45750	0	0	0	0	0	0	0	0	0	0	0	0	0	0	0	0	0	0	0	0	0	0	0	0	0	0	0	0	0	0
hofQ	b3391	P34749	0	0	0	0	0	0	0	0	0	0	0	0	0	0	0	0	0	0	0	0	0	0	0	0	0	0	0	0	0	0
hokA	b4455	P37305	0	0	0	0	0	0	0	0	0	0	0	0	0	0	0	0	0	0	0	0	0	0	0	0	0	0	0	0	0	0
hokB	b4428	P77494	0	0	0	0	0	0	0	0	0	0	0	0	0	0	0	0	0	0	0	0	0	0	0	0	0	0	0	0	0	0
hokC	b4412	P0ACG4	0	0	0	0	0	0	0	0	0	0	0	0	0	0	0	0	0	0	0	0	0	0	0	0	0	0	0	0	0	0
hokD	b1562	P0ACG6	0	0	0	0	0	0	0	0	0	0	0	0	0	0	0	0	0	0	0	0	0	0	0	0	0	0	0	0	0	0
hokE	b4415	P77091	0	0	0	0	0	0	0	0	0	0	0	0	0	0	0	0	0	0	0	0	0	0	0	0	0	0	0	0	0	0
holA	b0640	P28630	0	0	0	0	0	0	0	0	0	0	0	0	0	0	0	0	0	0	0	0	0	0	0	0	0	0	0	0	0	0
holB	b1099	P28631	2.78965e-05	4.01034e-05	1.5925e-05	4.07044e-05	2.59867e-05	1.86756e-05	1.88727e-05	4.28697e-05	0	0	0	0	0	9.75859e-06	2.96522e-05	7.18228e-06	0	2.80253e-05	0	0	3.37582e-05	0	0	2.50038e-05	0	3.67897e-05	0	0	0	3.16046e-05
holC	b4259	P28905	1.11922e-05	1.63106e-05	1.73836e-05	1.67551e-05	1.55465e-05	2.06316e-05	1.71562e-05	2.2836e-05	0	1.62916e-05	1.62704e-05	1.92011e-05	1.47751e-05	1.5625e-05	1.72457e-05	1.85334e-05	1.48345e-05	1.60724e-05	0	1.1082e-05	1.40696e-05	0	8.44627e-06	0	1.23815e-05	1.28688e-05	0	1.48863e-05	1.65441e-05	0
holD	b4372	P28632	0	0	0	0	0	0	0	0	0	0	0	0	0	0	0	0	0	0	0	0	0	0	0	0	0	0	0	0	0	0
holE	b1842	P0ABS8	4.41335e-05	4.05239e-05	3.23177e-05	3.19676e-05	3.59599e-05	3.35706e-05	4.26692e-05	2.73379e-05	3.34202e-05	0	0	0	3.09202e-05	3.73505e-05	3.43545e-05	2.03917e-05	3.53601e-05	3.49839e-05	1.98192e-05	4.52974e-05	2.93732e-05	2.7308e-05	0	4.79161e-05	3.62122e-05	3.77706e-05	3.47462e-05	3.8559e-05	4.49004e-05	4.50512e-05
hpf	b3203	P0AFX0	0.000174592	0.000359867	0.000365772	0.000416536	0.000243353	0.000302291	0.000248382	0.000358373	0.000253575	0.000305862	0.000435931	0.000585836	0.000317855	0.00019611	0.000488876	0.000274962	0.000203663	0.00028081	0.000441976	0.000126506	0.000409783	0.0003701	0.000354205	0.000147951	0.000191646	0.000126916	0.000310151	0.000170618	0.000207092	0.000164951
hpt	b0125	P0A9M2	0.000160395	0.00016162	0.000148757	0.000152731	0.000142439	0.000136719	0.000221871	0.000170298	0.000150948	0.000105546	7.88566e-05	8.87487e-05	9.05598e-05	0.000160796	0.000124462	9.13256e-05	0.00015383	0.000171376	0.000127328	0.000277626	0.000142498	0.000140732	8.13844e-05	0.000146993	0.000127371	0.000173538	0.000108429	0.000170724	0.000160284	0.000151064
hrpA	b1413	P43329	0.000205133	0.000171453	0.000181521	0.000151139	0.000169883	0.000149765	0.000180979	0.00015129	0.000144133	0.000212474	0.000127286	0.000159831	0.000153605	0.000167882	0.000170564	0.000197396	0.000138155	0.000195825	0.000197725	0.000178784	0.000178487	0.00017457	0.000149782	0.000152742	0.000147708	0.000186462	0.000120503	0.000163487	0.000146243	0.000161338
hrpB	b0148	P37024	0	0	0	9.45797e-06	0	0	0	0	0	0	3.51035e-06	0	0	6.62592e-06	6.08553e-06	0	0	8.47168e-06	6.01026e-06	0	0	0	0	0	0	9.01006e-06	0	2.45058e-06	6.20645e-06	6.33237e-06
hscA	b2526	P0A6Z1	0.000281983	0.000317508	0.000252696	0.000234192	0.000213382	0.000135272	0.000230207	0.000186032	0.000159206	0.000218866	0.000159821	9.67113e-05	0.000163209	0.000221458	0.000190258	0.000135878	0.00015481	0.000152426	0.000164148	0.000317099	0.000188196	0.000192301	9.27446e-05	0.000217459	0.000162777	0.000240675	0.000166952	0.000199998	0.000199875	0.000291738
hscB	b2527	P0A6L9	0.000112598	0.000128538	0.000101787	0.000100156	9.50816e-05	5.33722e-05	7.72145e-05	8.75869e-05	5.49937e-05	6.07113e-05	5.76124e-05	2.9624e-05	6.56175e-05	7.63986e-05	0.000129137	5.34433e-05	5.57537e-05	6.35221e-05	5.01841e-05	7.65089e-05	5.44578e-05	4.6137e-05	7.54987e-05	7.71989e-05	5.46341e-05	9.37299e-05	6.21634e-05	7.40787e-05	6.34329e-05	9.78652e-05
hscC	b0650	P77319	0	0	0	0	0	0	0	0	0	0	0	0	0	0	0	0	0	0	0	0	0	0	0	0	0	0	0	0	0	0
hsdM	b4349	P08957	0.000183677	5.79075e-05	8.96771e-05	7.45043e-05	0.000185014	0.000131104	0.000152015	0.000127573	0.000201209	0.000178987	0	9.34068e-05	0.000124947	0.000150327	0.000157521	0.00015909	0.000161627	0.000214336	0.000141289	0.000233694	0.000174832	0.000170237	7.68113e-05	0.000168905	0.00016415	0.000183495	0.000173515	0.000129533	0.000136046	0.000183462
hsdR	b4350	P08956	0.00011626	7.00791e-05	0.000192872	0.000175837	0.000122804	0.000258114	9.79665e-05	8.64504e-05	0.000123139	0.000197021	0	0.000117278	0.000199395	0.000104331	7.27973e-05	0.000229273	0.000124634	0.000174574	0.000308779	0.000219319	0.000338797	0.000326845	8.88443e-05	0.000125744	0.000184046	9.57672e-05	0.000238659	0.000123003	0.000143257	0.000108086
hsdS	b4348	P05719	6.58135e-05	0	4.2704e-05	2.31063e-05	9.27201e-05	5.16956e-05	6.21363e-05	5.96445e-05	8.70019e-05	7.28627e-05	0	4.30903e-05	4.77608e-05	5.6688e-05	7.75043e-05	7.22693e-05	7.35693e-05	9.66636e-05	6.05197e-05	9.3315e-05	7.55915e-05	8.10777e-05	4.7678e-05	7.2914e-05	7.78734e-05	7.88923e-05	6.86045e-05	5.6574e-05	5.50886e-05	8.1855e-05
hslJ	b1379	P52644	3.39194e-05	7.22431e-05	2.31308e-05	2.42385e-05	2.35761e-05	1.84009e-05	2.5109e-05	3.23309e-05	2.31745e-05	2.92592e-05	2.35901e-05	2.45663e-05	1.97417e-05	2.02031e-05	4.18654e-05	3.18437e-05	3.23194e-05	2.71299e-05	2.30958e-05	2.84538e-05	2.37121e-05	2.462e-05	7.86097e-05	1.90396e-05	2.31486e-05	2.53496e-05	1.99384e-05	3.21989e-05	1.89708e-05	2.16041e-05
hslO	b3401	P0A6Y5	0.000311886	0.000296144	0.000247971	0.000251268	0.000196455	0.000191445	0.000380554	0.000241513	0.000221537	0.00026883	0.000275123	0.00033752	0.000197349	0.000216244	0.000224393	0.000236894	0.000178505	0.000310991	0.00032193	0.000441908	0.000294775	0.000295008	0.000315876	0.000241495	0.000237462	0.000245924	0.000227052	0.000191005	0.000195579	0.000254314
hslR	b3400	P0ACG8	1.83328e-05	1.82828e-05	6.9912e-06	0	0	2.97061e-06	1.06465e-05	0	0	0	0	0	0	0	1.84102e-05	2.52454e-06	0	6.08489e-06	3.98371e-06	8.9484e-06	4.15124e-06	3.91725e-06	2.25055e-05	1.3162e-05	0	0	4.72022e-06	0	0	9.62524e-06
hslU	b3931	P0A6H5	0.00122053	0.00082766	0.000656918	0.000595653	0.000681499	0.000692289	0.00145152	0.000651331	0.000718984	0.000753135	0.000959015	0.000836607	0.000577494	0.000747331	0.00076816	0.000823497	0.000663533	0.000995753	0.000962288	0.00164965	0.00108395	0.00111131	0.000724877	0.00079736	0.000770532	0.0007754	0.000651858	0.000676957	0.000654231	0.00069345
hslV	b3932	P0A7B8	0.000344271	0.000239579	0.000194473	0.00018257	0.000194446	0.000200653	0.000419426	0.000168926	0.000187757	0.000275294	0.000272515	0.000199336	0.000149805	0.00020291	0.0001861	0.000201377	0.000194098	0.000257334	0.000208698	0.00044863	0.000289184	0.000279107	0.000170148	0.000202436	0.000196759	0.000206793	0.000181829	0.000187458	0.000193667	0.000196587
hspQ	b0966	P0AB20	3.31491e-05	0	1.82843e-05	0	2.31526e-05	2.02669e-05	4.60135e-05	1.47625e-05	1.60933e-05	0	0	0	0	2.12166e-05	1.50392e-05	1.77332e-05	0	2.76487e-05	3.64166e-05	2.83129e-05	3.44882e-05	3.72831e-05	4.48197e-05	2.27238e-05	1.91206e-05	2.51187e-05	2.29591e-05	1.89759e-05	1.50714e-05	2.22736e-05
hsrA	b3754	P31474	0	0	0	0	0	0	0	0	0	0	0	0	0	0	0	0	0	0	0	0	0	0	0	0	0	0	0	0	0	0
htgA	b0012	P28697	0	0	0	0	0	0	0	0	0	0	0	0	0	0	0	0	0	0	0	0	0	0	0	0	0	0	0	0	0	0
htpG	b0473	P0A6Z3	0.00325066	0.001103	0.00121079	0.00107007	0.00105435	0.00130181	0.00236666	0.000888434	0.000971163	0.00155726	0.000840032	0.000809852	0.00100311	0.00104608	0.000938621	0.00148083	0.000878131	0.00159114	0.00212815	0.00228849	0.00200587	0.00201367	0.00162659	0.00123222	0.00124852	0.00127127	0.00123106	0.00100125	0.000951572	0.00103228
htpX	b1829	P23894	0.000304855	0.000260621	0.000226513	0.000214325	0.000111624	0.000156239	0.000201101	0.000213096	0.000148535	0.000105709	9.55067e-05	7.64723e-05	0.000148568	0.000165199	0.000153691	0.000144186	0.000156317	0.000164192	0.00010512	0.00013443	0.000183202	0.000168691	9.87315e-05	0.000160548	0.00019225	0.00014418	0.000151543	0.000142198	0.000163397	0.000116563
htrE	b0139	P33129	0	0	0	0	0	0	0	0	0	0	0	0	0	0	0	0	0	0	0	0	0	0	0	0	0	0	0	0	0	0
htrL	b3618	P25666	2.06313e-05	2.33832e-05	1.78123e-05	1.35718e-05	1.89132e-05	9.93198e-06	1.93941e-05	2.27465e-05	2.25973e-05	1.32698e-05	0	0	1.14647e-05	1.3292e-05	3.44164e-05	1.53679e-05	1.5246e-05	0	0	1.57706e-05	0	6.27747e-06	0	1.89863e-05	1.6662e-05	2.40541e-05	1.54209e-05	2.08236e-05	2.01109e-05	1.71593e-05
hupA	b4000	P0ACF0	0.00226724	0.00228203	0.00232627	0.00255993	0.00257303	0.00248907	0.00255247	0.0029551	0.00260124	0.0021864	0.00397783	0.00229348	0.00263273	0.00236857	0.00223548	0.00305185	0.00213252	0.0023268	0.00309434	0.00286317	0.00329457	0.00356262	0.00237474	0.00241916	0.00247416	0.0021902	0.00273171	0.00207464	0.00245816	0.00252857
hupB	b0440	P0ACF4	0.00582894	0.00715921	0.0106925	0.0122362	0.010543	0.0121442	0.00901272	0.00724749	0.00856588	0.00570911	0.011118	0.00746197	0.0147064	0.00840826	0.00617585	0.00750618	0.00419174	0.005283	0.00651118	0.00499336	0.00778787	0.00182888	0.00203907	0.000748002	0.00138393	0.000562284	0.000928904	0.00152452	0.00215812	0.000487313
hyaA	b0972	P69739	0	0	0	0	6.98963e-06	0	0	0	0	0	9.35338e-06	0.000192429	0	0	0	0	0	0	2.77285e-05	0	1.34154e-05	1.23093e-05	1.80198e-06	0	0	0	0	0	0	0
hyaB	b0973	P0ACD8	0	0	0	0	3.67318e-06	0	0	0	0	5.86158e-07	2.38788e-06	2.73897e-05	0	0	0	2.17093e-06	0	0	7.9996e-06	2.59575e-06	5.36664e-06	4.79513e-06	1.10702e-06	0	0	0	0	0	0	0
hyaC	b0974	P0AAM1	0	0	0	0	0	0	0	0	0	0	0	0	0	0	0	0	0	0	0	0	0	0	0	0	0	0	0	0	0	0
hyaD	b0975	P19930	0	0	0	0	0	0	0	0	0	0	0	0	0	0	0	0	0	0	0	0	0	0	0	0	0	0	0	0	0	0
hyaE	b0976	P19931	0	0	0	0	0	0	0	0	0	0	0	0	0	0	0	0	0	0	0	0	0	0	0	0	0	0	0	0	0	0
hyaF	b0977	P19932	0	0	0	0	0	0	0	0	0	0	0	0	0	0	0	0	0	0	0	0	0	0	0	0	0	0	0	0	0	0
hybA	b2996	P0AAJ8	0	0	0	0	1.68657e-05	0	0	0	0	4.81788e-05	0.000104092	8.19975e-05	0	0	0	7.11142e-05	0	0	0.000139437	0	0.000122347	0.000133925	0	0	0	0	0	0	0	0
hybB	b2995	P37180	0	0	0	0	1.30184e-05	0	0	0	0	1.56752e-05	4.61066e-05	1.98263e-05	0	0	0	4.00137e-05	0	0	7.94594e-05	8.58696e-06	8.58879e-05	9.08605e-05	0	0	0	0	0	7.41064e-06	0	0
hybC	b2994	P0ACE0	1.99553e-05	0	0	0	4.68884e-05	2.42781e-05	1.13238e-05	0	0	6.20652e-05	0.000193477	0.000113944	1.76598e-05	0	1.07294e-05	0.000124579	0	1.42749e-05	0.000264819	4.3234e-05	0.000262569	0.000261725	0	1.65892e-05	2.25727e-05	1.1438e-05	1.51969e-05	1.35381e-05	2.27459e-05	0
hybD	b2993	P37182	0	2.48259e-06	0	0	2.05968e-05	0	0	0	0	1.62523e-05	2.46731e-05	1.37e-05	0	0	7.45678e-06	2.62853e-05	0	0	3.73972e-05	9.58702e-06	3.5738e-05	3.64437e-05	0	0	0	0	0	0	0	0
hybE	b2992	P0AAN1	0	0	0	0	2.05543e-05	0	0	0	4.0212e-06	9.3294e-06	2.61074e-05	8.07649e-06	0	0	0	3.22154e-05	0	0	3.32987e-05	1.30428e-05	4.50452e-05	4.11294e-05	0	0	0	0	6.19578e-06	0	0	0
hybF	b2991	P0A703	0	0	0	0	0	0	0	0	0	0	0	0	0	0	0	0	0	0	0	0	0	0	0	0	0	0	0	0	0	0
hybG	b2990	P0AAM7	0	0	0	0	0	0	0	0	0	0	0	0	0	0	0	0	0	0	0	0	0	0	0	0	0	0	0	0	0	0
hybO	b2997	P69741	0	0	0	0	2.39882e-05	0	0	0	0	5.35173e-05	0.000218462	0.000153379	0	0	0	9.63041e-05	0	0	0.000370919	3.3752e-05	0.000321373	0.000283376	0	0	0	0	0	0	0	0
hycA	b2725	P0AEV4	0	0	0	0	0	0	0	0	0	0	0	0	0	0	0	0	0	0	0	0	0	0	0	0	0	0	0	0	0	0
hycB	b2724	P0AAK1	0	0	0	0	2.04763e-05	0	0	0	0	7.36532e-06	0	0	0	0	0	1.65954e-05	0	0	0	0	0	0	0	0	0	0	0	0	0	0
hycC	b2723	P16429	0	0	0	0	0	0	0	0	0	0	0	0	0	0	0	0	0	0	0	0	0	0	0	0	0	0	0	0	0	0
hycD	b2722	P16430	0	0	0	0	0	0	0	0	0	0	0	0	0	0	0	0	0	0	0	0	0	0	0	0	0	0	0	0	0	0
hycE	b2721	P16431	0	0	0	0	0.000259901	0	0	0	0	0.000152683	0	0	0	0	0	0.000259258	0	0	0	0	0	0	0	0	0	0	0	0	0	0
hycF	b2720	P16432	0	0	0	0	0	0	0	0	0	0	0	0	0	0	0	0	0	0	0	0	0	0	0	0	0	0	0	0	0	0
hycG	b2719	P16433	0	0	0	0	0	0	0	0	0	0	0	0	0	0	0	0	0	0	0	0	0	0	0	0	0	0	0	0	0	0
hycH	b2718	P0AEV7	0	0	0	0	0	0	0	0	0	0	0	0	0	0	0	0	0	0	0	0	0	0	0	0	0	0	0	0	0	0
hycI	b2717	P0AEV9	1.01629e-05	0	9.6395e-06	1.1176e-05	1.90776e-05	9.52977e-06	7.61227e-06	1.43548e-05	9.90325e-06	2.73273e-05	1.14254e-05	1.06348e-05	1.17722e-05	6.99554e-06	1.30257e-05	2.45536e-05	7.68889e-06	9.48085e-06	1.89137e-05	4.80453e-06	1.19411e-05	1.48529e-05	1.67071e-05	7.11198e-06	7.99425e-06	7.23768e-06	9.00542e-06	7.24891e-06	8.6e-06	7.21067e-06
hydN	b2713	P0AAK4	0	0	0	0	0	0	0	0	0	0	0	0	0	0	0	0	0	0	0	0	0	0	0	0	0	0	0	0	0	0
hyfA	b2481	P23481	7.09365e-05	9.10558e-05	5.76947e-05	6.50985e-05	8.73695e-05	7.35087e-05	9.6807e-05	6.98114e-05	6.34698e-05	3.35853e-05	3.99483e-05	2.59906e-05	4.59043e-05	6.2161e-05	5.75387e-05	2.30999e-05	7.13859e-05	7.16062e-05	3.13425e-05	6.69866e-05	4.07205e-05	4.11101e-05	3.60955e-05	5.87213e-05	7.04803e-05	6.66768e-05	5.26091e-05	6.00101e-05	5.61566e-05	5.55225e-05
hyfB	b2482	P23482	0	0	0	0	0	0	0	0	0	0	0	0	0	0	0	0	0	0	0	0	0	0	0	0	0	0	0	0	0	0
hyfC	b2483	P77858	0	0	0	0	0	0	0	0	0	0	0	0	0	0	0	0	0	0	0	0	0	0	0	0	0	0	0	0	0	0
hyfD	b2484	P77416	0	0	0	0	0	0	0	0	0	0	0	0	0	0	0	0	0	0	0	0	0	0	0	0	0	0	0	0	0	0
hyfE	b2485	P0AEW1	0	0	0	0	0	0	0	0	0	0	0	0	0	0	0	0	0	0	0	0	0	0	0	0	0	0	0	0	0	0
hyfF	b2486	P77437	0	0	0	0	0	0	0	0	0	0	0	0	0	0	0	0	0	0	0	0	0	0	0	0	0	0	0	0	0	0
hyfG	b2487	P77329	0	0	0	0	0.000108795	0	0	0	0	5.55584e-05	0	0	0	0	0	0.000108782	0	0	0	0	0	0	0	0	0	0	0	0	0	0
hyfH	b2488	P77423	0	0	0	0	0	0	0	0	0	0	0	0	0	0	0	0	0	0	0	0	0	0	0	0	0	0	0	0	0	0
hyfI	b2489	P77668	0	0	0	0	0	0	0	0	0	0	0	0	0	0	0	0	0	0	0	0	0	0	0	0	0	0	0	0	0	0
hyfJ	b2490	P77453	0	0	0	0	0	0	0	0	0	0	0	0	0	0	0	0	0	0	0	0	0	0	0	0	0	0	0	0	0	0
hyfR	b2491	P71229	0.00121337	0.00231028	0.00193192	0.0018579	0.000489728	0.000915511	0.00123102	0.000671298	0.000622562	0.000399624	0	0	0.000846578	0.00152681	0.000240318	0.000592864	0.00120016	0.00108587	0	0	0	0	0.000294722	0.0009377	0.000886005	0.000684908	0.000716205	0.000693383	0.00098489	0.000445568
hyi	b0508	P30147	0	0	0	0	0	0.000271072	0	0	0	0	2.19738e-05	0	0	0	0	0	0	0	1.7176e-05	0	2.01617e-05	1.88033e-05	0	0	2.66358e-06	0	0	0	0	0
hypA	b2726	P0A700	0	0	0	0	0	0	0	0	0	0	0	0	0	0	0	0	0	0	0	0	0	0	0	0	0	0	0	0	0	0
hypB	b2727	P0AAN3	2.20373e-05	3.06917e-05	3.50707e-05	3.74284e-05	0.000168464	4.13452e-05	2.13035e-05	2.78667e-05	2.07861e-05	0.000107268	0.00012066	0.000110641	3.24326e-05	7.02049e-06	3.19989e-05	0.000156731	3.13684e-05	2.77312e-05	0.000151075	3.46266e-05	0.000172212	0.000143228	0	1.71783e-05	2.54641e-05	8.81288e-06	2.89151e-05	2.12012e-05	0	1.54925e-05
hypC	b2728	P0AAM3	0	0	0	0	0	0	0	0	0	0	0	0	0	0	0	0	0	0	0	0	0	0	0	0	0	0	0	0	0	0
hypD	b2729	P24192	0	0	0	0	8.92599e-05	2.929e-06	0	2.88251e-06	0	6.65471e-05	5.55216e-05	1.08653e-05	0	0	6.3454e-06	6.82503e-05	0	0	5.52689e-05	7.25425e-06	5.41724e-05	5.51922e-05	0	0	0	0	0	0	0	0
hypE	b2730	P24193	1.66835e-05	0	0	0	6.99921e-05	1.32315e-05	1.31684e-05	1.79629e-05	0	4.30379e-05	4.79807e-05	2.89441e-05	2.95603e-05	0	2.62986e-05	4.55835e-05	1.98303e-05	1.5424e-05	4.90505e-05	1.50738e-05	5.80738e-05	6.0475e-05	1.10724e-05	0	0	0	1.36543e-05	0	0	0
hypF	b2712	P30131	0	0	0	0	0	0	0	0	0	0	0	0	0	0	0	0	0	0	0	0	0	0	0	0	0	0	0	0	0	0
hypT	b4327	P39376	0	0	0	0	0	0	0	0	0	0	0	0	0	0	0	0	0	0	0	0	0	0	0	0	0	0	0	0	0	0
hyuA	b2873	Q46806	0	0	0	0	0	0	0	0	0	0	0	0	0	0	0	0	0	0	0	0	0	0	0	0	0	0	0	0	0	0
iaaA	b0828	P37595	8.18936e-05	6.88785e-05	6.32176e-05	6.47575e-05	6.49862e-05	5.65857e-05	6.38082e-05	7.11857e-05	5.83204e-05	4.37729e-05	2.82422e-05	3.02203e-05	5.19415e-05	6.47853e-05	7.021e-05	4.7432e-05	6.44745e-05	6.82022e-05	4.56995e-05	1.70735e-05	5.04758e-05	4.84989e-05	4.91899e-05	5.56665e-05	5.45703e-05	5.80199e-05	5.76506e-05	4.91992e-05	5.05052e-05	5.14889e-05
iadA	b4328	P39377	0.000128048	7.11535e-05	8.39244e-05	7.45584e-05	9.65796e-05	7.21185e-05	0.000108675	7.52215e-05	8.60766e-05	8.29029e-05	0.000131091	0.000382326	5.09574e-05	9.43203e-05	7.2014e-05	9.1901e-05	0.000102162	0.000106255	0.000479553	0.00011352	0.00039028	0.000360447	3.54244e-05	9.17205e-05	7.36588e-05	9.82985e-05	5.57486e-05	9.15857e-05	7.94837e-05	9.1275e-05
iap	b2753	P10423	0	0	0	0	0	0	0	0	0	0	0	0	0	0	0	0	0	0	0	0	0	0	0	0	0	0	0	0	0	0
ibaG	b3190	P0A9W6	0.000110312	0.000117721	8.66225e-05	8.66202e-05	7.72494e-05	7.5566e-05	0.000111969	8.85991e-05	8.92055e-05	7.93392e-05	7.36718e-05	6.01135e-05	8.11045e-05	0.000118394	9.0864e-05	7.15058e-05	9.21897e-05	0.000100598	1.92511e-05	0.000112576	4.99113e-05	4.89754e-05	5.21259e-05	9.82431e-05	9.30835e-05	0.000102857	8.36807e-05	7.76192e-05	8.92412e-05	8.92243e-05
ibpA	b3687	P0C054	0.000169075	7.79297e-05	5.88967e-05	6.04926e-05	4.02548e-05	4.98834e-05	0.0002106	3.4747e-05	4.50515e-05	3.82541e-05	2.63366e-05	2.38248e-05	4.22516e-05	5.54882e-05	3.76562e-05	3.78473e-05	4.2484e-05	6.94519e-05	2.0368e-05	0.000106546	3.37315e-05	3.47077e-05	0.000101124	5.72151e-05	7.38396e-05	6.18947e-05	4.86046e-05	5.85359e-05	5.76118e-05	5.85433e-05
ibpB	b3686	P0C058	5.35128e-05	0	0	0	0	0	6.88092e-05	0	0	0	0	0	0	5.28374e-06	0	0	0	6.68034e-06	0	3.01155e-05	0	0	4.97313e-06	0	1.71956e-05	0	0	0	0	0
icd	b1136	P08200	0.0185879	0.017028	0.0180305	0.0203537	0.00376169	0.0246894	0.0177638	0.0217411	0.0222979	0.012055	0.00939983	0.00420155	0.0177935	0.0162189	0.0155953	0.0116778	0.0215127	0.0159042	0.0119342	0.00874587	0.0125502	0.0118611	0.00865643	0.0170812	0.0190489	0.0130719	0.021001	0.0179486	0.019276	0.0151375
icdC	b4519		0	0	0	0	0	0	0	0	0	0	0	0	0	0	0	0	0	0	0	0	0	0	0	0	0	0	0	0	0	0
iclR	b4018	P16528	7.74948e-05	0.000124207	8.60368e-05	8.6584e-05	8.61177e-05	0.000159541	8.18185e-05	9.1646e-05	8.22544e-05	0.000102473	0.000148842	3.2518e-05	7.57573e-05	9.37631e-05	8.3845e-05	7.27545e-05	7.74578e-05	7.28636e-05	7.96918e-05	0.000122414	7.40048e-05	7.91931e-05	3.36046e-05	7.29588e-05	7.83048e-05	0.000110875	8.17728e-05	8.06404e-05	9.67253e-05	0.000104871
idi	b2889	Q46822	0	0	0	0	0	0	0	0	0	0	0	0	0	0	0	0	0	0	0	0	0	0	0	0	0	0	0	0	0	0
idnD	b4267	P39346	0	0	0	0	0	0	0	0	0	0	0	0	0	0	0	0	0	0	0	0	0	0	0	0	0	0	0	0	0	0
idnK	b4268	P39208	0	0	0	0	0	0	0	0	0	0	0	0	0	0	0	0	0	0	0	0	0	0	0	0	0	0	0	0	0	0
idnO	b4266	P0A9P9	0	2.36086e-05	5.66518e-05	0	1.72159e-05	5.86451e-05	0	0	0	0	0	0	0	0	0	2.80784e-05	0	0	1.80383e-05	0	1.10098e-05	3.04851e-05	0	0	0	0	0.000107462	0	0	0
idnR	b4264	P39343	0	0	0	0	0	0	0	0	0	0	0	0	0	0	0	0	0	0	0	0	0	0	0	0	0	0	0	0	0	0
idnT	b4265	P39344	0	0	0	0	0	0	0	0	0	0	0	0	0	0	0	0	0	0	0	0	0	0	0	0	0	0	0	0	0	0
ihfA	b1712	P0A6X7	0.000375651	0.000262248	0.000308447	0.000320149	0.000316191	0.000267663	0.00030366	0.00046638	0.000273932	0.000524802	0.000598675	0.000575385	0.00040966	0.000325214	0.000478061	0.000522029	0.000234054	0.000271805	0.000600505	0.000225316	0.000489632	0.000458555	0.00102122	0.000229746	0.000250143	0.000218295	0.00029879	0.000210497	0.000197896	0.000245933
ihfB	b0912	P0A6Y1	0.000482705	0.000330355	0.000411641	0.000449258	0.000422746	0.000356665	0.000426198	0.000653794	0.00033593	0.000678271	0.000687969	0.000720959	0.000544957	0.000420891	0.000672657	0.000752419	0.000284695	0.000356353	0.000966492	0.000306084	0.000729102	0.00067584	0.00137174	0.00028736	0.000318488	0.000284336	0.000412333	0.000282888	0.000247641	0.000296611
ileS	b0026	P00956	0.0014481	0.00158168	0.0014188	0.00142873	0.00150843	0.00109796	0.00145649	0.00141088	0.00142008	0.00122586	0.00123668	0.00100326	0.00102963	0.00135106	0.00131895	0.00124399	0.00150255	0.00159371	0.00114537	0.00167333	0.00131699	0.00133477	0.00136011	0.00134824	0.00119974	0.00143831	0.00118162	0.00141194	0.00131618	0.00144103
ilvA	b3772	P04968	0.000905665	0.000371152	0.000512266	0.000459442	0.000596005	0.000644176	0.000734216	0.00102682	0.000566924	0.000369452	0.000117362	0	0.000583497	0.000770835	0.000220823	0.000463706	0.00072812	0.000464902	9.3571e-05	9.74947e-05	0.000115722	0.000113055	0.000106199	0.000837015	0.000676741	0.00068836	0.000581804	0.000580634	0.000608558	0.000475873
ilvB	b3671	P08142	0.000945284	0.00225166	0.00238489	0.00249525	0.000165004	0.0030392	0.001031	0.000510546	0.000356904	0.000482462	0.000680008	0	0.0010374	0.00106881	7.6654e-05	0.0008554	0.000394534	0.000872128	0.000174555	0.000104679	0.000220682	0.000193391	0	0.00119757	0.000827084	0.000286827	0.000998428	0.000521998	0.000738773	0.000392153
ilvC	b3774	P05793	0.00351553	0.00278481	0.00333852	0.00253913	0.00528758	0.00836052	0.00372942	0.00247637	0.00389165	0.00333661	0.000344177	8.66279e-05	0.00313121	0.00363811	0.00219758	0.00406495	0.00412437	0.00560797	0.000258674	0.000274466	0.000302459	0.000341645	0.00388395	0.00472916	0.00416152	0.00459627	0.00381998	0.00452051	0.00450333	0.00454415
ilvD	b3771	P05791	0.001749	0.000901646	0.00117273	0.00104455	0.00108339	0.00138413	0.00165198	0.00218612	0.00112085	0.000914456	0.000215052	5.0727e-05	0.00127285	0.00182016	0.000430467	0.00110235	0.00148943	0.00122775	0.000209891	0.00019444	0.000231591	0.000216617	0.000168024	0.00188577	0.00131389	0.00163255	0.00122948	0.00128217	0.0013385	0.00110776
ilvE	b3770	P0AB80	0.00366769	0.00128277	0.00173154	0.00151445	0.00239434	0.00235985	0.00323455	0.00400561	0.00236579	0.00166048	0.00066594	0.00017088	0.00216728	0.00326008	0.000870827	0.00210931	0.0028062	0.00250955	0.000453394	0.00035517	0.000460919	0.000457388	0.000579077	0.00356828	0.00245669	0.00312171	0.00220397	0.00224604	0.0024877	0.00248344
ilvG_1	b3767	P00892	0.000572534	0.000332103	0.000425407	0.000381186	0.000358636	0.000486295	0.000632518	0.000827086	0.000398058	0.000212348	3.95495e-05	0	0.000528974	0.00068109	9.56463e-05	0.000305913	0.000518359	0.000434333	2.81936e-05	6.57077e-05	5.42556e-05	5.02278e-05	0	0.000744926	0.000525803	0.000573946	0.000489562	0.000479569	0.000514777	0.000371238
ilvG_2	b3768		0	0	0	0	0	0	0	0	0	0	0	0	0	0	0	0	0	0	0	0	0	0	0	0	0	0	0	0	0	0
ilvH	b0078	P00894	9.00061e-05	7.05695e-05	0.000101429	0.000102621	0.000128006	9.38811e-05	9.91992e-05	0.000141872	9.77568e-05	0.000100001	1.82762e-05	4.63777e-05	7.64445e-05	0.000114515	9.05726e-05	0.000105427	0.000120835	0.000106117	4.67053e-06	9.77141e-05	0	8.7695e-06	8.06271e-05	9.43924e-05	9.71741e-05	9.28683e-05	8.79458e-05	9.45636e-05	0.00010254	8.4796e-05
ilvI	b0077	P00893	0.000416483	0.000347767	0.000479957	0.000491191	0.000665986	0.000492647	0.000475864	0.000780536	0.000475402	0.000500813	8.33053e-05	5.04554e-05	0.000394058	0.00052432	0.000507337	0.000591464	0.000566288	0.000545295	4.74868e-05	3.01655e-05	5.01532e-05	1.39269e-05	0.000375497	0.000445127	0.000467256	0.000436875	0.00041919	0.000424387	0.00045614	0.00038883
ilvL	b3766	P62522	0	0	0	0	0	0	0	0	0	0	0	0	0	0	0	0	0	0	0	0	0	0	0	0	0	0	0	0	0	0
ilvM	b3769	P0ADG1	0.000140706	3.97493e-05	6.66104e-05	5.58634e-05	5.72603e-05	0.000104757	0.000162934	0.000146747	8.56812e-05	8.11276e-06	8.27571e-06	0	0.000111864	0.000201304	1.22735e-05	1.48793e-05	0.000123767	9.58442e-05	3.92437e-05	1.07339e-05	6.8615e-06	0	0	0.000187912	0.000129151	0.000142602	9.04354e-05	0.000124602	0.000141236	8.42238e-05
ilvN	b3670	P0ADF8	0.000184007	0.000441153	0.000511338	0.000554052	4.63849e-05	0.000594951	0.000238474	0.000142858	0.000108335	0.000110495	0.000130545	1.55494e-05	0.000235899	0.000218996	3.26497e-05	0.000148647	0.000108838	0.000217885	0.000135014	3.75593e-05	9.01808e-05	0.000104914	8.27236e-05	0.000210909	0.000189838	6.2229e-05	0.000229273	0.000128825	0.000156954	9.41999e-05
ilvX	b4669	C1P619	0	0	0	0	0	0	0	0	0	0	0	0	0	0	0	0	0	0	0	0	0	0	0	0	0	0	0	0	0	0
ilvY	b3773	P05827	0	0	0	0	0	1.16908e-05	7.51286e-06	0	0	1.5826e-05	0	1.24455e-05	0	0	0	1.25461e-05	0	0	1.50358e-05	7.93032e-06	1.45362e-05	1.23634e-05	0	0	0	0	8.47437e-06	0	1.16829e-05	0
inaA	b2237	P27294	0	0	0	0	0	0	0	0	0	0	0	0	0	0	0	0	0	0	0	0	0	0	0	0	0	0	0	0	0	0
infA	b0884	P69222	0.000365989	0.000222878	0.000263337	0.000217191	0.000327527	0.000240221	0.00035708	0.00024717	0.000363528	0.000241031	0.000232765	0.000217832	0.00025393	0.000409973	0.000280992	0.000138827	0.000309107	0.000273345	0.000169868	0.000411992	0.000184231	0.000242872	0.000249241	0.000398144	0.000296723	0.000430727	0.000285749	0.000394819	0.000346919	0.000402139
infB	b3168	P0A705	0.0023284	0.00258357	0.00225187	0.00200966	0.00181942	0.00182481	0.00240462	0.00170012	0.00174916	0.00433845	0.00220889	0.00159745	0.00179332	0.00206742	0.00142219	0.00176135	0.00204809	0.00202534	0.00189104	0.00313382	0.00198637	0.00203621	0.00179577	0.00217983	0.00191141	0.00211991	0.00190108	0.00215306	0.00207404	0.00208449
infC	b1718	P0A707	0.0014416	0.00300806	0.00225102	0.00212906	0.00146972	0.00149589	0.00204693	0.00140875	0.0011517	0.00186607	0.00125119	0.00112163	0.00136137	0.00201054	0.00124746	0.00159862	0.00140874	0.0015333	0.00159545	0.002118	0.00161941	0.00164001	0.00121565	0.00168897	0.00130835	0.00164043	0.00131549	0.00156491	0.00161323	0.00133424
insA-1	b0022		0	0	0	0	0	0	0	0	0	0	0	0	0	0	0	0	0	0	0	0	0	0	0	0	0	0	0	0	0	0
insA-2	b0265		0	0	0	0	0	0	0	0	0	0	0	0	0	0	0	0	0	0	0	0	0	0	0	0	0	0	0	0	0	0
insA-3	b0275		0	0	0	0	0	0	0	0	0	0	0	0	0	0	0	0	0	0	0	0	0	0	0	0	0	0	0	0	0	0
insA-4	b4516		0	0	0	0	0	0	0	0	0	0	0	0	0	0	0	0	0	0	0	0	0	0	0	0	0	0	0	0	0	0
insA-5	b1894		0	0	0	0	0	0	0	0	0	0	0	0	0	0	0	0	0	0	0	0	0	0	0	0	0	0	0	0	0	0
insA-6	b3444		0	0	0	0	0	0	0	0	0	0	0	0	0	0	0	0	0	0	0	0	0	0	0	0	0	0	0	0	0	0
insA-7	b4294		0	0	0	0	0	0	0	0	0	0	0	0	0	0	0	0	0	0	0	0	0	0	0	0	0	0	0	0	0	0
insAB-1			0	0	0	0	0	0	0	0	0	0	0	0	0	0	0	0	0	0	0	0	0	0	0	0	0	0	0	0	0	0
insAB-2			0	0	0	0	0	0	0	0	0	0	0	0	0	0	0	0	0	0	0	0	0	0	0	0	0	0	0	0	0	0
insAB-3			0	0	0	0	0	0	0	0	0	0	0	0	0	0	0	0	0	0	0	0	0	0	0	0	0	0	0	0	0	0
insAB-4			0	0	0	0	0	0	0	0	0	0	0	0	0	0	0	0	0	0	0	0	0	0	0	0	0	0	0	0	0	0
insAB-5			0	0	0	0	0	0	0	0	0	0	0	0	0	0	0	0	0	0	0	0	0	0	0	0	0	0	0	0	0	0
insAB-6			0	0	0	0	0	0	0	0	0	0	0	0	0	0	0	0	0	0	0	0	0	0	0	0	0	0	0	0	0	0
insB-1	b0021		0	0	0	0	0	0	0	0	0	0	0	0	0	0	0	0	0	0	0	0	0	0	0	0	0	0	0	0	0	0
insB-2	b0264		0	0	0	0	0	0	0	0	0	0	0	0	0	0	0	0	0	0	0	0	0	0	0	0	0	0	0	0	0	0
insB-4	b0988		0	0	0	0	0	0	0	0	0	0	0	0	0	0	0	0	0	0	0	0	0	0	0	0	0	0	0	0	0	0
insC-1	b0360		0	0	0	0	0	0	0	0	0	0	0	0	0	0	0	0	0	0	0	0	0	0	0	0	0	0	0	0	0	0
insC-2	b1403		0	0	0	0	0	0	0	0	0	0	0	0	0	0	0	0	0	0	0	0	0	0	0	0	0	0	0	0	0	0
insC-3	b1997		0	0	0	0	0	0	0	0	0	0	0	0	0	0	0	0	0	0	0	0	0	0	0	0	0	0	0	0	0	0
insC-4	b2861		0	0	0	0	0	0	0	0	0	0	0	0	0	0	0	0	0	0	0	0	0	0	0	0	0	0	0	0	0	0
insC-5	b3044		0	0	0	0	0	0	0	0	0	0	0	0	0	0	0	0	0	0	0	0	0	0	0	0	0	0	0	0	0	0
insC-6	b4272		0	0	0	0	0	0	0	0	0	0	0	0	0	0	0	0	0	0	0	0	0	0	0	0	0	0	0	0	0	0
insCD-1			0	0	0	0	0	0	0	0	0	0	0	0	0	0	0	0	0	0	0	0	0	0	0	0	0	0	0	0	0	0
insCD-2			0	0	0	0	0	0	0	0	0	0	0	0	0	0	0	0	0	0	0	0	0	0	0	0	0	0	0	0	0	0
insCD-3			0	0	0	0	0	0	0	0	0	0	0	0	0	0	0	0	0	0	0	0	0	0	0	0	0	0	0	0	0	0
insCD-4			0	0	0	0	0	0	0	0	0	0	0	0	0	0	0	0	0	0	0	0	0	0	0	0	0	0	0	0	0	0
insCD-5			0	0	0	0	0	0	0	0	0	0	0	0	0	0	0	0	0	0	0	0	0	0	0	0	0	0	0	0	0	0
insCD-6			0	0	0	0	0	0	0	0	0	0	0	0	0	0	0	0	0	0	0	0	0	0	0	0	0	0	0	0	0	0
insD	b1578		0	0	0	0	0	0	0	0	0	0	0	0	0	0	0	0	0	0	0	0	0	0	0	0	0	0	0	0	0	0
insD-1	b0361		0	0	0	0	0	0	0	0	0	0	0	0	0	0	0	0	0	0	0	0	0	0	0	0	0	0	0	0	0	0
insE-1	b0298		0	0	0	0	0	0	0	0	0	0	0	0	0	0	0	0	0	0	0	0	0	0	0	0	0	0	0	0	0	0
insE-2	b0373		0	0	0	0	0	0	0	0	0	0	0	0	0	0	0	0	0	0	0	0	0	0	0	0	0	0	0	0	0	0
insE-3	b0540		0	0	0	0	0	0	0	0	0	0	0	0	0	0	0	0	0	0	0	0	0	0	0	0	0	0	0	0	0	0
insE-4	b1027		0	0	0	0	0	0	0	0	0	0	0	0	0	0	0	0	0	0	0	0	0	0	0	0	0	0	0	0	0	0
insE-5	b2088		0	0	0	0	0	0	0	0	0	0	0	0	0	0	0	0	0	0	0	0	0	0	0	0	0	0	0	0	0	0
insEF-1			0	0	0	0	0	0	0	0	0	0	0	0	0	0	0	0	0	0	0	0	0	0	0	0	0	0	0	0	0	0
insEF-2			0	0	0	0	0	0	0	0	0	0	0	0	0	0	0	0	0	0	0	0	0	0	0	0	0	0	0	0	0	0
insEF-3			0	0	0	0	0	0	0	0	0	0	0	0	0	0	0	0	0	0	0	0	0	0	0	0	0	0	0	0	0	0
insEF-4			0	0	0	0	0	0	0	0	0	0	0	0	0	0	0	0	0	0	0	0	0	0	0	0	0	0	0	0	0	0
insEF-5			0	0	0	0	0	0	0	0	0	0	0	0	0	0	0	0	0	0	0	0	0	0	0	0	0	0	0	0	0	0
insF-1	b0299		0	0	0	0	0	0	0	0	0	0	0	0	0	0	0	0	0	0	0	0	0	0	0	0	0	0	0	0	0	0
insG	b4278	P03835	0	0	0	0	0	0	0	0	0	0	0	0	0	0	0	0	0	0	0	0	0	0	0	0	0	0	0	0	0	0
insH-1	b0259		0	0	0	0	0	0	0	0	0	0	0	0	0	0	0	0	0	0	0	0	0	0	0	0	0	0	0	0	0	0
insH-10	b3218		0	0	0	0	0	0	0	0	0	0	0	0	0	0	0	0	0	0	0	0	0	0	0	0	0	0	0	0	0	0
insH-11	b3505		0	0	0	0	0	0	0	0	0	0	0	0	0	0	0	0	0	0	0	0	0	0	0	0	0	0	0	0	0	0
insH-2	b0552		0	0	0	0	0	0	0	0	0	0	0	0	0	0	0	0	0	0	0	0	0	0	0	0	0	0	0	0	0	0
insH-3	b0656		0	0	0	0	0	0	0	0	0	0	0	0	0	0	0	0	0	0	0	0	0	0	0	0	0	0	0	0	0	0
insH-4	b1331		0	0	0	0	0	0	0	0	0	0	0	0	0	0	0	0	0	0	0	0	0	0	0	0	0	0	0	0	0	0
insH-5	b1370		0	0	0	0	0	0	0	0	0	0	0	0	0	0	0	0	0	0	0	0	0	0	0	0	0	0	0	0	0	0
insH-6	b1994		0	0	0	0	0	0	0	0	0	0	0	0	0	0	0	0	0	0	0	0	0	0	0	0	0	0	0	0	0	0
insH-7	b2030		0	0	0	0	0	0	0	0	0	0	0	0	0	0	0	0	0	0	0	0	0	0	0	0	0	0	0	0	0	0
insH-8	b2192		0	0	0	0	0	0	0	0	0	0	0	0	0	0	0	0	0	0	0	0	0	0	0	0	0	0	0	0	0	0
insH-9	b2982		0	0	0	0	0	0	0	0	0	0	0	0	0	0	0	0	0	0	0	0	0	0	0	0	0	0	0	0	0	0
insI-1	b0256		0	0	0	0	0	0	0	0	0	0	0	0	0	0	0	0	0	0	0	0	0	0	0	0	0	0	0	0	0	0
insI-2	b1404		0	0	0	0	0	0	0	0	0	0	0	0	0	0	0	0	0	0	0	0	0	0	0	0	0	0	0	0	0	0
insI-3	b4284		0	0	0	0	0	0	0	0	0	0	0	0	0	0	0	0	0	0	0	0	0	0	0	0	0	0	0	0	0	0
insJ	b3557	P19768	0	0	0	0	0	0	0	0	0	0	0	0	0	0	0	0	0	0	0	0	0	0	0	0	0	0	0	0	0	0
insJK			0	0	0	0	0	0	0	0	0	0	0	0	0	0	0	0	0	0	0	0	0	0	0	0	0	0	0	0	0	0
insK	b3558	P19769	0	0	0	0	0	0	0	0	0	0	0	0	0	0	0	0	0	0	0	0	0	0	0	0	0	0	0	0	0	0
insL-1	b0016		0	0	0	0	0	0	0	0	0	0	0	0	0	0	0	0	0	0	0	0	0	0	0	0	0	0	0	0	0	0
insL-2	b0582		0	0	0	0	0	0	0	0	0	0	0	0	0	0	0	0	0	0	0	0	0	0	0	0	0	0	0	0	0	0
insL-3	b2394		0	0	0	0	0	0	0	0	0	0	0	0	0	0	0	0	0	0	0	0	0	0	0	0	0	0	0	0	0	0
insN-1	b0255		0	0	0	0	0	0	0	0	0	0	0	0	0	0	0	0	0	0	0	0	0	0	0	0	0	0	0	0	0	0
insN-2	b4283		0	0	0	0	0	0	0	0	0	0	0	0	0	0	0	0	0	0	0	0	0	0	0	0	0	0	0	0	0	0
insO-1	b0257		0	0	0	0	0	0	0	0	0	0	0	0	0	0	0	0	0	0	0	0	0	0	0	0	0	0	0	0	0	0
insO-2	b4285		0	0	0	0	0	0	0	0	0	0	0	0	0	0	0	0	0	0	0	0	0	0	0	0	0	0	0	0	0	0
intA	b2622	P32053	1.4716e-05	1.49267e-05	2.02937e-05	7.85413e-06	2.16558e-05	1.81935e-05	2.20231e-05	1.87222e-05	1.14675e-05	3.75434e-05	0	0	2.0925e-05	2.39227e-05	1.80898e-05	1.30989e-05	1.82877e-05	2.43719e-05	0	2.11665e-05	7.60631e-06	1.9751e-05	0	1.6165e-05	0	1.95895e-05	1.05532e-05	1.72801e-05	1.60684e-05	1.746e-05
intB	b4271	P39347	0	0	0	0	0	0	0	0	0	0	0	0	0	0	0	0	0	0	0	0	0	0	0	0	0	0	0	0	0	0
intD	b0537	P24218	0	0	0	0	0	0	0	0	0	0	0	0	0	0	0	0	0	0	0	0	0	0	0	0	0	0	0	0	0	0
intE	b1140	P75969	0	0	0	0	0	0	0	0	0	0	0	0	0	0	0	0	0	0	0	0	0	0	0	0	0	0	0	0	0	0
intF	b0281	P71298	1.61658e-05	0	1.50771e-05	0	0	4.66541e-06	0	0	0	0	0	6.87253e-06	0	1.19014e-05	1.01272e-05	1.00597e-05	0	1.53723e-05	0	1.32119e-05	0	0	0	9.5218e-06	0	0	0	0	0	0
intG	b1936	P76323	0	0	0	0	0	0	0	0	0	0	0	0	0	0	0	0	0	0	0	0	0	0	0	0	0	0	0	0	0	0
intQ	b1579	P76168	0	0	0	0	0	0	0	0	0	0	0	0	0	0	0	0	0	0	0	0	0	0	0	0	0	0	0	0	0	0
intR	b1345	P76056	0	0	0	0	0	0	0	0	0	0	0	0	0	0	0	0	0	0	0	0	0	0	0	0	0	0	0	0	0	0
intS	b2349	P37326	0	0	0	0	0	0	0	0	0	0	0	0	0	0	0	0	0	0	0	0	0	0	0	0	0	0	0	0	0	0
intZ	b2442	P76542	0	0	0	0	0	0	0	0	0	0	0	0	0	0	0	0	0	0	0	0	0	0	0	0	0	0	0	0	0	0
iraD	b4326	P39375	0	0	0	0	0	0	0	0	0	0	0	0	0	0	0	0	0	0	0	0	0	0	0	0	0	0	0	0	0	0
iraM	b1160	P75987	0	0	0	0	0	0	0	0	0	0	0	0	0	0	0	0	0	0	0	0	0	0	0	0	0	0	0	0	0	0
iraP	b0382	P0AAN9	5.99579e-05	3.0847e-05	2.28168e-05	2.57625e-05	6.21118e-06	1.29526e-05	1.26875e-05	4.00378e-05	3.22033e-05	1.05522e-05	1.81509e-05	8.88901e-06	2.12948e-05	1.96229e-05	6.20236e-05	9.15663e-06	1.47526e-05	8.65184e-06	1.40026e-05	4.44224e-06	1.79415e-05	1.32888e-05	2.46327e-05	8.6543e-06	1.00885e-05	5.85773e-06	1.10728e-05	8.00661e-06	5.65547e-06	3.40972e-06
iroK	b4706	U3PVA8	0	0	0	0	0	0	0	0	0	0	0	0	0	0	0	0	0	0	0	0	0	0	0	0	0	0	0	0	0	0
iscA	b2528	P0AAC8	0.000308579	0.000224011	0.000198369	0.000204375	0.000319331	0.00011825	0.000224169	0.000183556	0.000223185	0.000262141	0.000148508	2.67173e-05	0.000208713	0.000250899	0.000178218	7.43624e-05	0.000167027	0.000122811	6.88241e-05	0.000228724	0.000113451	0.000116349	6.1922e-05	0.000235183	0.000165798	0.000267295	0.000195505	0.000224063	0.000204724	0.000338312
iscR	b2531	P0AGK8	0.000465974	0.000433762	0.000541006	0.000564841	0.000213439	0.000184809	0.000345161	0.000490753	0.000366668	0.000333455	0.000210681	2.27935e-05	0.000580057	0.000444994	0.000276215	7.7449e-05	0.000273422	0.000200745	0.000273666	0.000298981	7.46253e-05	4.97841e-05	4.03366e-05	0.000441822	0.000285122	0.000372087	0.000487736	0.000391981	0.000343318	0.000719867
iscS	b2530	P0A6B7	0.00175942	0.002174	0.00195236	0.00208519	0.00202501	0.00078886	0.00128914	0.00223817	0.00114353	0.00156305	0.000589495	0.000240887	0.00159512	0.00148652	0.00134352	0.000615844	0.000934302	0.00104587	0.000547689	0.00123734	0.000544334	0.000521669	0.000608774	0.00152873	0.000959532	0.00156122	0.00154967	0.00116246	0.00127599	0.00238381
iscU	b2529	P0ACD4	0.000957956	0.00113003	0.0010769	0.00122831	0.00113922	0.000495365	0.000825462	0.00132619	0.000588385	0.000906028	0.000379834	0.000134181	0.000998697	0.000940342	0.00079763	0.000336129	0.00058979	0.000532913	0.000287268	0.000729607	0.000308118	0.000302204	0.000238465	0.00093705	0.00057885	0.000882822	0.000873126	0.000661976	0.000746413	0.00124648
iscX	b2524	P0C0L9	0	2.99588e-05	0	2.2352e-05	0	0	2.42044e-05	0	0	2.85168e-05	0	0	1.82598e-05	0	0	0	2.05392e-05	0	2.6171e-05	0	2.60754e-05	2.82096e-05	1.74063e-05	0	2.50721e-05	3.39294e-05	0	0	2.78851e-05	4.66129e-05
ispA	b0421	P22939	4.61167e-05	6.22531e-05	8.40434e-05	7.44713e-05	4.68134e-05	5.05074e-05	5.71518e-05	4.88072e-05	5.45141e-05	5.38506e-05	5.54426e-05	3.50873e-05	6.06388e-05	5.41442e-05	5.71918e-05	5.31354e-05	5.66308e-05	6.52435e-05	5.33843e-05	8.65341e-05	6.8584e-05	6.5833e-05	4.16679e-05	5.79655e-05	5.43757e-05	5.71748e-05	5.54145e-05	5.77967e-05	5.21469e-05	5.49658e-05
ispB	b3187	P0AD57	0.000107248	0.000104662	0.000102889	9.96004e-05	9.81492e-05	7.88163e-05	0.000101716	0.000107096	0.000126547	7.22768e-05	0.000102098	8.11027e-05	8.26596e-05	0.000102251	0.000124449	8.459e-05	9.72142e-05	8.69751e-05	8.15099e-05	0.000117578	0.000110819	8.90468e-05	7.55059e-05	9.6274e-05	9.39716e-05	0.000108414	8.60606e-05	8.56831e-05	9.07303e-05	9.84181e-05
ispD	b2747	Q46893	3.00075e-05	2.3629e-05	1.85126e-05	2.3127e-05	1.96261e-05	2.16312e-05	2.51223e-05	2.36978e-05	2.28691e-05	2.08291e-05	2.23401e-05	1.10683e-05	1.95326e-05	2.07043e-05	2.93593e-05	2.59531e-05	2.39617e-05	2.24717e-05	2.4592e-05	2.38654e-05	2.50536e-05	2.42518e-05	1.76397e-05	2.05022e-05	2.22813e-05	2.1995e-05	2.14922e-05	1.95393e-05	2.05099e-05	2.00806e-05
ispE	b1208	P62615	3.74895e-05	4.02812e-05	4.27849e-05	4.24197e-05	3.21009e-05	2.52311e-05	2.93988e-05	3.35593e-05	3.61688e-05	2.75687e-05	1.44192e-05	2.34132e-05	3.15975e-05	3.13502e-05	3.99532e-05	2.92897e-05	3.27911e-05	3.37201e-05	3.3601e-05	2.33697e-05	3.05783e-05	2.84679e-05	2.91075e-05	2.6856e-05	2.60004e-05	2.66871e-05	2.32519e-05	2.33494e-05	2.70135e-05	2.59695e-05
ispF	b2746	P62617	6.4896e-05	6.56911e-05	5.23557e-05	5.52403e-05	3.89943e-05	5.83488e-05	5.71748e-05	5.99583e-05	6.21578e-05	3.8142e-05	3.19158e-05	2.9023e-05	4.85092e-05	4.46304e-05	5.76689e-05	4.81545e-05	5.39998e-05	5.63914e-05	4.65668e-05	5.15384e-05	6.02972e-05	5.30669e-05	3.75283e-05	5.34732e-05	5.53756e-05	5.26918e-05	5.15771e-05	5.19558e-05	5.12208e-05	4.36258e-05
ispG	b2515	P62620	0.000227443	0.000235877	0.000211629	0.000210054	0.000197946	0.000178825	0.000211018	0.000198168	0.000216359	0.000111697	0.00016356	0.000155431	0.000165881	0.000192123	0.00023342	0.000181064	0.000219349	0.000218714	0.000206057	0.000244283	0.00022298	0.000233224	6.40365e-05	0.00018457	0.000182535	0.000198365	0.000162285	0.000192126	0.000184594	0.000199086
ispH	b0029	P62623	0.000157988	0.000203271	0.000181057	0.000176254	0.000144329	0.000151645	0.000204222	0.000152806	0.000158316	0.000113083	0.000158585	9.71229e-05	0.000138672	0.000168852	0.000141742	0.000138321	0.00016368	0.000175721	0.000122493	0.000212421	0.000148832	0.000152718	4.28766e-05	0.000182372	0.000161982	0.000154607	0.000154239	0.000182637	0.00018328	0.000167489
ispU	b0174	P60472	5.62753e-05	5.62896e-05	0	5.91225e-05	5.98827e-05	0	7.95692e-05	4.81784e-05	5.26462e-05	0	5.52961e-05	5.32529e-05	5.51209e-05	6.75703e-05	5.45171e-05	0	6.38688e-05	0	0	6.39015e-05	4.93665e-05	4.66534e-05	0	3.4916e-05	0	5.28303e-05	0	5.83525e-05	5.61476e-05	5.16544e-05
ivbL	b3672	P03061	0	0	0	0	0	0	0	0	0	0	0	0	0	0	0	0	0	0	0	0	0	0	0	0	0	0	0	0	0	0
ivy	b0220	P0AD59	0.00017538	0.000447069	0.000155015	0.000190008	0.000115738	0.000164198	0.000108018	0.000195594	0.000113251	0.000139507	7.96692e-05	0.000135735	0.000181971	0.000108895	0.000452178	0.000223282	0.000143233	0.000141963	0.000140469	4.48116e-05	0.000110646	9.18653e-05	0.000522411	7.65247e-05	7.59117e-05	6.13857e-05	0.000119033	6.11018e-05	8.86155e-05	5.64755e-05
katE	b1732	P21179	0.000138089	0.00132267	0.00138459	0.0016992	0.000115528	0.000493049	0.000214356	0.000575344	0.000420114	0.00120751	0.000174526	0.00473933	0.00138417	0.000329246	0.00222797	0.00117167	0.00031996	0.000137808	0.00112491	0.00012502	0.000740314	0.000602128	0.00115829	0.000150255	0.000271363	9.74033e-05	0.000391676	0.000127233	0.000209575	5.46299e-05
katG	b3942	P13029	0.00101684	0.000682522	0.0010176	0.00112474	0.00145451	0.00118632	0.000592727	0.00161501	0.00106063	0.00292531	0.00340197	0.00118774	0.00167751	0.00210473	0.00164619	0.00418225	0.000611233	0.0011348	0.00417866	0.000756014	0.00456366	0.00433613	0.00144334	0.00071194	0.00102609	0.000601948	0.00164421	0.000556867	0.000575507	0.000629134
kbaY	b3137	P0AB74	0	0	0	0	0	0	0	0	0	0	0	0	0	0	0	0	0	0	0	0	0	0	0	0	0	0	0	0	0	0
kbaZ	b3132	P0C8K0	0	0	0	0	0	0	0	0	0	0	0	0	0	0	0	0	0	0	0	0	0	0	0	0	0	0	0	0	0	0
kbl	b3617	P0AB77	7.55139e-05	7.0185e-05	4.9695e-05	5.07839e-05	4.53739e-05	4.85213e-05	5.96543e-05	5.30268e-05	4.90249e-05	6.99264e-05	0.00106032	0.000544676	5.20697e-05	4.60957e-05	0.000103901	6.87961e-05	4.11883e-05	5.47686e-05	0.00107871	0.0006214	0.00103472	0.000993857	7.41914e-05	4.04486e-05	4.9982e-05	5.05096e-05	5.14205e-05	4.48887e-05	4.36315e-05	4.8607e-05
kch	b1250	P31069	2.85026e-05	3.03659e-05	2.40797e-05	2.51184e-05	3.8724e-05	0	2.37174e-05	2.69199e-05	2.4189e-05	1.66288e-05	2.69367e-05	2.45371e-05	2.1896e-05	2.38013e-05	6.23345e-05	1.92957e-05	2.82498e-05	2.77217e-05	1.89068e-05	1.86915e-05	2.62048e-05	2.48131e-05	0	2.22458e-05	2.25856e-05	2.50325e-05	1.93408e-05	2.63248e-05	2.05606e-05	2.02924e-05
kdgK	b3526	P37647	4.34209e-05	5.48896e-05	5.81306e-05	5.76294e-05	5.38496e-05	8.57672e-05	4.13988e-05	4.88225e-05	3.19552e-05	4.7428e-05	4.07246e-05	3.03726e-05	5.6859e-05	3.63856e-05	4.0916e-05	5.34429e-05	3.47552e-05	4.6593e-05	7.58223e-05	8.65407e-05	9.74202e-05	9.88776e-05	4.72537e-05	4.50995e-05	3.62497e-05	3.67293e-05	6.55369e-05	3.82266e-05	4.58348e-05	5.19279e-05
kdgR	b1827	P76268	0.00020045	0.000131479	0.000186534	0.000170189	0.000181026	0.000180228	0.00018984	0.000189301	0.000165864	0.000139045	0.000157117	9.2242e-05	0.000208172	0.000177775	0.000181794	0.000150441	0.000158498	0.000183863	0.000167718	0.00017784	0.000167592	0.000171919	0.000189036	0.000176758	0.000191224	0.000171214	0.000214584	0.000170436	0.000164864	0.000166158
kdgT	b3909	P0A712	0	0	0	0	0	0	0	0	0	0	0	0	0	0	0	0	0	0	0	0	0	0	0	0	0	0	0	0	0	0
kdpA	b0698	P03959	0	0	0	0	0	0	0	0	0	0	0	0	0	0	0	0	0	0	0	0	0	0	0	0	0	0	0	0	0	0
kdpB	b0697	P03960	0.00133164	0.00169382	0.00140343	0.00104985	0.000991719	0	0.00173257	0	0.000889984	0	0.000537914	0	0.00101016	0.00164862	0.00052955	0.000675284	0	0	0	3.28174e-05	0	0	0	0.0017333	0	0.0014475	0.000980479	0	0	0.000807689
kdpC	b0696	P03961	5.49765e-05	7.8503e-05	6.89341e-05	4.24802e-05	4.50897e-05	0	0	0	0	0	0	0	4.28293e-05	8.32684e-05	0	0	0	0	0	0	0	0	0	9.74327e-05	0	8.09377e-05	4.7719e-05	0	0	3.93557e-05
kdpD	b0695	P21865	8.74531e-05	9.61059e-05	9.94594e-05	8.16987e-05	4.67747e-05	0	1.78666e-05	3.65158e-05	4.73432e-05	2.58302e-05	0	1.75858e-05	7.40718e-05	9.16292e-05	4.38809e-05	0	2.21243e-05	0	4.2335e-05	0	3.1559e-05	0.000100211	4.14767e-05	9.01465e-05	1.69497e-05	7.17756e-05	7.07621e-05	1.7233e-05	0	5.20805e-05
kdpE	b0694	P21866	3.90539e-05	6.99022e-05	5.82652e-05	4.95328e-05	2.99227e-05	2.90328e-05	2.24405e-05	2.76352e-05	5.30712e-05	2.63095e-05	6.94943e-06	1.07898e-05	4.54457e-05	4.8544e-05	2.98661e-05	2.11715e-05	0	2.38823e-05	2.62428e-05	2.7009e-05	2.529e-05	1.91279e-05	2.47379e-05	4.28536e-05	1.4268e-05	3.4319e-05	3.26257e-05	2.05347e-05	2.30948e-05	2.93679e-05
kdpF	b4513	P36937	0	0	0	0	0	0	0	0	0	0	0	0	0	0	0	0	0	0	0	0	0	0	0	0	0	0	0	0	0	0
kdsA	b1215	P0A715	0.000585298	0.000480473	0.000403991	0.000466954	0.000514773	0.000412378	0.000520096	0.000569192	0.000620221	0.000618758	0.000477868	0.000450227	0.000383895	0.000453583	0.000827294	0.00041922	0.000418999	0.000570691	0.00046277	0.000422975	0.00048453	0.000498254	0.000523094	0.000443221	0.000419968	0.000445336	0.000360685	0.000394596	0.000437355	0.000445447
kdsB	b0918	P04951	0.000149152	0.000111522	9.95361e-05	0.000101524	0.000144013	0.000103395	0.000148975	0.000154764	0.000138654	8.63179e-05	0.000163657	7.92858e-05	0.000102949	0.0001367	0.000151218	7.3395e-05	0.000150817	0.000158106	8.55681e-05	0.000131441	8.92111e-05	9.25727e-05	0.000115956	0.000131658	0.00012551	0.000147514	0.000103779	0.000146086	0.00012896	0.000141585
kdsC	b3198	P0ABZ4	6.33391e-05	6.28087e-05	5.13508e-05	5.2149e-05	5.75212e-05	4.68443e-05	6.52996e-05	6.46635e-05	5.5372e-05	4.12041e-05	3.77063e-05	2.54827e-05	5.01744e-05	5.46723e-05	6.92829e-05	4.38144e-05	4.90293e-05	5.48937e-05	4.80869e-05	7.47338e-05	5.57727e-05	5.5024e-05	4.34432e-05	6.16754e-05	5.12095e-05	5.94707e-05	6.68551e-05	5.69299e-05	5.43688e-05	7.4629e-05
kdsD	b3197	P45395	9.54193e-05	7.73228e-05	7.38954e-05	8.03157e-05	6.28097e-05	6.25126e-05	7.20537e-05	8.67133e-05	9.56059e-05	4.0436e-05	5.53843e-05	3.89914e-05	6.84385e-05	6.68839e-05	0.000128029	5.25919e-05	7.3074e-05	6.74659e-05	6.44138e-05	5.6984e-05	5.84775e-05	5.11391e-05	5.91988e-05	6.75993e-05	6.96854e-05	6.80691e-05	7.40927e-05	6.62788e-05	7.9384e-05	6.90005e-05
kduD	b2842	P37769	0	0	0	0	0	0	0	0	0	0	0	0	0	0	0	0	0	0	0	0	0	0	0	0	0	0	0	0	0	0
kduI	b2843	Q46938	0	0	0	0	0	0	0	0	0	0	0	0	0	0	0	0	0	0	0	0	0	0	0	0	0	0	0	0	0	0
kefB	b3350	P45522	0	0	0	0	0	0	0	0	0	0	0	0	0	0	0	0	0	0	0	0	0	0	0	0	0	0	0	0	0	0
kefC	b0047	P03819	0	0	1.09858e-05	0	0	0	7.83467e-06	1.55593e-05	0	1.40014e-05	0	0	0	0	2.07524e-05	1.37867e-05	0	7.79107e-06	0	8.51869e-06	7.47815e-06	1.13559e-05	0	0	0	0	1.56671e-05	0	0	0
kefF	b0046	P0A754	0	0	0	0	0	0	0	0	0	0	0	0	0	0	0	0	0	0	0	0	0	0	0	0	0	0	0	0	0	0
kefG	b3351	P0A756	9.02151e-06	9.66148e-06	7.00954e-06	6.32849e-06	0	4.92093e-06	9.61133e-06	1.64166e-05	9.57488e-06	0	9.94589e-06	7.75561e-06	3.93655e-06	7.8498e-06	1.00337e-05	0	8.25163e-06	8.37735e-06	6.63726e-06	5.25817e-06	5.68867e-06	5.741e-06	1.27226e-05	6.04926e-06	5.93951e-06	0	4.65669e-06	3.68219e-06	6.43216e-06	5.0819e-06
kgtP	b2587	P0AEX3	0.000247565	0.00013922	0.000249469	0.00027463	0	0.000541553	0.000121504	0.000355045	0.000116991	7.3232e-05	0	0.000856346	0.000130974	0.000235199	0.000118164	7.18391e-05	0.000236748	0	0	0	0	0	0.000934581	5.70778e-05	0.000227921	0	0.00015095	0.000105569	3.87158e-05	0
kilR	b1352	P38393	0	0	0	0	0	0	0	0	0	0	0	0	0	0	0	0	0	0	0	0	0	0	0	0	0	0	0	0	0	0
kptA	b4331	P39380	0	0	0	0	0	0	0	0	0	0	0	0	0	0	0	0	0	0	0	0	0	0	0	0	0	0	0	0	0	0
kup	b3747	P63183	2.18313e-05	2.78011e-05	2.59277e-05	2.55971e-05	2.23494e-05	2.37872e-05	1.86346e-05	1.97958e-05	0	2.93864e-05	3.30462e-05	0	0	2.55394e-05	2.71557e-05	3.30661e-05	2.80557e-05	2.21651e-05	2.48036e-05	2.9399e-05	3.38214e-05	3.11262e-05	2.35504e-05	2.63678e-05	2.83741e-05	0	2.38304e-05	2.61073e-05	3.49038e-05	2.13457e-05
lacA	b0342	P07464	0	0	0	0	0	0	0	0	0	0	0	0	0	0	0	0	0	0	0	0	0	0	0	0	0	0	0	0	0	0
lacI	b0345	P03023	3.19868e-05	3.30037e-05	3.92311e-05	3.671e-05	3.29838e-05	3.5357e-05	3.18304e-05	0.000486251	3.96007e-05	3.79767e-05	5.25398e-05	2.14673e-05	3.66858e-05	3.03838e-05	4.76846e-05	3.63779e-05	3.13253e-05	3.35591e-05	4.54647e-05	3.20773e-05	4.07363e-05	3.71674e-05	0	2.7638e-05	3.82854e-05	2.64437e-05	3.88353e-05	2.69121e-05	2.70203e-05	3.05879e-05
lacY	b0343	P02920	0	0	0	0	0	0	0	0	0	0	0	0	0	0	0	0	0	0	0	0	0	0	0	0	0	0	0	0	0	0
lacZ	b0344	P00722	0	0	0	0	0	0	0	0.00021685	0	0	0.00114379	0	0	0	0	1.85355e-05	0	0	0	8.53553e-05	5.22158e-05	0	0	0	0.0132756	0	0	0	0	0
lafU	b0230	Q47154	0	0	0	0	0	0	0	0	0	0	0	0	0	0	0	0	0	0	0	0	0	0	0	0	0	0	0	0	0	0
lamB	b4036	P02943	0	0.000223036	5.71625e-05	0.000385565	0	6.50224e-05	0	0	0	0.00175024	0.000355386	0.000264602	0.00123967	0	0	0.00141846	4.95837e-05	3.73304e-05	0.000388559	0.000191382	0.000799335	0.000835644	0.000862807	0	0.000136957	0	9.30225e-05	3.71044e-05	0.000149415	0
lapA	b1279	P0ACV4	2.79565e-05	8.79519e-05	8.81473e-05	8.35693e-05	3.36781e-05	5.00206e-05	7.86125e-05	6.04208e-05	4.80622e-05	4.66055e-05	0	4.05612e-05	6.11584e-05	4.73135e-05	3.41405e-05	5.45664e-05	5.28095e-05	5.85932e-05	5.68066e-05	3.58322e-05	4.87076e-05	4.05519e-05	3.58689e-05	2.69452e-05	5.5232e-05	4.83964e-05	5.53524e-05	4.26538e-05	5.40418e-05	3.81671e-05
lapB	b1280	P0AB58	3.34794e-05	5.17533e-05	4.46019e-05	5.19699e-05	5.67251e-05	4.21473e-05	3.45396e-05	3.08158e-05	3.42067e-05	5.23623e-05	3.73843e-05	4.51229e-05	4.06057e-05	2.97154e-05	4.12225e-05	4.78394e-05	3.21268e-05	3.22532e-05	5.08047e-05	2.09388e-05	3.67347e-05	3.20064e-05	3.90565e-05	0	3.01466e-05	9.758e-06	2.95659e-05	6.5216e-06	2.68112e-05	3.02726e-05
ldcA	b1192	P76008	0.000111535	0.000139453	0.000142006	0.000133671	0.000135765	8.99602e-05	0.00012529	0.000169053	0.000115242	9.46902e-05	7.59121e-05	6.28222e-05	7.21471e-05	0.000105438	0.000138993	9.15095e-05	0.000117138	0.000125283	8.7306e-05	5.93925e-05	8.10018e-05	7.74774e-05	8.00344e-05	8.07528e-05	8.47938e-05	8.97429e-05	7.76076e-05	9.50129e-05	0.000100763	8.16561e-05
ldcC	b0186	P52095	0	9.02428e-05	7.552e-05	8.24925e-05	0	7.0617e-05	0	0	3.67851e-05	9.99548e-05	9.75925e-05	0.000256503	0	0	0.000106731	8.97767e-05	0	0	0.000225171	0	0.000126096	0.000111873	0.000137799	0	8.90531e-06	0	0	0	0	0
ldhA	b1380	P52643	0.000501942	0.000358513	0.000300694	0.000345192	0.000425047	0.0002683	0.000434536	0.000502441	0.000371961	0.000447377	0.000437499	0.00082218	0.000306607	0.000279514	0.00071388	0.000458289	0.000321877	0.000414563	0.00057642	0.000277135	0.000411676	0.000395316	0.000884102	0.000253947	0.00028175	0.000303802	0.000282837	0.000399998	0.00024752	0.000271718
ldrA	b4419	Q6BF86	0	0	0	0	0	0	0	0	0	0	0	0	0	0	0	0	0	0	0	0	0	0	0	0	0	0	0	0	0	0
ldrB	b4421	Q6BF87	0	0	0	0	0	0	0	0	0	0	0	0	0	0	0	0	0	0	0	0	0	0	0	0	0	0	0	0	0	0
ldrC	b4423	Q6BF86	0	0	0	0	0	0	0	0	0	0	0	0	0	0	0	0	0	0	0	0	0	0	0	0	0	0	0	0	0	0
ldrD	b4453	Q6BF25	0	0	0	0	0	0	0	0	0	0	0	0	0	0	0	0	0	0	0	0	0	0	0	0	0	0	0	0	0	0
ldtA	b1990	P39176	3.91518e-05	3.28568e-05	3.38874e-05	4.14393e-05	2.66037e-05	3.03188e-05	3.04415e-05	3.3704e-05	2.86953e-05	3.82008e-05	3.14842e-05	6.22244e-05	3.76755e-05	2.80737e-05	5.00028e-05	3.17497e-05	2.19419e-05	2.50385e-05	5.7877e-05	0	3.65529e-05	3.84883e-05	0.000101915	2.92119e-05	2.56213e-05	0	2.86304e-05	3.07073e-05	2.48829e-05	0
ldtB	b0819	P0AAX8	0.000335824	0.000266662	0.000204181	0.000212027	0.000339702	0.000190455	0.000311881	0.000342463	0.000513943	0.000196928	0.000239616	0.000175798	0.000185156	0.000306523	0.000555251	0.00018228	0.00034539	0.000307369	0.000170091	0.000255089	0.000198767	0.000201484	0.000395482	0.000297303	0.000292602	0.000356879	0.000228604	0.000288914	0.00026523	0.000397516
ldtC	b1113	P75954	2.36147e-05	5.26148e-05	4.67675e-05	3.7512e-05	0	4.71528e-05	4.13024e-05	1.55792e-05	0	0	0	0	3.61272e-05	4.28079e-05	0	0	1.367e-05	7.30139e-05	0	4.78718e-05	3.68242e-05	2.06962e-05	0	4.70935e-05	2.34138e-05	1.53526e-05	1.16454e-05	0	2.47081e-05	0
ldtD	b0925	P22525	4.59127e-05	6.32524e-05	4.69004e-05	5.0864e-05	4.54837e-05	5.61463e-05	3.84305e-05	3.98139e-05	5.63353e-05	5.51237e-05	6.12171e-05	9.15022e-05	4.69006e-05	4.61205e-05	5.16554e-05	4.56867e-05	1.97375e-05	6.05107e-05	5.71958e-05	4.57428e-05	6.54513e-05	6.66081e-05	8.73425e-05	1.71692e-05	3.17437e-05	0	3.96191e-05	4.02767e-05	0	2.18847e-05
ldtE	b1678	P76193	0.000113691	0.000187906	0.000194031	0.000230831	6.24256e-05	9.79095e-05	9.33909e-05	0.000151079	6.12282e-05	0.000178645	9.18922e-05	0.00029845	8.86773e-05	8.40802e-05	0.000217798	0.000105321	7.36091e-05	7.82961e-05	0.000338033	4.63496e-05	0.000183427	0.00014352	0.000866646	3.33956e-05	4.17212e-05	3.42212e-05	4.01454e-05	5.8808e-05	4.91758e-05	1.64837e-05
lepA	b2569	P60785	0.000453373	0.000511144	0.00044302	0.000427711	0.000325654	0.000363234	0.0004667	0.000338318	0.000424629	0.000390948	0.000525277	0.000388989	0.00038806	0.000424586	0.000403061	0.000357109	0.00033454	0.000419911	0.000398853	0.000657528	0.00042713	0.000450242	0.000368229	0.000470412	0.000455888	0.000475792	0.000409771	0.000431511	0.00043701	0.00047011
lepB	b2568	P00803	0.000115833	0.000153269	0.000145715	0.000150768	0.000115495	0.000112958	0.000136701	0.000117485	0.000135053	0.000173843	0.000227216	0.000105056	0.000137834	0.000133507	0.00014278	0.000146706	0.000119956	0.000124647	0.000131023	0.000150817	0.000144284	0.000134317	9.09635e-05	0.000119065	0.000126925	0.00011806	0.000129346	0.000112732	0.000112589	0.000118276
leuA	b0074	P09151	0.00207001	0.00457727	0.00396757	0.00429801	0.00108389	0.0017755	0.00224097	0.0014387	0.00124503	0.000884539	0.000119816	0	0.00158605	0.00272719	0.000583859	0.000899162	0.00196381	0.00236891	0	3.28908e-05	0.000337776	0.00119395	0.000714864	0.00173355	0.00167804	0.00145179	0.00138291	0.00127383	0.00162987	0.00121538
leuB	b0073	P30125	0.00148431	0.00250141	0.00259723	0.00287568	0.000717579	0.00138302	0.00169599	0.000948346	0.000802836	0.000721372	0.00010498	4.29369e-05	0.00116042	0.00202009	0.000373011	0.000753984	0.00133609	0.00130095	5.50346e-05	0	4.89323e-05	6.29097e-05	0.000356697	0.00132835	0.00123426	0.000936548	0.00107908	0.000924995	0.00120953	0.000847632
leuC	b0072	P0A6A6	0.0014651	0.00448256	0.00393783	0.0047911	0.00087501	0.00241422	0.00226894	0.000877633	0.00132609	0.000772467	0.000142582	5.20354e-05	0.00183657	0.00290907	0.000694147	0.00144173	0.00212655	0.00123156	5.3652e-05	3.57676e-05	7.62578e-05	6.34252e-05	3.18773e-05	0.00208122	0.00174588	0.00154007	0.00162448	0.00144828	0.00197123	0.00114685
leuD	b0071	P30126	0.000731811	0.00219966	0.00211446	0.00250585	0.000547776	0.0012127	0.00109407	0.000618756	0.000711942	0.000644027	0.000119013	4.91919e-05	0.000925237	0.00140694	0.000397777	0.000996598	0.000971513	0.00064378	0	0	0	0	0	0.00104944	0.000968681	0.000802364	0.000899441	0.000696238	0.00094352	0.000690442
leuE	b1798	P76249	0	0	0	0	0	0	0	0	0	0	0	0	0	0	0	0	0	0	0	0	0	0	0	0	0	0	0	0	0	0
leuL	b0075	P0AD79	0	0	0	0	0	0	0	0	0	0	0	0	0	0	0	0	0	0	0	0	0	0	0	0	0	0	0	0	0	0
leuO	b0076	P10151	0	0	0	0	0	0	0	0	0	0	0	0	0	0	0	0	0	0	0	0	0	0	0	0	0	0	0	0	0	0
leuS	b0642	P07813	0.00114195	0.000850022	0.000903854	0.000841149	0.00115664	0.000857023	0.0010801	0.000936847	0.00122948	0.000871177	0.000997844	0.000796653	0.000889085	0.00108495	0.000988396	0.000865735	0.00121715	0.00129681	0.000846051	0.00141042	0.000946467	0.000999157	0.00110978	0.00109799	0.000977663	0.00125517	0.000942821	0.0010569	0.00100701	0.00121229
lexA	b4043	P0A7C2	0.000136015	0.00012211	0.000150508	0.000135792	0.000186795	0.000148185	0.000173611	0.000167004	0.000141914	0.000281748	0.000255493	0.000171979	0.000153476	0.000137755	0.000145542	0.000157852	0.000145116	0.000162159	0.000192717	0.00019326	0.000213685	0.000225573	0.000138488	0.000140726	0.000148451	0.00014088	0.000168784	0.000156647	0.000149035	0.00014938
lfhA	b0229	Q47153	0	0	0	0	0	0	0	0	0	0	0	0	0	0	0	0	0	0	0	0	0	0	0	0	0	0	0	0	0	0
lgoD	b4358	P39400	0	0	0	0	0	0	0	0	0	0	0	0	0	0	0	0	0	0	0	0	0	0	0	0	0	0	0	0	0	0
lgoR	b4357	P39399	0	0	0	0	0	0	0	0	0	0	0	0	0	0	0	0	0	0	0	0	0	0	0	0	0	0	0	0	0	0
lgoT	b4356	P39398	0	0	0	0	0	0	0	0	0	0	0	0	0	0	0	0	0	0	0	0	0	0	0	0	0	0	0	0	0	0
lgt	b2828	P60955	0	0	0	0	0	0	0	0	0	0	0	0	0	0	0	0	0	0	0	0	0	0	0	0	0	0	0	0	0	0
lhgO	b2660	P37339	0	0	2.47867e-05	2.09182e-05	0	2.03742e-05	0	0	0	2.50471e-05	2.05089e-05	5.13858e-05	2.7561e-05	0	2.58574e-05	1.26507e-05	0	0	5.98401e-05	0	3.16825e-05	2.2829e-05	1.91326e-05	0	1.78881e-05	0	1.70077e-05	0	0	0
lhr	b1653	P30015	0	0	0	0	0	0	0	0	0	0	0	0	0	0	0	0	0	0	0	0	0	0	0	0	0	0	0	0	0	0
ligA	b2411	P15042	0.000149798	0.000163183	0.000139193	0.000135849	0.000116005	9.97985e-05	0.00014189	8.56063e-05	0.000128617	0.000129869	0.000162652	0.000123125	0.000119574	0.000133866	0.000122455	0.000111463	0.000124371	0.00011139	0.00016809	0.000211073	0.000163426	0.000161384	0.000148323	0.000124307	0.00012903	0.000136723	0.000106594	0.000130609	0.000108359	0.000117546
ligB	b3647	P25772	0	0	0	0	0	0	0	0	0	0	0	0	0	0	0	0	0	0	0	0	0	0	0	0	0	0	0	0	0	0
lipA	b0628	P60716	0.000234998	0.000236573	0.000274216	0.000251574	0.000146443	0.00031973	0.000318044	0.000168976	0.000223372	0.000282868	0.000381157	0.000222449	0.00027852	0.000220693	0.00044246	0.000245841	0.000226317	0.000193244	0.000395268	0.000645844	0.00055711	0.000548388	3.87948e-05	0.000214218	0.000247913	0.000325717	0.000309901	0.00042211	0.000274199	0.000272271
lipB	b0630	P60720	2.95448e-05	3.1792e-05	2.86444e-05	2.48667e-05	2.77701e-05	2.12595e-05	3.38538e-05	3.64092e-05	3.68918e-05	2.65716e-05	2.40051e-05	1.81497e-05	1.81258e-05	3.12052e-05	3.81288e-05	2.47875e-05	3.43299e-05	3.90546e-05	2.73953e-05	3.45664e-05	2.85381e-05	3.17277e-05	1.57562e-05	3.00274e-05	2.62097e-05	3.75498e-05	2.25015e-05	3.11007e-05	2.75741e-05	3.28016e-05
lit	b1139	P11072	0	0	0	0	0	0	0	0	0	0	0	0	0	0	0	0	0	0	0	0	0	0	0	0	0	0	0	0	0	0
livF	b3454	P22731	0.000213285	6.04177e-05	0.000145082	0.000122591	0.000187617	0.000179552	0.000175053	0.000156448	0.000229564	0.000199799	1.6899e-05	0	0.000250848	0.000191321	0.000174395	0.000237999	0.000153546	0.000176227	0	0	0	0	0.000170693	0.00022529	0.000225328	0.000211631	0.000248943	0.000173685	0.000208506	0.000228794
livG	b3455	P0A9S7	9.51835e-05	2.95977e-05	7.58313e-05	6.78786e-05	9.41786e-05	7.87132e-05	8.61657e-05	7.62992e-05	0.000121853	9.03811e-05	0	0	0.000126821	9.49952e-05	8.02265e-05	9.22156e-05	7.29683e-05	8.15839e-05	9.49207e-07	0	0	0	9.55033e-05	0.000123632	0.000122727	0.000116165	0.000129693	9.45831e-05	0.000110772	0.000146487
livH	b3457	P0AEX7	0.00036059	0	0.000272471	0.000201462	0.000269031	0.000290024	0.000345088	0.000221923	0.000457918	0.000192846	0	0	0.000510734	0.000388215	0.000301445	0.000179972	0.000306945	0.000352611	0	0	0	0	0.000198302	0.000418305	0.000537767	0.000410311	0.000435465	0.000372927	0.000434158	0.000424326
livJ	b3460	P0AD96	0.00254837	0.00124548	0.00313211	0.00324763	0.00188362	0.00269104	0.00264488	0.00385486	0.00372262	0.00292472	6.78218e-05	3.05674e-05	0.00360119	0.00293157	0.00380454	0.00352189	0.00242712	0.00276029	6.66181e-05	2.59651e-05	5.36004e-05	5.47589e-05	0.00351446	0.00264486	0.00283898	0.00275253	0.00394388	0.00238918	0.00298118	0.00326533
livK	b3458	P04816	0.000602294	0.000120595	0.00041695	0.000312291	0.000439871	0.000420749	0.000575065	0.000210592	0.000544413	0.000386691	1.00432e-05	0	0.000502442	0.000617586	0.000294447	0.000429255	0.000381931	0.000549111	9.36576e-06	0	0	1.10545e-05	0.000287712	0.000743453	0.000611457	0.000679458	0.000623712	0.000588382	0.000592732	0.00069891
livM	b3456	P22729	0.000147509	5.25004e-05	0.000123078	0.000142478	0.000160482	0.000153152	0.000164348	0.000134044	0.000213932	0.000104411	0	0	0.000215951	0.00016355	0.000133311	0.000120628	9.84761e-05	0.000155274	0	0	0	0	0.000139387	0.00021629	0.000215593	0.000184053	0.000203847	0.000174686	0.000190229	0.000214188
lldD	b3605	P33232	9.92449e-05	0.00020387	0.000171762	0.000200588	0	0.000212615	8.57975e-05	9.5087e-05	7.78764e-05	0.000103622	0.000233872	7.09015e-05	0.000115913	6.39873e-05	0.000112648	0.00012859	7.38379e-05	5.62849e-05	0.000188717	0.000588937	0.000233299	0.000227702	0.00015172	6.99385e-05	9.9425e-05	5.13406e-05	0.000112049	8.91627e-05	9.00182e-05	6.15063e-05
lldP	b3603	P33231	0	0	0	0	0	0	0	0	0	0	0	0	0	0	0	0	0	0	0	0	0	0	0	0	0	0	0	0	0	0
lldR	b3604	P0ACL7	0	0	0	0	0	9.10563e-06	0	0	0	0	0	0	0	0	0	0	0	0	0	5.29626e-05	0	0	0	0	0	0	0	8.17531e-06	0	0
lnt	b0657	P23930	2.03569e-05	2.3547e-05	2.2904e-05	2.29297e-05	2.08284e-05	1.76229e-05	2.26636e-05	1.82335e-05	2.36073e-05	2.39205e-05	1.7755e-05	1.61426e-05	1.89862e-05	2.1557e-05	2.46701e-05	2.21752e-05	1.94848e-05	1.78437e-05	1.83936e-05	1.75278e-05	1.85398e-05	1.83061e-05	1.94794e-05	2.21762e-05	2.16633e-05	2.23801e-05	2.02107e-05	2.06337e-05	2.12794e-05	2.31507e-05
loiP	b2936	P25894	4.76674e-05	7.85279e-05	5.86523e-05	6.13069e-05	1.61028e-05	4.75428e-05	4.44679e-05	6.704e-05	5.62999e-05	4.36555e-05	6.07099e-05	6.84542e-05	7.19938e-05	3.50204e-05	8.27465e-05	5.7691e-05	4.61607e-05	4.78288e-05	9.35082e-05	5.98872e-05	7.35386e-05	6.50941e-05	0.000163781	3.97884e-05	5.00847e-05	3.87983e-05	6.0413e-05	3.99819e-05	3.67111e-05	5.10548e-05
lolA	b0891	P61316	0.000125722	0.000131484	0.000132128	0.000129584	0.000136037	0.00012028	0.000135235	0.000161651	0.000107255	0.000301948	0.000197741	0.000156335	0.000110744	0.000120769	0.000156791	0.000142854	0.00012155	0.000135253	0.000135498	0.000148326	0.000144442	0.000144778	0.000175326	0.000103603	0.000125146	9.84651e-05	0.000125643	0.000106518	0.000117018	9.80863e-05
lolB	b1209	P61320	0.000111716	0.000178316	0.000148351	0.000154196	0.000121106	0.000102228	0.000105781	0.000107644	0.000139494	0.000112945	5.86762e-05	0.000160045	0.000110522	0.000111132	0.000128151	0.000108521	0.000122869	0.000138671	0.000101465	8.09223e-05	9.52818e-05	0.000100283	0.000176116	9.80524e-05	0.000109129	9.43113e-05	0.000105894	9.90179e-05	0.000110638	0.000100584
lolC	b1116	P0ADC3	5.25381e-05	6.89705e-05	7.03499e-05	6.61546e-05	7.1071e-05	5.49344e-05	6.10644e-05	7.3328e-05	7.79827e-05	5.99385e-05	5.16054e-05	4.03336e-05	4.52465e-05	5.64558e-05	8.8159e-05	5.80798e-05	6.86886e-05	6.561e-05	4.22646e-05	5.36879e-05	4.43962e-05	4.80263e-05	5.0648e-05	5.13103e-05	5.8164e-05	6.34674e-05	5.02722e-05	5.49364e-05	5.35594e-05	6.60842e-05
lolD	b1117	P75957	6.24785e-05	9.16645e-05	8.65001e-05	8.58722e-05	8.80155e-05	7.02259e-05	8.2366e-05	9.75091e-05	8.06419e-05	6.72251e-05	4.74074e-05	4.07843e-05	5.88621e-05	6.90491e-05	0.00011275	7.54609e-05	9.01639e-05	8.14463e-05	5.02809e-05	6.4523e-05	5.67972e-05	5.83955e-05	5.04953e-05	6.71479e-05	6.90732e-05	7.25861e-05	5.54099e-05	6.90405e-05	7.04021e-05	7.39907e-05
lolE	b1118	P75958	1.6129e-05	1.63356e-05	1.75959e-05	1.73878e-05	1.9734e-05	1.49611e-05	1.73751e-05	2.09586e-05	2.14353e-05	1.56027e-05	1.31176e-05	1.14953e-05	1.39428e-05	1.71983e-05	2.74682e-05	1.82039e-05	2.01158e-05	1.99174e-05	1.48558e-05	1.58756e-05	1.39103e-05	1.5221e-05	1.26149e-05	1.44491e-05	1.64661e-05	1.55428e-05	1.47103e-05	1.45367e-05	1.61396e-05	1.74027e-05
lomR_1	b1369	P77184	0	0	0	0	0	0	0	0	0	0	0	0	0	0	0	0	0	0	0	0	0	0	0	0	0	0	0	0	0	0
lomR_2	b1371		0	0	0	0	0	0	0	0	0	0	0	0	0	0	0	0	0	0	0	0	0	0	0	0	0	0	0	0	0	0
lon	b0439	P0A9M0	0.00152517	0.00171229	0.0012195	0.00124743	0.000890267	0.000901415	0.00166769	0.00109401	0.000948379	0.00167439	0.00118555	0.00113888	0.000859798	0.00108922	0.00112775	0.00116178	0.000945916	0.00122757	0.00109426	0.00151881	0.00124147	0.00121043	0.000930032	0.000980719	0.00101498	0.00103074	0.000928735	0.000919022	0.000957158	0.000970919
lpcA	b0222	P63224	0.000252455	0.000285462	0.000301281	0.00033619	0.000287212	0.000292618	0.000268976	0.000301206	0.000292421	0.000274105	0.00041405	0.000313019	0.000325242	0.000238792	0.000285592	0.000286206	0.000214027	0.000300881	0.000390796	0.00030585	0.000353096	0.000381496	0.000338474	0.000278748	0.000305976	0.000222533	0.000340773	0.000235349	0.000260993	0.000289699
lpd	b0116	P0A9P0	0.0102841	0.0151022	0.017816	0.0172169	0.00213044	0.016689	0.0101065	0.01211	0.00787106	0.009557	0.00996393	0.00546753	0.00959849	0.00917681	0.00794205	0.00893281	0.0106047	0.00904941	0.0151626	0.0147363	0.0150009	0.0147001	0.00707723	0.0113266	0.0120991	0.0102747	0.0124053	0.0160479	0.0124645	0.0107521
lplA	b4386	P32099	6.00126e-05	7.10038e-05	7.45797e-05	7.23637e-05	4.45634e-05	7.01678e-05	6.04594e-05	5.3925e-05	6.3368e-05	5.72049e-05	0.000116739	4.44133e-05	5.80907e-05	5.83383e-05	5.34131e-05	5.16753e-05	5.41617e-05	6.94044e-05	7.91639e-05	5.95011e-05	8.17375e-05	8.51001e-05	4.65662e-05	5.35135e-05	6.24348e-05	4.60115e-05	6.11449e-05	5.60031e-05	6.12877e-05	4.73323e-05
lplT	b2835	P39196	0	0	0	0	0	0	0	0	0	0	0	0	0	0	0	0	0	0	0	0	0	0	0	0	0	0	0	0	0	0
lpoA	b3147	P45464	0.000123235	0.000152973	0.00016498	0.000158859	0.000140454	0.000125757	0.000140433	0.000152121	0.000138474	0.000132462	0.000122417	0.000112903	0.000147424	0.000136317	0.000126238	0.000154087	0.000125371	0.000172154	0.000150438	0.000147239	0.000152167	0.000148412	0.000116883	0.000146158	0.000162774	0.000121059	0.000162585	0.000133683	0.000142526	0.000151424
lpoB	b1105	P0AB38	0.000122936	0.000112854	0.000131879	0.000122169	0.00010286	8.56981e-05	0.000100234	0.000134406	0.000111891	0.000102389	6.86714e-05	9.44383e-05	0.000115371	0.000102798	0.000164167	0.000117098	8.56777e-05	0.000102592	0.000162182	6.67522e-05	0.000133067	0.0001269	0.000112823	6.82024e-05	8.28851e-05	7.16957e-05	9.61386e-05	6.19179e-05	5.84406e-05	6.79868e-05
lpp	b1677	P69776	0.021455	0.0370742	0.0295879	0.0332909	0.0320321	0.0256325	0.0315053	0.0393269	0.0287956	0.0287038	0.0202172	0.0192473	0.0369882	0.0356414	0.0343628	0.0253436	0.0244455	0.0162507	0.013022	0.0167376	0.0139383	0.0162002	0.0452377	0.0328214	0.0294732	0.0330235	0.0290316	0.0357585	0.0349433	0.03036
lptA	b3200	P0ADV1	9.28512e-05	7.54676e-05	8.7756e-05	8.60729e-05	9.24963e-05	7.91127e-05	9.42331e-05	0.000109787	0.000104926	9.06585e-05	8.67275e-05	9.87769e-05	0.000105689	8.21361e-05	0.000105722	6.43102e-05	7.92643e-05	8.59749e-05	9.38006e-05	9.45046e-05	8.76484e-05	9.7774e-05	0.000147701	8.436e-05	7.92397e-05	7.37478e-05	0.000112882	8.15616e-05	8.36769e-05	9.6899e-05
lptB	b3201	P0A9V1	0.000113479	0.000117952	0.000118397	0.000117772	0.000116043	0.000105277	0.000112677	0.000122864	0.000128405	0.000126737	0.000117553	0.00010231	0.000131553	0.000103	0.000129621	0.000118547	0.000100112	0.000108377	0.000136259	0.000133569	0.000138744	0.000133342	0.000132078	0.00011753	0.000107351	0.000104433	0.000155403	0.000110823	0.000117002	0.000134462
lptC	b3199	P0ADV9	2.1098e-05	2.37669e-05	1.77974e-05	1.68709e-05	1.95912e-05	1.52517e-05	1.93987e-05	2.10379e-05	1.88916e-05	1.85446e-05	1.69122e-05	1.47882e-05	1.81053e-05	2.01004e-05	2.66388e-05	1.48119e-05	1.98782e-05	1.47688e-05	1.43435e-05	1.86087e-05	1.33477e-05	1.59462e-05	2.08247e-05	2.0765e-05	1.74525e-05	1.87916e-05	2.08313e-05	1.81634e-05	1.80178e-05	2.35585e-05
lptD	b0054	P31554	0.000708234	0.000573246	0.0006784	0.000606838	0.000680318	0.000610185	0.000685016	0.000757176	0.000708185	0.000524765	0.000766864	0.000558303	0.000654364	0.000756956	0.000730985	0.000572748	0.000633747	0.000577972	0.000496704	0.000756302	0.000543216	0.00055153	0.00075869	0.000687223	0.000666405	0.000687248	0.000657862	0.00067809	0.000661528	0.000697533
lptE	b0641	P0ADC1	8.0126e-05	6.05967e-05	7.14802e-05	7.1441e-05	8.22601e-05	6.16723e-05	7.94992e-05	7.79987e-05	8.44888e-05	7.99435e-05	8.30384e-05	5.54682e-05	7.51632e-05	7.48713e-05	8.9579e-05	8.35329e-05	7.44742e-05	7.92878e-05	9.24694e-05	9.59379e-05	8.52277e-05	8.06845e-05	6.66354e-05	7.23875e-05	7.07178e-05	7.27645e-05	7.81646e-05	6.83271e-05	6.69136e-05	8.6073e-05
lptF	b4261	P0AF98	6.82577e-05	8.2033e-05	7.59364e-05	6.97381e-05	5.83214e-05	5.2558e-05	6.00037e-05	6.34068e-05	6.7029e-05	7.47856e-05	9.36763e-05	7.08328e-05	7.17734e-05	6.68265e-05	8.52844e-05	7.31033e-05	6.43953e-05	5.9383e-05	8.07468e-05	6.82087e-05	6.49285e-05	7.33359e-05	8.25294e-05	6.15384e-05	5.85737e-05	5.22941e-05	6.13168e-05	5.78306e-05	5.34365e-05	5.76521e-05
lptG	b4262	P0ADC6	3.83988e-05	4.57001e-05	3.99942e-05	3.7262e-05	3.79903e-05	3.10365e-05	3.82067e-05	4.00704e-05	3.69706e-05	4.12854e-05	5.28755e-05	4.60853e-05	3.66876e-05	3.34909e-05	4.87016e-05	4.25353e-05	3.58993e-05	3.40898e-05	5.1728e-05	4.94082e-05	4.5615e-05	3.95021e-05	5.14816e-05	3.49111e-05	3.66916e-05	3.53937e-05	3.40092e-05	3.4643e-05	3.25845e-05	3.61903e-05
lpxA	b0181	P0A722	0.000144573	0.00025845	0.000243609	0.000222123	0.000157864	0.000150576	0.000188448	0.00018888	0.000171422	0.000185004	0.000218133	0.000141891	0.000190741	0.000162117	0.000195833	0.00015952	0.000159302	0.000165785	0.000176933	0.000165874	0.000152816	0.000177465	0.000114293	0.000161675	0.000159477	0.000148124	0.000176357	0.000145113	0.000158397	0.000155447
lpxB	b0182	P10441	4.92561e-05	8.54475e-05	6.67328e-05	6.88155e-05	3.80191e-05	4.00918e-05	4.63783e-05	4.27048e-05	5.31384e-05	6.08542e-05	4.23008e-05	5.45755e-05	4.98753e-05	4.9617e-05	5.11934e-05	5.36049e-05	4.16105e-05	4.95537e-05	5.4859e-05	5.81064e-05	5.2246e-05	5.38062e-05	0	4.70171e-05	5.19947e-05	5.29998e-05	5.19101e-05	5.1441e-05	4.13981e-05	4.64493e-05
lpxC	b0096	P0A725	0.00038066	0.000894076	0.00058575	0.000647563	0.00036055	0.000364979	0.000510954	0.000457212	0.000469841	0.000289536	0.000438457	0.000375192	0.000333783	0.000325699	0.000673519	0.000269192	0.000343768	0.000271303	0.000532337	0.000318569	0.000351416	0.000291199	0.000351189	0.000316177	0.000340758	0.00027818	0.000382091	0.000303746	0.000425458	0.00040418
lpxD	b0179	P21645	0.000220165	0.000247625	0.000239472	0.000251704	0.000226865	0.000205337	0.000235995	0.000225927	0.000201295	0.000139434	0.000182115	0.000122971	0.000265149	0.00022356	0.000260089	0.000163188	0.000240613	0.000191128	0.000171369	0.000280274	0.000187494	0.000174964	0.000200856	0.000245184	0.000199556	0.000221928	0.000247778	0.000228221	0.00022695	0.000215614
lpxH	b0524	P43341	0	0	0	0	0	0	0	0	0	0	0	0	0	0	0	0	0	0	0	0	0	0	0	0	0	0	0	0	0	0
lpxK	b0915	P27300	3.07935e-05	5.11403e-05	4.51354e-05	3.4161e-05	2.75287e-05	2.90745e-05	3.68679e-05	2.67327e-05	3.06909e-05	3.54849e-05	0	3.85918e-05	2.74292e-05	3.02295e-05	3.31482e-05	3.33512e-05	2.67637e-05	2.66784e-05	2.85797e-05	3.65059e-05	3.59102e-05	3.164e-05	1.97589e-05	3.10331e-05	3.66327e-05	3.1792e-05	2.72564e-05	3.05464e-05	3.13483e-05	2.49971e-05
lpxL	b1054	P0ACV0	2.1304e-05	2.96728e-05	2.7778e-05	2.24917e-05	2.0219e-05	0	2.38079e-05	0	0	2.23962e-05	0	1.9792e-05	2.01845e-05	2.25933e-05	0	2.22721e-05	0	2.40495e-05	2.20598e-05	2.82872e-05	2.66582e-05	2.86751e-05	1.18654e-05	1.79335e-05	2.19926e-05	2.25316e-05	1.92728e-05	0	1.82166e-05	0
lpxM	b1855	P24205	7.18814e-05	9.25213e-05	8.23028e-05	7.9713e-05	4.49723e-05	4.49571e-05	6.72446e-05	5.38123e-05	6.54245e-05	7.29063e-05	3.37052e-05	4.79612e-05	5.25935e-05	7.13069e-05	6.95144e-05	7.49984e-05	5.38458e-05	7.05913e-05	6.35523e-05	8.22561e-05	6.29331e-05	7.28533e-05	7.37602e-05	6.53112e-05	7.02506e-05	6.93101e-05	5.60533e-05	6.27661e-05	5.33631e-05	5.71296e-05
lpxP	b2378	P0ACV2	0	0	0	0	0	0	0	0	0	0	0	0	0	0	0	0	0	0	0	0	0	0	0	0	0	0	0	0	0	0
lpxT	b2174	P76445	1.81938e-05	2.18964e-05	1.69754e-05	1.43193e-05	0	1.44497e-05	3.62524e-05	1.19014e-05	0	1.69881e-05	0	1.22748e-05	7.98892e-06	1.57676e-05	9.0487e-06	1.51207e-05	1.7563e-05	2.63474e-05	1.84205e-05	4.62284e-05	2.00432e-05	2.294e-05	0	1.78966e-05	1.85885e-05	1.93152e-05	8.13677e-06	2.5896e-05	2.66362e-05	1.06728e-05
lrhA	b2289	P36771	8.88489e-05	2.49415e-05	5.86046e-05	6.70116e-05	7.62104e-05	7.34183e-05	6.04546e-05	4.99753e-05	5.88505e-05	0.000131839	3.28e-05	0	0.000122889	6.07693e-05	4.08738e-05	0.000136919	3.29978e-05	9.58997e-05	0.000112433	6.86365e-05	9.79235e-05	8.66558e-05	5.94866e-05	5.9611e-05	8.29992e-05	2.74256e-05	0.000121986	5.34529e-05	4.91033e-05	5.84569e-05
lrp	b0889	P0ACJ0	0.00104774	0.000779411	0.0009074	0.000956163	0.00109666	0.00100316	0.00107533	0.00138803	0.00100559	0.00079196	0.000509661	0.000247803	0.00119046	0.000968744	0.000510118	0.000875067	0.0011457	0.000953148	0.000413722	0.000302625	0.000396502	0.000420339	0.000845533	0.0010119	0.00104979	0.000817663	0.00113044	0.000980266	0.000956543	0.000870797
lspA	b0027	P00804	0	0	0	0	0	0	0	0	0	0	0	0	0	0	0	0	0	0	0	0	0	0	0	0	0	0	0	0	0	0
lsrA	b1513	P77257	0	0	0	0	0	0	0	0	0	0	0	0	0	0	0	0	0	0	0	0	0	0	0	0	0	0	0	0	0	0
lsrB	b1516	P76142	1.27695e-05	2.08712e-05	4.59285e-05	7.59481e-05	0	3.60297e-05	0	2.22036e-05	0	0.000203556	0	0.000237321	5.39583e-05	0	2.19684e-05	0.000263505	0	0	0.000362861	0	0.000445402	0.000279991	0.000338843	0	2.59083e-05	0	5.18551e-05	3.1471e-05	0	0
lsrC	b1514	P77672	0	0	0	0	0	0	0	0	0	0	0	0	0	0	0	0	0	0	0	0	0	0	0	0	0	0	0	0	0	0
lsrD	b1515	P0AFS1	0	0	0	0	0	0	0	0	0	0	0	0	0	0	0	0	0	0	0	0	0	0	0	0	0	0	0	0	0	0
lsrF	b1517	P76143	4.75397e-06	5.35918e-06	2.83284e-05	3.9731e-05	5.67118e-06	2.33341e-05	4.05917e-06	1.03059e-05	6.07558e-06	0.000107969	0	0.0001825	2.82255e-05	3.26746e-06	9.35513e-06	0.000147454	0	8.99454e-06	0.000274134	4.96858e-06	0.000288146	0.000195874	0.00010529	3.69063e-06	9.17108e-06	1.6583e-06	2.22525e-05	1.80774e-05	6.08597e-06	4.8116e-06
lsrG	b1518	P64461	0	3.55424e-06	0	1.53309e-05	0	0	0	0	0	0.000126334	0	0.000118056	1.68333e-05	0	0	0.000117323	0	0	0.000196754	0	0.000296706	0.000214772	3.00424e-05	0	0	0	0	1.25324e-05	9.52137e-06	0
lsrK	b1511	P77432	0	0	0	0	0	0	0	0	0	0	0	0.000115979	0	0	0	4.80544e-05	0	0	5.18645e-05	0	8.26307e-05	5.64925e-05	0.000150128	0	0	0	0	0	0	0
lsrR	b1512	P76141	0	0	0	3.89653e-05	6.9547e-06	3.60866e-05	0	0	0	5.21945e-05	0	7.30759e-05	4.4767e-05	0	0	5.23765e-05	0	8.3894e-06	0.000121262	0	0.000117134	0.000110898	0.000153573	1.05852e-05	0	0	1.13789e-05	0	0	6.00212e-05
ltaE	b0870	P75823	0.000171802	0.000149483	0.000160983	0.000144657	0.000179451	0.000165249	0.000189245	0.00020481	0.000168849	0.000149337	0.000166357	0.000123802	0.000137176	0.000190518	0.00019568	0.000143428	0.000177598	0.000175542	0.000159007	0.00011497	0.000170534	0.000158233	0.000114879	0.000151926	0.000145675	0.000138605	0.000152185	0.000132281	0.000154911	0.000128624
luxS	b2687	P45578	0.00133615	0.00148578	0.000899865	0.00110225	0.00111556	0.000584974	0.00103293	0.0021326	0.00103044	0.000927687	0.000634862	0.00128163	0.000767023	0.000935083	0.00272612	0.000865932	0.000976124	0.00110091	0.000887466	0.000574309	0.000792325	0.000741556	0.000930334	0.000683998	0.000622121	0.000772162	0.000581467	0.000643973	0.000617047	0.000775723
lysA	b2838	P00861	0.000375921	0.000247281	0.00027256	0.000235744	0.00044066	0.000295217	0.000400073	0.00030321	0.000339103	0.000202999	0.000228067	0	0.00025322	0.000386566	0.000341152	0.000235947	0.000363071	0.000539921	7.15959e-05	0	8.24632e-05	6.9908e-05	0.000162929	0.000394945	0.000353164	0.000424628	0.000315795	0.000387112	0.000335302	0.000433373
lysC	b4024	P08660	0.000814284	0.000427148	0.000531168	0.000710278	0.00193123	0.000998268	0.000851649	0.00574095	0.00114527	0.000809559	8.9944e-05	2.15279e-05	0.000751072	0.000833135	0.000225189	0.000977624	0.00136116	0.000960607	4.07105e-05	7.16588e-05	4.54419e-05	5.75318e-05	0.000365583	0.000966845	0.000997018	0.000779698	0.000978129	0.000845232	0.000576859	0.00128503
lysO	b0874	P75826	0	0	0	0	0	0	0	0	0	0	0	0	0	0	0	0	0	0	0	0	0	0	0	0	0	0	0	0	0	0
lysP	b2156	P25737	0.000580541	0.000184034	0.000351013	0.000432106	0.000550298	0.000499292	0.000711477	0.000403124	0.000684129	0.000393223	0	0.00015847	0.000365694	0.000576448	0.000152537	0.000506361	0.000686527	0.000707188	0	0.000293978	0	0	0.000450523	0.000997613	0.000654647	0.000850283	0.000566801	0.000904067	0.000624926	0.000913282
lysR	b2839	P03030	0	0	0	0	0	0	0	0	0	0	0	0	0	0	0	0	0	0	0	0	0	0	0	0	0	0	0	0	0	0
lysS	b2890	P0A8N3	0.0010234	0.000723315	0.000748763	0.000687867	0.00104177	0.000786332	0.00105277	0.00090936	0.000949754	0.000838673	0.00121163	0.000779952	0.000762759	0.00104035	0.00087992	0.000848007	0.00102698	0.00116784	0.000830988	0.00172092	0.00102126	0.00107258	0.00117774	0.00107372	0.000896572	0.00120347	0.00097543	0.00106163	0.000912996	0.00120683
lysU	b4129	P0A8N5	7.03064e-05	4.22243e-05	4.5502e-05	4.15712e-05	6.15137e-05	4.16596e-05	3.95257e-05	5.56136e-05	5.75942e-05	4.63423e-05	8.97186e-05	0.000364893	4.30393e-05	3.98894e-05	8.51309e-05	4.82661e-05	5.42306e-05	5.55074e-05	0.000538945	0.000285581	0.000533352	0.0005181	5.1234e-05	4.00011e-05	3.81639e-05	4.04113e-05	3.9956e-05	3.51959e-05	3.32511e-05	4.11507e-05
lyxK	b3580	P37677	0	0	0	0	0	0	0	0	0	0	0	0	0	0	0	0	0	0	0	0	0	0	0	0	0	0	0	0	0	0
maa	b0459	P77791	2.64909e-05	2.81022e-05	4.02175e-05	3.74667e-05	9.60581e-06	2.70996e-05	2.45996e-05	6.94313e-06	1.23839e-05	2.22207e-05	1.2143e-05	1.26276e-05	4.03966e-05	2.04579e-05	0	2.3331e-05	1.28529e-05	2.82568e-05	3.56477e-05	5.58126e-05	6.40148e-05	6.20026e-05	0	2.56081e-05	2.89043e-05	8.47637e-06	2.74366e-05	1.50801e-05	2.38438e-05	1.03347e-05
macA	b0878	P75830	2.95708e-05	3.63953e-05	3.3477e-05	3.18398e-05	2.69374e-05	1.87855e-05	2.25426e-05	2.86358e-05	2.24602e-05	2.47386e-05	2.58548e-05	0	2.92694e-05	2.80624e-05	3.37093e-05	2.60233e-05	1.95588e-05	2.43962e-05	2.78978e-05	1.28191e-05	2.69441e-05	2.3573e-05	2.8848e-05	2.12702e-05	1.92384e-05	2.22919e-05	2.65194e-05	2.66318e-05	1.66564e-05	2.10001e-05
macB	b0879	P75831	3.2123e-05	0	6.308e-05	1.33683e-05	0	2.36813e-06	4.83487e-05	1.24283e-05	2.72746e-05	6.3157e-05	3.48088e-05	0	0	3.21021e-05	1.65256e-05	1.29946e-05	9.89918e-06	0	0	3.23731e-05	7.49993e-05	0	1.48807e-05	0	5.34451e-05	3.8529e-05	2.98382e-05	0	0	2.37626e-05
maeA	b1479	P26616	0.000360658	0.000402912	0.000471107	0.000402742	0.000205172	0.000645745	0.000467984	0.000311314	0.00035758	0.000403867	0.000745182	0.00047522	0.000420735	0.000319716	0.000249193	0.000283649	0.000581016	0.000608917	0.00044348	0.000699067	0.000484494	0.000489525	0.000367962	0.000393705	0.000393447	0.000242918	0.000394748	0.000553357	0.000535988	0.000263583
maeB	b2463	P76558	0.000616773	0.000489278	0.00132064	0.00108922	0.000206775	0.00201526	0.000565576	0.000482519	0.000468421	0.000966425	0.00196198	0.00099461	0.00151856	0.00055458	0.000375041	0.000996945	0.000470331	0.000669452	0.00236453	0.000996369	0.0019332	0.0017591	0.000881424	0.000752816	0.0010947	0.00032612	0.00163604	0.000706761	0.00088644	0.000433839
mak	b0394	P23917	5.6962e-05	0.000105317	0.000105727	0.000122537	8.10351e-05	8.47855e-05	6.72946e-05	9.14402e-05	5.02934e-05	0.000106688	0.000113039	0.000107776	0.000127532	6.50199e-05	0.000110587	0.000102515	6.03945e-05	6.35252e-05	0.00013826	5.34717e-05	0.000112774	0.000114744	8.88784e-05	5.7229e-05	7.15612e-05	5.0561e-05	9.70247e-05	5.14009e-05	6.76195e-05	3.61717e-05
malE	b4034	P0AEX9	0	0.000482097	0.000140005	0.000857503	3.31733e-05	0.000148281	9.48253e-06	6.56987e-05	7.48125e-06	0.00594099	0.000898445	0.00110936	0.00174824	2.54888e-05	0.000448677	0.0073066	0.000100214	7.7403e-05	0.00348074	0.000252225	0.00517411	0.00514175	0.0080318	3.50818e-05	0.000265572	0	0.000134979	8.77394e-05	4.92879e-05	4.10537e-06
malF	b4033	P02916	0	0	0	3.50144e-05	0	0	0	0	0	0.000329227	3.82595e-05	3.91438e-05	5.09946e-05	0	0	0.00045425	0	0	0.00012071	2.95231e-05	0.000184527	0.000175652	0.000264477	0	0	0	0	0	0	0
malG	b4032	P68183	0	0	0	0	0	0	0	0	0	0.000377985	0	0	0	0	0	0.000349956	0	0	8.44465e-05	0	0.000178257	0.000182081	0.000402368	0	0	0	0	0	0	0
malI	b1620	P18811	1.84408e-05	0	1.3037e-05	1.43316e-05	0	0	1.64541e-05	1.65016e-05	0	2.09931e-05	4.38513e-05	0	2.04523e-05	0	1.41455e-05	2.10841e-05	0	0	1.5527e-05	1.94094e-05	2.02566e-05	1.86297e-05	0	0	0	0	2.334e-05	0	2.04648e-05	0
malK	b4035	P68187	0	4.9897e-05	0	6.14258e-05	0	7.94284e-06	0	0	0	0.000541521	5.92334e-05	6.45811e-05	9.22999e-05	0	0	0.000563732	0	1.15498e-05	0.000226258	2.35537e-05	0.000347204	0.000366748	0.000684527	0	2.40291e-05	0	0	0	0	0
malM	b4037	P03841	0	9.44075e-05	3.44106e-05	0.000202681	0	3.59314e-05	0	2.26184e-05	0	0.00050325	0.000269184	0.000225729	0.000396649	0	0	0.000562468	2.24279e-05	1.8957e-05	0.000337468	5.74106e-05	0.000568678	0.00058381	0.000425388	0	7.18132e-05	0	4.19998e-05	0	0	0
malP	b3417	P00490	9.64855e-05	0.000453722	0.000172302	0.000299472	0.000173581	0.000125948	8.12815e-05	0.000142953	8.14358e-05	0.00230253	0.000514773	0.000754029	0.000316162	0.000114921	0.000232509	0.0026801	0.00017083	0.000130528	0.000861639	0.000133766	0.00100142	0.00104085	0.00559945	7.10634e-05	0.000180126	4.40565e-05	8.15327e-05	8.43501e-05	5.51398e-05	4.23385e-05
malQ	b3416	P15977	2.34863e-05	0.000114244	4.52433e-05	7.47853e-05	4.03991e-05	4.24721e-05	2.4323e-05	4.75166e-05	2.71389e-05	0.000559429	8.94963e-05	0.00020523	9.78387e-05	3.08175e-05	5.38387e-05	0.000612513	4.19259e-05	3.50838e-05	0.000162391	3.48948e-05	0.000218462	0.000229844	0.0008679	1.20541e-05	5.28404e-05	6.10523e-06	4.44326e-05	2.14813e-05	0	0
malS	b3571	P25718	0	0	0	0	0	0	0	0	0	8.90969e-05	0	0	2.35355e-06	0	0	0.000101906	0	0	7.06006e-06	0	1.57966e-05	2.88144e-05	0.000118265	0	0	0	0	0	0	0
malT	b3418	P06993	8.80978e-05	0.000186896	0.000139848	0.000206669	0.000136502	0.000183974	0.000106797	8.64578e-05	9.09325e-05	0.000256061	0.000159624	3.64606e-05	0.000369547	9.73084e-05	0	0.000347761	0.000205367	0.000288423	0.000100016	0.00017305	0.000247814	0.000270526	0	0.000144472	0.000173484	0	0.000234822	9.27884e-05	0.000104112	6.13014e-05
malX	b1621	P19642	0	0	0	0	0	0	0	0	0	0	0	0	0	0	0	0	0	0	0	0	0	0	0	0	0	0	0	0	0	0
malY	b1622	P23256	5.96408e-05	5.12082e-05	5.39672e-05	5.83398e-05	5.2575e-05	6.06445e-05	6.08524e-05	5.63397e-05	5.36161e-05	6.05987e-05	7.48046e-05	7.03724e-05	5.4741e-05	5.2277e-05	6.82004e-05	5.84424e-05	5.72455e-05	5.9884e-05	8.04019e-05	5.78312e-05	8.3776e-05	8.55666e-05	4.71899e-05	5.39276e-05	6.18673e-05	3.96976e-05	6.42177e-05	5.21941e-05	5.59314e-05	4.24516e-05
malZ	b0403	P21517	0	4.00322e-05	0	2.55522e-05	2.73964e-05	2.4273e-05	2.07467e-05	3.04597e-05	0	7.14281e-05	2.48844e-05	2.1098e-05	2.10676e-05	2.47183e-05	2.99004e-05	7.14446e-05	1.74569e-05	2.3941e-05	3.26265e-05	1.60165e-05	3.74366e-05	3.4006e-05	0	2.41348e-05	0	1.68905e-05	3.55233e-05	1.63188e-05	0	1.72291e-05
manA	b1613	P00946	0.000190479	0.000302047	0.000233664	0.000223822	0.000294264	0.000185487	0.000218963	0.000144898	0.000169749	0.000236302	0.000276379	0.0002696	0.000148885	0.000163193	0.000263792	0.000211595	0.00015779	0.000206151	0.000328369	0.000200404	0.000303758	0.000284799	0.000236076	0.000169752	0.000161722	0.000187448	0.00015673	0.000177596	0.000194249	0.000176758
manX	b1817	P69797	0.000365747	0.00067826	0.000277899	0.000211472	0.000692978	0.000227038	0.000508386	0.000391512	0.000396677	0.00165883	0.000376387	0.000627778	0.000514787	0.000431472	0.000224051	0.00175129	0.000514277	0.00111348	0.000518977	0.000295474	0.000559576	0.00058501	0.00108561	0.000264696	0.00023483	6.18476e-05	0.000254943	0.000132331	0.00010611	9.49211e-05
manY	b1818	P69801	0	0.000376989	0	0	0	0	0	0	0.000487442	0	0.000206781	0	0	0.000284687	0	0	0.000400017	0	0	0	0	0	0.000907765	0	0	0	0	0	0	0
manZ	b1819	P69805	0.000633563	0.000969875	0.000413876	0.000307464	0.00158367	0.000339874	0.000759627	0.0007199	0.000851508	0.00306848	0.000724785	0.000878752	0.000890584	0.000761145	0.000518376	0.00310793	0.00098184	0.00195551	0.000732049	0.000480178	0.000919241	0.000957321	0.00178069	0.000444723	0.000458372	0.000116187	0.000394089	0.000230208	0.000153417	0.000169477
map	b0168	P0AE18	0.000309498	0.000377265	0.000364777	0.000333312	0.000434444	0.000337601	0.000429074	0.000410327	0.000309535	0.000427809	0.000340556	0.000290218	0.000262255	0.000344768	0.000306271	0.000267595	0.000516352	0.000462833	0.000269132	0.000481085	0.000278878	0.000310634	0.00041249	0.000352653	0.000363109	0.000422172	0.000270855	0.00042424	0.000391301	0.000426963
marA	b1531	P0ACH5	0	0	0	0	0	0	0	0	0	0	0	0	0	0	0	0	0	0	0	0	0	0	0	0	0	0	0	0	0	0
marB	b1532	P31121	0	0	0	0	0	0	0	0	0	0	0	0	0	0	0	0	0	0	0	0	0	0	0	0	0	0	0	0	0	0
marC	b1529	P0AEY1	0	0	0	0	0	0	0	0	0	0	0	0	0	0	0	0	0	0	0	0	0	0	0	0	0	0	0	0	0	0
marR	b1530	P27245	0	0	0	0	0	0	0	0	0	0	0	0	0	0	0	0	0	0	0	0	0	0	0	0	0	0	0	0	0	0
matP	b0956	P0A8N0	0	0	0	0	0	0	0	0	0	0	0	0	0	0	0	0	0	0	0	0	0	0	0	0	0	0	0	0	0	0
mazE	b2783	P0AE72	0	0	0	0	0	0	0	0	0	0	0	0	0	0	0	0	0	0	0	0	0	0	0	0	0	0	0	0	0	0
mazF	b2782	P0AE70	3.47598e-05	0	4.60306e-05	4.67498e-05	3.20951e-05	0	3.11745e-05	0	0	4.34665e-05	0	0	3.1581e-05	4.24033e-05	6.86148e-05	1.8886e-05	3.92389e-05	3.75128e-05	0	1.78519e-05	3.39975e-05	0	0	4.56964e-05	4.88713e-05	0	0	0	0	0
mazG	b2781	P0AEY3	0.000112106	8.23149e-05	0	0	0.000113926	0.000114908	0.000132881	0.000178423	9.54624e-05	0	0.000148335	6.75884e-05	0	7.12728e-05	0.000122281	8.97288e-05	0.000127867	0.000119101	8.33539e-05	9.09867e-05	0.000112987	6.72119e-05	0	0	6.32334e-05	8.63065e-05	0	0	6.05028e-05	8.61733e-05
mcbA	b0806	P0AAX6	0	0	0	0	0	0	0	0	0	0	0	0	0	0	0	0	0	0	0	0	0	0	0	0	0	0	0	0	0	0
mcbR	b1450	P76114	0	0	0	0	0	0	0	0	0	0	0	0	0	0	0	0	0	0	0	0	0	0	0	0	0	0	0	0	0	0
mcrA	b1159	P24200	0	0	0	0	0	0	0	0	0	0	0	0	0	0	0	0	0	0	0	0	0	0	0	0	0	0	0	0	0	0
mcrB	b4346	P15005	3.77469e-05	0	4.24466e-05	3.18035e-05	4.29523e-05	3.83776e-05	3.97715e-05	0	4.64131e-05	2.61078e-05	0	1.40209e-05	2.30071e-05	3.78362e-05	2.64558e-05	2.22e-05	3.9082e-05	6.28075e-05	5.01974e-05	6.93856e-05	5.50134e-05	6.53492e-05	0	4.9116e-05	4.01108e-05	5.14098e-05	3.80894e-05	4.06233e-05	4.04868e-05	4.63494e-05
mcrC	b4345	P15006	0	0	0	0	0	0	0	0	0	0	0	0	0	0	0	0	0	0	0	0	0	0	0	0	0	0	0	0	0	0
mdaB	b3028	P0AEY5	6.01877e-05	5.96676e-05	4.0243e-05	4.20028e-05	6.84792e-05	2.74913e-05	3.9806e-05	4.10941e-05	5.53277e-05	4.04479e-05	3.30512e-05	2.06722e-05	2.73854e-05	3.40323e-05	9.55629e-05	3.00567e-05	3.37672e-05	4.58929e-05	3.3574e-05	4.4414e-05	4.74172e-05	4.80304e-05	0	3.49383e-05	3.22456e-05	3.91908e-05	2.90656e-05	2.92735e-05	2.97982e-05	4.0815e-05
mdfA	b0842	P0AEY8	0	0	0	0	0	0	0	0	0	0	0	0	0	0	0	0	0	0	0	0	0	0	0	0	0	0	0	0	0	0
mdh	b3236	P61889	0.00674806	0.00525445	0.00604456	0.00530321	0.000443484	0.00780905	0.00507128	0.00475388	0.00353965	0.00372215	0.00497755	0.00375312	0.00448527	0.00410164	0.00255016	0.00383935	0.00436762	0.00444354	0.00563955	0.00266625	0.00551363	0.00580736	0.00336581	0.00511631	0.00492188	0.00234405	0.00488281	0.00454235	0.00551832	0.00302866
mdlA	b0448	P77265	0	0	0	0	0	0	0	0	0	0	0	0	0	0	0	0	0	0	0	0	0	0	0	0	0	0	0	0	0	0
mdlB	b0449	P0AAG5	0	0	0	0	0	0	0	0	0	0	0	0	0	0	0	0	0	0	0	0	0	0	0	0	0	0	0	0	0	0
mdtA	b2074	P76397	3.05745e-05	3.22624e-05	2.50358e-05	1.82213e-05	2.36553e-05	1.33322e-05	2.30681e-05	2.67201e-05	2.72685e-05	1.92597e-05	0	1.79702e-05	1.80036e-05	1.62689e-05	2.97477e-05	1.87023e-05	2.15132e-05	3.5429e-05	1.99833e-05	2.23184e-05	1.24538e-05	1.80918e-05	3.55076e-05	1.91844e-05	1.85627e-05	1.79267e-05	1.72919e-05	1.10657e-05	1.41372e-05	1.87975e-05
mdtB	b2075	P76398	0	3.50634e-05	0	0	0	0	0	5.82359e-05	0	0	0	0	0	4.85784e-05	5.93303e-05	3.09922e-05	0	5.99269e-05	0	0	0	0	5.66186e-05	0	4.66202e-05	0	0	5.3896e-05	0	0
mdtC	b2076	P76399	0	0	0	0	0	0	0	0	0	0	0	0	0	0	0	0	0	0	0	0	0	0	0	0	0	0	0	0	0	0
mdtD	b2077	P36554	0	0	0	0	0	0	0	0	0	0	0	0	0	0	0	0	0	0	0	0	0	0	0	0	0	0	0	0	0	0
mdtE	b3513	P37636	7.66151e-05	5.23065e-05	0	4.00926e-05	3.71996e-05	4.53793e-05	5.44703e-05	6.11913e-06	1.18099e-05	1.60087e-05	2.75727e-05	3.28075e-05	3.42677e-05	3.76286e-05	0.000146594	6.26285e-05	1.53827e-05	5.98033e-06	2.34479e-05	0	1.1153e-05	7.10311e-06	2.85342e-05	2.19339e-05	0	2.92835e-05	0	3.15495e-05	0	2.70539e-05
mdtF	b3514	P37637	0	0	0	0	0	0	0	0	0	0	0	0	0	0	0	0	0	0	0	0	0	0	0	0	0	0	0	0	0	0
mdtG	b1053	P25744	0	0	0	0	0	0	0	0	0	0	0	0	0	0	0	0	0	0	0	0	0	0	0	0	0	0	0	0	0	0
mdtH	b1065	P69367	0	0	0	0	0	0	0	0	0	0	0	0	0	0	0	0	0	0	0	0	0	0	0	0	0	0	0	0	0	0
mdtI	b1599	P69210	0	0	0	0	0	0	0	0	0	0	0	0	0	0	0	0	0	0	0	0	0	0	0	0	0	0	0	0	0	0
mdtJ	b1600	P69212	0	0	0	0	0	0	0	0	0	0	0	0	0	0	0	0	0	0	0	0	0	0	0	0	0	0	0	0	0	0
mdtK	b1663	P37340	4.59326e-05	3.13282e-05	2.91879e-05	3.32361e-05	2.43596e-05	0	3.48472e-05	2.42719e-05	2.31507e-05	3.18486e-05	3.44139e-05	3.44543e-05	2.40855e-05	5.12351e-06	3.17655e-05	3.18768e-05	0	2.04291e-05	3.94144e-05	2.14688e-05	2.99701e-05	2.86327e-05	4.91546e-05	2.78008e-05	3.21886e-05	2.36569e-05	2.9743e-05	0	0	2.09218e-05
mdtL	b3710	P31462	0	0	0	0	0	0	0	0	0	0	0	0	0	0	0	0	0	0	0	0	0	0	0	0	0	0	0	0	0	0
mdtM	b4337	P39386	0	0	0	0	0	0	0	0	0	0	0	0	0	0	0	0	0	0	0	0	0	0	0	0	0	0	0	0	0	0
mdtN	b4082	P32716	0	0	0	0	0	0	0	0	0	0	0	0	0	0	0	0	0	0	0	0	0	0	0	0	0	0	0	0	0	0
mdtO	b4081	P32715	0	0	0	0	0	0	0	0	0	0	0	0	0	0	0	0	0	0	0	0	0	0	0	0	0	0	0	0	0	0
mdtP	b4080	P32714	0	0	0	0	0	0	0	0	0	0	0	0	0	0	0	0	0	0	0	0	0	0	0	0	0	0	0	0	0	0
mdtQ	b2138	P33369	0	0	0	0	0	0	0	0	0	0	0	0	0	0	0	0	0	0	0	0	0	0	0	0	0	0	0	0	0	0
melA	b4119	P06720	0.000169726	0.000296923	0.000534856	0.00112495	0	0.000141894	0	0	0.000338809	0.000173141	0.000510718	0.000311878	0.000225649	0	0.000281207	0.000198225	0.000339075	0	0.00065766	0	0.000820379	0.000823619	0.000209167	0	0.0403833	0	0.00102604	0	0.000490006	0.00056027
melB	b4120	P02921	0	0	0	0	0	0	0	0	0	0	0	0	0	0	0	0	0	0	0	0	0	0	0	0	0	0	0	0	0	0
melR	b4118	P0ACH8	0	0	0	0	0	0	0	0	0	0	0	0	0	0	0	0	0	0	0	0	0	0	0	0	0	0	0	0	0	0
menA	b3930	P32166	0	0	0	0	0	0	0	0	0	0	0	0	0	0	0	0	0	0	0	0	0	0	0	0	0	0	0	0	0	0
menB	b2262	P0ABU0	0.000195955	0.000269946	0.000251398	0.000262578	0.000287328	0.000219285	0.000237539	0.000244743	0.000207811	0.000571994	0.000331976	0.000515472	0.000195982	0.000189458	0.000353548	0.00041844	0.000215214	0.000280917	0.000527671	0.000278102	0.000475787	0.000477804	0.000249966	0.000175903	0.000190889	0.000178697	0.000163103	0.000195133	0.000187079	0.000144579
menC	b2261	P29208	2.17679e-05	2.21164e-05	0	0	4.54926e-05	2.40737e-06	3.62146e-05	2.89952e-05	2.70835e-05	5.32521e-05	0	0	0	0	3.63262e-05	4.31597e-05	3.15156e-05	4.53324e-05	5.10106e-05	4.53718e-05	5.67256e-05	6.13212e-05	2.44524e-05	0	3.42412e-05	2.13378e-05	3.50068e-05	0	2.4807e-05	0
menD	b2264	P17109	0	0	0	0	5.83771e-05	0	3.12497e-05	0	0	7.68414e-05	6.60064e-05	6.82092e-05	0	2.84305e-05	5.06405e-05	6.50562e-05	3.58753e-05	3.29536e-05	7.18189e-05	5.09697e-05	7.14808e-05	6.44921e-05	0	0	0	0	0	0	0	0
menE	b2260	P37353	0	0	0	0	0	0	0	0	0	0	0	0	0	0	0	0	0	0	0	0	0	0	0	0	0	0	0	0	0	0
menF	b2265	P38051	1.33832e-05	1.74378e-05	1.75514e-05	1.81886e-05	1.92188e-05	1.97538e-05	1.69968e-05	1.48648e-05	1.94353e-05	2.59145e-05	2.24719e-05	2.71213e-05	1.42932e-05	1.5845e-05	3.03788e-05	2.36304e-05	1.8601e-05	2.396e-05	1.70993e-05	3.16126e-05	2.71896e-05	2.62064e-05	1.29504e-05	1.84157e-05	1.85973e-05	2.02987e-05	1.86454e-05	2.09475e-05	1.8555e-05	1.20106e-05
menH	b2263	P37355	0	0	0	0	0	0	0	0	0	0	0	0	0	0	0	0	0	0	0	0	0	0	0	0	0	0	0	0	0	0
menI	b1686	P77781	4.41966e-05	2.48894e-05	2.85151e-05	2.54535e-05	4.24448e-05	3.08404e-05	3.65422e-05	3.35663e-05	3.8571e-05	1.76174e-05	2.31712e-05	0	3.7848e-05	3.73247e-05	3.40023e-05	1.79751e-05	3.34967e-05	2.91944e-05	1.06516e-05	1.74516e-05	1.23874e-05	1.38189e-05	1.28002e-05	3.86242e-05	2.89111e-05	3.21903e-05	3.85148e-05	3.69448e-05	3.6966e-05	4.15016e-05
mepA	b2328	P0C0T5	0	8.49598e-05	9.52759e-05	7.9305e-05	0.00012	0	4.08816e-05	6.21632e-05	8.24938e-05	2.56673e-05	0.000129574	4.78412e-05	0	4.02454e-05	0	5.48782e-05	0.000100538	7.15068e-05	5.86873e-05	7.80888e-05	8.81417e-05	7.58325e-05	0	8.19398e-05	5.7208e-05	0.000105478	6.24385e-05	7.84783e-05	7.73086e-05	0.000121438
mepH	b1655	P76190	5.08865e-06	0	2.59262e-06	0	1.83652e-05	2.7729e-06	0	6.2925e-06	0	0	0	0	3.61207e-06	4.4168e-06	3.92148e-06	0	5.06934e-06	0	0	6.64386e-06	3.14149e-06	3.43896e-06	2.55291e-06	2.99878e-06	0	3.10318e-06	3.38588e-06	4.40197e-06	0	1.06054e-05
mepM	b1856	P0AFS9	0	0	0	0	0	0	0	0	0	0	0	0	0	0	0	0	0	0	0	0	0	0	0	0	0	0	0	0	0	0
mepS	b2175	P0AFV4	3.25265e-05	8.61331e-05	0.000156782	0.000130493	0.00035227	0.00016798	0	0.000345663	6.73816e-05	0	0	0	0	0	0	0	0	0	0	0	0	0	0	2.26253e-05	4.62009e-05	0	0	0	5.29677e-05	0.00034943
metA	b4013	P07623	0.000843446	0.000701098	0.000667671	0.00057288	0.000558694	0.000235791	0.000326943	0.000751999	0.000389341	0.000193849	1.34157e-05	0	0.000440822	0.000511952	0.000249243	0.000252105	0.000564019	0.000271111	0	8.15086e-06	0	4.83211e-06	4.61698e-05	0.00044099	0.000381466	0.000474223	0.000475674	0.000292205	0.000371017	0.00039343
metB	b3939	P00935	0.000535231	0.000248796	0.000252577	0.000205766	0.00032734	0.000149305	0.000189415	0.000286185	0.000227246	0.000254357	6.45833e-05	1.99494e-05	0.000259291	0.000295008	0.000223323	0.000202119	0.000248406	0.00018648	2.08823e-05	3.12395e-05	3.07754e-05	3.01628e-05	0.000178577	0.00026107	0.000219378	0.000308602	0.000262554	0.000249919	0.000290692	0.000263064
metC	b3008	P06721	0.000598567	0.000494429	0.000558191	0.0005104	0.00073592	0.000451125	0.000547308	0.000788973	0.000467583	0.000498836	0.000196232	0.00014249	0.00054195	0.000601381	0.000499537	0.000556574	0.000736792	0.000475549	0.000132607	0.000110758	0.000116855	9.3773e-05	0.000417835	0.000501304	0.000493071	0.000489682	0.000450158	0.000449978	0.000508121	0.000490541
metE	b3829	P25665	0.0361311	0.0174478	0.019254	0.0108011	0.0253092	0.0229511	0.0370747	0.0285716	0.0288439	0.0167527	7.21403e-05	0.000524964	0.0224368	0.0405511	0.0189931	0.0173307	0.0520051	0.0393947	0.000154846	0.000172699	0.000256647	0.000252008	0.0060534	0.0480412	0.0422342	0.0605663	0.0222198	0.0494776	0.0459166	0.0390283
metF	b3941	P0AEZ1	0.00101869	0.000600529	0.000593097	0.000422233	0.000812432	0.000419705	0.0007155	0.000733062	0.000485223	0.000437975	0	0	0.000654202	0.000874991	0.000375209	0.000551016	0.00070094	0.00060348	0	0	0	0	0.000206242	0.000944762	0.000609534	0.000957271	0.000666384	0.00093764	0.000857537	0.000835466
metG	b2114	P00959	0.00140701	0.00175906	0.00127208	0.00118428	0.00161475	0.00105873	0.00123574	0.00158912	0.00117936	0.00108262	0.00103793	0.000750767	0.000860288	0.00115638	0.00104006	0.00104525	0.00160228	0.00148232	0.000709708	0.00119817	0.000900902	0.000924678	0.00081158	0.00110756	0.0010808	0.00113791	0.00101909	0.0011304	0.00112384	0.00109051
metH	b4019	P13009	0.000481615	0.00110217	0.000861599	0.000793646	0.000476631	0.000527197	0.000614416	0.000661242	0.000519232	0.000446117	0.000193635	0.000102028	0.000551046	0.000880032	0.000399083	0.000569825	0.000690537	0.000467653	0.000224354	0.000203824	0.000237531	0.000238406	0.000184606	0.000747198	0.000596898	0.000734957	0.00055619	0.000542408	0.000713548	0.000563668
metI	b0198	P31547	0.000101395	0.000151857	0.000130089	0.000121491	0.000130697	9.56655e-05	0.000108749	7.63711e-05	8.70925e-05	9.17928e-05	0	0	0.00011295	0.000104976	9.68689e-05	9.81104e-05	0.000116459	8.1901e-05	2.54656e-05	4.15444e-05	2.55847e-05	0	4.53858e-05	0.000131651	0.000113034	0.00011167	0.000131129	0.000125116	0.0001325	0.000114708
metJ	b3938	P0A8U6	0.000219172	0.000166998	0.000209779	0.000154651	0.000209733	0.000161662	0.000176128	0.000130601	0.000151849	0.00016715	9.93676e-05	0.000112852	0.00016063	0.000182295	0.000185455	0.000181025	0.000174417	0.000183475	0.000135081	0.000137565	0.000141295	0.000152922	0.000179445	0.00015906	0.000145532	0.000177783	0.000154087	0.000174973	0.000150759	0.000143218
metK	b2942	P0A817	0.00367501	0.00323064	0.00253733	0.0023669	0.00284859	0.00162386	0.00265206	0.00327773	0.00219862	0.00128074	0.000470958	0.000209458	0.00174186	0.00248779	0.00267221	0.0014094	0.00329257	0.0022839	0.000257436	0.00118302	0.000634195	0.000705849	0.000329401	0.00245328	0.00199442	0.00274625	0.00184172	0.00214319	0.00194909	0.00232836
metL	b3940	P00562	0.000888962	0.000649485	0.000454654	0.0003987	0.000469641	0.00026591	0.000385288	0.00043122	0.000307963	0.000349162	0.00014835	5.40764e-05	0.000303666	0.000448552	0.000284932	0.000329336	0.000458915	0.000347307	0.000103071	0.000196058	0.000143721	0.000136572	0.000142435	0.000430054	0.000347695	0.000557119	0.000329423	0.000486233	0.000490381	0.000429111
metN	b0199	P30750	0.000402686	0.000547076	0.000536835	0.000487041	0.000402323	0.000364259	0.000412966	0.000281333	0.00032646	0.00029445	8.60916e-05	2.47895e-05	0.000473653	0.000397217	0.000291511	0.000289728	0.000388844	0.000328548	7.10872e-05	0.000140542	8.18607e-05	9.16963e-05	0.000175509	0.000488958	0.00047876	0.000396373	0.000529614	0.000455571	0.000480224	0.000468978
metQ	b0197	P28635	0.00240044	0.00302038	0.00286863	0.00272448	0.00316495	0.00208237	0.00249494	0.00279546	0.00263009	0.00225639	0.00043297	0.000194892	0.00342274	0.00288348	0.00243843	0.00224361	0.00301145	0.00208841	0.000269056	0.000325432	0.000323113	0.000338348	0.00188995	0.00303382	0.00291959	0.00269132	0.00377416	0.00282565	0.00309982	0.00274289
metR	b3828	P0A9F9	0.000103007	0.000170958	0.000126933	8.14167e-05	7.3053e-05	5.44813e-05	7.74945e-05	4.68652e-05	4.75034e-05	3.71428e-05	0	1.14528e-05	6.00121e-05	7.63341e-05	3.48024e-05	2.95185e-05	7.19645e-05	5.13606e-05	0	0	0	0	0	8.20267e-05	6.69157e-05	8.43466e-05	5.82836e-05	8.25626e-05	0.000100953	5.80512e-05
mfd	b1114	P30958	0.000118256	0.000183856	0.000159338	0.000157962	0.00012979	0.000108357	0.000130493	0.000122459	0.000116611	0.000113846	8.19977e-05	8.51854e-05	8.97739e-05	0.000100777	0.000134513	0.000114531	0.000121735	0.000130666	9.70416e-05	9.5324e-05	9.59563e-05	9.59145e-05	0.000107492	0.000111848	0.00011456	0.000108563	0.000106167	0.000118228	0.000112137	0.000110316
mglA	b2149	P0AAG8	1.90308e-05	8.33552e-06	6.49626e-05	7.59383e-05	0	0.000120096	1.41131e-05	1.54746e-05	2.05226e-05	9.8275e-05	0.000114223	1.77439e-05	0.000214226	1.03758e-05	0	0.000121724	1.43637e-05	1.6714e-05	0.000161726	9.84475e-05	0.000162697	0.000153799	8.53596e-05	3.59886e-05	0.000290854	0	0.000671173	3.97467e-05	2.36721e-05	4.86865e-05
mglB	b2150	P0AEE5	0.000148603	0.000128978	0.000976313	0.00122834	0	0.00156542	8.65613e-05	0.000177663	0.000162366	0.00126994	0.00186476	0.00038201	0.00315618	9.59542e-05	4.61341e-05	0.00184994	0.00011224	0.000150522	0.00210619	0.00109528	0.00202467	0.00193222	0.00138938	0.000254873	0.00240488	2.14293e-05	0.00891436	0.000292087	0.000255596	0.000394127
mglC	b2148	P23200	1.8258e-05	9.435e-06	4.40892e-05	5.5509e-05	0	7.97673e-05	8.57026e-06	1.33908e-05	1.78536e-05	6.87686e-05	7.55954e-05	1.07536e-05	0.000146566	1.02642e-05	0	7.68238e-05	1.51185e-05	1.4472e-05	8.41899e-05	7.85287e-05	9.90547e-05	9.50179e-05	5.78372e-05	2.46189e-05	0.000234985	0	0.000561774	2.95136e-05	2.12732e-05	3.20863e-05
mgrB	b1826	P64512	0	0	0	0	0	0	0	0	0	0	0	0	0	0	0	0	0	0	0	0	0	0	0	0	0	0	0	0	0	0
mgsA	b0963	P0A731	0.000147946	0.000139004	0.000191582	0.000180227	0.000187242	0.00018392	0.000136553	0.000144702	0.000125693	0.000112423	0.000158211	0.000109063	0.000159082	0.000120102	0.000114983	0.000138781	9.5102e-05	0.000139291	0.000239485	0.000155081	0.000224018	0.000212956	0.000183734	0.000127522	0.000152816	0.000116729	0.000175363	0.000110938	0.000139987	0.000127586
mgtA	b4242	P0ABB8	1.88685e-05	3.2388e-05	2.16964e-05	3.6734e-05	0	7.26787e-05	0.00013671	2.30752e-05	0	0.000111369	0	9.44748e-05	0	0	0	5.68412e-05	5.33934e-05	4.16962e-05	3.39353e-05	8.92867e-05	4.79501e-05	5.17117e-05	0	0	9.0278e-05	2.491e-05	0	0.000101434	9.11891e-05	0
mgtL	b4702	E2JKY7	0	0	0	0	0	0	0	0	0	0	0	0	0	0	0	0	0	0	0	0	0	0	0	0	0	0	0	0	0	0
mhpA	b0347	P77397	0	0	0	0	0	0	0	0	0	0	0	0	0	0	0	0	0	0	0	0	0	0	0	0	0	0	0	0	0	0
mhpB	b0348	P0ABR9	0	0	0	0	0	0	0	0	0	0	0	0	0	0	0	0	0	0	0	0	0	0	0	0	0	0	0	0	0	0
mhpC	b0349	P77044	0	0	0	0	0	0	0	0	0	0	0	0	0	0	0	0	0	0	0	0	0	0	0	0	0	0	0	0	0	0
mhpD	b0350	P77608	0	0	0	0	0	0	0	0	0	0	0	0	0	0	0	0	0	0	0	0	0	0	0	0	0	0	0	0	0	0
mhpE	b0352	P51020	0	0	0	0	0	0	0	0	0	0	0	0	0	0	0	0	0	0	0	0	0	0	0	0	0	0	0	0	0	0
mhpF	b0351	P77580	0	0	0	0	0	0	0	0	0	0	0	0	0	0	0	0	0	0	0	0	0	0	0	0	0	0	0	0	0	0
mhpR	b0346	P77569	1.16696e-05	6.4072e-05	0.000157013	0.000163998	0	0.000185251	5.97315e-05	2.70602e-05	4.10433e-05	7.47524e-05	0	4.12209e-05	0.000119379	6.01328e-05	1.88488e-05	8.33371e-05	7.04503e-05	6.81556e-05	5.48023e-05	7.11671e-05	7.50098e-05	7.60262e-05	0	5.54662e-05	9.48358e-05	5.46371e-05	0.000146451	6.56084e-05	7.11827e-05	3.27999e-05
mhpT	b0353	P77589	0	0	0	0	0	0	0	0	0	0	0	0	0	0	0	0	0	0	0	0	0	0	0	0	0	0	0	0	0	0
miaA	b4171	P16384	3.41793e-05	4.2505e-05	3.11377e-05	3.25351e-05	2.76763e-05	2.4822e-05	3.14934e-05	3.72961e-05	2.79066e-05	2.65028e-05	2.31211e-05	1.36427e-05	2.2331e-05	2.66427e-05	3.86503e-05	2.80754e-05	3.2805e-05	3.8702e-05	3.46653e-05	3.66654e-05	3.40597e-05	3.09999e-05	2.20451e-05	2.96267e-05	2.35213e-05	3.28816e-05	2.22896e-05	3.01286e-05	2.80211e-05	3.05019e-05
miaB	b0661	P0AEI1	0.000539927	0.000442946	0.000398384	0.000336335	0.000350042	0.000410854	0.000630826	0.000276872	0.000674279	0.000230718	0.000340056	0.000278861	0.00031086	0.000541016	0.00036877	0.000311029	0.00050593	0.000634017	0.000215277	0.000815106	0.000375118	0.000408963	0	0.000582433	0.000510071	0.000692086	0.000422664	0.000585392	0.000529324	0.000597587
minC	b1176	P18196	0.000118359	0.000132	0.000113265	0.000114178	0.000118027	8.55869e-05	0.000114396	0.000133484	0.000104036	7.89124e-05	0.000109495	6.02646e-05	7.97925e-05	0.000103824	0.000153354	9.41648e-05	0.000110893	0.000107791	9.57571e-05	0.000100981	0.000104381	0.000108572	6.78525e-05	9.076e-05	8.76192e-05	0.000109627	7.99182e-05	8.85006e-05	7.65521e-05	8.76491e-05
minD	b1175	P0AEZ3	0.000756463	0.000736229	0.000726587	0.000769285	0.000535622	0.000623553	0.000633001	0.000677585	0.000539025	0.00057016	0.000834116	0.000368802	0.000610453	0.000553256	0.0007342	0.000634123	0.000515339	0.000618046	0.000703855	0.000522582	0.00074637	0.000702787	0.000559989	0.000469726	0.000571681	0.000496155	0.000552028	0.0004668	0.000435819	0.000357878
minE	b1174	P0A734	0.000191181	0.000187383	0.000181452	0.000196501	0.000136506	0.000162379	0.000159352	0.000180171	0.00011983	0.000155049	0.000219176	0.000100768	0.000156119	0.000139123	0.000189328	0.000166806	0.000131592	0.000161039	0.000210254	0.000146786	0.000220886	0.000203133	0.000103766	0.000131184	0.000149641	0.000133688	0.000153036	0.000128754	0.000118455	9.6274e-05
mioC	b3742	P03817	7.57712e-05	0.000103131	9.34526e-05	9.29624e-05	5.21601e-05	7.46077e-05	8.99878e-05	0.000113776	7.65902e-05	7.88441e-05	0.000112742	4.32389e-05	7.05957e-05	7.96226e-05	7.62887e-05	4.91466e-05	6.67746e-05	8.90478e-05	4.93287e-05	8.45717e-05	6.19114e-05	6.22807e-05	3.6098e-05	7.17709e-05	7.37241e-05	7.45272e-05	7.20747e-05	6.52637e-05	7.37257e-05	9.02998e-05
mipA	b1782	P0A908	0.00128428	0.00136119	0.00130354	0.00130408	0.000552138	0.000954655	0.00112213	0.000689397	0.000905629	0.000854962	0.000331699	0.000603574	0.000713658	0.00107615	0.000546893	0.000804117	0.000840226	0.00138005	0.000767935	0.00105077	0.000898366	0.00090922	0.000550255	0.00106454	0.000955505	0.00103997	0.000625755	0.000910674	0.000950623	0.000695128
mlaA	b2346	P76506	0.000161494	0.000148358	0.000132682	0.000126661	9.49162e-05	0.000117102	0.000181928	0.000100727	0.000113312	0.000117042	0.000160226	0.000181215	0.000104982	0.000156443	0.0001142	0.000112806	0.000100469	0.000136769	0.000135321	0.000195193	0.000139762	0.000147357	0.000164715	0.000152803	0.000123051	0.000154545	0.000111618	0.000135253	0.000145105	0.000120681
mlaB	b3191	P64602	3.75029e-05	2.92694e-05	2.47685e-05	2.51637e-05	2.01812e-05	2.68724e-05	4.1805e-05	3.53702e-05	2.47381e-05	4.80241e-05	2.9031e-05	2.96681e-05	2.58154e-05	3.11248e-05	2.9581e-05	2.86043e-05	2.78005e-05	3.38415e-05	2.82311e-05	3.77918e-05	2.97199e-05	2.60006e-05	2.20965e-05	2.80438e-05	3.06899e-05	3.00714e-05	2.29204e-05	2.81359e-05	2.86755e-05	2.36993e-05
mlaC	b3192	P0ADV7	0.000394573	0.000427392	0.000403769	0.000426786	0.000254871	0.000295936	0.000418367	0.000364375	0.000277941	0.000568778	0.000267719	0.000388748	0.000394413	0.000324292	0.000498538	0.000312301	0.000283211	0.000386356	0.00041771	0.000310043	0.000355439	0.000326925	0.000391764	0.000283547	0.000339469	0.000257054	0.000308404	0.000264211	0.000287108	0.000224518
mlaD	b3193	P64604	9.96175e-05	6.48502e-05	5.80036e-05	5.37065e-05	5.97248e-05	5.30745e-05	0.000103857	7.96077e-05	6.15397e-05	0.000137915	6.32646e-05	5.4078e-05	5.66644e-05	7.26048e-05	6.38718e-05	6.75259e-05	7.25338e-05	8.54008e-05	5.73418e-05	9.22526e-05	6.60251e-05	6.51454e-05	4.55349e-05	6.23173e-05	7.31611e-05	6.77679e-05	5.75851e-05	6.86044e-05	6.91147e-05	6.06419e-05
mlaE	b3194	P64606	9.73093e-05	7.85912e-05	6.75687e-05	6.39387e-05	5.33195e-05	5.85868e-05	0.000102328	7.77905e-05	7.26468e-05	0.000110078	7.1386e-05	6.28839e-05	5.98318e-05	6.50997e-05	6.80554e-05	6.99374e-05	6.6894e-05	8.39251e-05	6.561e-05	9.55241e-05	7.7825e-05	7.38071e-05	5.28401e-05	6.94336e-05	7.01141e-05	6.81075e-05	6.37591e-05	7.39736e-05	7.68258e-05	6.51861e-05
mlaF	b3195	P63386	5.8534e-05	4.60044e-05	4.29521e-05	3.70856e-05	3.84879e-05	3.82262e-05	6.79482e-05	4.97964e-05	4.03851e-05	7.37313e-05	3.65878e-05	3.84585e-05	3.61577e-05	4.9066e-05	4.92428e-05	4.50415e-05	4.54332e-05	5.7134e-05	3.96149e-05	4.95639e-05	4.53224e-05	4.20558e-05	2.78066e-05	4.57605e-05	4.42413e-05	4.49598e-05	3.91969e-05	4.89138e-05	4.64619e-05	3.24982e-05
mlc	b1594	P50456	9.08978e-05	0.000110842	8.54217e-05	7.87122e-05	9.39549e-05	8.61343e-05	8.29773e-05	9.63402e-05	6.6276e-05	0.00017303	9.45461e-05	6.53712e-05	0.00013242	7.42032e-05	5.60824e-05	0.000215273	7.33379e-05	0.000143122	0.000155581	9.28868e-05	0.000137203	0.000125115	8.69624e-05	5.5229e-05	7.57794e-05	3.52256e-05	9.11197e-05	6.06664e-05	5.05374e-05	4.54912e-05
mliC	b1639	P28224	5.10172e-06	1.10477e-05	0	0	2.98514e-06	8.1759e-06	0	1.00508e-05	0	4.82803e-06	0	0	3.52585e-06	0	1.24218e-05	5.44506e-06	4.80113e-06	0	6.28497e-06	0	0	0	1.47785e-05	0	0	0	0	0	0	0
mlrA	b2127	P33358	0	0	0	0	0	0	0	0	0	0	0	0	0	0	0	0	0	0	0	0	0	0	0	0	0	0	0	0	0	0
mltA	b2813	P0A935	9.09483e-05	0.000121949	0.000123137	0.000119146	9.61835e-05	8.50617e-05	0.000120944	0.000100966	0.00010747	7.64406e-05	5.44678e-05	3.4084e-05	8.10727e-05	0.000117627	0.000106549	8.00568e-05	0.000140266	0.000122837	5.30478e-05	0.000100659	8.1465e-05	7.60821e-05	0	9.91768e-05	0.000111108	0.000132642	7.10856e-05	0.000105183	0.000103114	7.94829e-05
mltB	b2701	P41052	0	0	0	0	0	0	0	0	0	0	0	0	0	0	0	0	0	0	0	0	0	0	0	0	0	0	0	0	0	0
mltC	b2963	P0C066	3.0459e-05	3.72026e-05	3.00543e-05	2.48553e-05	2.72781e-05	2.2804e-05	3.06462e-05	2.92742e-05	3.78264e-05	2.13527e-05	2.08675e-05	0	3.09886e-05	3.1591e-05	3.67315e-05	2.25932e-05	3.08588e-05	2.78246e-05	1.79038e-05	2.44758e-05	1.89627e-05	1.80262e-05	3.06287e-05	3.71275e-05	3.37717e-05	3.38582e-05	4.3092e-05	3.73016e-05	4.06718e-05	4.87833e-05
mltD	b0211	P0AEZ7	0	0	0	0	0	0	0	0	0	0	0	0	0	0	0	0	0	0	0	0	0	0	0	0	0	0	0	0	0	0
mltF	b2558	P0AGC5	0	0	0	0	0	0	0	0	0	0	0	0	0	0	0	0	0	0	0	0	0	0	0	0	0	0	0	0	0	0
mltG	b1097	P28306	2.59967e-05	4.3749e-05	2.98772e-05	2.72003e-05	2.13551e-05	2.52546e-05	2.79234e-05	2.69983e-05	2.86652e-05	2.19902e-05	2.80792e-05	1.99859e-05	2.11718e-05	2.45874e-05	2.6604e-05	3.32494e-05	2.26224e-05	2.28435e-05	0	2.72926e-05	4.89247e-05	4.8162e-05	2.84357e-05	2.79218e-05	2.54168e-05	2.65075e-05	2.55744e-05	2.75095e-05	2.39658e-05	2.64089e-05
mmuM	b0261	Q47690	0.000120347	8.85216e-05	8.19752e-05	7.81265e-05	5.46307e-05	5.04745e-05	4.75346e-05	5.72665e-05	4.2743e-05	6.44991e-05	0	3.02589e-05	6.64348e-05	5.75717e-05	4.29032e-05	5.32047e-05	5.69514e-05	3.78983e-05	4.4458e-05	1.38754e-05	3.99418e-05	3.54646e-05	3.18767e-05	5.92802e-05	5.07632e-05	5.7713e-05	5.92425e-05	5.42982e-05	6.33877e-05	5.6224e-05
mmuP	b0260	Q47689	0.000231311	0.000123009	0.000111835	7.32522e-05	0.000118743	0	0	9.02688e-05	7.91724e-05	0	0	0	8.67416e-05	0.000108272	0	0	0.00011283	0	0	0	0	0	0	0.000130895	0.000115823	0.000178618	0.000110166	0.000137696	0.000142064	0.00013186
mnaT	b1448	P76112	2.62177e-05	1.86433e-05	2.00652e-05	2.03146e-05	3.38062e-05	1.81358e-05	3.29865e-05	7.09745e-05	2.48669e-05	2.66893e-05	1.16531e-05	0	2.37825e-05	3.49922e-05	3.45787e-05	2.9038e-05	4.46523e-05	2.31252e-05	0	7.64946e-06	0	0	1.94158e-05	2.54522e-05	2.48434e-05	2.65766e-05	2.73269e-05	1.75846e-05	2.36009e-05	2.21016e-05
mngA	b0731	P54745	0	0	0	0	0	0	0	0	0	0	0	0	0	0	0	0	0	0	0	0	0	0	0	0	0	0	0	0	0	0
mngB	b0732	P54746	0	0	0	0	0	0	0	0	0	0	0	0	0	0	0	0	0	0	0	0	0	0	0	0	0	0	0	0	0	0
mngR	b0730	P13669	1.42546e-05	0	1.14554e-05	0	0	0	1.02765e-05	9.59275e-06	0	0	0	0	0	1.37436e-05	9.54941e-06	1.50068e-05	0	1.57022e-05	0	0	1.5095e-05	0	0	0	1.77303e-05	1.36277e-05	0	0	0	0
mnmA	b1133	P25745	0.000216307	0.000254217	0.000191231	0.000190496	0.000162118	0.000162762	0.000200682	0.000195174	0.000194038	0.000163421	0.000151163	0.000112769	0.000130274	0.000166285	0.000194858	0.000132988	0.000173719	0.000218048	0.000140639	0.000215505	0.000160344	0.000162888	0.000140984	0.000168664	0.000145562	0.000177798	0.000136496	0.000160811	0.000148126	0.000173426
mnmC	b2324	P77182	0	0	0	0	0	0	0	0	0	0	0	0	0	0	0	0	0	0	0	0	0	0	0	0	0	0	0	0	0	0
mnmE	b3706	P25522	9.43501e-05	9.11952e-05	8.62591e-05	8.51581e-05	6.2147e-05	5.61195e-05	6.77818e-05	8.16317e-05	7.58028e-05	8.63777e-05	7.12984e-05	6.99854e-05	7.58255e-05	7.01333e-05	0.000145181	6.66404e-05	6.20371e-05	7.68121e-05	9.42945e-05	8.302e-05	8.24409e-05	7.74313e-05	9.4928e-05	5.94025e-05	6.27464e-05	6.96114e-05	6.20194e-05	5.85756e-05	5.58096e-05	6.47624e-05
mnmG	b3741	P0A6U3	0.000208504	0.000183993	0.000166384	0.000159044	0.000181524	0.000150185	0.000225663	0.000152691	0.000226832	0.000224941	0.000185344	5.32356e-05	0.000150098	0.000212557	0.00013999	0.000127138	0.000203964	0.000208257	7.96736e-05	0.000284472	0.000131925	0.000121396	3.59622e-05	0.000213295	0.000186189	0.000247869	0.000170523	0.000213806	0.000190044	0.000230526
mntH	b2392	P0A769	0	0	0	0	0	0	0	0	0	0	0	0	0	0	0	0	0	0	0	0	0	0	0	0	0	0	0	0	0	0
mntP	b1821	P76264	0	0	0	0	0	0	0	0	0	0	0	0	0	0	0	0	0	0	0	0	0	0	0	0	0	0	0	0	0	0
mntR	b0817	P0A9F1	2.94081e-05	1.78913e-05	2.98477e-05	2.05667e-05	2.16968e-05	2.68282e-05	3.30443e-05	3.48818e-05	2.94815e-05	3.06789e-05	3.9108e-05	2.7883e-05	2.4272e-05	2.90509e-05	4.42843e-05	2.66853e-05	2.50888e-05	2.76274e-05	3.05748e-05	3.00684e-05	2.72617e-05	3.22685e-05	3.19022e-05	3.0121e-05	2.68005e-05	3.11549e-05	2.78035e-05	3.0473e-05	2.3576e-05	3.34291e-05
mntS	b4705	P0DKB3	0	0	0	0	0	0	0	0	0	0	0	0	0	0	0	0	0	0	0	0	0	0	0	0	0	0	0	0	0	0
moaA	b0781	P30745	0	0	0	0	0	0	0	0	0	0	0	0	0	0	0	0	0	0	0	0	0	0	0	0	0	0	0	0	0	0
moaB	b0782	P0AEZ9	0.000344339	0.000258663	0.00028274	0.000302639	0.000243636	0.000176349	0.000195471	0.00041892	0.000195368	0.000202784	0.000110852	0.000116692	0.000201105	0.000197453	0.000636159	0.000167791	0.000170739	0.000172425	0.000214121	9.37354e-05	0.000187195	0.000174843	0.000321997	0.000136429	0.000154569	0.000139312	0.000179472	0.000115622	0.000137096	0.000160918
moaC	b0783	P0A738	7.62497e-05	6.53462e-05	7.2117e-05	6.85631e-05	6.41538e-05	3.84847e-05	5.71112e-05	7.93406e-05	4.54533e-05	3.01773e-05	2.35235e-05	1.91381e-05	4.05592e-05	5.73163e-05	9.59446e-05	3.10707e-05	5.19506e-05	4.87657e-05	3.44876e-05	4.42743e-05	3.68739e-05	4.14445e-05	3.76588e-05	4.68915e-05	4.45157e-05	5.45036e-05	4.29828e-05	4.75233e-05	4.74186e-05	5.86538e-05
moaD	b0784	P30748	7.13603e-05	6.34972e-05	5.79324e-05	6.26398e-05	5.8044e-05	3.45533e-05	5.11263e-05	8.14292e-05	4.24462e-05	3.78461e-05	3.07172e-05	2.45748e-05	3.92291e-05	5.23697e-05	9.6984e-05	3.38128e-05	4.503e-05	4.63848e-05	3.5714e-05	4.38126e-05	4.07902e-05	3.7484e-05	3.79006e-05	4.28573e-05	4.15891e-05	5.45767e-05	4.47299e-05	4.21616e-05	4.49622e-05	5.37563e-05
moaE	b0785	P30749	8.29011e-05	6.99884e-05	7.1043e-05	7.33473e-05	7.98137e-05	4.11463e-05	5.37992e-05	0.000107833	5.64571e-05	4.29298e-05	3.13814e-05	3.27567e-05	5.19892e-05	5.72504e-05	0.000126289	4.06779e-05	4.95231e-05	4.33512e-05	4.29604e-05	4.0095e-05	4.97918e-05	4.12737e-05	4.36542e-05	4.50632e-05	4.32761e-05	4.61987e-05	4.87512e-05	4.30113e-05	4.26975e-05	5.62048e-05
mobA	b3857	P32173	2.20438e-05	2.03464e-05	2.09194e-05	2.11515e-05	2.09005e-05	0	1.35713e-05	2.70343e-05	1.86007e-05	1.34707e-05	9.64475e-06	1.44771e-05	1.55371e-05	1.63056e-05	3.24115e-05	1.52093e-05	1.65766e-05	2.12253e-05	1.81634e-05	1.70659e-05	1.66717e-05	2.01925e-05	1.25908e-05	1.52649e-05	1.60593e-05	1.1382e-05	2.00537e-05	1.21468e-05	1.22813e-05	1.26991e-05
mobB	b3856	P32125	1.60832e-05	1.66774e-05	1.76868e-05	1.74764e-05	1.54818e-05	1.19964e-05	1.4414e-05	2.25756e-05	1.35018e-05	1.15079e-05	1.1717e-05	0	1.32566e-05	1.43262e-05	2.41167e-05	1.31925e-05	1.24025e-05	1.48265e-05	1.49747e-05	9.7549e-06	1.2977e-05	1.39082e-05	1.28232e-05	1.16823e-05	1.31812e-05	1.15806e-05	1.13938e-05	1.05133e-05	8.89849e-06	1.33249e-05
mocA	b2877	Q46810	0	0	0	0	0	0	0	0	0	0	0	0	0	0	0	0	0	0	0	0	0	0	0	0	0	0	0	0	0	0
modA	b0763	P37329	7.86892e-05	5.51568e-05	7.51431e-05	6.79823e-05	9.24571e-05	0.000120227	6.60129e-05	0.00012019	7.16433e-05	0.00013528	9.71582e-05	0.000366827	0.000311072	7.60356e-05	6.61149e-05	6.6658e-05	4.19675e-05	4.11608e-05	0.00117528	0.000177386	0.000368741	0.000249537	7.45842e-05	0.00016174	6.77749e-05	4.71602e-05	0.000319821	9.81788e-05	0.000132809	0.000154905
modB	b0764	P0AF01	0	0	0	0	0	0	0	0	0	0	0	0	0	0	0	0	0	0	0	0	0	0	0	0	0	0	0	0	0	0
modC	b0765	P09833	4.95312e-06	0	6.9681e-06	1.47301e-06	1.7075e-05	2.73033e-05	6.62948e-06	1.89369e-05	1.42688e-05	1.03823e-05	1.09443e-05	1.41863e-05	4.41944e-05	6.84618e-06	3.96776e-06	4.61746e-06	3.49933e-06	5.18577e-06	4.57031e-05	2.01237e-05	3.35619e-05	8.09198e-06	2.62061e-06	1.90327e-06	0	0	3.2961e-05	5.47162e-06	8.33394e-06	2.14086e-05
modE	b0761	P0A9G8	1.67688e-05	2.65711e-05	2.99198e-05	2.63501e-05	2.16923e-05	2.35199e-05	2.49144e-05	1.8537e-05	2.27371e-05	2.12689e-05	2.07973e-05	1.45787e-05	1.82296e-05	2.28383e-05	2.56728e-05	1.87642e-05	2.42262e-05	3.42026e-05	1.77997e-05	2.61518e-05	2.2628e-05	2.6607e-05	1.25461e-05	1.87473e-05	2.03435e-05	1.96903e-05	1.92993e-05	2.60532e-05	2.47448e-05	2.04934e-05
modF	b0760	P31060	0.000138662	9.34603e-05	0.000129845	0.000103185	0.000100285	0.000194241	0.000120393	0.000132583	0.000140407	8.76802e-05	7.14561e-05	1.13718e-05	0.000112726	0.000123752	0.000113879	0.000108234	0.000154859	0.000153663	5.01971e-05	5.13234e-05	4.87332e-05	5.19169e-05	7.5423e-05	0.000129804	0.000136427	0.000115528	0.000168429	0.000115459	0.000139178	0.000140022
moeA	b0827	P12281	0.000155598	0.000197948	0.000171482	0.000174669	0.000174449	0.000145527	0.000170611	0.000171022	0.000127208	0.000163792	0.00014277	0.000147049	0.000127039	0.000133513	0.000193852	0.00017125	0.000128178	0.000171027	0.000199263	0.000165676	0.000185996	0.000189956	0.000172799	0.000121734	0.000115099	0.000117332	0.000118719	0.000113381	0.000119671	0.000116067
moeB	b0826	P12282	1.69679e-05	2.11802e-05	2.07548e-05	1.73634e-05	1.68049e-05	1.85299e-05	1.91058e-05	1.75945e-05	1.89366e-05	7.22313e-06	0	2.2885e-05	1.62294e-05	1.73537e-05	2.36066e-05	6.91363e-06	1.84494e-05	1.89455e-05	3.31814e-05	1.74493e-05	2.35104e-05	2.00841e-05	1.01229e-05	1.92153e-05	1.79904e-05	1.791e-05	2.01794e-05	1.51782e-05	2.05704e-05	1.10507e-05
mog	b0009	P0AF03	4.45716e-05	5.71522e-05	5.64631e-05	5.45679e-05	4.80406e-05	4.82891e-05	4.58069e-05	3.56394e-05	4.50763e-05	4.9427e-05	7.74632e-05	6.05671e-05	5.32903e-05	3.94231e-05	5.68147e-05	4.897e-05	3.26751e-05	4.6241e-05	8.32112e-05	7.97405e-05	7.71889e-05	7.69178e-05	4.31634e-05	4.40882e-05	4.24272e-05	4.23351e-05	5.45947e-05	4.10829e-05	4.6876e-05	4.65104e-05
mokB	b1420	P76096	0	0	0	0	0	0	0	0	0	0	0	0	0	0	0	0	0	0	0	0	0	0	0	0	0	0	0	0	0	0
mokC	b0018	P33236	0	0	0	0	0	0	0	0	0	0	0	0	0	0	0	0	0	0	0	0	0	0	0	0	0	0	0	0	0	0
molR_1	b2115		0	0	0	0	0	0	0	0	0	0	0	0	0	0	0	0	0	0	0	0	0	0	0	0	0	0	0	0	0	0
molR_2	b2116		0	0	0	0	0	0	0	0	0	0	0	0	0	0	0	0	0	0	0	0	0	0	0	0	0	0	0	0	0	0
molR_3	b2117		0	0	0	0	0	0	0	0	0	0	0	0	0	0	0	0	0	0	0	0	0	0	0	0	0	0	0	0	0	0
motA	b1890	P09348	0	0	0	0	9.26263e-05	0.000140198	0	0	9.69213e-05	0	0.000136024	0	0.000277349	0	0	0	0	0	2.64645e-05	0.000179798	0.000149238	0.000191758	0	0.000174226	0	0	0.000353877	0.000155573	0.000224664	0.000256611
motB	b1889	P0AF06	0	0	0	0	5.35571e-05	0.0001105	0	0	6.45226e-05	0	5.98375e-05	0	0.000223466	0	0	0	0	0	2.56389e-05	0.000175188	0.000106748	0.000126587	0	0.000144964	0	0	0.000279739	0.000123709	0.000173576	0.00016898
mpaA	b1326	P0ACV6	0	0	0	0	0	0	0	0	0	0	0	0	0	0	0	0	0	0	0	0	0	0	0	0	0	0	0	0	0	0
mpl	b4233	P37773	0.000205176	0.000188169	0.000165085	0.000142459	0.000192503	0.000160102	0.000259199	0.000236361	0.000224378	0.000195115	0.000282813	0.00025255	0.000142651	0.000213683	0.000261061	0.000196271	0.00017654	0.000241736	0.000250875	0.000287315	0.000261745	0.000261907	0.00020051	0.000210555	0.000210356	0.000220223	0.00017388	0.000177808	0.000192178	0.000214234
mppA	b1329	P77348	7.79454e-05	5.40287e-05	0.000124348	0.000120076	7.27472e-05	0.000117434	7.8858e-05	8.53998e-05	6.08848e-05	0.000164427	0.000246913	0.000182418	0.000164333	8.08578e-05	8.79709e-05	0.000174802	6.83992e-05	8.16272e-05	0.000190893	0.000121173	0.000176577	0.000172516	0.000132639	7.41731e-05	0.000108077	6.62125e-05	0.000138711	7.07963e-05	7.80918e-05	5.16016e-05
mprA	b2684	P0ACR9	0.000831878	0.00067249	0.000527924	0.00045544	0.00038437	0.000360114	0.000554259	0.000310104	0.000502182	0.000387402	0.000188347	0.000132373	0.000239941	0.000508177	0.000468782	0.000397984	0.000450431	0.00056852	0.000296418	0.000416558	0.000307859	0.000336298	0.000202076	0.000507768	0.000396743	0.000283534	0.000233675	0.000438733	0.00043308	0.000302062
mqo	b2210	P33940	9.73821e-05	0	0	0	0	0.00017108	0.000248553	0.000190455	0	0	0	0	0	9.30818e-05	0	0	0.000707394	0.000131591	0	0.000269509	0	0	0	0	0	0.000350969	0	0.000856372	0.000125771	0.000425537
mqsA	b3021	Q46864	1.67176e-05	0	1.3308e-05	1.5931e-05	1.15687e-05	1.40085e-05	3.03827e-05	1.17666e-05	0	8.19657e-06	0	0	0	1.19964e-05	1.79108e-05	6.27876e-06	7.71985e-06	1.23779e-05	1.02903e-05	1.35089e-05	1.52202e-05	1.62838e-05	0	1.09771e-05	1.23529e-05	1.12192e-05	1.28263e-05	8.31398e-06	0	4.12995e-06
mqsR	b3022	Q46865	0	0	0	0	0	0	0	0	0	0	0	0	0	0	0	0	0	0	0	0	0	0	0	0	0	0	0	0	0	0
mraY	b0087	P0A6W3	6.06304e-05	5.8201e-05	4.15031e-05	4.93354e-05	4.60346e-05	3.8553e-05	5.39186e-05	6.88008e-05	5.45145e-05	5.90269e-05	4.6616e-05	2.48791e-05	3.50459e-05	4.67583e-05	5.74926e-05	7.61812e-05	5.56795e-05	5.74885e-05	4.89567e-05	5.54741e-05	5.79799e-05	5.31178e-05	5.18521e-05	4.19151e-05	5.08669e-05	5.38789e-05	3.82709e-05	5.14251e-05	4.22828e-05	5.43781e-05
mraZ	b0081	P22186	2.30658e-05	0	1.9571e-05	1.78913e-05	1.63017e-05	1.84685e-05	1.60976e-05	2.44082e-05	0	1.74687e-05	1.94647e-05	0	1.86076e-05	1.44259e-05	1.79521e-05	2.52573e-05	0	1.76475e-05	1.77874e-05	0	2.0284e-05	1.85134e-05	2.1727e-05	0	1.6234e-05	1.37611e-05	2.15504e-05	0	0	1.25655e-05
mrcA	b3396	P02918	7.37513e-05	7.35458e-05	7.36778e-05	6.97533e-05	6.02111e-05	5.60434e-05	7.09413e-05	6.49349e-05	6.7436e-05	5.75406e-05	5.99712e-05	1.98794e-05	5.77539e-05	6.67997e-05	7.22283e-05	5.88438e-05	6.3333e-05	7.00371e-05	3.19195e-05	8.26425e-05	4.96876e-05	4.92379e-05	3.16508e-05	7.84364e-05	7.43459e-05	7.27415e-05	6.9979e-05	7.37059e-05	6.51407e-05	7.24014e-05
mrcB	b0149	P02919	7.38966e-05	6.34066e-05	5.85038e-05	5.77289e-05	7.96955e-05	6.22422e-05	5.92239e-05	9.7544e-05	8.26881e-05	7.74591e-05	0.000121544	5.85268e-05	7.502e-05	6.75411e-05	0.000110174	8.16477e-05	7.24713e-05	6.62372e-05	8.81019e-05	7.36488e-05	7.55169e-05	6.7901e-05	0.000106465	6.18153e-05	6.54511e-05	6.17694e-05	7.2365e-05	5.73366e-05	5.04493e-05	6.76955e-05
mrdA	b0635	P0AD65	1.57786e-05	2.77633e-05	1.81283e-05	1.60551e-05	0	1.51967e-05	1.584e-05	1.41193e-05	1.33215e-05	1.48787e-05	0	0	1.36433e-05	1.183e-05	1.31732e-05	1.12191e-05	1.60943e-05	1.54805e-05	0	2.06646e-05	1.07814e-05	1.42974e-05	1.25581e-05	1.89247e-05	1.73209e-05	1.54982e-05	1.46488e-05	1.60658e-05	1.70611e-05	8.32191e-06
mrdB	b0634	P0ABG7	2.36076e-05	3.25297e-05	2.15951e-05	1.89521e-05	1.7235e-05	1.76241e-05	1.80759e-05	2.14111e-05	1.9605e-05	1.55789e-05	1.49058e-05	1.04541e-05	1.61541e-05	2.20296e-05	2.0822e-05	2.15524e-05	2.32799e-05	2.21033e-05	9.89193e-06	2.7258e-05	1.62365e-05	1.91171e-05	2.20077e-05	2.61748e-05	2.51685e-05	2.50691e-05	2.40169e-05	2.61298e-05	2.16973e-05	2.82364e-05
mreB	b3251	P0A9X4	0.000513018	0.000631602	0.000530009	0.000525588	0.000494317	0.000433581	0.000589729	0.000482922	0.000564081	0.000448153	0.000540942	0.000438471	0.000468084	0.000498734	0.000512849	0.000516636	0.000504434	0.000576239	0.000419385	0.000696329	0.000465248	0.000475976	0.000618318	0.000530416	0.000489241	0.000542571	0.000539139	0.000479453	0.000469796	0.000562017
mreC	b3250	P16926	3.1445e-05	4.89684e-05	3.75101e-05	4.09629e-05	3.74829e-05	3.41248e-05	4.02765e-05	3.61119e-05	4.30448e-05	3.19942e-05	3.42157e-05	2.58974e-05	3.25151e-05	3.65405e-05	4.14067e-05	3.29175e-05	3.91102e-05	3.52942e-05	2.20512e-05	4.16877e-05	2.71897e-05	3.03396e-05	2.92909e-05	3.83452e-05	4.14341e-05	4.03521e-05	3.24699e-05	4.04159e-05	3.63825e-05	4.02924e-05
mreD	b3249	P0ABH4	0	0	0	0	0	0	0	0	0	0	0	0	0	0	0	0	0	0	0	0	0	0	0	0	0	0	0	0	0	0
mrp	b2113	P0AF08	0.00049065	0.000344818	0.000382008	0.000381261	0.000393435	0.000378083	0.000437452	0.000429358	0.000434205	0.000353053	0.000354429	0.000335582	0.000315388	0.000388237	0.000391988	0.000349671	0.000384975	0.000445062	0.000504572	0.0004519	0.00055653	0.000547666	0.00026643	0.000407399	0.000317075	0.000402715	0.000372803	0.000393262	0.000371104	0.000381421
mrr	b4351	P24202	0.000118586	9.01216e-05	0.000123678	0.000110387	0.000123352	0.000126061	0.000117612	0.000108313	0.000116649	0.00010736	0	6.55048e-05	0.000124123	0.00011718	0.00011104	0.000133661	0.000112716	0.000137498	0.000167845	0.000133379	0.000183284	0.000178019	0	0.000116062	0.000124946	0.000101729	0.000128985	0.000109564	0.000128776	0.000114439
msbA	b0914	P60752	4.54968e-05	7.73608e-05	6.38389e-05	6.37129e-05	4.94646e-05	4.52195e-05	6.19128e-05	4.39368e-05	5.03068e-05	5.25162e-05	5.04004e-05	4.82237e-05	4.82607e-05	5.52714e-05	4.47236e-05	5.43312e-05	4.68467e-05	4.88071e-05	4.02921e-05	5.9983e-05	5.02234e-05	4.65605e-05	3.44483e-05	5.46212e-05	5.3079e-05	5.39567e-05	4.97579e-05	5.21451e-05	5.52317e-05	4.85186e-05
mscK	b0465	P77338	0.000161954	0.000151701	0.000117491	0.000120227	0.000131189	9.53398e-05	0.000117153	0.000116107	0.000166717	9.91907e-05	0.000160442	8.33406e-05	9.36252e-05	0.000125845	0.000214691	0.000104393	0.000143738	0.000146798	8.63514e-05	0.000110577	9.77298e-05	9.14433e-05	0.000147948	0.000111359	0.000118951	0.00013121	0.000105821	0.000117964	8.57409e-05	0.000135201
mscL	b3291	P0A742	0.000171332	0.000412961	0.000313857	0.000355859	0.000111312	0.00015103	0.000163756	0.000191386	0.000137757	0.000197089	0.000355028	0.000196574	0.000233767	0.000202248	0.000197722	0.000139576	0.000132771	0.000161991	0.000191257	0.000131306	0.000179087	0.000191843	0.00054817	0.000139518	0.000134329	0.000124777	0.000125923	0.000124099	0.00013804	0.000107785
mscM	b4159	P39285	6.78409e-05	7.75809e-05	7.90102e-05	8.99769e-05	5.1086e-05	7.03847e-05	4.94217e-05	8.40487e-05	7.36977e-05	8.1293e-05	7.87431e-05	5.82209e-05	7.01001e-05	0	9.91819e-05	8.17443e-05	0	6.35686e-05	9.97793e-05	3.89302e-05	8.72198e-05	7.18796e-05	6.03353e-05	4.36855e-05	5.20158e-05	5.51521e-05	6.93007e-05	0	4.63046e-05	0
mscS	b2924	P0C0S1	0.000723199	0.000792554	0.000282724	0.000287763	0.000210667	0.000104701	0.000366546	0.000529636	0.000247167	0.000227433	0.000115663	0.000352691	0.000103764	0.000473097	0.000846331	0.000148501	0.000299857	0.000217196	0.000149201	0.00015941	0.000168002	0.00011639	0.000334909	0.000156669	0.000154132	0.000332695	5.48885e-05	0.000154091	0.000119283	9.94313e-05
msrA	b4219	P0A744	8.39194e-05	0.000126455	0.000121474	0.000147532	9.13935e-05	9.50745e-05	0.000109436	0.000168421	8.00966e-05	0.00014121	0.000144972	0.000291202	0.000106827	9.9272e-05	0.000175536	0.000175005	8.17607e-05	8.81624e-05	0.000183498	3.99618e-05	0.000114729	0.000105279	0.00017689	6.17641e-05	7.28941e-05	5.15866e-05	6.77611e-05	5.81243e-05	6.54068e-05	4.30461e-05
msrB	b1778	P0A746	0.000283266	0.000259851	0.000454843	0.000445598	5.7212e-05	0.000454684	0.000298703	0.000252793	0.000261429	0.000149089	0.00017366	0.000173492	0.000363306	0.00021946	0.000222452	0.000258733	0.000242298	0.00021187	0.000410103	0.000210395	0.00040021	0.00038841	0.0001816	0.000205373	0.000257613	0.000153341	0.000335518	0.000225693	0.000202337	0.000165733
msrC	b1832	P76270	0.000209879	0.000209814	0.000175598	0.000194569	0.000154747	0.000136823	0.000186292	0.000216114	0.000160876	0.000104464	0.000123689	0.00010739	0.000164529	0.000198136	0.000166089	0.000122487	0.000203696	0.00015744	0.000101927	0.000110016	8.78642e-05	9.294e-05	0.000140567	0.000162166	0.000157284	0.000164872	0.000123633	0.000159403	0.000155557	0.000150178
msrP	b1971	P76342	3.44459e-05	1.27047e-05	3.22852e-05	3.26442e-05	0	0	0	9.80759e-05	1.7746e-05	7.01353e-05	2.24364e-05	3.76368e-05	4.22054e-05	0	5.09046e-05	0.000188982	1.11239e-05	3.1324e-05	4.26523e-05	0	3.26421e-05	2.68969e-05	7.07715e-05	0	0	0	0	0	0	0
msrQ	b1972	P76343	0	0	0	0	0	0	0	0	0	0	0	0	0	0	0	0	0	0	0	0	0	0	0	0	0	0	0	0	0	0
msyB	b1051	P25738	0.000412957	0.000592503	0.000485142	0.000782219	0.000161271	0.000313664	0.000208548	0.000626187	0.000273719	0.000588593	0.000398677	0.00195003	0.000723754	0.000334799	0.00191249	0.000649863	0.000182963	0.000115664	0.00251047	5.5572e-05	0.00115923	0.000860455	0.00270078	0.000112439	0.000208398	9.00197e-05	0.000260079	0.000120009	8.68825e-05	6.91324e-05
mtfA	b1976	P76346	4.54029e-05	3.67803e-05	9.87688e-05	0.000113954	5.06584e-05	0.000135659	3.69359e-05	4.63945e-05	4.13316e-05	6.35736e-05	3.38831e-05	2.22563e-05	0.00014457	2.27846e-05	3.14957e-05	0.000117698	3.61257e-05	4.90849e-05	0.000102382	4.05063e-05	0.000137269	9.67216e-05	2.53287e-05	4.74258e-05	9.34785e-05	1.90356e-05	0.000175322	3.9668e-05	5.02574e-05	3.08393e-05
mtgA	b3208	P46022	0	0	0	0	0	0	0	0	0	0	0	0	0	0	0	0	0	0	0	0	0	0	0	0	0	0	0	0	0	0
mtlA	b3599	P00550	4.74162e-05	2.87181e-05	6.1237e-05	0.000119504	3.81796e-05	5.77563e-05	3.00985e-05	6.39059e-05	3.34179e-05	7.81838e-05	0.000133679	0.000144947	9.0641e-05	3.27594e-05	4.042e-05	9.28067e-05	3.72269e-05	3.33549e-05	0.000131887	3.85293e-05	0.000100774	9.38541e-05	0.000286239	0.00124146	4.83043e-05	1.99268e-05	7.07214e-05	2.91154e-05	3.08825e-05	3.48993e-05
mtlD	b3600	P09424	8.59969e-05	8.92961e-05	8.61287e-05	0.00016173	0.000102629	7.1652e-05	5.67962e-05	0.000100167	7.8132e-05	0.000105999	9.4569e-05	0.00015668	9.04559e-05	5.30449e-05	0.00014785	0.000104117	7.75839e-05	5.97254e-05	0.000112902	5.54404e-05	9.70402e-05	8.91951e-05	0.000355753	0.00110938	5.48757e-05	5.38649e-05	6.77067e-05	4.58139e-05	4.95907e-05	4.75008e-05
mtlR	b3601	P0AF10	1.79197e-05	0	0	0	3.92451e-06	1.09307e-05	1.45302e-05	1.6805e-05	1.5724e-05	0	0	0	0	0	0	0	1.01597e-05	1.16688e-05	7.79017e-06	1.4156e-05	6.00932e-06	0	1.7258e-05	6.35588e-05	0	0	0	0	0	0
mtn	b0159	P0AF12	0.000359566	0.000383372	0.000372692	0.00034845	0.000479366	0.000364388	0.000464458	0.000463683	0.000472963	0.000275563	0.000405421	0.00048155	0.000320669	0.000393667	0.000509527	0.000263041	0.000348879	0.000447541	0.000421373	0.000407373	0.000356182	0.000364306	0.000315086	0.00035483	0.000328697	0.000336456	0.000285722	0.000298225	0.000333232	0.000363347
mtr	b3161	P0AAD2	0	0	0	0	0	0	0	0	0	0	0	0	0	0	3.69916e-05	0	0	1.61962e-05	4.664e-05	0	0.0001607	0.00019903	0	0	0	0	0	0	0	0
mug	b3068	P0A9H1	7.27255e-05	0.000112961	0.000108751	0.000109863	5.14081e-05	7.45578e-05	7.87902e-05	7.90476e-05	4.44303e-05	6.93748e-05	2.68146e-05	3.44805e-05	6.61997e-05	6.55975e-05	8.04927e-05	7.78064e-05	4.71335e-05	6.27378e-05	0.000113832	3.08172e-05	0.000104501	9.81455e-05	4.90785e-05	4.99688e-05	5.36763e-05	3.56507e-05	5.61487e-05	4.19567e-05	4.42119e-05	3.39822e-05
mukB	b0924	P22523	0.00048434	0.000485334	0.00046342	0.000453744	0.000422197	0.000392661	0.000410241	0.000473665	0.000439405	0.000414536	0.000501446	0.000183703	0.000444934	0.000423481	0.000450564	0.000445502	0.00042187	0.000520949	0.000369341	0.000608502	0.000520599	0.000526186	5.86534e-05	0.000389938	0.000426523	0.000410295	0.000449735	0.000389144	0.000384922	0.000403325
mukE	b0923	P22524	3.63183e-05	4.61343e-05	4.63769e-05	4.0787e-05	3.70164e-05	4.0589e-05	4.04693e-05	4.3149e-05	4.23737e-05	4.17784e-05	4.51312e-05	4.98185e-05	3.9535e-05	3.84283e-05	3.1915e-05	4.40167e-05	3.48838e-05	4.20803e-05	3.44763e-05	4.83587e-05	3.67238e-05	3.72049e-05	5.00878e-06	3.41282e-05	4.02623e-05	3.76448e-05	3.6647e-05	3.76602e-05	3.68021e-05	3.60477e-05
[truncated: 2,633 more rows]
