# Supplementary material for: Author Correction: From coarse to fine: the absolute Escherichia coli proteome under diverse growth conditions
Source: Mol Syst Biol. 2024 Oct 1;20(11):1257–9. doi: 10.1038/s44320-024-00062-5 (PMC11535196; doi:10.1038/s44320-024-00062-5)
Supplement: Supplementary file 4 — EV9 corrected [file 44320_2024_62_MOESM4_ESM.xlsx]

## Sheet: Description
Mori et al. 2021, From coarse to fine: The absolute Escherichia coli proteome under diverse growth conditions
Description
Absolute protein mass fractions computed from xTop protein intensities and corrected with ribosome profiling synthesis rates for the samples described in Dataset EV3 (Samples-2).

## Sheet: EV9-AbsoluteMassFractions-2
Gene name	Gene locus	Protein ID	A1-1	A1-2	A1-3	C1	F1-1	F1-2	F1-3	C2	C3	C4	C5	C6	C7	C8	D6	D7	D8	F4	F5	F6	F7	F8	D1	D2	D3	D4	D5	F2	F3	A2	E1	E2	E3	E4	H1	H5
aaeA	b3241	P46482	0	0	0	0	0	0	0	0	0	0	0	0	0	0	0	0	0	0	0	0	0	0	0	0	0	0	0	0	0	0	0	0	0	0	0	0
aaeB	b3240	P46481	0	0	0	0	0	0	0	0	0	0	0	0	0	0	0	0	0	0	0	0	0	0	0	0	0	0	0	0	0	0	0	0	0	0	0	0
aaeR	b3243	P67662	0	0	0	0	0	0	0	0	0	0	0	0	0	0	0	0	0	0	0	0	0	0	0	0	0	0	0	0	0	0	0	0	0	0	0	0
aaeX	b3242	P46478	0	0	0	0	0	0	0	0	0	0	0	0	0	0	0	0	0	0	0	0	0	0	0	0	0	0	0	0	0	0	0	0	0	0	0	0
aas	b2836	P31119	4.42742e-05	4.83608e-05	4.64284e-05	4.60064e-05	4.83091e-05	4.54864e-05	4.63093e-05	3.52176e-05	4.55376e-05	3.33446e-05	3.67303e-05	5.4941e-05	3.75747e-05	3.14314e-05	4.00968e-05	3.66503e-05	4.84072e-05	3.84725e-05	4.29889e-05	3.56234e-05	3.85451e-05	4.43895e-05	4.40636e-05	4.88437e-05	4.37894e-05	5.33859e-05	4.18919e-05	3.82203e-05	4.19812e-05	4.93925e-05	5.05587e-05	5.04082e-05	5.52777e-05	5.83143e-05	4.17642e-05	4.84632e-05
aat	b0885	P0A8P1	0	0	0	0	0	0	0	0	0	0	0	0	0	0	0	0	0	0	0	0	0	0	0	0	0	0	0	0	0	0	0	0	0	0	0	0
abgA	b1338	P77357	0	0	0	0	0	0	0	0	0	0	0	0	0	0	0	0	0	0	0	0	0	0	0	0	0	0	0	0	0	0	0	0	0	0	0	0
abgB	b1337	P76052	0	0	0	0	0	0	0	0	0	0	0	0	0	0	0	0	0	0	0	0	0	0	0	0	0	0	0	0	0	0	0	0	0	0	0	0
abgR	b1339	P77744	0	0	0	0	0	0	0	0	0	0	0	0	0	0	0	0	0	0	0	0	0	0	0	0	0	0	0	0	0	0	0	0	0	0	0	0
abgT	b1336	P46133	0	0	0	0	0	0	0	0	0	0	0	0	0	0	0	0	0	0	0	0	0	0	0	0	0	0	0	0	0	0	0	0	0	0	0	0
abpA	b2628	P52137	0	0	0	0	0	0	0	0	0	0	0	0	0	0	0	0	0	0	0	0	0	0	0	0	0	0	0	0	0	0	0	0	0	0	0	0
abpB	b2627	P52126	0	0	0	0	0	0	0	0	0	0	0	0	0	0	0	0	0	0	0	0	0	0	0	0	0	0	0	0	0	0	0	0	0	0	0	0
abrB	b0715	P75747	0	0	0	0	0	0	0	0	0	0	0	0	0	0	0	0	0	0	0	0	0	0	0	0	0	0	0	0	0	0	0	0	0	0	0	0
accA	b0185	P0ABD5	0.000411794	0.000420063	0.000422546	0.000480936	0.000501243	0.000484553	0.000475993	0.000655909	0.000602907	0.00058693	0.000531507	0.000539983	0.000526495	0.000570445	0.000593401	0.000585266	0.000583621	0.000603551	0.000571044	0.000548268	0.000573071	0.000553095	0.000562815	0.00060124	0.00062737	0.000614893	0.000621446	0.00061576	0.000630846	0.000620464	0.00066356	0.000685572	0.000719597	0.000696127	0.000607422	0.00061048
accB	b3255	P0ABD8	0.000684983	0.000689603	0.000685755	0.000692464	0.000657728	0.000643207	0.000683257	0.000748588	0.000645251	0.000650931	0.000700475	0.000707466	0.000724109	0.00065706	0.000739091	0.000761964	0.000712191	0.00065091	0.000654381	0.000730032	0.00070256	0.000748941	0.000592809	0.000653338	0.000686553	0.000749853	0.000686388	0.000637927	0.000698287	0.000831252	0.000801241	0.000766839	0.000761656	0.000757631	0.000799808	0.000784486
accC	b3256	P24182	0.000655039	0.000669462	0.0006575	0.000730522	0.000740793	0.000716215	0.000678999	0.00102088	0.000976351	0.00100228	0.00099964	0.00101361	0.000931874	0.00096324	0.000976556	0.000942424	0.000931965	0.000892298	0.000883306	0.000961971	0.000945967	0.000959715	0.000714845	0.000777814	0.000855546	0.000899315	0.000973616	0.000968731	0.000973408	0.00103312	0.000996216	0.00090903	0.000890504	0.000846437	0.00102716	0.00105815
accD	b2316	P0A9Q5	0.000602016	0.000583124	0.000584074	0.000615677	0.000585661	0.000592841	0.000590536	0.000738426	0.000685464	0.000690853	0.000660734	0.000629368	0.000628233	0.000657709	0.000681893	0.000671896	0.000658444	0.000725023	0.000661847	0.000688922	0.000669825	0.000647587	0.000673716	0.000701905	0.000720048	0.000753068	0.000732946	0.00071235	0.00072783	0.000801448	0.00085208	0.000855761	0.000917994	0.00092436	0.000813028	0.000811824
aceA	b4015	P0A9G6	0.00488421	0.00484813	0.00494582	0.00447321	0.00490046	0.00481645	0.00500596	0.000201379	0.000371274	0.000741591	0.00142278	0.00254332	0.00459568	0.000701933	0.00156345	0.0051496	0.00244929	0.000312102	0.000508871	0.0013962	0.00243128	0.00506595	0.000383215	0.000394334	0.000400288	0.000383721	0.000253161	0.000291685	0.000259917	0.000225536	0.000181517	0.000169023	0.000148779	0.000123782	0.000222387	0.00023808
aceB	b4014	P08997	0.00383955	0.00376499	0.00388083	0.00331022	0.00362246	0.00362507	0.00352912	0.000146516	0.000192904	0.000321559	0.000612411	0.000996559	0.00165541	0.000331512	0.000625103	0.00174247	0.000930242	0.000176704	0.000233581	0.000533486	0.000918447	0.00176962	0.000190728	0.000270707	0.000286024	0.000286061	0.000173949	0.00016797	0.000175422	0.000194675	0.000147327	0.000142351	0.000132001	8.95422e-05	0.000187291	0.000185121
aceE	b0114	P0AFG8	0.00380726	0.00382216	0.00386778	0.00455783	0.00445305	0.00440132	0.00441118	0.00438199	0.0033539	0.00294136	0.00277712	0.00293937	0.0030714	0.00290051	0.00272579	0.00304223	0.00295509	0.00371567	0.00308286	0.00269589	0.00314671	0.00325792	0.00665055	0.00655458	0.00626508	0.00560833	0.00393373	0.00387354	0.00437881	0.00340616	0.00392223	0.00405858	0.00403956	0.00406912	0.00361528	0.00367497
aceF	b0115	P06959	0.00228019	0.00230652	0.00248617	0.0026638	0.00247463	0.00257498	0.00261767	0.00246004	0.00189679	0.00179746	0.00165118	0.0018792	0.00191331	0.00168685	0.00162731	0.00186366	0.00177851	0.0019719	0.00166626	0.00148317	0.00177473	0.00188402	0.00474715	0.00448365	0.00422889	0.00352881	0.00241711	0.00242196	0.00232784	0.00210751	0.00216859	0.00204825	0.00194609	0.00198107	0.00222797	0.00232571
aceK	b4016	P11071	0	0	0	0	0	0	0	0	0	0	0	0	0	0	0	0	0	0	0	0	0	0	0	0	0	0	0	0	0	0	0	0	0	0	0	0
ackA	b2296	P0A6A3	0.000359604	0.000359192	0.000380393	0.000397514	0.0003844	0.000371486	0.000357872	0.000938504	0.000666379	0.000670826	0.000679572	0.000707572	0.000706406	0.000676609	0.000699373	0.000754146	0.000687333	0.000688651	0.000648219	0.000682497	0.000706588	0.000776999	0.00089951	0.000992173	0.000987272	0.000889729	0.000868299	0.000940818	0.000847133	0.000555267	0.000704454	0.000826675	0.000901162	0.000898354	0.000568724	0.000580803
acnA	b1276	P25516	0.000579043	0.000587066	0.000568116	0.000631657	0.000630738	0.000625944	0.000619657	0.000210917	0.00025173	0.000312678	0.000355515	0.000473292	0.000582557	0.000300603	0.000385482	0.000628193	0.000476049	0.000213977	0.000254689	0.000322359	0.000458326	0.000613446	0.000632102	0.00052565	0.000435905	0.000369287	0.000213416	0.000198965	0.000202328	0.000458609	0.000336592	0.000307602	0.000295238	0.000269436	0.000444679	0.000443251
acnB	b0118	P36683	0.00520438	0.00518094	0.00524131	0.00481996	0.00522605	0.00515405	0.00522803	0.0046666	0.00682684	0.00877703	0.010062	0.0116336	0.0120286	0.00844084	0.009844	0.0119658	0.0109074	0.00577159	0.00758727	0.0100267	0.0112214	0.0127407	0.00414059	0.00434432	0.00471433	0.00494149	0.0045331	0.00455037	0.00469512	0.00619252	0.00639434	0.00640416	0.00618989	0.00558679	0.00606692	0.00630024
acpH	b0404	P21515	0	0	0	0	0	0	0	0	0	0	0	0	0	0	0	0	0	0	0	0	0	0	0	0	0	0	0	0	0	0	0	0	0	0	0	0
acpP	b1094	P0A6A8	0.00526975	0.00537377	0.00490886	0.00515733	0.00563515	0.00554021	0.00552689	0.00427595	0.00425635	0.00394367	0.00377567	0.00376795	0.00392667	0.00426085	0.0047582	0.00454914	0.00442408	0.00432617	0.00416234	0.00427122	0.00424264	0.00434981	0.0049416	0.00512463	0.0047827	0.00491996	0.00491793	0.00476661	0.00489745	0.00425518	0.00489514	0.00501815	0.00534798	0.00533483	0.0046649	0.00431194
acpS	b2563	P24224	1.03276e-05	1.13375e-05	1.57172e-05	1.58751e-05	1.72175e-05	1.53055e-05	1.48436e-05	1.42854e-05	1.36118e-05	1.56453e-05	1.10904e-05	1.35643e-05	1.20565e-05	1.46523e-05	1.26813e-05	1.12924e-05	1.45839e-05	1.50077e-05	1.36284e-05	1.13669e-05	1.03245e-05	1.25474e-05	1.81661e-05	1.71211e-05	1.87614e-05	1.81029e-05	1.59201e-05	1.48358e-05	1.62957e-05	1.65401e-05	1.50468e-05	1.82897e-05	1.81819e-05	1.63096e-05	1.49793e-05	1.74924e-05
acpT	b3475	P37623	1.73324e-05	2.2885e-05	1.71875e-05	2.10389e-05	2.01002e-05	1.87371e-05	1.97922e-05	2.30045e-05	2.57003e-05	3.10062e-05	0	2.64009e-05	3.81234e-05	0	0	4.18336e-05	3.56146e-05	3.55776e-05	2.09991e-05	3.16466e-05	3.116e-05	3.37678e-05	2.57969e-05	2.31575e-05	2.64307e-05	2.73298e-05	2.79224e-05	2.73819e-05	2.70569e-05	2.54859e-05	1.75031e-05	1.61953e-05	0	1.15941e-05	2.40421e-05	2.24513e-05
acrA	b0463	P0AE06	0.000376323	0.000375151	0.000371862	0.00041291	0.000418324	0.00040677	0.000392032	0.000457428	0.000418943	0.000422505	0.000406695	0.000456121	0.000450713	0.000412705	0.000423685	0.000466352	0.000442284	0.000429805	0.00041331	0.000425651	0.000449499	0.000452198	0.000564445	0.000517456	0.000507133	0.000484822	0.00042481	0.00043285	0.000430578	0.000521852	0.000526118	0.000504887	0.000479468	0.000490776	0.000532061	0.000575106
acrB	b0462	P31224	0.000344874	0.000350596	0.000352125	0.000366683	0.000360941	0.000356051	0.000345953	0.000415404	0.000375019	0.000382692	0.000363898	0.000401281	0.00038756	0.000359728	0.000377293	0.000396827	0.00039326	0.000377348	0.000369741	0.000356642	0.000402192	0.000400408	0.000536681	0.000497423	0.00046231	0.000445082	0.000389147	0.000370257	0.000380471	0.000477947	0.000495045	0.000480675	0.000483615	0.000496367	0.000482454	0.000513957
acrD	b2470	P24177	0	0	0	0	0	0	0	0	0	0	0	0	0	0	0	0	0	0	0	0	0	0	0	0	0	0	0	0	0	0	0	0	0	0	0	0
acrE	b3265	P24180	0	0	0	0	0	0	0	0	0	0	0	0	0	0	0	0	0	0	0	0	0	0	0	0	0	0	0	0	0	0	0	0	0	0	0	0
acrF	b3266	P24181	8.0422e-07	7.80736e-07	8.06749e-07	7.97243e-07	8.81287e-07	8.34458e-07	7.09981e-07	9.26363e-07	8.72407e-07	8.50799e-07	8.3287e-07	1.007e-06	9.44421e-07	8.35333e-07	8.4746e-07	9.3284e-07	1.00755e-06	8.64088e-07	7.64431e-07	8.2324e-07	9.78736e-07	9.37472e-07	1.33582e-06	1.0049e-06	1.06522e-06	1.05879e-06	8.25583e-07	8.30588e-07	8.70693e-07	9.52323e-07	1.04531e-06	9.94132e-07	1.01606e-06	1.00631e-06	9.7567e-07	1.04524e-06
acrR	b0464	P0ACS9	0	0	0	0	1.56758e-05	0	0	0	1.93779e-05	5.3396e-06	7.78704e-06	1.89535e-05	4.8025e-06	1.70845e-05	0	0	8.74731e-06	5.78151e-06	6.64192e-06	7.25813e-06	0	4.31836e-06	0	4.33873e-06	0	0	7.14661e-06	1.78832e-05	3.9948e-06	0	2.16513e-05	7.55972e-06	0	8.0707e-06	1.01568e-05	4.99197e-06
acrZ	b0762	P0AAW9	0	0	0	0	0	0	0	0	0	0	0	0	0	0	0	0	0	0	0	0	0	0	0	0	0	0	0	0	0	0	0	0	0	0	0	0
acs	b4069	P27550	0.000334506	0.000326242	0.000339472	0.000339809	0.000336617	0.000327497	0.000330646	0.000254565	0.00101074	0.00228627	0.0031991	0.00413439	0.00469959	0.00211692	0.00316575	0.0047035	0.00384362	0.000596484	0.001582	0.00311446	0.00381614	0.00460533	0.000210707	0.000241169	0.000259643	0.00030159	0.000310451	0.000312099	0.000310034	0.000562417	0.000394794	0.000311904	0.000261678	0.000211746	0.000523107	0.000505486
actP	b4067	P32705	2.10438e-05	0	1.27001e-05	2.5787e-05	1.98951e-05	2.10921e-05	1.73471e-05	1.78778e-05	0.000103235	0.000344147	0.000548504	0.000776133	0.000891039	0.000312077	0.000609277	0.00104809	0.000763673	5.11613e-05	0.000214268	0.000545734	0.000717579	0.000952614	2.69764e-05	2.70016e-05	1.91515e-05	2.48304e-05	2.62227e-05	2.40866e-05	2.58298e-05	3.04828e-05	2.37555e-05	1.0549e-05	0	0	3.11604e-05	2.97941e-05
ada	b2213	P06134	0	0	0	0	0	0	0	0	0	0	0	0	0	0	0	0	0	0	0	0	0	0	0	0	0	0	0	0	0	0	0	0	0	0	0	0
add	b1623	P22333	6.43536e-05	6.80209e-05	6.48369e-05	7.21326e-05	7.22904e-05	7.07498e-05	7.35952e-05	5.0281e-05	6.16779e-05	6.30749e-05	7.69094e-05	0.000106049	0.000148261	5.83348e-05	8.23158e-05	0.000161187	0.000108943	5.70109e-05	5.94675e-05	7.80019e-05	0.000101549	0.000158062	0.000105814	8.43489e-05	6.06932e-05	5.99164e-05	5.01894e-05	5.31808e-05	5.41938e-05	5.45807e-05	5.56576e-05	5.12128e-05	5.68271e-05	4.88486e-05	5.66604e-05	5.53964e-05
adeD	b3665	P31441	1.75755e-05	1.79876e-05	0	2.02534e-05	2.32261e-05	2.31629e-05	2.46627e-05	3.61058e-05	3.90848e-05	4.46189e-05	4.92993e-05	5.76107e-05	5.53934e-05	4.47104e-05	5.08699e-05	5.81175e-05	6.11819e-05	3.01052e-05	3.16726e-05	4.08614e-05	5.30978e-05	5.47954e-05	0	0	0	2.58426e-05	2.74046e-05	1.56449e-05	3.16066e-05	4.14029e-05	3.54048e-05	4.16918e-05	4.12387e-05	4.92761e-05	4.01743e-05	3.56883e-05
adeP	b3714	P31466	0.000201963	0.000114541	0	0.000246038	0.000208781	0	0.000201062	0.000104053	0.000123616	0	0.000120181	5.3868e-05	0	0	0	4.61478e-05	8.66386e-05	0.000123451	9.5207e-05	7.85359e-05	0	0	0	0	0	0.000132121	0.000160611	7.3354e-05	0.000158963	0.000171604	0.000199018	0.000234015	0.000225789	0.000233985	0.000184221	0.000180211
adeQ	b3664	P31440	0	0	0	0	0	0	0	0	0	0	0	0	0	0	0	0	0	0	0	0	0	0	0	0	0	0	0	0	0	0	0	0	0	0	0	0
adhE	b1241	P0A9Q7	0.00319994	0.00315323	0.00314076	0.00346191	0.00327709	0.00323193	0.00323195	0.00240258	0.0018537	0.0015469	0.00141698	0.00148307	0.00166441	0.00160045	0.0014886	0.00167881	0.00158253	0.00201217	0.00160755	0.00133829	0.00163685	0.00167367	0.00547113	0.00461567	0.00371868	0.00316191	0.00255627	0.00254428	0.00271067	0.00205337	0.00201649	0.0018382	0.00179788	0.00177282	0.00219812	0.00213154
adhP	b1478	P39451	0	0	0	0.000231986	0.000173797	0	0.000188885	0	0	0	0	0	0	0	0	0	0	0	0	0	0	0	0	0	0	0	0	0	0	0	0	0	0	0	0	0
adiA	b4117	P28629	0	0	0	0	0	0	0	0	0	0	0	0	0	0	0	0	0	0	0	0	0	0	0	0	0	0	0	0	0	0	0	0	0	0	0	0
adiC	b4115	P60061	0	0	0	0	0	0	0	0	0	0	0	0	0	0	0	0	0	0	0	0	0	0	0	0	0	0	0	0	0	0	0	0	0	0	0	0
adiY	b4116	P33234	0	0	0	0	0	0	0	0	0	0	0	0	0	0	0	0	0	0	0	0	0	0	0	0	0	0	0	0	0	0	0	0	0	0	0	0
adk	b0474	P69441	0.00120213	0.00118074	0.00123312	0.00118013	0.00124656	0.00122983	0.00125363	0.000713991	0.000583073	0.000550374	0.000514431	0.000550971	0.000489504	0.000552548	0.000532893	0.000522228	0.000556874	0.000661839	0.000586155	0.000535244	0.000514176	0.000510693	0.00092781	0.000932385	0.000910542	0.000868139	0.000716816	0.000724071	0.000697166	0.00106517	0.000823323	0.000848719	0.000847162	0.000819225	0.00093102	0.000970227
aegA	b2468	P37127	2.5917e-06	2.42207e-06	2.55578e-06	1.62156e-06	1.72464e-06	1.78454e-06	1.74817e-06	2.29851e-06	1.67486e-06	1.31105e-06	1.08473e-06	1.12087e-06	9.12429e-07	1.24788e-06	0	0	0	1.96212e-06	1.46054e-06	1.23517e-06	1.10795e-06	1.00012e-06	0	0	0	0	0	3.33404e-06	3.82848e-06	1.7102e-06	1.48787e-06	1.66586e-06	1.39216e-06	1.16679e-06	1.77661e-06	1.94464e-06
aer	b3072	P50466	0	0	0	0	0	0	0	6.16068e-05	0.00017992	0.000248129	0.000250758	0.000267434	0.000156684	0.000229127	0.000232785	0.000162423	0.000229746	0.000176427	0.000281635	0.000333622	0.000225887	0.000156902	0	0	0	0	9.76084e-05	8.85053e-05	8.78462e-05	8.82387e-05	0.00015513	7.63518e-05	4.08473e-05	0	0.000130586	0.000133139
aes	b0476	P23872	0	0	0	0	0	0	0	0	0	0	0	0	0	0	0	0	0	0	0	0	0	0	0	0	0	0	0	0	0	0	0	0	0	0	0	0
afuB	b0263	P75681	0	0	0	0	0	0	0	0	0	0	0	0	0	0	0	0	0	0	0	0	0	0	0	0	0	0	0	0	0	0	0	0	0	0	0	0
afuC	b0262	P37009	0	0	0	0	0	0	0	0	0	0	0	0	0	0	0	0	0	0	0	0	0	0	0	0	0	0	0	0	0	0	0	0	0	0	0	0
agaA	b3135	P42906	0	0	0	0	0	0	0	0	0	0	0	0	0	0	0	0	0	0	0	0	0	0	0	0	0	0	0	0	0	0	0	0	0	0	0	0
agaB	b3138	P42909	0	0	0	0	0	0	0	0	0	0	0	0	0	0	0	0	0	0	0	0	0	0	0	0	0	0	0	0	0	0	0	0	0	0	0	0
agaC	b3139	P42910	0	0	0	0	0	0	0	0	0	0	0	0	0	0	0	0	0	0	0	0	0	0	0	0	0	0	0	0	0	0	0	0	0	0	0	0
agaD	b3140	P42911	0	0	0	0	0	0	0	0	0	0	0	0	0	0	0	0	0	0	0	0	0	0	0	0	0	0	0	0	0	0	0	0	0	0	0	0
agaI	b3141	P42912	0	0	0	0	0	0	0	0	0	0	0	0	0	0	0	0	0	0	0	0	0	0	0	0	0	0	0	0	0	0	0	0	0	0	0	0
agaR	b3131	P0ACK2	3.97839e-05	3.88319e-05	4.20355e-05	3.87786e-05	0	3.92212e-05	3.96184e-05	4.83671e-05	4.60013e-05	4.91581e-05	4.73151e-05	4.46011e-05	4.85775e-05	4.60467e-05	5.58443e-05	6.3748e-05	5.99167e-05	4.3822e-05	4.19334e-05	4.65104e-05	5.68283e-05	5.28575e-05	4.79347e-05	5.36981e-05	5.10043e-05	5.37439e-05	4.78573e-05	4.25523e-05	4.38898e-05	4.20969e-05	4.83596e-05	5.57244e-05	5.42332e-05	5.59775e-05	4.24595e-05	5.11774e-05
agaS	b3136	P42907	0	0	0	0	0	0	0	0	0	0	0	0	0	0	0	0	0	0	0	0	0	0	0	0	0	0	0	0	0	0	0	0	0	0	0	0
agaV	b3133	P42904	0	0	0	0	0	0	0	0	0	0	3.63478e-05	4.13112e-05	5.11348e-05	3.09467e-05	3.85354e-05	5.29906e-05	0	0	0	3.5367e-05	4.86176e-05	5.59048e-05	7.45395e-06	0	0	0	0	0	0	0	0	0	0	0	0	0
agaW	b3134	P42905	0	0	0	0	0	0	0	0	0	0	0	0	0	0	0	0	0	0	0	0	0	0	0	0	0	0	0	0	0	0	0	0	0	0	0	0
agp	b1002	P19926	0.00010327	9.71536e-05	9.4213e-05	0.000108432	0.000107396	9.83942e-05	9.53849e-05	4.66747e-05	7.986e-05	0.000114713	0.000166734	0.000252055	0.000331159	0.000127271	0.000181579	0.000342511	0.000242472	5.18361e-05	0.000106262	0.000166919	0.000233162	0.00034459	0.000101889	7.83568e-05	6.4712e-05	5.98537e-05	3.94718e-05	4.30028e-05	3.88149e-05	6.2565e-05	2.15391e-05	0	3.69163e-05	0	5.3891e-05	4.70555e-05
ahpC	b0605	P0AE08	0.00559699	0.00575159	0.00560791	0.0051989	0.00549126	0.00542501	0.00576916	0.00541701	0.00499683	0.00528921	0.00569466	0.00616978	0.00745502	0.00535433	0.00576203	0.0076626	0.00661566	0.00535157	0.00514845	0.0059557	0.00710384	0.00813068	0.00623872	0.0062615	0.00535601	0.00537402	0.00482688	0.00537844	0.00529361	0.0045781	0.00395191	0.00386244	0.00395427	0.00391334	0.00435344	0.00418738
ahpF	b0606	P35340	0.000600857	0.000619078	0.000608903	0.000619259	0.000662519	0.000658283	0.000629115	0.000566745	0.000529626	0.000499577	0.000446672	0.000467562	0.00043592	0.000514794	0.000466898	0.000459265	0.000474201	0.000480933	0.000456772	0.000427079	0.000460802	0.00046153	0.000615756	0.000591079	0.0005621	0.000565844	0.000550925	0.00056351	0.000551762	0.000573093	0.000616942	0.000718603	0.000765664	0.000796973	0.000583918	0.000577213
ahr	b4269	P27250	6.8252e-05	7.64404e-05	7.08808e-05	9.49861e-05	9.15072e-05	8.83331e-05	9.30049e-05	0	0	0	5.08739e-05	9.26263e-05	0.000137868	0	6.55863e-05	0.000132947	7.96927e-05	1.71201e-05	3.02506e-05	4.72412e-05	7.50623e-05	0.000112083	9.97858e-05	8.2752e-05	7.64623e-05	4.44994e-05	0	2.33702e-05	0	4.94832e-05	0	0	1.50023e-05	2.54104e-05	3.95783e-05	4.73945e-05
aidB	b4187	P33224	0	0	0	0	0	0	0	0	0	0	0	0	0	0	0	0	0	0	0	0	0	0	0	0	0	0	0	0	0	0	0	0	0	0	0	0
ais	b2252	P45565	2.25146e-05	3.18984e-05	2.91753e-05	0	0	0	0	0	0	0	0	0	0	0	0	0	0	0	0	0	0	0	1.29302e-05	1.48957e-05	1.09737e-05	9.67883e-06	0	0	0	0.000102146	9.45706e-05	9.92046e-05	0.000117789	0.000145227	0.000114758	0.000117815
alaA	b2290	P0A959	0.000163219	0.000176004	0.000169087	0.000176503	0.000184579	0.000180801	0.000172073	0.000171734	0.000195918	0.000208065	0.0002245	0.000248776	0.00025864	0.000212881	0.000247256	0.000281118	0.000261652	0.000184009	0.000185693	0.000234842	0.000235127	0.000256951	0.000204038	0.000200089	0.000164266	0.000163541	0.00018592	0.000172991	0.000164095	0.000163595	0.000183463	0.000162012	0.000161913	0.000161266	0.000159739	0.000171695
alaC	b2379	P77434	0.000126092	0.000125659	0.000116958	0.000123209	0.000111188	0.00011475	0.000122223	0.000108102	0.000111092	0.000113027	0.000120214	0.000138303	0.000142524	0.000101538	0.000121307	0.000155994	0.000133496	0.000104078	0.000102043	0.000120173	0.00013007	0.000148644	0.000161022	0.000159588	0.000142147	0.000141077	0.000117047	0.000106966	0.000109354	0.000129586	0.000128139	0.000124204	0.00013629	0.000131224	0.000120613	0.000130728
alaE	b2670	P64550	0	0	0	0	0	0	0	0	0	0	0	0	0	0	0	0	0	0	0	0	0	0	0	0	0	0	0	0	0	0	0	0	0	0	0	0
alaS	b2697	P00957	0.00122124	0.00120849	0.00120595	0.00125084	0.00128475	0.00128395	0.0012285	0.00195838	0.0016949	0.00154657	0.00141377	0.00139888	0.00135256	0.00152917	0.00145752	0.00137725	0.00146181	0.00180609	0.00157825	0.00143215	0.00145104	0.00136305	0.00168182	0.00178218	0.00184909	0.00187781	0.00187062	0.00183233	0.00190985	0.0016003	0.0018602	0.002037	0.00206429	0.00208073	0.00165316	0.00167999
aldA	b1415	P25553	0.000595067	0.000621742	0.000591181	0.00062311	0.000602083	0.000606457	0.000625647	0.00101235	0.00307962	0.00533265	0.00731332	0.0088109	0.0118453	0.00496963	0.00698137	0.011902	0.00859658	0.00219498	0.0045925	0.00744072	0.00913064	0.0123995	0.00069642	0.000642579	0.000707517	0.000831545	0.000965602	0.00109524	0.00109894	0.00126867	0.000696264	0.000431748	0.000326723	0.0002304	0.00123465	0.00119699
aldB	b3588	P37685	0	0	2.3786e-05	3.29283e-05	3.41258e-05	3.31356e-05	0	5.53547e-05	5.43957e-05	0	4.95019e-05	7.92364e-05	0.000158925	2.23286e-05	4.91755e-05	0.000173883	8.48781e-05	0	0	3.69628e-05	9.09782e-05	0.00015641	3.32891e-05	2.02771e-05	5.36178e-05	1.54683e-05	6.65812e-05	5.78497e-05	0	0	3.82332e-05	4.72297e-05	0	0	0	5.9621e-05
alkA	b2068	P04395	0	0	0	0	0	0	0	0	0	0	0	0	0	0	0	0	0	0	0	0	0	0	0	0	0	0	0	0	0	0	0	0	0	0	0	0
alkB	b2212	P05050	2.85337e-06	2.94158e-06	3.13677e-06	2.98289e-06	2.90757e-06	2.85644e-06	2.93375e-06	3.90648e-06	3.34461e-06	3.90799e-06	3.57999e-06	3.59841e-06	3.43373e-06	3.65067e-06	3.90193e-06	3.92142e-06	3.80274e-06	3.64828e-06	3.27875e-06	3.48984e-06	3.58121e-06	3.52873e-06	5.82155e-06	5.23306e-06	5.00319e-06	4.4416e-06	4.40418e-06	4.35151e-06	4.02947e-06	3.6734e-06	4.02156e-06	3.52508e-06	3.50513e-06	3.79871e-06	3.95092e-06	4.42139e-06
allA	b0505	P77731	0	0	0	0	0	0	0	0	0	0	0	0	0	0	0	0	0	0	0	0	0	0	0	0	0	0	0	0	0	0	0	0	0	0	0	0
allB	b0512	P77671	0	0	0	0	0	0	0	0	2.10788e-05	0	0	3.91593e-05	3.91506e-05	3.22011e-05	3.86339e-05	4.26695e-05	0	0	0	0	3.4537e-05	3.81854e-05	0	0	1.02964e-05	0	0	0	0	0	0	1.55094e-05	0	0	0	0
allC	b0516	P77425	0	0	0	0	0	0	0	0	0	0	0	0	0	0	0	0	0	0	0	0	0	0	0	0	0	0	0	0	0	0	0	0	0	0	0	0
allD	b0517	P77555	0	0	0	0	0	0	0	0	0	0	0	0	0	0	0	0	0	0	0	0	0	0	0	0	0	0	0	0	0	0	0	0	0	0	0	0
allE	b0515	P75713	0	0	0	0	0	0	0	0	0	0	0	0	0	0	0	0	0	0	0	0	0	0	0	0	0	0	0	0	0	0	0	0	0	0	0	0
allR	b0506	P0ACN4	0.000162053	0.000160694	0.000176902	0.000182728	0.000192541	0.000209691	0.000179639	0.000160515	0.000134709	0.00011683	0.000113665	0.00012007	0.000109232	0.000119418	0.000130306	0.000110437	0.000126881	0.000120167	0.000103973	9.99232e-05	0.000105587	0.00010459	0.00024264	0.000233457	0.000228623	0.000224697	0.000157658	0.000150603	0.000144451	0.000181465	0.00017179	0.00019492	0.00018546	0.000178058	0.000174504	0.000174771
allS	b0504	P0ACR0	0	0	0	0	0	0	0	0	0	0	0	0	0	0	0	0	0	0	0	0	0	0	0	0	0	0	0	0	0	0	0	0	0	0	0	0
alpA	b2624	P33997	0	0	0	0	0	0	0	0	0	0	0	0	0	0	0	0	0	0	0	0	0	0	0	0	0	0	0	0	0	0	0	0	0	0	0	0
alr	b4053	P0A6B4	4.27597e-05	4.44372e-05	3.58679e-05	4.65944e-05	4.69664e-05	4.80804e-05	4.70424e-05	5.56957e-05	4.99383e-05	4.63544e-05	4.38078e-05	4.16979e-05	4.41227e-05	4.34369e-05	4.53492e-05	4.60925e-05	4.51239e-05	5.44081e-05	4.79292e-05	5.04933e-05	5.13788e-05	4.58897e-05	5.18659e-05	5.27397e-05	4.51883e-05	5.11943e-05	5.65102e-05	5.30631e-05	5.9234e-05	5.48249e-05	6.82522e-05	8.13325e-05	9.57118e-05	9.11958e-05	5.52322e-05	5.26381e-05
alsA	b4087	P32721	0	0	0	0	0	0	0	0	0	0	0	0	0	0	0	0	0	0	0	0	0	0	0	0	0	0	0	0	0	0	0	0	0	0	0	0
alsB	b4088	P39265	9.07631e-06	9.18777e-06	8.7759e-06	9.99877e-06	1.11792e-05	1.04509e-05	9.33642e-06	0	1.07326e-05	1.43765e-05	1.69896e-05	1.91117e-05	2.13986e-05	1.47622e-05	1.84551e-05	2.35568e-05	1.94354e-05	9.72443e-06	1.2687e-05	1.87081e-05	1.86851e-05	2.29898e-05	1.19839e-05	1.1914e-05	1.0973e-05	1.09026e-05	1.04278e-05	8.46181e-06	8.13021e-06	1.0127e-05	9.97427e-06	9.3862e-06	9.91544e-06	9.00238e-06	1.02352e-05	9.40135e-06
alsC	b4086	P32720	0	0	0	0	0	0	0	0	0	0	0	0	0	0	0	0	0	0	0	0	0	0	0	0	0	0	0	0	0	0	0	0	0	0	0	0
alsE	b4085	P32719	0	0	0	0	0	0	0	0	0	0	0	0	0	0	0	0	0	0	0	0	0	0	0	0	0	0	0	0	0	0	0	0	0	0	0	0
alsK	b4084	P32718	0	0	0	0	0	0	0	0	0	0	0	0	0	0	0	0	0	0	0	0	0	0	0	0	0	0	0	0	0	0	0	0	0	0	0	0
alx	b3088	P42601	0	0	0	0	0	0	0	4.29968e-05	0	3.49081e-05	0	0	0	0	3.21565e-05	0	0	0	0	0	0	0	0	3.38916e-05	4.11108e-05	4.10788e-05	4.09381e-05	3.16168e-05	4.16641e-05	0	0	0	0	0	0	0
amiA	b2435	P36548	9.39586e-05	3.79969e-05	8.79651e-05	5.97225e-05	0	6.04199e-05	5.2074e-05	5.97597e-05	5.42148e-05	6.10842e-05	4.66947e-05	6.33813e-05	4.50239e-05	7.26988e-05	4.10611e-05	4.04276e-05	3.68855e-05	6.25718e-05	5.09679e-05	5.45725e-05	6.19439e-05	6.40694e-05	2.50728e-05	3.80567e-05	4.56263e-05	3.18444e-05	3.99774e-05	8.48111e-05	7.08819e-05	7.9145e-05	6.86835e-05	6.91607e-05	8.24291e-05	8.42656e-05	4.49133e-05	4.53279e-05
amiB	b4169	P26365	0	6.99012e-05	4.89929e-05	6.38438e-05	5.90359e-05	5.35854e-05	6.3743e-05	7.48706e-05	7.17799e-05	5.99606e-05	6.37287e-05	5.44632e-05	5.82913e-05	6.18145e-05	6.60008e-05	5.66889e-05	6.27153e-05	6.70577e-05	6.65281e-05	6.42318e-05	6.09063e-05	5.22654e-05	0.000109125	0.000107766	0.000101362	9.20762e-05	7.62533e-05	7.50231e-05	7.31362e-05	5.6101e-05	6.04125e-05	6.05458e-05	7.28036e-05	6.80402e-05	6.54626e-05	5.82071e-05
amiC	b2817	P63883	1.96573e-05	1.89775e-05	1.94637e-05	2.21591e-05	2.83495e-05	2.80247e-05	1.98665e-05	3.54049e-05	4.17057e-05	4.10003e-05	4.78611e-05	4.76288e-05	4.07066e-05	4.82183e-05	4.63342e-05	4.03855e-05	4.51131e-05	3.93813e-05	3.77078e-05	4.80424e-05	4.14424e-05	4.17336e-05	4.13617e-05	4.36562e-05	3.71032e-05	3.66319e-05	4.31956e-05	4.08617e-05	3.89241e-05	3.96046e-05	5.49372e-05	4.90713e-05	5.12077e-05	5.22556e-05	4.23711e-05	3.83379e-05
amiD	b0867	P75820	1.50564e-05	1.79347e-05	1.66433e-05	1.90627e-05	1.98356e-05	1.85892e-05	2.12925e-05	1.50437e-05	0	1.30712e-05	1.36289e-05	1.36657e-05	1.59692e-05	0	1.13162e-05	1.58626e-05	1.52512e-05	1.13705e-05	1.10478e-05	1.19811e-05	1.19555e-05	1.47973e-05	2.29834e-05	2.18181e-05	2.24705e-05	1.6677e-05	1.76144e-05	1.57602e-05	1.27756e-05	1.51599e-05	1.74177e-05	1.86463e-05	1.61185e-05	1.74752e-05	1.45473e-05	1.6188e-05
amn	b1982	P0AE12	0.00037208	0.000413908	0.000382837	0.000462431	0.000468199	0.000468856	0.000436394	0.000270955	0.000306903	0.000301112	0.000325021	0.000356688	0.000405127	0.000316945	0.00033098	0.000399658	0.000364626	0.000275152	0.000275431	0.000305983	0.000361735	0.000414029	0.000909992	0.00067245	0.000539288	0.000452747	0.000293268	0.000280115	0.0003023	0.000287187	0.000274568	0.000259602	0.000267203	0.000192196	0.00032155	0.000324073
ampC	b4150	P00811	3.7038e-05	3.82554e-05	4.00284e-05	4.27046e-05	3.84982e-05	4.07735e-05	3.90444e-05	1.83999e-05	1.67853e-05	0	1.75038e-05	1.68933e-05	0	1.88779e-05	2.90405e-05	1.9814e-05	2.01207e-05	2.1835e-05	1.72171e-05	2.13345e-05	0	0	1.61598e-05	1.9044e-05	1.84235e-05	1.53185e-05	2.18582e-05	1.62637e-05	1.81987e-05	2.1045e-05	2.54882e-05	0	1.95656e-05	0	2.30441e-05	2.42437e-05
ampD	b0110	P13016	0	0	0	0	0	0	0	0	0	0	0	0	0	0	0	0	0	0	0	0	0	0	0	0	0	0	0	0	0	0	0	0	0	0	0	0
ampE	b0111	P0AE14	1.60957e-05	0	1.57934e-05	2.43007e-05	2.69528e-05	2.3648e-05	1.84448e-05	0	0	1.64581e-05	1.82598e-05	0	2.3627e-05	1.59845e-05	0	2.31416e-05	1.70673e-05	0	1.22466e-05	1.63829e-05	1.97872e-05	2.48206e-05	3.40455e-05	3.13039e-05	2.63091e-05	2.20565e-05	1.30937e-05	1.49351e-05	0	2.313e-05	1.7277e-05	1.79098e-05	7.65693e-06	0	2.18047e-05	1.59794e-05
ampG	b0433	P0AE16	0	0	0	0	0	0	0	4.84347e-05	0	0	0	0	0	4.87639e-05	0	0	0	0	0	3.99479e-05	0	4.01801e-05	0	0	0	0	0	5.38955e-05	0	0	0	5.22603e-05	0	0	5.88388e-05	0
ampH	b0376	P0AD70	3.45994e-05	3.51345e-05	3.04295e-05	3.20551e-05	3.62442e-05	3.63828e-05	3.95875e-05	4.78428e-05	6.61821e-05	5.92711e-05	6.12948e-05	5.27685e-05	5.84235e-05	6.30124e-05	6.19093e-05	5.14077e-05	6.1382e-05	5.30202e-05	5.61699e-05	5.68338e-05	5.29801e-05	4.93286e-05	3.51199e-05	4.16838e-05	3.88727e-05	3.88362e-05	4.79013e-05	4.44526e-05	4.29557e-05	4.7494e-05	3.76766e-05	4.02388e-05	4.01533e-05	3.84104e-05	4.08968e-05	3.65624e-05
amtB	b0451	P69681	0	0	0	0	0	0	0	0	0	0	0	0	0	0	0	0	0	0	0	0	0	0	0	0	0	0	0	0	0	0	0	0	0	0	0	0
amyA	b1927	P26612	0.000160851	0.000158085	0.00014495	0.00018323	0.000177859	0.000151014	0.00015986	4.99811e-05	8.95765e-05	8.7793e-05	0.000106692	0.000125407	0.000158229	9.08769e-05	0.00010399	0.000181946	0.000132762	8.5249e-05	5.62893e-05	0.000121727	0.000135249	0.000169694	0.000134168	0.000137818	0.000112815	9.15023e-05	5.06597e-05	9.37494e-05	7.38361e-05	6.29762e-05	8.35965e-05	0	0	0	8.10311e-05	6.90597e-05
anmK	b1640	P77570	4.65374e-05	4.51559e-05	4.66196e-05	4.59854e-05	4.13357e-05	3.60226e-05	3.85689e-05	5.2784e-05	5.30268e-05	5.50328e-05	5.80553e-05	7.7492e-05	7.15603e-05	5.31217e-05	5.49559e-05	8.07358e-05	6.63608e-05	4.08586e-05	4.58593e-05	5.40583e-05	6.56529e-05	7.99791e-05	7.94328e-05	6.80952e-05	7.47241e-05	6.24917e-05	5.31207e-05	5.8616e-05	4.18019e-05	6.31176e-05	4.58714e-05	5.96345e-05	4.83784e-05	4.84327e-05	4.79141e-05	5.53137e-05
ansA	b1767	P0A962	0.000110403	0.000115233	0.000112214	0.000112264	0.000128631	0.000120072	0.000114848	0.000106578	0.000104031	9.68588e-05	9.12432e-05	9.1513e-05	8.70147e-05	9.94746e-05	9.96766e-05	9.15703e-05	9.26841e-05	0.000106247	9.9414e-05	9.76944e-05	9.1016e-05	8.80322e-05	8.45122e-05	0.000103595	0.000107268	0.00010332	0.000104888	0.000115098	0.000111427	8.90202e-05	0.000110532	0.000115248	0.000116945	0.000115073	9.84172e-05	0.000104326
ansB	b2957	P00805	0	0	0	0	0	0	0	0	0	0	0	0	0	0	0	0	0	0	0	0	0	0	0	0	0	0	0	0	0	0	0	0	0	0	0	0
ansP	b1453	P77610	0	0	0	0	0	0	0	0	0	0	0	0	0	0	0	0	0	0	0	0	0	0	0	0	0	0	0	0	0	0	0	0	0	0	0	0
apaG	b0050	P62672	2.35209e-05	2.51393e-05	2.54055e-05	2.90132e-05	2.4883e-05	2.67252e-05	2.69681e-05	2.43185e-05	1.70809e-05	1.96741e-05	2.30333e-05	3.59238e-05	3.76124e-05	2.17162e-05	2.38936e-05	3.98767e-05	2.80511e-05	1.68121e-05	1.46701e-05	1.97189e-05	2.61788e-05	3.6935e-05	6.80065e-05	5.74323e-05	4.27889e-05	3.14582e-05	1.83806e-05	2.17654e-05	1.35072e-05	2.00798e-05	2.04766e-05	1.95119e-05	1.81324e-05	1.49765e-05	1.96511e-05	2.13089e-05
apaH	b0049	P05637	4.34949e-05	4.19919e-05	4.70204e-05	3.96961e-05	4.18512e-05	4.02124e-05	3.56607e-05	2.7648e-05	3.31839e-05	3.32909e-05	3.5751e-05	3.811e-05	4.10789e-05	3.85829e-05	3.55783e-05	4.52953e-05	4.09874e-05	4.07821e-05	3.36701e-05	3.65546e-05	4.06442e-05	4.03999e-05	4.98678e-05	5.27343e-05	4.24636e-05	4.28531e-05	3.90024e-05	4.22516e-05	4.17072e-05	4.56212e-05	3.9662e-05	4.13544e-05	3.79986e-05	3.66445e-05	4.41824e-05	4.10061e-05
aphA	b4055	P0AE22	0	0	0	1.07202e-05	1.18182e-05	1.2755e-05	0	1.25239e-05	1.91197e-05	2.42487e-05	3.26151e-05	4.31934e-05	5.54829e-05	2.44671e-05	3.64412e-05	6.4122e-05	4.03838e-05	0	2.13394e-05	3.84418e-05	4.01246e-05	6.11638e-05	1.7307e-05	1.57615e-05	1.18616e-05	0	1.45001e-05	0	1.10982e-05	1.44251e-05	1.87503e-05	2.14426e-05	0	0	7.68066e-06	1.69617e-05
appA	b0980	P07102	0	1.60458e-05	1.36151e-05	1.47611e-05	1.40517e-05	1.27817e-05	0	1.97668e-05	1.79813e-05	0	1.28444e-05	1.11663e-05	0	1.57839e-05	6.94794e-06	0	0	1.79963e-05	1.60184e-05	1.46594e-05	1.01503e-05	1.00542e-05	0	0	0	1.23838e-05	1.0283e-05	1.70129e-05	1.78293e-05	1.96458e-05	1.79603e-05	1.99854e-05	2.50669e-05	2.36261e-05	1.76953e-05	1.70815e-05
appB	b0979	P26458	0	0	0	0	0	0	0	0	0	0	0	0	0	0	0	0	0	0	0	0	0	0	0	0	0	0	0	0	0	0	0	0	0	0	0	0
appC	b0978	P26459	0	0	0	0	0	0	0	0	0	0	0	0	0	0	0	0	0	0	0	0	0	0	0	0	0	0	0	0	0	0	0	0	0	0	0	0
appX	b4592	P24244	0	0	0	0	0	0	0	0	0	0	0	0	0	0	0	0	0	0	0	0	0	0	0	0	0	0	0	0	0	0	0	0	0	0	0	0
appY	b0564	P05052	0	0	0	0	0	0	0	0	0	0	0	0	0	0	0	0	0	0	0	0	0	0	0	0	0	0	0	0	0	0	0	0	0	0	0	0
apt	b0469	P69503	0.000279642	0.000283685	0.000263773	0.000301211	0.000297652	0.000303061	0.000301118	0.000336144	0.000283323	0.000250658	0.000215552	0.00019463	0.000168306	0.000266027	0.000232686	0.000168295	0.000235741	0.000304306	0.000253242	0.000232853	0.000208159	0.000162321	0.0002021	0.000240318	0.000284824	0.000318411	0.000331029	0.000327498	0.000310405	0.000313342	0.000361096	0.000372074	0.000391882	0.000398951	0.000319833	0.000331711
aqpZ	b0875	P60844	0	0	0	0	0	0	0	0	0	0	0	0	0	0	0	0	0	0	0	0	0	0	0	0	0	0	0	0	0	0	0	0	0	0	0	0
araA	b0062	P08202	0	0	0	0	0	0	0	0	0	0	0	0	0	0	0	0	0	0	0	0	0	0	0	0	0	0	0	0	0	0	0	0	0	0	0	0
araB	b0063	P08204	0	0	0	0	0	0	0	0	1.80646e-05	2.04877e-05	1.83197e-05	2.6143e-05	3.13716e-05	0	0	0	0	0	0	0	0	3.00623e-05	0	0	0	0	0	0	0	0	0	0	0	0	0	0
araC	b0064	P0A9E0	0	0	0	0	0	0	0	0	0	0	0	0	0	0	0	0	0	0	0	0	0	0	0	0	0	0	0	0	0	0	0	0	0	0	0	0
araD	b0061	P08203	0	0	0	0	0	0	0	0	0	0	0	0	0	0	0	0	0	0	0	0	0	0	0	0	0	0	0	0	0	0	0	0	0	0	0	0
araE	b2841	P0AE24	0	0	0	0	0	0	0	0	0	0	0	0	0	0	0	0	0	0	0	0	0	0	0	0	0	0	0	0	0	0	0	0	0	0	0	0
araF	b1901	P02924	0	0	2.61084e-06	2.4068e-06	2.43588e-06	2.5157e-06	1.59076e-06	2.04024e-06	8.11531e-07	1.40526e-06	2.04761e-06	2.7278e-06	3.49165e-06	1.47515e-06	2.16775e-06	3.71024e-06	2.70594e-06	4.90941e-07	1.10618e-06	2.07635e-06	2.61576e-06	3.82516e-06	3.45575e-07	0	2.1419e-06	0	3.1369e-07	3.15719e-07	4.65854e-07	0	3.10868e-07	0	0	0	3.60583e-07	2.12426e-06
araG	b1900	P0AAF3	2.87691e-06	0	1.38079e-06	2.29662e-06	3.19102e-06	3.31704e-06	3.60587e-06	0	5.05101e-05	7.04983e-05	9.0065e-05	0.000116363	0.000148795	7.19485e-05	0.000107246	0.000175335	0.000133602	4.16388e-05	6.05569e-05	9.91099e-05	0.000124085	0.000171183	1.57824e-05	1.52762e-05	1.55245e-05	1.91254e-05	2.34617e-05	0	1.98831e-05	1.9688e-05	2.85001e-05	1.60156e-05	1.38774e-05	1.16269e-05	2.12679e-05	2.38124e-05
araH	b4460	P0AE26	0	0	0	0	0	0	0	0	0	0	0	2.65377e-05	3.55915e-05	0	2.55906e-05	3.73024e-05	2.52377e-05	0	0	0	0	3.38305e-05	0	0	0	0	0	0	0	0	0	0	0	0	0	0
araJ	b0396	P23910	0	0	0	0	0	0	0	0	0	0	0	0	0	0	0	0	0	0	0	0	0	0	0	0	0	0	0	0	0	0	0	0	0	0	0	0
arcA	b4401	P0A9Q1	0.000667538	0.000668699	0.000695553	0.000745257	0.00074433	0.000773049	0.000686647	0.000606481	0.000639536	0.00085224	0.000988764	0.00100784	0.0011767	0.000793608	0.00105379	0.00120166	0.00107264	0.000596469	0.000762745	0.00101752	0.0010761	0.00122675	0.000912605	0.000841559	0.000751558	0.000707159	0.000594416	0.000629107	0.000611355	0.000638072	0.000791157	0.000931807	0.00104388	0.00104956	0.000658237	0.000662269
arcB	b3210	P0AEC3	5.77336e-05	5.98874e-05	5.93728e-05	6.17264e-05	6.38269e-05	6.55855e-05	6.18494e-05	5.57983e-05	5.84653e-05	6.01264e-05	6.71144e-05	7.68619e-05	7.85613e-05	5.8645e-05	7.20951e-05	8.15438e-05	7.6166e-05	6.65785e-05	5.72332e-05	7.48265e-05	8.23842e-05	8.27239e-05	9.70799e-05	8.95761e-05	8.11658e-05	7.48882e-05	6.24923e-05	5.99637e-05	6.42914e-05	6.13425e-05	7.40522e-05	7.95545e-05	8.07844e-05	8.57603e-05	6.70855e-05	6.084e-05
arfA	b4550	P36675	0	0	0	0	0	0	0	0	0	0	0	0	0	0	0	0	0	0	0	0	0	0	0	0	0	0	0	0	0	0	0	0	0	0	0	0
arfB	b0191	P40711	0	0	0	0	0	0	0	0	0	0	0	0	0	0	0	0	0	0	0	0	0	0	0	0	0	0	0	0	0	0	0	0	0	0	0	0
argA	b2818	P0A6C5	0.000406916	0.000411275	0.00035385	0.000402385	0.000415319	0.000403104	0.000403115	0.000507444	0.000467642	0.000414344	0.000367259	0.000332896	0.000343073	0.000411931	0.000346572	0.000316719	0.00034037	0.000501632	0.000402222	0.000363461	0.000357104	0.000353709	0.000484371	0.000560639	0.000591065	0.000564735	0.000475236	0.000469834	0.000498748	0.00048652	0.000488692	0.000447278	0.000425544	0.000402101	0.000536092	0.000513423
argB	b3959	P0A6C8	0.000323516	0.000312432	0.000312817	0.000361283	0.00036497	0.000361927	0.000339134	0.000446564	0.000385082	0.000321789	0.000303201	0.000285022	0.000268361	0.000335386	0.000307782	0.000280193	0.000292736	0.000383842	0.000320306	0.000309324	0.000307446	0.000284224	0.0012798	0.00122236	0.000925411	0.000698336	0.000390992	0.000421263	0.000413634	0.000414629	0.000396842	0.000359934	0.000352284	0.000326974	0.000411196	0.000400279
argC	b3958	P11446	0.000299405	0.000283086	0.000276054	0.000271149	0.00028625	0.000273453	0.000258631	0.000330987	0.000298512	0.000267856	0.000232277	0.000228825	0.000204217	0.000259971	0.000226172	0.000195514	0.000234027	0.000309779	0.000249471	0.000220898	0.000227544	0.000208444	0.000933878	0.000926111	0.000722148	0.000535333	0.000314368	0.000343719	0.000327807	0.000365007	0.00028247	0.000222919	0.000200716	0.000165738	0.000330782	0.000337106
argD	b3359	P18335	0.000771199	0.000783962	0.000799283	0.000815959	0.0008083	0.000806188	0.000808347	0.00108577	0.000935509	0.000870909	0.000831809	0.000794361	0.000700872	0.000861567	0.000816985	0.000672743	0.000792836	0.000989885	0.000909945	0.000821679	0.000839291	0.000707238	0.00208542	0.00206173	0.00182579	0.00153626	0.00105255	0.00110378	0.00106811	0.0011273	0.00103683	0.000953865	0.000859232	0.000818446	0.00112183	0.00112023
argE	b3957	P23908	0.000429098	0.000404921	0.000431093	0.000477157	0.000448714	0.000457798	0.000432228	0.000750463	0.000652067	0.000572353	0.000461327	0.00048507	0.000463597	0.000550941	0.000502403	0.000476333	0.000492919	0.000683829	0.000575149	0.000467439	0.000515052	0.000473041	0.0019611	0.0016287	0.00122201	0.000984871	0.000734484	0.000763207	0.000728888	0.000628552	0.000611158	0.000554129	0.000516691	0.000490616	0.000643927	0.000612162
argF	b0273	P06960	0.000670394	0.000675747	0.00066663	0.000700701	0.000676521	0.000653605	0.000660411	0.000334165	0.000279596	0.000255425	0.00024777	0.000297455	0.000316032	0.000258939	0.000308039	0.000352557	0.000333236	0.000305298	0.0002802	0.000322487	0.000319114	0.000336842	0.00155658	0.0011977	0.000818953	0.000608656	0.000332329	0.000329521	0.000324699	0.000434378	0.000345894	0.000231059	0.000179657	0.000149824	0.000417083	0.00041436
argG	b3172	P0A6E4	0.00291402	0.00293128	0.00295137	0.0029523	0.00301438	0.0029384	0.00298522	0.00303747	0.00243045	0.00207711	0.00182873	0.00167418	0.001403	0.00205805	0.00170094	0.00133394	0.0016069	0.00275746	0.0022768	0.00170054	0.00169294	0.00141056	0.00557159	0.00509248	0.00447075	0.00376575	0.00287411	0.00290826	0.0030564	0.00325111	0.00279953	0.00242971	0.00213879	0.00186721	0.00304439	0.00310304
argH	b3960	P11447	0.000711953	0.00071224	0.000700144	0.000638005	0.000676389	0.000671644	0.000647583	0.000875848	0.000704217	0.000590038	0.000495128	0.000456568	0.000405738	0.000582323	0.000465451	0.000381623	0.000444267	0.000773741	0.000594598	0.000482673	0.000461675	0.000394477	0.00248775	0.00223241	0.00179279	0.00133765	0.000812504	0.000881312	0.000849091	0.000986753	0.000824582	0.000733039	0.000621685	0.000508662	0.000885225	0.000922283
argI	b4254	P04391	0.000679563	0.000699014	0.000685312	0.000690624	0.000689663	0.000690652	0.000627599	0.000593308	0.000529531	0.0005268	0.000468457	0.000652866	0.000521799	0.000476641	0.000467924	0.000517537	0.000490735	0.000468099	0.000440196	0.000525481	0.000524323	0.000621101	0.00208169	0.00167198	0.00113435	0.000839243	0.000503941	0.000543618	0.000486154	0.000724784	0.000558386	0.000382729	0.000329566	0.000241766	0.000654279	0.000682817
argK	b2918	P27254	0	0	0	0	0	0	0	0	0	0	0	0	0	0	0	0	0	0	0	0	0	0	0	0	0	0	0	0	0	0	0	0	0	0	0	0
argO	b2923	P11667	0	0	0	0	0	0	0	0	0	0	0	0	0	0	0	0	0	0	0	0	0	0	0	0	0	0	0	0	0	0	0	0	0	0	0	0
argP	b2916	P0A8S1	0.000147472	0.000136338	0.000139626	0.000158803	0.000156619	0.000160581	0.000153024	0.000165122	0.000142442	0.000134264	0.000127294	0.000126687	0.000132666	0.000133467	0.000128459	0.000126734	0.000133549	0.000153123	0.000138726	0.000133239	0.000132513	0.00014215	0.000227243	0.000233477	0.000219249	0.000207896	0.000148386	0.0001517	0.000148827	0.000145725	0.000139292	0.000133717	0.000128422	0.000121701	0.000157449	0.000156405
argR	b3237	P0A6D0	0	0	0	0	0.00015234	0.000154498	6.4219e-05	0.000290289	0.000180127	0.000202236	0.000224988	0.000269376	0.000253038	0.000224746	0	0.000399185	0.000401636	0.000227658	0.000296703	0.000290355	0.000272963	0.000294499	0.00027162	0.000286474	0	0.000306463	0.00026624	0.000273786	0.000268352	0.000263441	0.000259532	0.000267434	0	0.000295285	0.000304325	0.000220517
argS	b1876	P11875	0.000409926	0.00041455	0.000408261	0.000468845	0.000479034	0.000467905	0.000463005	0.000502184	0.000461511	0.00043085	0.000409404	0.000376727	0.000363342	0.000428219	0.000420213	0.000366694	0.000406175	0.000476458	0.000426936	0.00039668	0.000381312	0.000341605	0.00042245	0.000464602	0.00047956	0.000511192	0.00054165	0.000503205	0.000510274	0.000531862	0.000544794	0.000585209	0.000639997	0.000655185	0.000532593	0.000537204
argT	b2310	P09551	0.000604869	0.000611929	0.000626126	0.000590315	0.000572404	0.000596984	0.000539949	0.000393419	0.000611209	0.00108217	0.00156958	0.00199599	0.00284776	0.000982629	0.00164681	0.00284099	0.00205808	0.000537937	0.000974364	0.00196292	0.00194262	0.00262537	0.000873063	0.000824492	0.000712961	0.000631446	0.000484431	0.000487315	0.000437795	0.00046121	0.000390052	0.000314988	0.000274542	0.000248763	0.000453	0.000430884
ariR	b1166	P75993	0	0	0	0	0	0	0	0	0	0	0	0	0	0	0	0	0	0	0	0	0	0	0	0	0	0	0	0	0	0	0	0	0	0	0	0
arnA	b2255	P77398	0.000129882	0.000129318	0.000138302	0	0	0.000222273	0.000225462	0	0	0	3.10009e-05	0	6.86523e-05	0	0	4.66885e-05	0	0	0	0.000115753	0	3.45524e-05	0.000107543	0.000107564	7.97552e-05	5.59422e-05	0.000259499	0	0	0.000379723	0.000289504	0.000298176	0.00030182	0.000335033	0.000441221	0.000455702
arnB	b2253	P77690	0.000198471	0.000183787	0.000182804	5.71851e-05	0.000144934	2.45108e-05	3.24051e-05	0	0	2.4598e-05	0	4.87243e-05	6.99861e-05	4.80958e-05	0	6.54622e-05	0	0	0	3.5853e-05	4.95657e-05	5.52434e-05	9.43136e-05	9.54651e-05	7.32896e-05	7.95076e-05	0	0	0	0.000393131	0.000317779	0.000350672	0.000365377	0.000437959	0.000428281	0.000457954
arnC	b2254	P77757	5.10293e-05	5.62164e-05	5.00496e-05	6.49941e-06	9.25379e-05	0.000119477	7.86859e-05	8.61042e-05	8.54085e-05	9.31014e-05	0.000114623	0.000383616	5.666e-06	0.000851936	0	0	0	0	0	0	0	9.30857e-06	2.7157e-05	3.23162e-05	0	0	0	4.36759e-05	0	0.000123096	8.58125e-05	9.25285e-05	0.000102858	0.000112506	0.000111933	0.000113774
arnD	b2256	P76472	0	0	0	1.00544e-05	0	8.99878e-06	9.01033e-06	0	9.33282e-06	8.20255e-06	8.42385e-06	0	9.40367e-06	1.61479e-06	8.86792e-06	9.54866e-06	8.68408e-06	1.07676e-05	0	0	9.51494e-06	0	0	0	8.58411e-06	1.01144e-05	9.99665e-06	0	0	8.75827e-06	1.06393e-05	1.16529e-05	1.17913e-05	1.3483e-05	1.00105e-05	9.51602e-06
arnE	b4544	Q47377	0	0	0	0	0	0	0	0	0	0	0	0	0	0	0	0	0	0	0	0	0	0	0	0	0	0	0	0	0	0	0	0	0	0	0	0
arnF	b2258	P76474	0	0	0	0	0	0	0	0	0	0	0	0	0	0	0	0	0	0	0	0	0	0	0	0	0	0	0	0	0	0	0	0	0	0	0	0
arnT	b2257	P76473	0	0	0	0	0	0	0	0	0	0	0	0	0	0	0	0	0	0	0	0	0	0	0	0	0	0	0	0	0	0	0	0	0	0	0	0
aroA	b0908	P0A6D3	0.000557586	0.000532097	0.000520207	0.000539872	0.00055019	0.000551166	0.000547308	0.000739753	0.000498497	0.000387267	0.000339429	0.000326219	0.000282185	0.000404138	0.000348957	0.000294235	0.000336239	0.000585689	0.000414665	0.00036156	0.00031798	0.000270979	0.00094087	0.000958823	0.000926525	0.000910111	0.000691297	0.000682888	0.000678072	0.000643571	0.000620667	0.000576712	0.000536198	0.000467864	0.000667909	0.000668872
aroB	b3389	P07639	0.000125543	0.00011987	0.000122547	0.000122512	0.000128741	0.000125429	0.000124905	0.000132653	0.000129918	0.000139819	0.000146632	0.000150837	0.000166717	0.000138732	0.000156258	0.000168629	0.000163865	0.000122015	0.000127803	0.00014774	0.000149981	0.000171627	0.000317595	0.000270537	0.000219796	0.00018413	0.000128534	0.000134379	0.000125164	0.00013682	0.000135149	0.000138128	0.000140548	0.000154557	0.000132298	0.00013407
aroC	b2329	P12008	0.000230263	0.000225326	0.000220915	0.000232373	0.000232974	0.000231156	0.000241571	0.000298289	0.000280725	0.00028768	0.000294686	0.00029149	0.000303713	0.000281508	0.00028071	0.000291298	0.000274067	0.000295443	0.000293157	0.000302759	0.000283155	0.000305126	0.000352635	0.00035845	0.000324897	0.000325429	0.000276927	0.000310698	0.000283556	0.000273707	0.000275699	0.000283619	0.000290873	0.000256927	0.000273926	0.000286365
aroD	b1693	P05194	9.17954e-05	8.91761e-05	9.26014e-05	9.06216e-05	9.5854e-05	9.15293e-05	8.89685e-05	0.000120579	0.000103186	9.72178e-05	0.000104887	0.000111055	0.000123606	0.00010525	0.000107669	0.000131426	0.000117179	9.95703e-05	9.31983e-05	0.000100229	0.000109756	0.000125115	0.000305287	0.00027338	0.000233564	0.000203261	0.000119389	0.000124238	0.000115234	0.000101952	8.77344e-05	8.09034e-05	7.70045e-05	7.74846e-05	9.63315e-05	9.83511e-05
aroE	b3281	P15770	4.75089e-05	4.30505e-05	4.17979e-05	5.21326e-05	4.97586e-05	4.81388e-05	4.96232e-05	5.8796e-05	5.53188e-05	5.74335e-05	5.74289e-05	5.3735e-05	5.36515e-05	5.4447e-05	5.34322e-05	6.11709e-05	6.47253e-05	6.04385e-05	5.17959e-05	0	5.66487e-05	6.19992e-05	8.07246e-05	6.90539e-05	6.08091e-05	6.04347e-05	5.86862e-05	5.67758e-05	5.69262e-05	5.58561e-05	6.52092e-05	7.70439e-05	7.25188e-05	7.77988e-05	6.43853e-05	6.11878e-05
aroF	b2601	P00888	0.000378991	0.000371651	0.000377393	0.000335071	0.000369511	0.000352578	0.000364541	0.000679477	0.000778164	0.000586043	0.000517388	0.00045842	0.000322824	0.000548671	0.000458617	0.000336153	0.000405252	0.00111598	0.000892911	0.000830274	0.000413114	0.000326878	0.000109627	0.000143367	0.000209926	0.000282099	0.000767936	0.00078932	0.000738847	0.000592026	0.000542276	0.000441715	0.000372803	0.00026702	0.000592309	0.000646131
aroG	b0754	P0AB91	0.00195078	0.00193724	0.00193908	0.00162036	0.00179194	0.00174847	0.00178747	0.00178795	0.00135416	0.00105778	0.000861245	0.000838344	0.000623768	0.00103035	0.000846286	0.000648022	0.000749836	0.00155907	0.00119867	0.000976198	0.000842607	0.000678925	0.00131348	0.00145862	0.00167667	0.00184441	0.00163972	0.00194617	0.00183767	0.00189786	0.00179053	0.00173283	0.00162164	0.0015178	0.00182146	0.00188652
aroH	b1704	P00887	0.000200019	0.000185984	0.000195032	0.000179853	0.00020456	0.000218165	0.000174399	0.00019654	0.000168659	0.000133144	0.000101865	0.000115528	8.48608e-05	0.00013165	0.00011785	8.11254e-05	0.00011342	0.000199101	0.000130622	0.000121473	0.000116906	8.41665e-05	0.000143239	0.000145604	0.000140781	0.000161277	0.000181604	0.000179029	0.000177914	0.000200597	0.000210823	0.000275217	0.000306182	0.000330585	0.000170547	0.000201244
aroK	b3390	P0A6D7	0.000293899	0.000288528	0.000301528	0.000381952	0.000393613	0.000383742	0.000378353	0.00047482	0.000384001	0.000384433	0.000341	0.000334015	0.000273547	0.00036529	0.000352581	0.000256096	0.000322565	0.000380964	0.000369238	0.000324018	0.000307807	0.000285183	0.000266949	0.000315911	0.000361763	0.000411199	0.000438782	0.000446896	0.000416926	0.000421324	0.000642867	0.000797835	0.000894884	0.000966472	0.00050417	0.000519061
aroL	b0388	P0A6E1	5.02008e-05	5.14824e-05	5.01203e-05	5.54383e-05	5.48261e-05	5.73785e-05	5.39907e-05	6.78338e-05	6.80453e-05	6.81652e-05	7.05511e-05	6.56723e-05	6.87203e-05	6.92098e-05	7.72184e-05	6.86548e-05	7.12169e-05	7.46221e-05	7.50117e-05	7.54974e-05	6.61283e-05	6.56623e-05	4.93518e-05	5.01637e-05	6.16054e-05	6.3424e-05	7.74953e-05	6.95776e-05	7.37099e-05	6.5667e-05	7.3328e-05	8.31939e-05	8.78562e-05	8.24025e-05	7.30365e-05	6.78876e-05
aroM	b0390	P0AE28	2.29751e-05	2.31932e-05	2.27396e-05	2.04471e-05	2.03916e-05	1.92698e-05	1.64671e-05	1.61437e-05	0	0	0	0	3.03038e-05	0	0	0	0	0	0	0	0	0	0	0	0	0	0	0	0	0	2.28366e-05	2.59518e-05	2.86701e-05	3.02739e-05	0	0
aroP	b0112	P15993	0.000388318	0.000413297	0.000372969	0.000456114	0.000454423	0.000463755	0.000441334	0.00058398	0.000546774	0.000568629	0.000595471	0.000607464	0.000627552	0.00052378	0.000518211	0.000620124	0.000566692	0.000598903	0.000599226	0.000563334	0.000562943	0.000599832	0.000465768	0.00047175	0.000518731	0.00057214	0.000546321	0.000512748	0.000561914	0.000411221	0.000496072	0.000510923	0.00052295	0.000567325	0.000457303	0.000488522
arpA	b4017	P23325	0	0	0	0	0	0	0	0	0	0	0	0	0	0	0	0	0	0	0	0	0	0	0	0	0	0	0	0	0	0	0	0	0	0	0	0
arpB_1	b1720	P76205	0	0	0	0	0	0	0	0	0	0	0	0	0	0	0	0	0	0	0	0	0	0	0	0	0	0	0	0	0	0	0	0	0	0	0	0
arpB_2	b1721		0	0	0	0	0	0	0	0	0	0	0	0	0	0	0	0	0	0	0	0	0	0	0	0	0	0	0	0	0	0	0	0	0	0	0	0
arsB	b3502	P0AB93	0	0	0	0	0	0	0	0	0	0	0	0	0	0	0	0	0	0	0	0	0	0	0	0	0	0	0	0	0	0	0	0	0	0	0	0
arsC	b3503	P0AB96	0	0	0	0	0	0	0	0	0	0	0	0	0	0	0	0	0	0	0	0	0	0	0	0	0	0	0	0	0	0	0	0	0	0	0	0
arsR	b3501	P37309	0	0	0	0	0	0	0	0	0	0	0	0	0	0	0	0	0	0	0	0	0	0	0	0	0	0	0	0	0	0	0	0	0	0	0	0
artI	b0863	P30859	0.000407208	0.000398014	0.000397139	0.000394961	0.000416453	0.000418945	0.000399522	0.000324626	0.000338408	0.000378957	0.000372621	0.000374384	0.000371289	0.000374488	0.00037725	0.000370483	0.000382535	0.000337378	0.000356455	0.000358321	0.000376866	0.000350027	0.000357141	0.000371018	0.000363875	0.000330496	0.000370997	0.000353626	0.000343846	0.00046657	0.000492933	0.000576276	0.000596897	0.000611881	0.000445299	0.000460369
artJ	b0860	P30860	0.00112432	0.00111018	0.00116005	0.00110737	0.00115429	0.00116101	0.0011394	0.00168812	0.00149274	0.00144607	0.00130657	0.00125198	0.00105765	0.00142375	0.00129993	0.00105726	0.00120862	0.00157022	0.00149878	0.00124438	0.00125321	0.00100949	0.00410832	0.00364605	0.00293444	0.00230287	0.00169281	0.0017783	0.00159786	0.0017639	0.00184741	0.00164844	0.00143157	0.00133665	0.00183628	0.00183936
artM	b0861	P0AE30	0	0	0	0	0	0	0	0	0	0	0	0	0	0	0	0	0	0	0	0	0	0	0	0	0	0	0	0	0	0	0	0	0	0	0	0
artP	b0864	P0AAF6	9.11207e-05	9.46595e-05	8.35177e-05	9.05643e-05	8.81911e-05	9.17173e-05	8.76377e-05	0.000107837	0.000102071	9.59319e-05	8.68262e-05	8.91631e-05	8.72666e-05	9.23878e-05	9.85446e-05	0.000102607	9.20785e-05	7.97371e-05	9.00608e-05	8.64829e-05	9.25631e-05	8.74238e-05	0.000104697	0.000106693	0.000119275	0.000115355	0.000111837	0.000105727	0.000106297	0.000128835	0.00015087	0.000188404	0.000223457	0.000230576	0.000121551	0.000127083
artQ	b0862	P0AE34	1.90686e-05	0	1.9536e-05	0	2.26583e-05	1.94928e-05	0	2.81546e-05	1.97158e-05	0	0	0	0	0	0	0	0	2.95868e-05	0	0	0	2.55295e-05	0	0	0	2.24887e-05	0	2.23892e-05	2.63883e-05	3.38777e-05	4.56375e-05	5.36154e-05	5.91711e-05	6.65195e-05	2.82649e-05	3.0698e-05
ascB	b2716	P24240	0	0	0	0	0	0	0	0	0	0	0	0	0	0	0	0	0	0	0	0	0	0	0	0	0	0	0	0	0	0	0	0	0	0	0	0
ascF	b2715	P24241	0	0	0	0	0	0	0	0	0	0	0	0	0	0	0	0	0	0	0	0	0	0	0	0	0	0	0	0	0	0	0	0	0	0	0	0
ascG	b2714	P24242	0	0	0	0	0	0	0	0	0	0	0	0	0	0	0	0	0	0	0	0	0	0	0	0	0	0	0	0	0	0	0	0	0	0	0	0
asd	b3433	P0A9Q9	0.00356581	0.00362784	0.00376446	0.00238778	0.00270308	0.00254326	0.00272241	0.00260636	0.00255635	0.00208258	0.00197474	0.00189205	0.00157353	0.00216181	0.00136266	0.00117934	0.00136041	0.00239408	0.00206067	0.00159914	0.00173896	0.00154338	0.00405922	0.00421216	0.00431289	0.00414167	0.00153313	0.00205469	0.00175979	0.00243807	0.00135852	0.000911758	0.000720577	0.00056871	0.00191868	0.00209289
aslA	b3801	P25549	0	0	0	0	0	0	0	0	0	0	0	0	0	0	0	0	0	0	0	0	0	0	0	0	0	0	0	0	0	0	0	0	0	0	0	0
aslB	b3800	P25550	0	0	0	0	0	0	0	0	0	0	0	0	0	0	0	0	0	0	0	0	0	0	0	0	0	0	0	0	0	0	0	0	0	0	0	0
asmA	b2064	P28249	3.23908e-05	3.4054e-05	3.20244e-05	3.94895e-05	4.03864e-05	4.28609e-05	3.95415e-05	4.70615e-05	4.90217e-05	5.19729e-05	6.11266e-05	6.8819e-05	7.42044e-05	5.24497e-05	5.68181e-05	7.5301e-05	6.26037e-05	4.58117e-05	4.82401e-05	5.88628e-05	6.88487e-05	7.44347e-05	6.10636e-05	5.60956e-05	5.48499e-05	5.32214e-05	4.5152e-05	4.18585e-05	4.22233e-05	5.17212e-05	5.02524e-05	5.18848e-05	5.53297e-05	5.95796e-05	5.30219e-05	4.98397e-05
asnA	b3744	P00963	0.0002125	0.000209574	0.000216966	0.000207962	0.000214578	0.000207097	0.000196891	0.000336663	0.000349618	0.000314793	0.000310925	0.00030238	0.000219325	0.000302367	0.000307414	0.000216261	0.00026607	0.00036537	0.000352111	0.000342286	0.000273871	0.000228232	0.00102453	0.000930742	0.000916649	0.000816421	0.000339044	0.000349495	0.000325643	0.000340523	0.000285079	0.000225693	0.000193867	0.000161029	0.000307061	0.000332664
asnB	b0674	P22106	0.000586898	0.000568709	0.000591189	0.000611861	0.000633723	0.000637646	0.000612811	0.000891582	0.000828036	0.000755525	0.000732035	0.000727778	0.000653668	0.000730718	0.00071677	0.000641737	0.00066423	0.000798525	0.000792601	0.000746035	0.000701712	0.000662692	0.00144185	0.00146618	0.0014634	0.00135895	0.000823046	0.000862063	0.000853476	0.000719702	0.000659355	0.000547463	0.000463998	0.000421222	0.000781896	0.000769495
asnC	b3743	P0ACI6	0	0	0	0	0	0	0	0	0	0	0	0	0	0	0	0	0	0	0	0	0	0	0	0	0	0	0	0	0	0	0	0	0	0	0	0
asnS	b0930	P0A8M0	0.00146903	0.00145753	0.00149915	0.0016324	0.00168185	0.00163799	0.00165795	0.00190514	0.00165802	0.00145891	0.00129903	0.00118533	0.00104154	0.001468	0.00134346	0.00107297	0.00128129	0.0017165	0.00150558	0.00127859	0.00125134	0.00106328	0.00139274	0.00155008	0.00174657	0.00181235	0.00194662	0.00183677	0.00191609	0.00166725	0.0017085	0.00158315	0.00147333	0.00147998	0.00170252	0.0017314
aspA	b4139	P0AC38	2.37322e-05	2.6142e-05	2.24699e-05	2.58573e-05	3.0432e-05	2.98594e-05	2.88714e-05	5.49927e-05	0.000190095	0.000338285	0.000457568	0.000541427	0.000687375	0.000326832	0.000503852	0.000699604	0.000567105	0.000115364	0.000240929	0.000421344	0.000553747	0.000683677	2.47551e-05	3.26735e-05	3.17968e-05	3.71612e-05	6.31145e-05	6.43207e-05	6.52774e-05	5.95849e-05	4.60168e-05	3.96877e-05	3.36698e-05	2.84898e-05	5.69797e-05	5.54549e-05
aspC	b0928	P00509	0.0023151	0.00232644	0.00234818	0.00220473	0.00220554	0.00220781	0.00217188	0.00277687	0.00330371	0.00309691	0.00297853	0.00300182	0.00302928	0.00311654	0.00301639	0.00306571	0.00315145	0.00329536	0.00324612	0.00309777	0.00289904	0.00296482	0.00449305	0.00409437	0.00362029	0.00340216	0.00298782	0.00290862	0.0028002	0.00278372	0.00203025	0.0018799	0.00182234	0.0017312	0.00270252	0.00269559
aspS	b1866	P21889	0.000852442	0.000848318	0.000815631	0.00094616	0.0009639	0.000943448	0.00096761	0.00115443	0.00110777	0.00109709	0.00105724	0.00100509	0.000965628	0.00103066	0.00101155	0.00097619	0.0010195	0.00116253	0.00108023	0.00105865	0.00102731	0.000968211	0.00104561	0.00105906	0.00111076	0.001111	0.00115503	0.00113886	0.00116445	0.0011129	0.00128357	0.00142963	0.00146944	0.00149465	0.00117647	0.0012307
asr	b1597	P36560	0	0	0	0	0	0	0	0	0	0	0	0	0	0	0	0	0	0	0	0	0	0	0	0	0	0	0	0	0	0	0	0	0	0	0	0
astA	b1747	P0AE37	0	0	0	0	0	0	0	0	0	0	0	0	0	0	0	0	0	0	0	0	0	0	0	0	0	0	0	0	0	0	0	0	0	0	0	0
astB	b1745	P76216	0	0	0	0	0	0	0	0	0	0	0	1.61832e-05	1.90961e-05	0	0	1.89883e-05	1.34904e-05	0	0	0	1.12423e-05	6.23139e-05	5.90346e-05	5.22972e-05	4.86063e-05	0	0	0	0	0	0	0	0	0	0	0
astC	b1748	P77581	3.03308e-05	0	2.43814e-05	0	3.36613e-05	0	0	0	0	0	2.64775e-05	3.70324e-05	4.62058e-05	6.48573e-06	3.81815e-05	6.07763e-05	4.41983e-05	0	0	3.01868e-05	0	5.31188e-05	4.30457e-05	3.80152e-05	0	0	0	0	0	2.3593e-05	0	0	0	0	0	2.63284e-05
astD	b1746	P76217	0	0	0	0	0	0	0	0	0	0	4.18756e-05	5.74636e-05	8.44637e-05	0	0	8.65229e-05	0	0	0	0	6.62225e-05	7.00751e-05	5.3674e-05	4.72732e-05	0	0	0	0	0	0	0	0	0	0	0	0
astE	b1744	P76215	0	0	0	0	0	0	0	0	0	0	0	0	0	0	0	0	0	0	0	0	0	0	0	0	0	0	0	0	0	0	0	0	0	0	0	0
atl	b0454	P0AFP2	0	0	0	0	0	0	0	0	0	0	0	0	0	0	0	0	0	0	0	0	0	0	0	0	0	0	0	0	0	0	0	0	0	0	0	0
atoA	b2222	P76459	0	0	0	0	0	0	0	0	0	0	0	0	0	0	0	0	0	0	0	0	0	0	0	0	0	0	0	0	0	0	0	0	0	0	0	0
atoB	b2224	P76461	0	0	0	0	0	0	0	0	0	0	0	0	0	0	0	0	0	0	0	0	0	0	0	0	0	0	0	0	0	0	0	0	0	0	0	0
atoC	b2220	Q06065	0	0	1.21217e-05	0	0	1.19098e-05	0	1.31988e-05	1.16869e-05	1.74576e-05	2.03623e-05	2.43158e-05	2.84937e-05	1.82976e-05	1.96731e-05	3.22973e-05	2.10591e-05	1.14307e-05	0	1.65215e-05	2.05323e-05	2.55249e-05	0	0	0	0	0	0	0	0	0	0	0	0	1.07828e-05	0
atoD	b2221	P76458	0	0	0	0	0	0	0	0	0	0	0	0	0	0	0	0	0	0	0	0	0	0	0	0	0	0	0	0	0	0	0	0	0	0	0	0
atoE	b2223	P76460	0	0	0	0	0	0	0	0	0	0	0	0	0	0	0	0	0	0	0	0	0	0	0	0	0	0	0	0	0	0	0	0	0	0	0	0
atoS	b2219	Q06067	0	0	0	0	0	0	0	0	0	0	0	0	0	0	0	0	0	0	0	0	0	0	0	0	0	0	0	0	0	0	0	0	0	0	0	0
atpA	b3734	P0ABB0	0.00373093	0.0037242	0.00390315	0.00379795	0.00379248	0.00378865	0.00386602	0.00380115	0.00464645	0.00508966	0.00500741	0.0051242	0.00518875	0.0049766	0.00531556	0.00511116	0.00520927	0.00417189	0.00480535	0.00484508	0.0046184	0.00489572	0.00387128	0.00413314	0.0042674	0.00426509	0.00400349	0.00383679	0.00367034	0.00512816	0.00408897	0.00385241	0.00363325	0.00353228	0.00475332	0.00482802
atpB	b3738	P0AB98	0	0	0	0	0	0	0	0	0	0	0	0	0	0	0	0	0	0	0	0	0	0	0	0	0	0	0	0	0	0	0	0	0	0	0	0
atpC	b3731	P0A6E6	0.000400067	0.000395475	0.000389521	0.000413147	0.000396393	0.000396154	0.000371892	0.000403481	0.000470921	0.00051786	0.000531171	0.000531626	0.000504201	0.000479973	0.000464696	0.000485666	0.000486871	0.000418329	0.000486232	0.00047107	0.000476615	0.000473505	0.00036657	0.000344577	0.000407683	0.000393535	0.000369142	0.000379743	0.000360964	0.000535396	0.000412676	0.000406954	0.000398841	0.00035615	0.000469421	0.000533411
atpD	b3732	P0ABB4	0.00280967	0.00281735	0.00276149	0.00312442	0.00308416	0.00309453	0.00313483	0.00310648	0.00360686	0.00390552	0.00372561	0.0039251	0.00387863	0.00379546	0.00373312	0.00386333	0.00379374	0.00345579	0.00382438	0.00381267	0.00379121	0.00389844	0.00287109	0.00293901	0.00314926	0.003193	0.00295704	0.00289889	0.00301568	0.00374531	0.00330318	0.00318127	0.00310069	0.00297241	0.00364776	0.00363744
atpE	b3737	P68699	0.0007687	0.000674284	0.000685923	0.00206301	0.00164327	0.00204848	0.0019765	0.0022395	0.00221851	0.00316982	0.00364147	0.00458615	0.00556433	0.00308477	0.00270121	0.00418017	0.00324705	0.00189682	0.00286923	0.00265833	0.00393941	0.00424598	0.0013466	0.00188238	0.00200552	0.00181247	0.000735923	0.000536501	0.00144362	0.00105152	0.00132428	0.000844607	0.00100087	0.00112844	0.000280194	0.00123234
atpF	b3736	P0ABA0	0.000563397	0.00057456	0.000591552	0.000538108	0.000530084	0.000558627	0.00052818	0.000537494	0.000631714	0.00069603	0.000708135	0.000725819	0.0006861	0.000675559	0.000714829	0.000752656	0.000732048	0.000588025	0.00068632	0.000674245	0.000680376	0.000670715	0.000488026	0.000532096	0.000600628	0.000582786	0.000545266	0.000551992	0.000506881	0.000728605	0.000608495	0.000536966	0.000520071	0.000484103	0.000688736	0.000676386
atpG	b3733	P0ABA6	0.000714947	0.000705331	0.000687612	0.000688653	0.000726445	0.000741633	0.000715378	0.000755888	0.000846691	0.000871391	0.000880043	0.000891687	0.000892354	0.000929327	0.000888838	0.000928305	0.000894721	0.000820157	0.000885854	0.000914889	0.000916081	0.000920148	0.000675181	0.000703676	0.000731215	0.000732569	0.000703087	0.000702117	0.000752237	0.000933546	0.000663163	0.000588395	0.000531812	0.00046712	0.000758015	0.000757145
atpH	b3735	P0ABA4	0.000352479	0.000383494	0.000380324	0.000367817	0.000385103	0.00037346	0.000364024	0.000364185	0.000407311	0.000462984	0.000456719	0.000398173	0.000475899	0.000455397	0.000473733	0.000496505	0.000494382	0.000384875	0.000436641	0.000454959	0.000467734	0.000466893	0.000371757	0.000400997	0.000410217	0.000418388	0.000375943	0.000378282	0.000352961	0.000474079	0.000401008	0.000376242	0.000350563	0.000346516	0.000435621	0.000450979
atpI	b3739	P0ABC0	0	0	0	0	0	0	0	0	0	0	0	0	0	0	0	0	0	0	0	0	0	0	0	0	0	0	0	0	0	0	0	0	0	0	0	0
avtA	b3572	P09053	0.000283959	0.000278927	0.000273662	0.000291628	0.000294378	0.000282094	0.000293047	0.00026211	0.000220683	0.000210436	0.000222657	0.00021465	0.000218055	0.000221318	0.000202198	0.000204011	0.000210659	0.000232539	0.000192828	0.000205054	0.000205902	0.000201786	0.000378739	0.00035521	0.000293571	0.00028258	0.000261375	0.000265483	0.000253232	0.000279009	0.000308684	0.000358847	0.000355659	0.0003357	0.000297486	0.000301287
azoR	b1412	P41407	0.000168185	0.000173231	0.00018334	0.000166766	0.000179895	0.000174215	0.000166232	0.000173514	0.00017267	0.000147815	0.000139604	0.000153541	0.00014571	0.000159198	0.000161897	0.000161392	0.000173326	0.000130203	0.000137673	0.00011477	0.000137804	0.000136219	0.00132189	0.00117134	0.000871418	0.000644119	0.000201403	0.000194528	0.0001529	0.000143204	0.00011294	9.93777e-05	8.39307e-05	8.50039e-05	0.000126318	0.000131691
azuC	b4663	C1P605	0	0	0	0	0	0	0	0	0	0	0	0	0	0	0	0	0	0	0	0	0	0	0	0	0	0	0	0	0	0	0	0	0	0	0	0
bacA	b3057	P60932	4.37481e-05	0	0	5.21641e-05	0	0	0	5.84777e-05	5.44721e-05	6.72698e-05	5.67927e-05	5.60396e-05	5.57921e-05	6.83768e-05	4.97306e-05	5.25798e-05	5.50757e-05	4.691e-05	4.55469e-05	4.84164e-05	5.46357e-05	4.80071e-05	6.93831e-05	6.20552e-05	7.75197e-05	7.962e-05	5.66493e-05	6.01777e-05	5.48083e-05	4.10386e-05	5.22461e-05	6.10294e-05	6.42147e-05	5.83824e-05	5.63693e-05	5.84931e-05
baeR	b2079	P69228	4.21171e-05	4.21979e-05	4.03432e-05	4.88481e-05	4.93905e-05	4.73905e-05	4.47217e-05	4.30996e-05	4.15833e-05	3.70508e-05	3.72169e-05	4.03365e-05	4.62514e-05	4.18489e-05	4.68345e-05	4.42039e-05	4.58456e-05	3.94894e-05	3.88578e-05	3.86467e-05	4.85215e-05	4.72131e-05	8.48774e-05	8.07732e-05	6.41397e-05	6.09219e-05	4.48087e-05	4.27766e-05	4.86219e-05	4.39316e-05	4.36406e-05	4.76543e-05	4.7806e-05	4.26151e-05	4.20952e-05	4.23342e-05
baeS	b2078	P30847	1.1339e-05	6.85965e-06	8.4016e-06	0	0	9.83159e-06	6.39855e-06	8.32232e-06	1.10954e-05	1.11139e-05	0	1.32856e-05	1.70183e-05	1.26817e-05	1.66927e-05	1.21896e-05	1.33372e-05	0	0	0	1.04247e-05	1.33058e-05	2.44733e-05	2.20658e-05	1.71865e-05	1.56463e-05	9.82654e-06	1.13074e-05	1.2746e-05	0	0	8.67879e-06	0	0	0	7.79148e-06
bamA	b0177	P0A940	0.00101501	0.00100881	0.00101673	0.000964032	0.000978201	0.000973647	0.000938076	0.00105866	0.00116563	0.00124797	0.00126401	0.00136081	0.00142109	0.00125762	0.00131097	0.00143265	0.00131756	0.00107554	0.0011859	0.00132349	0.00131794	0.0014243	0.000981687	0.00105358	0.00107379	0.00111178	0.00104517	0.00106818	0.00104392	0.00108416	0.00109025	0.00111804	0.0011401	0.0011741	0.00105114	0.00108446
bamB	b2512	P77774	0.000319222	0.000322152	0.000334837	0.000315701	0.000329625	0.000316571	0.000306457	0.000355289	0.000370366	0.000387644	0.000390853	0.000413224	0.000447484	0.000387102	0.000399931	0.000447212	0.000410386	0.000347852	0.000374343	0.000400112	0.000394538	0.00043044	0.000368333	0.000367945	0.000373762	0.000368221	0.000356894	0.00036539	0.000346485	0.0004164	0.000379056	0.000358581	0.000351431	0.000348706	0.000390668	0.000394922
bamC	b2477	P0A903	0.000301419	0.000303428	0.000292326	0.000291386	0.00028971	0.000286546	0.000281575	0.000362612	0.00034251	0.000362969	0.00038058	0.000425502	0.00043827	0.000372505	0.000372661	0.000430746	0.000394776	0.000346969	0.000371374	0.000408417	0.000410848	0.000467142	0.000419711	0.000404003	0.000400305	0.000386396	0.00032652	0.000375479	0.000342735	0.000384571	0.000343378	0.000356485	0.000374265	0.00037482	0.000367276	0.0003805
bamD	b2595	P0AC02	0.000468869	0.000479948	0.000476892	0.000418717	0.000438309	0.000421652	0.000423987	0.000419857	0.000438773	0.000436354	0.000421677	0.00044242	0.000475392	0.000418527	0.000433754	0.00048606	0.000446995	0.000419937	0.000440802	0.000464557	0.000442225	0.000445911	0.000382745	0.000410707	0.000432108	0.00044183	0.000401191	0.000407989	0.00040146	0.000432535	0.000397087	0.000358021	0.000356051	0.000343784	0.000434694	0.000408209
bamE	b2617	P0A937	0.000179811	0.000179879	0.000176211	0.000153497	0.000170872	0.000162191	0.000164799	0.000158975	0.000169585	0.000167985	0.000183372	0.000218172	0.000219962	0.000164919	0.000182618	0.000222862	0.000198999	0.000158688	0.000174547	0.000201514	0.000190669	0.00021064	0.000217589	0.000200918	0.000175336	0.000180829	0.000167313	0.000164091	0.000154418	0.000180541	0.0001837	0.000206655	0.000213849	0.00025142	0.000181717	0.0001867
barA	b2786	P0AEC5	3.61332e-05	3.26247e-05	3.98133e-05	4.5092e-05	5.3826e-05	4.52163e-05	3.66328e-05	1.29299e-05	2.867e-05	3.23889e-05	0	7.90506e-05	3.19667e-05	0	3.92367e-05	5.76366e-05	0	0	2.48832e-05	3.13315e-05	2.92786e-05	3.99549e-05	5.0607e-05	2.63535e-05	4.29348e-05	4.54715e-05	4.53506e-05	4.03049e-05	3.59995e-05	4.7051e-05	3.64366e-05	5.35586e-05	3.29314e-05	4.71614e-05	2.81888e-05	4.09588e-05
basR	b4113	P30843	0.000124919	0.000123945	0.000126748	8.36452e-05	6.4699e-05	0	5.94509e-05	0	0	7.29456e-05	9.27432e-05	0	0.000133022	8.24798e-05	9.76188e-05	0.000121131	0.000109809	5.44328e-05	5.82949e-05	7.76398e-05	9.14101e-05	0.000122967	0.000130699	0.000111991	0.000106149	7.68322e-05	0	4.35588e-05	4.69843e-05	0.000264885	0.000297298	0.000372333	0.000368107	0.00039843	0.000348728	0.000358196
basS	b4112	P30844	3.49844e-05	0	0	0	0	0	0	0	0	0	0	0	0	0	0	2.39041e-05	0	0	0	0	0	0	0	0	0	0	0	0	0	3.65696e-05	3.5869e-05	3.59618e-05	3.89711e-05	4.04056e-05	4.19305e-05	3.3883e-05
bax	b3570	P27297	0	0	0	0	0	0	0	0	0	0	0	0	0	0	0	0	0	0	0	0	0	0	0	0	0	0	0	0	0	0	0	0	0	0	0	0
bcp	b2480	P0AE52	0.000600394	0.000597075	0.000597458	0.000724446	0.000686624	0.00066682	0.000672933	0.000762163	0.000647024	0.000619372	0.000568415	0.000588039	0.000605289	0.000616732	0.000625396	0.000624555	0.000632652	0.000662837	0.000563407	0.000579906	0.000621766	0.000631911	0.00105036	0.00108269	0.00104712	0.00102694	0.000726088	0.000714255	0.000728311	0.000583885	0.000528989	0.000450793	0.000407217	0.00035265	0.000624619	0.000641185
bcr	b2182	P28246	0	0	2.73267e-05	2.12794e-05	0	0	0	2.19532e-05	0	1.56876e-05	0	1.59542e-05	0	0	1.69112e-05	1.48068e-05	0	0	1.94651e-05	0	1.94459e-05	0	0	0	0	2.09196e-05	0	0	1.94365e-05	0	0	3.36983e-05	0	0	0	3.19187e-05
bcsA	b3533	P37653	0	0	0	0	0	0	0	0	0	0	0	0	0	0	0	0	0	0	0	0	0	0	0	0	0	0	0	0	0	0	0	0	0	0	0	0
bcsB	b3532	P37652	2.30573e-05	2.56263e-05	0	2.60976e-05	9.47892e-06	2.1248e-05	1.70831e-05	5.42744e-05	4.90725e-05	5.06565e-05	5.51299e-05	7.12953e-05	7.25086e-05	4.33477e-05	6.36639e-05	7.50545e-05	6.45628e-05	5.13169e-05	4.29476e-05	5.77532e-05	6.38276e-05	7.26103e-05	9.67973e-05	9.68886e-05	9.5689e-05	8.46487e-05	5.57017e-05	5.37552e-05	5.37036e-05	6.08567e-05	5.10606e-05	5.95615e-05	5.25138e-05	5.65269e-05	5.71082e-05	5.61107e-05
bcsC	b3530	P37650	0	1.56066e-05	1.5248e-05	1.58958e-05	0	0	0	1.49522e-05	1.34981e-05	1.54928e-05	1.48186e-05	1.08994e-05	2.00363e-05	0	1.94424e-05	1.87036e-05	1.75066e-05	1.56528e-05	1.27928e-05	1.73164e-05	1.20724e-05	1.17e-05	2.37429e-05	2.58267e-05	2.39482e-05	2.09929e-05	1.47523e-05	1.95215e-05	1.39728e-05	1.33829e-05	1.46999e-05	1.43326e-05	1.42688e-05	1.0926e-05	1.51398e-05	1.48681e-05
bcsE	b3536	P37657	9.93759e-05	6.85174e-05	0	0.000105514	7.47363e-05	0.000147292	9.6033e-05	0.000110552	0	0	6.81037e-05	0	0	0	0	0	0	0	0	7.8753e-05	0	0	0	0	0	9.96612e-05	0.000105037	0	8.89494e-05	0	7.35395e-05	0	7.61152e-05	0	0	0
bcsF	b3537	P0ADJ5	0	0	0	0	0	0	0	0	0	0	0	0	0	0	0	0	0	0	0	0	0	0	0	0	0	0	0	0	0	0	0	0	0	0	0	0
bcsG	b3538	P37659	4.98686e-05	5.00447e-05	6.38542e-05	5.8472e-05	5.90582e-05	6.16701e-05	6.02397e-05	3.54382e-05	3.40193e-05	3.50503e-05	3.43615e-05	4.20416e-05	4.24295e-05	3.24073e-05	0	4.23655e-05	3.88996e-05	3.37845e-05	2.76316e-05	3.40834e-05	3.74958e-05	4.24613e-05	5.677e-05	5.18332e-05	5.69114e-05	5.63522e-05	3.63478e-05	3.50945e-05	3.73233e-05	0	0	3.61555e-05	0	4.25525e-05	2.60458e-05	4.41363e-05
bcsQ	b3534	P37655	0	0	0	0	0	0	0	0	0	0	0	0	0	0	0	0	0	0	0	0	0	0	0	0	0	0	0	0	0	0	0	0	0	0	0	0
bcsZ	b3531	P37651	0	0	0	0	0	0	0	0	0	0	0	0	0	0	0	0	0	0	0	0	0	0	0	0	0	0	0	0	0	0	0	0	0	0	0	0
bdcA	b4249	P39333	0	0	0	0	0	0	0	0	0	0	0	0	0	0	0	0	0	0	0	0	0	0	0	0	0	0	0	0	0	0	0	0	0	0	0	0
bdcR	b4251	P39334	1.82489e-05	0	0	3.48232e-05	4.04653e-05	3.18895e-05	3.17032e-05	3.92546e-05	3.24827e-05	3.38102e-05	3.30545e-05	3.71826e-05	3.17841e-05	3.4526e-05	3.21005e-05	3.07656e-05	3.73459e-05	3.76841e-05	3.39062e-05	3.37571e-05	3.38363e-05	3.55178e-05	3.17322e-05	3.55426e-05	3.93827e-05	3.93761e-05	3.87479e-05	3.07524e-05	2.12786e-05	3.16446e-05	4.25212e-05	4.83301e-05	5.37901e-05	4.6072e-05	3.57171e-05	4.04914e-05
bdm	b1481	P76127	0	0	0	0	0	0	0	0	0	0	0	0	0	0	0	0	0	0	0	0	0	0	0	0	0	0	0	0	0	0	0	0	0	0	0	0
bepA	b2494	P66948	8.95171e-05	8.73113e-05	8.48762e-05	9.01043e-05	9.06347e-05	8.60768e-05	9.05678e-05	8.75129e-05	8.09065e-05	9.73907e-05	0.000105911	0.000126115	0.000150681	9.47491e-05	0.000110609	0.000155679	0.000129254	8.36946e-05	8.78169e-05	0.000115783	0.000126198	0.000164846	0.000175842	0.000156936	0.000129509	0.000115329	8.71832e-05	8.79678e-05	8.54454e-05	8.84848e-05	7.38645e-05	7.23483e-05	7.77723e-05	6.97372e-05	8.51897e-05	8.7302e-05
betA	b0311	P17444	0	0	0	0	0	0	0	0	0	0	0	0	0	0	0	0	0	0	0	0	0	0	0	0	0	0	0	0	0	0	0	0	0	0	0	0
betB	b0312	P17445	7.9406e-05	7.34093e-05	8.18734e-05	9.04474e-05	8.852e-05	9.09534e-05	7.9358e-05	7.92423e-05	6.13191e-05	6.74605e-05	6.35243e-05	5.47844e-05	4.75502e-05	7.06425e-05	6.35784e-05	5.42981e-05	6.71663e-05	6.48506e-05	4.75466e-05	5.95543e-05	5.73378e-05	5.29105e-05	9.09904e-05	0.000100797	9.30298e-05	9.01282e-05	8.14474e-05	8.13688e-05	7.44003e-05	9.9904e-05	0.000115778	0.000132008	0.000121052	0.000128741	9.40129e-05	0.000114195
betI	b0313	P17446	0	0	0	0	0	0	0	0	0	0	0	0	0	0	0	0	0	0	0	0	0	0	0	0	0	0	0	0	0	0	0	0	0	0	0	0
betT	b0314	P0ABC9	0	0	0	0	0	0	0	0	0	0	0	0	0	0	0	0	0	0	0	0	0	0	0	0	0	0	0	0	0	0	0	0	0	0	0	0
bfd	b3337	P0AE56	0	0	0	0	0	0	0	0	0	0	0	0	0	0	0	0	0	0	0	0	0	0	0	0	0	0	0	0	0	0	0	0	0	0	0	0
bfr	b3336	P0ABD3	0.000543779	0.000545685	0.000539449	0.000549698	0.000537892	0.000523634	0.000543476	0	0	2.84246e-05	4.8396e-05	8.93799e-05	0.000179625	0	5.57145e-05	0.00020276	9.20155e-05	0	1.95789e-05	5.26897e-05	0.00010468	0.000189671	0.000346598	0.00022302	0.000124252	7.30181e-05	0	0	0	4.22025e-05	2.81547e-05	3.72779e-05	5.07349e-05	1.61822e-05	5.28227e-05	5.16397e-05
bglA	b2901	Q46829	0.000383595	0.000374076	0.000371731	0.000361922	0.000347792	0.000371193	0.000343192	0.000366099	0.000385399	0.000355451	0.000364646	0.000357739	0.0003876	0.00037927	0.000334053	0.000360982	0.000347446	0.000350304	0.000345925	0.000339267	0.000340272	0.000325546	0.000468438	0.000407987	0.000410492	0.000396074	0.000365258	0.000378643	0.000346501	0.000343151	0.00029979	0.000263049	0.00027017	0.000245374	0.000338607	0.000334673
bglB	b3721	P11988	0	0	0	0	0	0	0	0	0	0	0	0	0	0	0	0	0	0	0	0	0	0	0	0	0	0	0	0	0	0	0	0	0	0	0	0
bglF	b3722	P08722	0	0	0	0	0	0	0	0	0	0	0	0	0	0	0	0	0	0	0	0	0	0	0	0	0	0	0	0	0	0	0	0	0	0	0	0
bglG	b3723	P11989	0	0	0	0	0	0	0	0	0	0	0	0	0	0	0	0	0	0	0	0	0	0	0	0	0	0	0	0	0	0	0	0	0	0	0	0
bglH	b3720	P26218	0	0	0	0	0	0	0	0	0	0	0	0	0	0	0	0	0	0	0	0	0	0	0	0	0	0	0	0	0	0	0	0	0	0	0	0
bglJ	b4366	P39404	0	0	0	0	0	0	0	0	0	0	0	0	0	0	0	0	0	0	0	0	0	0	0	0	0	0	0	0	0	0	0	0	0	0	0	0
bglX	b2132	P33363	0.000132806	0.000135123	0.000125152	0.000138353	0.000146537	0.00014348	0.000133093	0.000156497	0.000150546	0.000154853	0.000153175	0.000162195	0.000151283	0.000156275	0.00015185	0.000153497	0.000153879	0.000153208	0.000145321	0.000152513	0.000148168	0.000155854	0.000146259	0.000155521	0.000162282	0.000164497	0.000154345	0.00015174	0.000146649	0.000185546	0.000186469	0.000194549	0.000197667	0.00018862	0.000176616	0.000184738
bhsA	b1112	P0AB40	0	0	0	0	0	0	0	0	0	0	0	0	0	0	0	0	0	0	0	0	0	0	0	0	0	0	0	0	0	0	0	0	0	0	0	0
bioA	b0774	P12995	8.89428e-05	8.45388e-05	8.36968e-05	9.33614e-05	9.01063e-05	8.99368e-05	8.70477e-05	6.39503e-05	6.34228e-05	6.27186e-05	6.97604e-05	5.98652e-05	6.01285e-05	6.91596e-05	6.461e-05	6.72766e-05	6.64661e-05	6.74969e-05	6.29175e-05	6.57306e-05	6.58948e-05	6.19165e-05	8.41037e-05	7.50957e-05	6.22945e-05	5.87428e-05	6.68688e-05	6.0534e-05	6.4378e-05	8.31718e-05	8.18491e-05	9.0972e-05	9.74411e-05	0.000104301	9.15419e-05	8.52373e-05
bioB	b0775	P12996	0.00024826	0.000244734	0.000238444	0.000274941	0.000231197	0.000256034	0.00025465	0.000408138	0.000324096	0.000305405	0.000263634	0.000243731	0.000185256	0.00029508	0.000265284	0.000168721	0.000215682	0.000338595	0.000310351	0.000274682	0.000244789	0.00018316	0.000141119	0.000188218	0.000223601	0.000267865	0.000322983	0.000337916	0.000323407	0.000454839	0.000430769	0.000409758	0.000409405	0.000420015	0.000506694	0.000508475
bioC	b0777	P12999	0	0	0	0	0	0	0	0	0	0	0	0	0	0	0	0	0	0	0	0	0	0	0	0	0	0	0	0	0	0	0	0	0	0	0	0
bioD	b0778	P13000	0.000126711	0.00013084	0.000132068	0.000113731	0.000104164	0.000108842	0.000102577	5.80463e-05	5.88224e-05	6.47613e-05	6.92128e-05	6.87478e-05	7.39399e-05	5.8444e-05	6.98673e-05	7.84532e-05	7.17819e-05	4.60834e-05	5.31603e-05	6.76055e-05	7.36834e-05	7.73353e-05	0.000181244	0.000148589	0.000112355	9.57026e-05	6.47407e-05	6.82209e-05	5.90391e-05	7.78376e-05	7.66935e-05	7.44026e-05	7.92491e-05	8.32179e-05	8.58658e-05	8.1219e-05
bioF	b0776	P12998	3.55385e-05	3.53472e-05	3.56892e-05	3.65168e-05	3.62414e-05	3.49894e-05	4.12704e-05	2.53429e-05	2.39965e-05	2.32011e-05	2.64147e-05	1.92711e-05	2.57818e-05	2.22629e-05	2.39921e-05	2.06632e-05	2.3442e-05	2.47875e-05	2.62854e-05	2.9972e-05	2.41563e-05	2.32428e-05	5.38677e-05	0	0	6.10892e-05	5.01646e-05	4.14275e-05	2.85778e-05	4.16017e-05	3.81338e-05	3.32322e-05	4.85176e-05	6.69826e-05	4.78476e-05	4.16244e-05
bioH	b3412	P13001	3.29536e-05	2.91183e-05	2.7045e-05	3.57274e-05	3.52658e-05	3.5362e-05	3.15269e-05	2.52705e-05	2.19418e-05	2.12461e-05	2.45708e-05	2.33148e-05	2.8311e-05	2.25234e-05	2.36391e-05	3.09847e-05	3.3169e-05	2.52136e-05	2.22172e-05	3.06454e-05	2.56051e-05	2.88158e-05	3.42487e-05	3.57778e-05	3.08456e-05	2.9793e-05	2.88631e-05	2.32931e-05	2.68927e-05	2.53346e-05	2.71922e-05	3.73791e-05	3.45949e-05	3.06462e-05	2.51197e-05	2.69277e-05
bipA	b3871	P32132	0.00155027	0.00157447	0.00157813	0.00165032	0.0015477	0.00152051	0.00148014	0.00184854	0.00153395	0.00124908	0.00113086	0.00104302	0.000914904	0.0012673	0.00115502	0.000902096	0.00108136	0.00186547	0.00135996	0.00117246	0.000990704	0.00083138	0.00164732	0.00179496	0.00195115	0.00209455	0.00191127	0.00179084	0.001719	0.00189693	0.00216101	0.00245195	0.00251612	0.00259282	0.00177588	0.00183055
birA	b3973	P06709	3.39405e-05	3.38973e-05	3.44139e-05	3.17056e-05	3.39816e-05	3.58567e-05	2.91783e-05	4.22687e-05	3.75574e-05	4.07845e-05	4.1394e-05	4.07007e-05	4.00664e-05	3.60178e-05	3.88455e-05	4.27078e-05	4.40982e-05	4.18e-05	3.79697e-05	4.06337e-05	3.88114e-05	4.06337e-05	4.68339e-05	4.38825e-05	5.01894e-05	3.87732e-05	3.88363e-05	4.48856e-05	3.9799e-05	4.92916e-05	4.53024e-05	4.49721e-05	4.32083e-05	4.75108e-05	4.18683e-05	3.78167e-05
bisC	b3551	P20099	0.00010803	0.000114092	9.44836e-05	0.000113741	0.000102042	0.000111982	9.92716e-05	5.95028e-05	6.16321e-05	5.82282e-05	6.15701e-05	5.76245e-05	6.54122e-05	6.06573e-05	6.20184e-05	7.04767e-05	6.22034e-05	6.70678e-05	6.28832e-05	6.13246e-05	6.45997e-05	6.3854e-05	9.65744e-05	0.00010591	0.000118243	9.54004e-05	9.02686e-05	7.8276e-05	6.75389e-05	8.06449e-05	6.6661e-05	6.12864e-05	6.59236e-05	7.03651e-05	8.35467e-05	7.89569e-05
blc	b4149	P0A901	5.08853e-05	6.00484e-05	5.0377e-05	6.84363e-05	2.89301e-05	5.55898e-05	6.35721e-05	0	0	0	0	0	3.06611e-05	0	0	3.10733e-05	0	0	0	0	6.69212e-06	1.1915e-05	4.3313e-05	1.9605e-05	2.98649e-05	0	0	0	0	6.71304e-06	0	0	0	0	0	0
blr	b4409	P56976	0	0	0	0	0	0	0	0	0	0	0	0	0	0	0	0	0	0	0	0	0	0	0	0	0	0	0	0	0	0	0	0	0	0	0	0
bluF	b1163	P75990	0	0	0	0	0	0	0	0	0	0	0	0	0	0	0	0	0	0	0	0	0	0	0	0	0	0	0	0	0	0	0	0	0	0	0	0
bluR	b1162	P75989	0	0	0	0	0	0	0	0	0	0	0	0	0	0	0	0	0	0	0	0	0	0	0	0	0	0	0	0	0	0	0	0	0	0	0	0
bolA	b0435	P0ABE2	0.000174062	0.000185682	0.000187718	0.000172116	0.000169552	0.000172241	0.000170604	4.72977e-05	4.76919e-05	5.10092e-05	4.9976e-05	5.73751e-05	5.82081e-05	5.15745e-05	4.10743e-05	6.58425e-05	4.72619e-05	3.51894e-05	4.06352e-05	3.68517e-05	4.14047e-05	4.40739e-05	6.6571e-05	6.53548e-05	7.40211e-05	5.99034e-05	5.67216e-05	5.1665e-05	4.64462e-05	5.29076e-05	6.28925e-05	6.60235e-05	6.18946e-05	7.37446e-05	5.52568e-05	5.87327e-05
borD	b0557	P77330	0.000223213	0.000241115	0.000209471	0.000225891	0.000257656	0.000257749	0.000237793	0.00144975	0.0012321	0.00122276	0.00103512	0.000965976	0.000775381	0.00133149	0.00103815	0.000742156	0.00100018	0.00110317	0.00102763	0.000890954	0.00106157	0.000847802	0.000238936	0.000297178	0.000327204	0.000461731	0.000711103	0.000775951	0.000734507	0.00145709	0.00184216	0.00262655	0.00298201	0.00331505	0.0014004	0.00138185
brnQ	b0401	P0AD99	0	0	0	0	0	0	0	0	0	0	0	0	0	0	0	0	0	0	0	0	0	0	0	0	0	0	0	0	0	0	0	0	0	0	0	0
bsmA	b4189	P39297	1.19223e-05	1.29994e-05	1.16505e-05	1.30958e-05	1.35568e-05	1.32798e-05	1.08365e-05	6.40622e-06	7.77499e-06	7.06124e-06	0	8.65393e-06	7.67506e-06	5.88921e-06	3.44636e-06	8.50026e-06	6.67054e-06	5.99738e-06	6.76012e-06	6.00027e-06	0	8.18736e-06	1.23159e-05	1.23851e-05	9.99158e-06	1.08328e-05	7.68511e-06	0	6.51193e-06	8.97747e-06	0	8.16072e-06	0	1.00803e-05	8.04651e-06	9.04927e-06
bssR	b0836	P0AAY1	0	0	0	0	0	0	0	0	0	0	0	0	0	0	0	0	0	0	0	0	0	0	0	0	0	0	0	0	0	0	0	0	0	0	0	0
bssS	b1060	P0AB33	0	0	0	0	0	0	0	0	0	0	0	0	0	0	0	0	0	0	0	0	0	0	0	0	0	0	0	0	0	0	0	0	0	0	0	0
btuB	b3966	P06129	0.000279462	0.000278151	0.000273486	0.000270594	0.00028861	0.000278452	0.00027448	0.000393384	0.000407979	0.000398759	0.000400135	0.000431979	0.000429835	0.000396778	0.000409186	0.00042128	0.000425244	0.000411872	0.000418128	0.000463692	0.000390728	0.000407239	0.00040803	0.000424474	0.00042417	0.000439256	0.000411843	0.000395151	0.00037558	0.000439187	0.000436577	0.000411792	0.000373105	0.00032357	0.000429424	0.000421645
btuC	b1711	P06609	0	0	0	0	0	0	0	0	0	0	0	0	0	0	0	0	0	0	0	0	0	0	0	0	0	0	0	0	0	0	0	0	0	0	0	0
btuD	b1709	P06611	0	0	0	0	0	2.39674e-05	1.21104e-05	0	0	0	0	0	2.67147e-05	0	2.95725e-05	0	0	0	1.81356e-05	0	2.18408e-05	2.61516e-05	0	0	2.34716e-05	2.33238e-05	0	0	1.82858e-05	0	2.50625e-05	2.03845e-05	0	0	2.38577e-05	0
btuE	b1710	P06610	0.000145068	0.000143182	0.000151954	0.000157127	0.000149221	0.00014469	0.000137775	6.41101e-05	7.15284e-05	7.69934e-05	8.21437e-05	0.000101185	0.000123475	7.58948e-05	8.77808e-05	0.000126025	9.90683e-05	7.09299e-05	6.36997e-05	8.59348e-05	9.67356e-05	0.000115469	0.000136046	0.000130342	0.000107382	9.2658e-05	6.35915e-05	7.00504e-05	6.29709e-05	7.6449e-05	7.27621e-05	6.69988e-05	6.63015e-05	6.22069e-05	8.16867e-05	8.48204e-05
btuF	b0158	P37028	0	0	0	0	0	0	0	0	0	0	0	0	0	0	0	0	0	0	0	0	0	0	0	0	0	0	0	0	0	0	0	0	0	0	0	0
btuR	b1270	P0A9H5	3.42474e-05	1.37169e-05	1.17972e-05	1.39458e-05	2.72988e-05	2.66801e-05	1.63827e-05	3.99639e-05	4.35483e-05	4.96661e-05	4.99719e-05	5.468e-05	5.14919e-05	4.87897e-05	5.22652e-05	6.00105e-05	5.5285e-05	4.33154e-05	4.32631e-05	4.93728e-05	4.97953e-05	4.96984e-05	6.10616e-05	5.53374e-05	5.20768e-05	5.48262e-05	4.30412e-05	4.20535e-05	3.93227e-05	3.85853e-05	4.49684e-05	3.91657e-05	4.65944e-05	4.20868e-05	4.17923e-05	3.55941e-05
cadA	b4131	P0A9H3	0	0	0	0	0	0	0	0	0	0	0	0	0	0	0	0	0	0	0	0	0	0	0	0	0	0	0	0	0	0	0	0	0	0	0	0
cadB	b4132	P0AAE8	0	0	0	0	0	0	0	0	0	0	0	0	0	0	0	0	0	0	0	0	0	0	0	0	0	0	0	0	0	0	0	0	0	0	0	0
cadC	b4133	P23890	0	0	0	0	0	0	0	0	0	0	0	0	0	0	0	0	0	0	0	0	0	0	0	0	0	0	0	0	0	0	0	0	0	0	0	0
caiA	b0039	P60584	0	0	0	0	0	0	0	0	0	0	0	0	0	0	0	0	0	0	0	0	0	0	0	0	0	0	0	0	0	0	0	0	0	0	0	0
caiB	b0038	P31572	0	0	0	0	0	0	0	0	0	0	0	0	0	0	0	0	0	0	0	0	0	0	0	0	0	0	0	0	0	0	0	0	0	0	0	0
caiC	b0037	P31552	0	0	0	0	0	0	0	0	0	0	0	0	0	0	0	0	0	0	0	0	0	0	0	0	0	0	0	0	0	0	0	0	0	0	0	0
caiD	b0036	P31551	0	0	0	0	0	0	0	0	0	0	0	0	0	0	0	0	0	0	0	0	0	0	0	0	0	0	0	0	0	0	0	0	0	0	0	0
caiE	b0035	P39206	0	0	0	0	0	0	0	0	0	0	0	0	0	0	0	0	0	0	0	0	0	0	0	0	0	0	0	0	0	0	0	0	0	0	0	0
caiF	b0034	P0AE58	0	0	0	0	0	0	0	0	0	0	0	0	0	0	0	0	0	0	0	0	0	0	0	0	0	0	0	0	0	0	0	0	0	0	0	0
caiT	b0040	P31553	0	0	0	0	0	0	0	0	0	0	0	0	0	0	0	0	0	0	0	0	0	0	0	0	0	0	0	0	0	0	0	0	0	0	0	0
can	b0126	P61517	0.000987483	0.00095952	0.000943124	0.000942262	0.000846406	0.000855625	0.000856306	0.000983147	0.000866425	0.000782047	0.00080409	0.000832168	0.000828644	0.000778479	0.00077479	0.000793135	0.000830236	0.000749798	0.000671394	0.000618357	0.000785604	0.000701605	0.00157576	0.00152683	0.00142077	0.00127346	0.000951231	0.000931931	0.000892068	0.00100952	0.000808248	0.000675692	0.000641421	0.000613163	0.000934544	0.000845212
carA	b0032	P0A6F1	0.00160486	0.00161241	0.00167013	0.00169377	0.00166802	0.00162964	0.00162752	0.00116717	0.000890655	0.000767477	0.000679144	0.000629881	0.000543654	0.000808951	0.000668455	0.000545739	0.000643405	0.000979005	0.00081197	0.000692193	0.000656582	0.000552456	0.00188219	0.00175324	0.00154	0.00137345	0.00104717	0.00107403	0.0010401	0.0012022	0.00115883	0.00106511	0.00098297	0.000884922	0.0011418	0.00117234
carB	b0033	P00968	0.00489954	0.00490911	0.00490362	0.00513477	0.00499731	0.00502707	0.00495459	0.00319854	0.00249984	0.00222404	0.00199146	0.0019338	0.00176419	0.0021786	0.00204368	0.00182845	0.00199919	0.00289386	0.00234989	0.00209423	0.00200014	0.0018443	0.00600666	0.00540238	0.00457439	0.00405194	0.00303731	0.0028607	0.00305452	0.0035487	0.00323973	0.00287439	0.00267824	0.00230288	0.00347701	0.00351039
cas1	b2755	Q46896	0	0	0	0	0	0	0	0	0	0	0	0	0	0	0	0	0	0	0	0	0	0	0	0	0	0	0	0	0	0	0	0	0	0	0	0
cas2	b2754	P45956	0	0	0	0	0	0	0	0	0	0	0	0	0	0	0	0	0	0	0	0	0	0	0	0	0	0	0	0	0	0	0	0	0	0	0	0
cas3	b2761	P38036	0	0	0	0	0	0	0	0	0	0	0	0	0	0	0	0	0	0	0	0	0	0	0	0	0	0	0	0	0	0	0	0	0	0	0	0
casA	b2760	Q46901	0	0	0	0	0	0	0	0	0	0	0	0	0	0	0	0	0	0	0	0	0	0	0	0	0	0	0	0	0	0	0	0	0	0	0	0
casB	b2759	P76632	0	0	0	0	0	0	0	0	0	0	0	0	0	0	0	0	0	0	0	0	0	0	0	0	0	0	0	0	0	0	0	0	0	0	0	0
casC	b2758	Q46899	0	0	0	0	0	0	0	0	0	0	0	0	0	0	0	0	0	0	0	0	0	0	0	0	0	0	0	0	0	0	0	0	0	0	0	0
casD	b2757	Q46898	0	0	0	0	0	0	0	0	0	0	0	0	0	0	0	0	0	0	0	0	0	0	0	0	0	0	0	0	0	0	0	0	0	0	0	0
casE	b2756	Q46897	0	0	0	0	0	0	0	0	0	0	0	0	0	0	0	0	0	0	0	0	0	0	0	0	0	0	0	0	0	0	0	0	0	0	0	0
cbeA	b2004	P76364	0	0	0	0	0	0	0	0	0	0	0	0	0	0	0	0	0	0	0	0	0	0	0	0	0	0	0	0	0	0	0	0	0	0	0	0
cbl	b1987	Q47083	0.000108165	0	0	9.5017e-05	8.97626e-05	9.52221e-05	9.27682e-05	9.43131e-05	0	0	0	0	0	0	0	0	0	0.000103451	0	0	0	0	0	0	0	0	9.77869e-05	9.42317e-05	9.79532e-05	0.000104064	9.40774e-05	0.000104657	0.000146846	0.000125943	0.000127177	0.000111394
cbpA	b1000	P36659	0.000134484	0.000155629	0.00015066	0.00014855	0.000144748	0.000135925	0.000141635	0	0	2.03536e-05	0	0	0	0	0	0	0	0	0	0	3.57626e-05	0	8.66213e-05	7.54267e-05	6.63643e-05	7.08798e-05	0	0	0	8.00829e-05	6.05504e-05	6.19071e-05	6.54704e-05	0	0	7.11388e-05
cbpM	b0999	P63264	0	0	0	0	0	0	0	0	0	0	0	0	0	0	0	0	0	0	0	0	0	0	0	0	0	0	0	0	0	0	0	0	0	0	0	0
cbrA	b3690	P31456	0	0	0	0	0	0	0	0	0	0	0	0	0	0	0	0	0	0	0	0	0	0	0	0	0	0	0	0	0	0	0	0	0	0	0	0
cbrB	b3716	P31468	0	0	0	0	0	0	0	0	0	0	0	0	0	0	0	0	0	0	0	0	0	0	0	0	0	0	0	0	0	0	0	0	0	0	0	0
cbrC	b3717	P31469	0	0	0	0	0	0	0	0	0	0	0	0	0	0	0	0	0	0	0	0	0	0	0	0	0	0	0	0	0	0	0	0	0	0	0	0
cbtA	b2005	P64524	0	0	0	0	0	0	0	0	0	0	0	0	0	0	0	0	0	0	0	0	0	0	0	0	0	0	0	0	0	0	0	0	0	0	0	0
cca	b3056	P06961	4.42481e-05	3.9674e-05	3.89465e-05	3.75339e-05	4.65211e-05	3.99804e-05	3.84241e-05	3.25603e-05	3.17924e-05	3.00341e-05	3.32319e-05	3.77043e-05	4.19832e-05	3.32473e-05	3.66765e-05	4.55039e-05	3.67289e-05	3.64522e-05	2.954e-05	3.62753e-05	3.72658e-05	4.21463e-05	4.47498e-05	4.33371e-05	4.04736e-05	3.55265e-05	2.67885e-05	3.39865e-05	3.24287e-05	4.07692e-05	3.45448e-05	3.87673e-05	3.85702e-05	3.92014e-05	3.77004e-05	3.60204e-05
ccmA	b2201	P33931	0	0	0	0	0	0	0	0	0	0	0	0	0	0	0	0	0	0	0	0	0	0	0	0	0	0	0	0	0	0	0	0	0	0	0	0
ccmB	b2200	P0ABL8	0	0	0	0	0	0	0	0	0	0	0	0	0	0	0	0	0	0	0	0	0	0	0	0	0	0	0	0	0	0	0	0	0	0	0	0
ccmC	b2199	P0ABM1	0	0	0	0	0	0	0	0	0	0	0	0	0	0	0	0	0	0	0	0	0	0	0	0	0	0	0	0	0	0	0	0	0	0	0	0
ccmD	b2198	P0ABM5	0	0	0	0	0	0	0	0	0	0	0	0	0	0	0	0	0	0	0	0	0	0	0	0	0	0	0	0	0	0	0	0	0	0	0	0
ccmE	b2197	P69490	0	0	0	0	0	0	0	0	0	0	0	0	0	0	0	0	0	0	0	0	0	0	0	0	0	0	0	0	0	0	0	0	0	0	0	0
ccmF	b2196	P33927	0	0	0	0	0	0	0	0	0	0	0	0	0	0	0	0	0	0	0	0	0	0	0	0	0	0	0	0	0	0	0	0	0	0	0	0
ccmG	b2195	P0AA86	0	0	0	0	0	0	0	0	0	9.17654e-06	0	0	6.26852e-06	0	1.18907e-05	1.49204e-05	1.15436e-05	0	0	0	0	0	0	0	0	1.13296e-05	0	0	0	5.89289e-06	9.3285e-06	0	0	0	0	0
ccmH	b2194	P0ABM9	0	0	0	0	0	0	0	0	0	0	0	0	0	0	0	0	2.48526e-05	0	0	0	0	2.88049e-05	0	0	0	0	0	0	0	0	3.76804e-05	0	0	0	0	0
cdaR	b0162	P37047	0	0	0	0	0	0	0	0	0	0	0	0	0	0	0	0	0	0	0	0	0	0	0	0	0	0	0	0	0	0	0	0	0	0	0	0
cdd	b2143	P0ABF6	6.45908e-05	6.20281e-05	5.8979e-05	6.85008e-05	6.43531e-05	6.91941e-05	6.84127e-05	3.23404e-05	3.76975e-05	4.17006e-05	5.58514e-05	7.44932e-05	0.000100075	4.55079e-05	6.28954e-05	0.000103026	7.34846e-05	3.12306e-05	3.72841e-05	5.59143e-05	6.73082e-05	0.000103908	0.000172979	0.000150807	0.000104254	7.94795e-05	3.65607e-05	3.46002e-05	4.11318e-05	4.0416e-05	4.29537e-05	4.23647e-05	3.82937e-05	4.06844e-05	3.90235e-05	3.78921e-05
cdgI	b1785	P76236	0	0	0	0	0	0	0	0	0	0	0	0	0	0	0	0	0	0	0	0	0	0	0	0	0	0	0	0	0	0	0	0	0	0	0	0
cdh	b3918	P06282	1.12683e-05	1.12656e-05	1.03219e-05	1.12429e-05	1.28797e-05	1.51481e-05	1.10454e-05	1.96915e-05	2.07737e-05	1.24947e-05	2.78462e-05	1.79104e-05	1.00941e-05	2.03405e-05	2.3857e-05	1.14173e-05	1.42093e-05	1.96866e-05	1.82027e-05	2.84043e-05	1.94527e-05	1.2741e-05	1.17536e-05	1.18475e-05	1.34165e-05	1.85951e-05	2.61368e-05	1.99992e-05	2.49969e-05	2.15837e-05	2.97034e-05	3.11415e-05	2.74308e-05	2.64141e-05	2.63832e-05	2.61118e-05
cdsA	b0175	P0ABG1	2.72227e-05	0	0	4.76218e-05	5.17977e-05	4.13562e-05	3.89389e-05	4.88523e-05	5.59148e-05	5.42628e-05	5.50857e-05	5.28039e-05	5.21949e-05	4.70345e-05	5.22546e-05	5.42771e-05	5.23406e-05	5.1147e-05	5.1417e-05	5.56911e-05	5.1004e-05	5.43287e-05	4.79564e-05	5.08439e-05	4.74953e-05	4.7165e-05	5.48476e-05	5.7744e-05	4.84447e-05	4.18966e-05	5.95657e-05	6.45423e-05	5.07595e-05	5.79931e-05	5.69512e-05	6.35286e-05
cedA	b1731	P0AE60	8.9771e-06	8.90368e-06	8.84688e-06	1.02791e-05	1.0013e-05	9.44124e-06	9.21508e-06	1.01287e-05	9.77749e-06	8.28367e-06	6.31718e-06	8.30534e-06	7.59636e-06	9.27982e-06	9.62467e-06	0	9.24161e-06	8.08374e-06	6.32556e-06	6.54498e-06	7.78835e-06	0	1.08698e-05	1.09438e-05	1.19011e-05	1.12172e-05	1.13437e-05	1.03702e-05	9.78732e-06	1.24279e-05	1.27851e-05	1.3561e-05	1.42291e-05	1.50913e-05	1.16654e-05	1.23912e-05
cfa	b1661	P0A9H7	0.000534009	0.000541734	0.000547486	0.000550277	0.000545787	0.000532097	0.000541407	0.000176274	0.000160108	0.000154504	0.0001943	0.000167288	0.000164796	0.00013701	0.000171693	0.000157168	0.00017654	0.000177965	0.000131086	0.000151413	0.000192777	0.000186344	0.000369603	0.000373255	0.000383614	0.000355385	0.000232631	0.000215822	0.000228102	0.000294357	0.000257026	0.000289257	0.000291467	0.000269277	0.000286886	0.000287909
chaA	b1216	P31801	4.47398e-05	5.35174e-05	0	6.42371e-05	2.49512e-05	0	9.00281e-05	5.934e-05	0	0	0	0	0	0	0	0	4.4849e-05	6.59674e-05	8.67582e-05	0.000104034	4.50183e-05	5.3888e-05	0	0.000210919	0.000259749	0	0	5.35542e-05	0.000264382	0.000143456	0	0	8.70741e-05	9.19696e-05	0	0
chaB	b1217	P0AE63	3.03751e-05	2.68854e-05	2.12251e-05	2.90871e-05	2.38449e-05	3.098e-05	2.05405e-05	0	0	0	0	0	0	0	0	0	0	0	0	0	0	0	1.0272e-05	2.96993e-05	1.10658e-05	0	0	0	0	0	0	0	0	0	0	0
chaC	b1218	P39163	0	0	0	0	0	0	0	0	0	0	0	0	0	0	0	0	0	0	0	0	0	0	0	0	0	0	0	0	0	0	0	0	0	0	0	0
chbA	b1736	P69791	0	0	0	0	0	0	0	0	0	0	0	0	0	0	0	0	0	0	0	0	0	0	0	0	0	0	0	0	0	0	0	0	0	0	0	0
chbB	b1738	P69795	1.3103e-05	1.37343e-05	1.04394e-06	1.46428e-05	1.5813e-05	1.54151e-05	1.73443e-05	1.1094e-05	8.72232e-06	1.79222e-05	2.15562e-05	2.59651e-05	2.72733e-05	1.51393e-05	1.87969e-05	2.71531e-05	1.69609e-05	1.04974e-05	1.21788e-05	2.61777e-05	2.84096e-05	3.10683e-05	2.57886e-05	1.40922e-05	1.60025e-05	1.40928e-05	8.9356e-06	6.84509e-06	0	7.05951e-06	1.37997e-05	1.31128e-05	1.97484e-05	3.56122e-06	1.40879e-05	1.54278e-05
chbC	b1737	P17334	0	0	0	0	0	0	0	0	0	0	0	0	0	0	0	0	0	0	0	0	0	0	0	0	0	0	0	0	0	0	0	0	0	0	0	0
chbF	b1734	P17411	0	0	0	0	0	0	0	0	0	0	0	0	0	0	0	0	0	0	0	0	0	0	0	0	0	0	0	0	0	0	0	0	0	0	0	0
chbG	b1733	P37794	0	0	0	0	0	0	0	0	0	0	0	0	0	0	0	0	0	0	0	0	0	0	0	0	0	0	0	0	0	0	0	0	0	0	0	0
chbR	b1735	P17410	0	0	0	0	0	0	0	0	0	0	0	0	0	0	0	0	0	0	0	0	0	0	0	0	0	0	0	0	0	0	0	0	0	0	0	0
cheA	b1888	P07363	0	0	0	0	0	0	0	0.000939994	0.00140079	0.00167501	0.00188698	0.00182699	0.00163283	0.00157553	0.00178445	0.00165525	0.00169626	0.00138654	0.00174135	0.00206331	0.00161378	0.00157647	0	2.53562e-05	7.68662e-05	0.000191985	0.0012868	0.00117689	0.00128756	0.000607939	0.00120567	0.000544198	0.000193192	0	0.000954916	0.000962145
cheB	b1883	P07330	0	0	0	0	0	0	0	0.000170032	0.000219119	0.000264675	0.000303444	0.000320349	0.000299894	0.000255375	0.000273387	0.000284892	0.000264978	0.000229026	0.000262957	0.000332172	0.000275112	0.000284614	2.55613e-05	2.18756e-05	2.72094e-05	4.85804e-05	0.000189239	0.000207249	0.000206773	0.000129004	0.000210977	0.000133183	5.33858e-05	0	0.00018061	0.000176049
cheR	b1884	P07364	0	0	0	0	0	0	0	7.23976e-05	0.000130079	0.000144351	0.000159633	0.000166812	0.000155805	0.000150392	0.000135557	0.000138812	0.000156984	0.000115652	0.000130047	0.000152425	0.000113866	0.000125634	0	0	0	0	0.000135809	0.000139036	0.000102853	6.8334e-05	0.000109048	6.49221e-05	0	0	9.54139e-05	0.000103985
cheW	b1887	P0A964	0	0	6.05514e-06	6.44964e-06	0	0	0	0.000821964	0.00115745	0.00135132	0.00155618	0.00150937	0.00145148	0.00129886	0.00149683	0.00153937	0.00144012	0.00114407	0.00142392	0.0016856	0.00138339	0.00141824	4.52738e-05	5.38514e-05	0.000104833	0.000206913	0.00114059	0.00107864	0.00111191	0.000548756	0.00097347	0.000494622	0.000174289	1.66658e-05	0.000849785	0.000827253
cheY	b1882	P0AE67	0	0	0	0	0	0	0	0.000730958	0.000973418	0.00109336	0.00123977	0.00138761	0.00130256	0.00105725	0.00125374	0.00125858	0.00126382	0.00112352	0.00122113	0.00151465	0.00131754	0.00136175	0.000163563	0.00012099	0.000156872	0.000250188	0.000955177	0.00101988	0.00101135	0.000502698	0.00106439	0.000612951	0.000260195	1.38419e-05	0.000816528	0.000782911
cheZ	b1881	P0A9H9	0	0	0	0	0	0	0	0.000622577	0.000927293	0.00107417	0.00123294	0.00129081	0.00103573	0.00101806	0.000961155	0.00096043	0.00101899	0.000986807	0.00117233	0.00128779	0.00108247	0.000993394	0	0	4.456e-05	0.000134492	0.000832451	0.000876058	0.000883478	0.000421166	0.000632048	0.000283727	0.000127289	0	0.000646587	0.000671581
chiA	b3338	P13656	0	0	0	0	0	0	0	0	0	0	0	0	0	0	0	0	0	0	0	0	0	0	0	0	0	0	0	0	0	0	0	0	0	0	0	0
chiP	b0681	P75733	0	0	0	0	0	0	0	0	0	0	0	0	0	0	0	0	0	0	0	0	0	0	0	0	0	0	0	0	0	0	0	0	0	0	0	0
cho	b1741	P76213	0	0	0	0	0	0	0	0	0	0	0	0	0	0	0	0	0	0	0	0	0	0	0	0	0	0	0	0	0	0	0	0	0	0	0	0
chpB	b4225	P33647	0	0	0	0	0	0	0	0	0	0	0	0	0	0	0	0	0	0	0	0	0	0	0	0	0	0	0	0	0	0	0	0	0	0	0	0
chpS	b4224	P08365	0	0	0	0	0	0	0	0	0	0	0	0	0	0	0	0	0	0	0	0	0	0	0	0	0	0	0	0	0	0	0	0	0	0	0	0
cirA	b2155	P17315	3.14927e-05	2.95201e-05	2.76834e-05	6.18243e-05	4.64546e-05	5.09108e-05	4.68483e-05	9.74271e-05	0.00010372	8.40347e-05	8.01313e-05	7.54906e-05	5.83601e-05	9.40213e-05	8.19511e-05	5.81448e-05	7.12635e-05	0.000116808	0.000104228	8.91921e-05	6.91525e-05	6.64761e-05	4.17961e-05	4.33121e-05	5.12248e-05	6.35754e-05	0.000108497	0.000118155	0.000105758	3.49852e-05	3.69755e-05	0	1.18503e-05	1.99137e-05	4.51546e-05	2.26437e-05
citC	b0618	P77390	0	0	0	0	0	0	0	0	0	0	0	0	0	0	0	0	0	0	0	0	0	0	0	0	0	0	0	0	0	0	0	0	0	0	0	0
citD	b0617	P69330	0	0	0	0	0	0	0	0	0	0	0	0	0	0	0	0	0	0	0	0	0	0	0	0	0	0	0	0	0	0	0	0	0	0	0	0
citE	b0616	P0A9I1	0	0	0	0	0	0	0	0	0	0	0	0	0	0	0	0	0	0	0	0	0	0	0	0	0	0	0	0	0	0	0	0	0	0	0	0
citF	b0615	P75726	0	0	0	0	0	0	0	0	0	0	0	0	0	0	0	0	0	0	0	0	0	0	0	0	0	0	0	0	0	0	0	0	0	0	0	0
citG	b0613	P77231	0	0	0	0	0	0	0	0	0	0	0	0	0	0	0	0	0	0	0	0	0	0	0	0	0	0	0	0	0	0	0	0	0	0	0	0
citT	b0612	P0AE74	0	0	0	0	0	0	0	0	0	0	0	0	0	0	0	0	0	0	0	0	0	0	0	0	0	0	0	0	0	0	0	0	0	0	0	0
citX	b0614	P0A6G5	0	0	0	0	0	0	0	0	0	0	0	0	0	0	0	0	0	0	0	0	0	0	0	0	0	0	0	0	0	0	0	0	0	0	0	0
clcA	b0155	P37019	0	0	0	0	0	0	0	0	0	0	0	0	0	0	0	0	0	0	0	0	0	0	0	0	0	0	0	0	0	0	0	0	0	0	0	0
clcB	b1592	P76175	0	2.50406e-06	0	0	0	3.56046e-06	3.47596e-06	5.20698e-06	5.19184e-06	5.20979e-06	5.11459e-06	5.40282e-06	5.94811e-06	4.7829e-06	5.59866e-06	6.83527e-06	6.31044e-06	5.09417e-06	4.59542e-06	4.69983e-06	6.19186e-06	7.33177e-06	7.28799e-06	5.68942e-06	4.81775e-06	5.27725e-06	0	5.04313e-06	5.25398e-06	5.38752e-06	0	5.39858e-06	4.30352e-06	4.45206e-06	4.7638e-06	5.80661e-06
clpA	b0882	P0ABH9	0.00142543	0.00138644	0.00140689	0.00151572	0.00152812	0.00156199	0.00144275	0.00109409	0.000978288	0.00100816	0.00103873	0.00112361	0.00119973	0.00101278	0.00107925	0.00127852	0.00117439	0.00108938	0.000956788	0.00107884	0.00117926	0.00129236	0.00163763	0.00149307	0.00142556	0.00134725	0.00103681	0.000996107	0.00110775	0.000995399	0.00105941	0.00112794	0.0010664	0.00100469	0.00103851	0.00102005
clpB	b2592	P63284	0.00095341	0.000956839	0.000977874	0.000972726	0.00101289	0.000989725	0.000978417	0.00064207	0.000658125	0.000658065	0.000634241	0.000654898	0.000702672	0.00068009	0.000689662	0.00072986	0.000665578	0.0005658	0.00054853	0.000539966	0.000683146	0.000773905	0.00156804	0.00114593	0.000827248	0.000725884	0.000629039	0.000635178	0.000650245	0.000726141	0.000707466	0.000823313	0.000830153	0.000775694	0.000755052	0.00077654
clpP	b0437	P0A6G7	0.000538792	0.00055392	0.000520076	0.000531257	0.000566274	0.000540728	0.000551588	0.000412124	0.000420582	0.000399127	0.000417052	0.000405466	0.000430511	0.000410685	0.000434954	0.000455296	0.000435096	0.000421677	0.00043941	0.000448251	0.000448577	0.000450088	0.000520015	0.000486675	0.000463322	0.000459571	0.000402007	0.000431199	0.000424468	0.000390057	0.000425938	0.000498619	0.000513548	0.000541552	0.000395943	0.000398425
clpS	b0881	P0A8Q6	0	0	0	0	0	0	0	0	0	0	0	0	0	0	0	0	0	0	0	0	0	0	0	0	0	0	0	0	0	0	0	0	0	0	0	0
clpX	b0438	P0A6H1	0.000799556	0.000812202	0.000787827	0.000855882	0.000871695	0.000842014	0.000811045	0.000824289	0.000802725	0.000764399	0.000726685	0.000702236	0.000699259	0.000786544	0.000791184	0.00071305	0.00076952	0.000815661	0.000751581	0.000778548	0.000745548	0.000730397	0.000692954	0.000785859	0.000811205	0.000820089	0.000825838	0.000781768	0.000796315	0.00077599	0.000915782	0.00103248	0.00108664	0.0010812	0.000778038	0.00078511
clsA	b1249	P0A6H8	9.1165e-05	9.28169e-05	9.47364e-05	0	0	9.31382e-05	0.000123181	0	0	0	7.77718e-05	0	0	0	0	0	0	3.14074e-05	8.30479e-05	0	0	0	0.000117809	0.000128848	0.000117437	0	0	0	0	0	0	0	0.000183057	0.000167969	0	0
clsB	b0789	P0AA84	0	0	0	0	0	0	0	0	0	0	0	0	0	0	0	0	0	0	0	0	0	0	0	0	0	0	0	0	0	0	0	0	0	0	0	0
clsC	b1046	P75919	0	0	0	0	0	0	0	0	0	0	0	0	0	0	0	0	0	0	0	0	0	0	0	0	0	0	0	0	0	0	0	0	0	0	0	0
cmk	b0910	P0A6I0	8.98262e-05	9.63167e-05	9.25196e-05	9.90124e-05	9.96134e-05	0.000101703	8.92838e-05	7.93937e-05	7.12665e-05	7.16782e-05	6.84766e-05	6.79539e-05	7.48978e-05	6.89093e-05	7.37381e-05	7.9082e-05	7.79599e-05	7.23754e-05	6.50518e-05	6.37773e-05	7.61124e-05	7.86229e-05	0.000101467	9.58489e-05	8.7416e-05	8.30313e-05	8.21698e-05	7.78232e-05	8.26345e-05	8.58843e-05	9.43401e-05	0.000100474	0.000107657	0.00011685	8.18171e-05	8.60611e-05
cmoA	b1870	P76290	6.03675e-05	5.92248e-05	5.94374e-05	6.94066e-05	6.62154e-05	6.33519e-05	6.56786e-05	6.31686e-05	5.98855e-05	5.2831e-05	5.12426e-05	4.55407e-05	4.30694e-05	4.95315e-05	5.30795e-05	4.51227e-05	4.87398e-05	6.21201e-05	5.69944e-05	4.79696e-05	5.1046e-05	4.60232e-05	4.68361e-05	4.85821e-05	4.86434e-05	5.66499e-05	5.81387e-05	6.08308e-05	5.9395e-05	6.09938e-05	7.39603e-05	9.1469e-05	0.000107295	0.000116925	6.34623e-05	6.27804e-05
cmoB	b1871	P76291	5.16761e-05	5.06361e-05	4.66396e-05	5.60539e-05	6.27819e-05	6.28418e-05	5.9241e-05	5.52231e-05	5.23449e-05	4.36446e-05	4.00359e-05	4.15764e-05	3.89105e-05	5.0502e-05	4.39111e-05	3.75965e-05	4.50614e-05	5.14422e-05	4.55012e-05	4.11383e-05	4.14078e-05	4.18296e-05	4.13038e-05	4.32009e-05	5.00838e-05	5.12705e-05	5.41859e-05	4.79302e-05	5.37966e-05	5.81584e-05	6.1962e-05	7.55049e-05	8.43889e-05	7.82858e-05	5.56437e-05	5.55944e-05
cmoM	b0921	P36566	1.61822e-05	1.48922e-05	0	1.35743e-05	0	1.44866e-05	0	0	0	1.28523e-05	0	1.19409e-05	0	1.15245e-05	0	1.40496e-05	0	1.27134e-05	0	0	1.66322e-05	0	1.37431e-05	0	1.47795e-05	1.6588e-05	1.3723e-05	0	0	1.23303e-05	1.26285e-05	1.72515e-05	1.70132e-05	1.9742e-05	1.32358e-05	1.12512e-05
cmtA	b2933	P69826	0	0	0	0	0	0	0	0	0	0	0	0	0	0	0	0	0	0	0	0	0	0	0	0	0	0	0	0	0	0	0	0	0	0	0	0
cmtB	b2934	P69824	0	0	0	0	0	0	0	0	0	0	0	0	0	0	0	0	0	0	0	0	0	0	0	0	0	0	0	0	0	0	0	0	0	0	0	0
cnu	b1625	P64467	8.0561e-06	9.84375e-06	9.82351e-06	1.1689e-05	1.33092e-05	1.42969e-05	1.19494e-05	1.23712e-05	1.30213e-05	1.15476e-05	1.2261e-05	9.64228e-06	9.66761e-06	1.42654e-05	1.38844e-05	1.21357e-05	1.32583e-05	1.41381e-05	1.34282e-05	1.51527e-05	1.3413e-05	1.22528e-05	1.02301e-05	1.07743e-05	1.32939e-05	1.35172e-05	1.2381e-05	1.30559e-05	1.42921e-05	1.89428e-05	2.86789e-05	3.23033e-05	3.15565e-05	2.85147e-05	2.0279e-05	2.11084e-05
coaA	b3974	P0A6I3	9.01422e-05	9.10913e-05	8.61818e-05	8.22971e-05	8.64365e-05	8.39348e-05	7.8585e-05	9.35933e-05	9.60143e-05	8.92085e-05	0.000102119	0.000107759	0.00010839	9.48918e-05	9.87154e-05	0.000111674	0.000109317	9.732e-05	9.63347e-05	0.000113558	0.000105602	0.000113869	0.000102745	0.000103482	9.49189e-05	9.18572e-05	9.39378e-05	8.72903e-05	9.01633e-05	9.98296e-05	8.97281e-05	9.08898e-05	8.11128e-05	8.18966e-05	9.05477e-05	0.000100652
coaD	b3634	P0A6I6	4.31009e-05	4.34311e-05	4.19143e-05	4.16745e-05	3.94481e-05	4.05957e-05	3.99301e-05	4.17993e-05	3.92129e-05	3.03982e-05	3.49151e-05	3.40367e-05	3.89805e-05	3.49332e-05	3.51879e-05	3.4888e-05	3.46798e-05	3.5781e-05	3.17003e-05	3.92785e-05	3.35101e-05	3.78686e-05	5.95145e-05	5.53094e-05	4.65582e-05	4.65285e-05	4.05076e-05	3.8702e-05	4.1121e-05	4.34231e-05	3.98477e-05	4.3046e-05	4.44554e-05	4.18499e-05	3.8917e-05	3.93985e-05
coaE	b0103	P0A6I9	2.03656e-05	1.81302e-05	2.11845e-05	2.20075e-05	2.30281e-05	2.32148e-05	2.36903e-05	1.88978e-05	1.82947e-05	1.80975e-05	1.94677e-05	1.99819e-05	2.02585e-05	1.96186e-05	2.19558e-05	2.43624e-05	2.40225e-05	1.93375e-05	2.05844e-05	1.98282e-05	2.05999e-05	2.17093e-05	2.86332e-05	2.84216e-05	2.44466e-05	2.34773e-05	2.16592e-05	1.98568e-05	1.81815e-05	2.25417e-05	2.14533e-05	2.26265e-05	2.25829e-05	2.4836e-05	1.80548e-05	2.21536e-05
cobB	b1120	P75960	0.000124884	0.000128222	0.000122661	0.000127145	0.00013559	0.000131913	0.000136228	0.000121947	0.000134796	0.000126341	0.00013493	0.00015315	0.000161012	0.000134898	0.000136804	0.000164255	0.000140585	0.000120206	0.000122054	0.000140185	0.000149188	0.00016456	0.000171249	0.000177689	0.000145774	0.000136387	0.000124387	0.000130188	0.000130564	0.000142701	0.000128962	0.000124614	0.000115891	0.000107192	0.000132096	0.000137144
cobC	b0638	P52086	0	0	0	0	0	0	0	0	0	0	0	0	0	0	0	0	0	0	0	0	0	0	0	0	0	0	0	0	0	0	0	0	0	0	0	0
cobS	b1992	P36561	2.18354e-05	2.65758e-05	2.74196e-05	2.92778e-05	3.37978e-05	3.03371e-05	2.89607e-05	3.51883e-05	3.08649e-05	2.84264e-05	3.08908e-05	3.12357e-05	3.40062e-05	3.49232e-05	3.23252e-05	3.28579e-05	3.25411e-05	3.55713e-05	2.67559e-05	3.39115e-05	2.98056e-05	3.67343e-05	4.9981e-05	4.90837e-05	4.86508e-05	4.48466e-05	3.52405e-05	3.90711e-05	3.51098e-05	3.27323e-05	3.72789e-05	4.84015e-05	5.15967e-05	5.65559e-05	3.20108e-05	3.51785e-05
cobT	b1991	P36562	3.14742e-05	2.74595e-05	3.10109e-05	2.98671e-05	2.83518e-05	3.029e-05	2.45774e-05	3.07425e-05	3.32037e-05	3.2241e-05	3.40404e-05	3.66096e-05	3.75172e-05	3.2299e-05	3.47994e-05	3.50316e-05	3.92803e-05	3.00804e-05	3.01378e-05	3.48639e-05	3.739e-05	3.72182e-05	4.60979e-05	4.26039e-05	4.59904e-05	4.12366e-05	3.39911e-05	3.37533e-05	3.09344e-05	3.32642e-05	3.45402e-05	3.60838e-05	3.70073e-05	3.74508e-05	3.45959e-05	3.6389e-05
cobU	b1993	P0AE76	0	0	0	0	0	0	0	2.77377e-05	0	0	0	0	3.91587e-05	0	3.51583e-05	3.20694e-05	2.9896e-05	0	0	0	0	0	3.81955e-05	3.55654e-05	3.15863e-05	3.03168e-05	0	0	0	0	3.5177e-05	3.49245e-05	4.05944e-05	0	0	0
codA	b0337	P25524	0.000710774	0.000710521	0.000711743	0.000842073	0.000842699	0.000851733	0.000851018	0.000313962	0.00025558	0.000257354	0.000231377	0.000255919	0.000229349	0.000244118	0.000245634	0.000230825	0.000252152	0.000274863	0.000249467	0.000232681	0.000264217	0.000241769	0.000228904	0.000232514	0.000235665	0.000242352	0.000279694	0.000270728	0.000296542	0.000304106	0.000261809	0.000232424	0.00021723	0.000207486	0.000316863	0.000313438
codB	b0336	P0AA82	0.000462902	0.000443425	0.000472823	0.000454917	0.000477529	0.000457517	0.000451535	9.99727e-05	0.000109582	8.6253e-05	0	0	6.57519e-05	9.57056e-05	7.33046e-05	0	0	0.000102681	8.25282e-05	4.29231e-05	8.1222e-05	0	0	0	8.22858e-05	9.42915e-05	0.000109183	0.000106217	9.22812e-05	0.000127845	0.000119384	9.97296e-05	7.57455e-05	7.12956e-05	0.000150089	0.000182411
cof	b0446	P46891	0	0	0	0	0	0	0	0	0	0	0	0	0	0	0	0	0	0	0	0	0	0	0	0	0	0	0	0	0	0	0	0	0	0	0	0
comR	b1111	P75952	0	0	0	0	0	0	0	8.28314e-05	9.09498e-05	9.26635e-05	0.000119903	0.000133973	0.000136355	0.000101622	0.000108469	0.000128657	0.000111375	9.73614e-05	0.000100144	0.000131216	0.000136787	0.000139778	0	0	3.55526e-05	4.73224e-05	8.00128e-05	7.46519e-05	8.71747e-05	5.64244e-05	6.6343e-05	9.32927e-05	0	0	6.57301e-05	0
copA	b0484	Q59385	0.000845867	0.000837001	0.000845145	0.000493287	0.000361286	0.000351026	0.000333343	0.000720922	0.000695639	0.000675159	0.000682252	0.000726666	0.000863872	0.000671066	0.000751554	0.000909842	0.000827613	0.000718724	0.000632652	0.00067751	0.000739531	0.000826282	0.00185209	0.0016102	0.00137937	0.00118452	0.000825054	0.000816039	0.000809349	0.000347403	0.000384498	0.000345059	0.000372476	0.000451543	0.000404481	0.000293489
corA	b3816	P0ABI4	0.000117798	0.000115001	0.000110888	0.000131694	0.000130172	0.00012416	0.000123954	0.000108697	0.000100975	0.00011094	0.000116472	0.000121341	0.000147007	0.000109873	0.000129917	0.000157159	0.000123654	9.76319e-05	9.51453e-05	0.000116955	0.000132238	0.000157317	0.000181762	0.000172354	0.000145019	0.000137608	0.000104251	9.16168e-05	0.0001057	8.44101e-05	0.000110379	0.000135695	0.000156138	0.00019295	8.86614e-05	8.97377e-05
cpdA	b3032	P0AEW4	3.18438e-05	3.40245e-05	2.99476e-05	3.52121e-05	3.82845e-05	3.39703e-05	3.51047e-05	3.87881e-05	4.45556e-05	5.15116e-05	5.30064e-05	6.0826e-05	6.92761e-05	5.19505e-05	5.81515e-05	7.13507e-05	6.38112e-05	4.20483e-05	4.31424e-05	5.07374e-05	5.59578e-05	7.32736e-05	5.77172e-05	5.92176e-05	5.23071e-05	5.04345e-05	4.45137e-05	4.14429e-05	3.99104e-05	4.34324e-05	4.47746e-05	4.31465e-05	4.75743e-05	4.54034e-05	4.3902e-05	4.54542e-05
cpdB	b4213	P08331	0.000101737	0.000100661	9.76678e-05	0.000109969	0.000109555	0.000108586	0.000110576	8.83694e-05	0.000139036	0.000181733	0.000220237	0.000255402	0.000277294	0.00017763	0.000220896	0.000282348	0.000250653	0.000103375	0.000148041	0.000201326	0.000237982	0.000280562	0.000125412	0.000126858	0.000126278	0.000117765	9.87908e-05	9.53695e-05	8.96521e-05	0.000111188	9.75042e-05	9.04209e-05	8.63831e-05	7.46159e-05	0.000113211	0.000116221
cpoB	b0742	P45955	0.000288809	0.00028412	0.000284858	0.000311548	0.000335124	0.000326923	0.000318268	0.000350597	0.000301357	0.00027729	0.000240416	0.000244288	0.000222353	0.000287663	0.000262727	0.000212132	0.000260149	0.000325726	0.000282712	0.000261302	0.000250012	0.000209449	0.000387079	0.000380035	0.000379694	0.000376242	0.000366765	0.000405573	0.000377276	0.000350173	0.000479783	0.000581816	0.000633467	0.000684539	0.000358287	0.00036736
cpsB	b2049	P24174	0	0	0	0	0	0	0	0	0	0	0	0	0	0	0	0	0	0	0	0	0	0	0	0	0	0	0	0	0	0	0	0	0	0	0	0
cpsG	b2048	P24175	0	0	0	0	0	0	0	0	0	0	0	0	0	0	0	0	0	0	0	0	0	0	0	0	0	0	0	0	0	0	0	0	0	0	0	0
cptA	b2896	Q46824	0	0	0	0	0	0	0	0	0	0	0	0	0	0	0	0	0	0	0	0	0	0	0	0	0	0	0	0	0	0	0	0	0	0	0	0
cpxA	b3911	P0AE82	3.75482e-05	3.47459e-05	3.61676e-05	4.12717e-05	4.20812e-05	4.10947e-05	4.28592e-05	4.34622e-05	4.11751e-05	4.01188e-05	4.37202e-05	3.95587e-05	5.06276e-05	4.0079e-05	4.77366e-05	4.79184e-05	4.60545e-05	4.04659e-05	3.80588e-05	4.30584e-05	4.53212e-05	4.3976e-05	5.85364e-05	5.90987e-05	4.99321e-05	4.88791e-05	4.789e-05	4.7703e-05	4.58511e-05	3.10574e-05	3.85856e-05	3.79982e-05	3.8461e-05	4.02882e-05	3.73955e-05	3.87446e-05
cpxP	b4484	P0AE85	1.55579e-05	1.37622e-05	1.27721e-05	1.81653e-05	2.04776e-05	1.78904e-05	1.6142e-05	6.60461e-05	7.10749e-05	8.45046e-05	7.90992e-05	7.56575e-05	9.7085e-05	8.30963e-05	8.92225e-05	9.22135e-05	9.67981e-05	4.45714e-05	5.50407e-05	5.66e-05	8.3122e-05	8.25308e-05	7.54482e-05	5.83757e-05	5.26587e-05	4.74314e-05	4.29187e-05	5.1464e-05	4.46347e-05	1.84994e-05	1.33186e-05	1.07607e-05	9.69715e-06	0	2.18159e-05	2.10101e-05
cpxR	b3912	P0AE88	0.000281153	0.000284723	0.000279462	0.00030935	0.000303481	0.000293295	0.000293979	0.000360165	0.000345893	0.000342948	0.000339794	0.000341315	0.000410975	0.000343088	0.000346979	0.000398011	0.0003656	0.000295551	0.000305392	0.000297178	0.000323892	0.000368355	0.000527792	0.000467448	0.00043822	0.000397802	0.000370099	0.000370048	0.000340709	0.000241891	0.000226039	0.000250408	0.000270987	0.00027308	0.000238468	0.000246687
cra	b0080	P0ACP1	8.06318e-05	8.78307e-05	6.75714e-05	8.87078e-05	9.57518e-05	9.28645e-05	8.74935e-05	9.77931e-05	0.000106384	0.000121972	0.000133401	0.000137415	0.000173968	0.000118678	0.000151049	0.000168469	0.000162297	0.000106892	0.000131838	0.000152803	0.000155792	0.0001742	0.000113161	0.000103033	0.000105119	9.34516e-05	8.50338e-05	9.69354e-05	8.71487e-05	8.90833e-05	9.16644e-05	9.69488e-05	9.77171e-05	9.74426e-05	8.99817e-05	8.36701e-05
crcB	b0624	P37002	0	0	0	0	0	0	0	0	0	0	0	0	0	0	0	0	0	0	0	0	0	0	0	0	0	0	0	0	0	0	0	0	0	0	0	0
creA	b4397	P0AE91	6.04731e-05	6.10354e-05	5.44305e-05	5.9141e-05	6.3081e-05	6.30888e-05	6.01807e-05	6.3154e-05	5.79342e-05	5.56447e-05	6.18367e-05	6.04656e-05	6.8005e-05	5.96639e-05	6.4331e-05	6.77747e-05	6.45996e-05	5.72446e-05	5.55458e-05	6.02172e-05	6.8465e-05	6.94399e-05	7.91182e-05	7.97966e-05	6.83396e-05	7.14389e-05	5.70248e-05	6.24415e-05	5.97719e-05	6.33886e-05	8.12739e-05	9.23082e-05	0.00010028	0.000111524	6.72768e-05	6.26093e-05
creB	b4398	P08368	0	0	0	0	0	0	0	0	0	0	0	0	0	0	0	0	0	0	0	0	0	0	0	0	0	0	0	0	0	0	0	0	0	0	0	0
creC	b4399	P08401	0	0	0	0	0	0	0	0	0	0	0	0	0	0	0	0	0	0	0	0	0	0	0	0	0	0	0	0	0	0	0	0	0	0	0	0
creD	b4400	P08369	0	0	0	0	0	0	0	0	0	0	0	0	0	0	0	0	0	0	0	0	0	0	0	0	0	0	0	0	0	0	0	0	0	0	0	0
crfC	b4109	P0DM85	0	0	0	0	0	0	0	3.16313e-05	0	0	5.18871e-05	0	9.04578e-05	4.07874e-05	0	0	0.000100766	5.57746e-05	6.95584e-05	8.33629e-05	9.83066e-05	9.15955e-05	0	0	0	0	0	2.95043e-05	5.70499e-05	0	5.38786e-05	6.90522e-05	4.7587e-05	2.3345e-05	0	0
crl	b0240	P24251	0.000119171	0.000117187	0.000116342	0.000116294	0.000115397	0.000127744	0.000115468	9.07535e-05	7.79042e-05	8.87354e-05	9.16783e-05	8.75125e-05	7.77557e-05	9.14844e-05	9.51825e-05	8.31808e-05	9.3872e-05	7.33221e-05	7.90358e-05	9.02333e-05	8.30985e-05	7.60045e-05	7.93732e-05	0.000110622	0.000137287	0.000139106	9.12969e-05	8.39808e-05	8.30478e-05	0.000151125	0.00012131	0.000103848	9.60542e-05	8.89842e-05	0.000129161	0.000134376
crp	b3357	P0ACJ8	0.000688919	0.000699069	0.000656575	0.000666668	0.000639783	0.000632081	0.000662921	0.000482531	0.000546744	0.000575508	0.000695912	0.000755242	0.000915353	0.000625514	0.000747898	0.000956933	0.000784447	0.000485383	0.000512746	0.000605354	0.000650229	0.000811135	0.00102665	0.000932794	0.000814941	0.000728601	0.000528039	0.000454925	0.000451903	0.000560161	0.000493559	0.00045108	0.000445021	0.000426933	0.000514219	0.00050241
crr	b2417	P69783	0.00187466	0.00185292	0.00194057	0.00186108	0.00180967	0.00184519	0.00182596	0.00181627	0.00175179	0.00163147	0.0014414	0.00144996	0.00134379	0.00158695	0.00144501	0.0013875	0.00143295	0.00168611	0.0017447	0.00151373	0.00148272	0.001372	0.00295892	0.0025943	0.0023177	0.00202818	0.00176644	0.00184322	0.0017682	0.00158055	0.00157937	0.00155722	0.00162498	0.00181278	0.00171102	0.00167719
csdA	b2810	Q46925	2.17482e-05	2.35075e-05	2.24527e-05	2.22883e-05	2.21578e-05	2.27572e-05	2.18649e-05	2.54072e-05	2.36977e-05	2.12081e-05	1.93103e-05	1.99372e-05	2.24538e-05	2.15089e-05	1.8315e-05	2.23311e-05	2.22438e-05	2.30375e-05	1.861e-05	1.8935e-05	2.00725e-05	1.97855e-05	3.30014e-05	3.29683e-05	3.13444e-05	2.77893e-05	2.62302e-05	2.46624e-05	2.50567e-05	2.66787e-05	3.51232e-05	4.18051e-05	4.70316e-05	5.09087e-05	2.76439e-05	2.59778e-05
csdE	b2811	P0AGF2	2.04472e-05	2.17982e-05	2.11804e-05	1.88309e-05	1.98648e-05	1.81485e-05	2.49804e-05	2.23747e-05	2.24837e-05	2.15277e-05	2.0879e-05	2.22725e-05	1.7071e-05	2.03824e-05	1.79911e-05	2.21864e-05	2.27673e-05	2.24718e-05	2.09489e-05	1.99921e-05	2.16313e-05	2.22435e-05	3.23366e-05	2.78919e-05	2.77386e-05	2.80251e-05	2.74098e-05	2.32107e-05	2.87923e-05	2.46454e-05	2.82123e-05	3.71977e-05	4.25321e-05	4.6882e-05	2.54303e-05	2.80143e-05
csgA	b1042	P28307	0	0	0	0	0	0	0	0	0	0	0	0	0	0	0	0	0	0	0	0	0	0	0	0	0	0	0	0	0	0	0	0	0	0	0	0
csgB	b1041	P0ABK7	0	0	0	0	0	0	0	0	0	0	0	0	0	0	0	0	0	0	0	0	0	0	0	0	0	0	0	0	0	0	0	0	0	0	0	0
csgC	b1043	P52107	0	0	0	0	0	0	0	0	0	0	0	0	0	0	0	0	0	0	0	0	0	0	0	0	0	0	0	0	0	0	0	0	0	0	0	0
csgD	b1040	P52106	0	0	0	0	0	0	0	0	0	0	0	0	0	0	0	0	0	0	0	0	0	0	0	0	0	0	0	0	0	0	0	0	0	0	0	0
csgE	b1039	P0AE95	0	0	0	0	0	0	0	0	0	0	0	0	0	0	0	0	0	0	0	0	0	0	0	0	0	0	0	0	0	0	0	0	0	0	0	0
csgF	b1038	P0AE98	0	0	0	0	0	0	0	0	0	0	0	0	0	0	0	0	0	0	0	0	0	0	0	0	0	0	0	0	0	0	0	0	0	0	0	0
csgG	b1037	P0AEA2	0	0	0	0	0	0	0	0	0	0	0	0	0	0	0	0	0	0	0	0	0	0	0	0	0	0	0	0	0	0	0	0	0	0	0	0
csiD	b2659	P76621	0	0	0	0	0	0	0	0	0	1.06821e-05	2.81016e-05	2.64506e-05	2.54456e-05	0	2.96262e-05	3.7215e-05	3.22425e-05	0	7.15114e-06	3.37843e-05	2.48425e-05	2.45339e-05	0	0	0	0	0	0	0	0	0	0	0	0	0	0
csiE	b2535	P54901	0	0	0	0	0	0	0	0	0	0	0	0	0	0	0	0	0	0	0	0	0	0	0	0	0	0	0	0	0	0	0	0	0	0	0	0
csiR	b2664	P37338	0	0	0	0	0	0	0	0	0	0	0	0	0	0	0	0	0	0	0	0	0	0	0	0	0	0	0	0	0	0	0	0	0	0	0	0
cspA	b3556	P0A9X9	9.64544e-05	8.94015e-05	0.000101346	0.000130145	0.000114012	0.000112001	0.000107565	0.000192017	0.000113295	7.48779e-05	4.48695e-05	7.20334e-05	5.02299e-05	7.42246e-05	6.51728e-05	4.09923e-05	4.69877e-05	0.000176178	0.000118018	8.56114e-05	7.14538e-05	6.72886e-05	8.49151e-05	6.46783e-05	0.000103112	0.000109932	0.000213447	0.000118148	0.000181189	0.000157334	0.000377556	0.000656353	0.00115075	0.00153897	0.00016245	0.000136641
cspB	b1557	P36995	0	0	0	0	0	0	1.88812e-06	0	0	0	0	1.36733e-06	1.02925e-06	1.33383e-06	1.34806e-06	0	0	0	0	1.8352e-06	0	0	0	0	0	0	0	0	0	0	7.63871e-06	0	0	0	0	0
cspC	b1823	P0A9Y6	0.00264582	0.00282846	0.00270818	0.00260634	0.00249591	0.00263572	0.00277367	0.00167392	0.00190508	0.00183951	0.00177738	0.00144415	0.00137491	0.00175408	0.00173022	0.00129555	0.00165228	0.00208442	0.00225943	0.00219059	0.0014401	0.00121375	0.00120411	0.00158252	0.00160871	0.00188028	0.00185478	0.00174105	0.00166493	0.00228208	0.0023158	0.00254823	0.00254316	0.00266682	0.00209965	0.00196848
cspD	b0880	P0A968	0.000152632	0.000144291	0.000151562	0.000156911	0.000149476	0.000153659	0.00015237	8.27516e-05	0.00015969	0.000296625	0.000382677	0.000524672	0.00058501	0.000274	0.000385494	0.000601406	0.000419594	0.000111491	0.000217261	0.000332587	0.000420595	0.000599442	4.63712e-05	6.96446e-05	8.65483e-05	8.04252e-05	7.83906e-05	8.3012e-05	7.62666e-05	0.00012025	0.000130873	0.000129451	0.000108027	0.000106285	0.000114833	0.000117041
cspE	b0623	P0A972	0.00164108	0.00173495	0.00163572	0.00150345	0.00150044	0.00144438	0.00155154	0.00218868	0.00255222	0.00258712	0.00255996	0.0024844	0.00248402	0.00256802	0.00275468	0.00254517	0.00254999	0.00276534	0.00286953	0.00319399	0.00255261	0.00247585	0.00136006	0.00179867	0.00188492	0.00215536	0.00250816	0.00260978	0.00251994	0.00242692	0.0031462	0.00319974	0.00327335	0.00265508	0.00258953	0.00247607
cspF	b1558	P0A976	0	0	0	0	0	0	0	0	0	0	0	0	0	0	0	0	0	0	0	0	0	0	0	0	0	0	0	0	0	0	0	0	0	0	0	0
cspG	b0990	P0A978	3.41315e-06	3.71321e-06	4.39349e-06	4.98344e-06	4.33348e-06	3.91918e-06	3.87094e-06	7.52155e-06	3.76955e-06	2.76334e-06	1.71054e-06	2.58614e-06	2.3216e-06	2.83229e-06	3.13657e-06	0	1.82981e-06	5.95457e-06	4.55281e-06	3.67036e-06	2.57452e-06	2.76185e-06	2.55431e-06	2.35725e-06	3.7186e-06	3.43157e-06	6.7478e-06	5.23419e-06	6.09312e-06	5.28559e-06	1.4289e-05	2.34533e-05	4.32639e-05	5.44873e-05	5.79463e-06	5.16883e-06
cspH	b0989	P0A982	0	0	0	0	0	0	0	0	0	0	0	0	0	0	0	0	0	0	0	0	0	0	0	0	0	0	0	0	0	0	0	0	0	0	0	0
cspI	b1552	P0A986	0	0	0	0	0	0	0	0	0	0	0	0	0	0	0	0	0	0	0	0	0	0	0	0	0	0	0	0	0	0	0	0	0	0	0	0
csrA	b2696	P69913	0.000564348	0.000564679	0.00057747	0	0	6.68053e-05	9.58847e-05	0	0	0	0	0	0	8.19041e-05	0	0	0	0	0	0	0	0	0	0	0	4.94005e-05	0	7.57124e-05	9.24019e-05	0.000407706	0	0	0	0	0	0
csrD	b3252	P13518	0	0	0	0	0	0	0	0	0	0	0	0	0	0	0	0	0	0	0	0	0	0	0	0	0	0	0	0	0	0	0	0	0	0	0	0
cstA	b0598	P15078	9.85671e-05	9.57249e-05	8.42256e-05	9.53192e-05	0.000104587	0.000110302	8.1102e-05	9.80271e-05	0.000467336	0.000883465	0.00102939	0.00122499	0.00130502	0.000798966	0.00103755	0.00137087	0.00105511	0.000291084	0.000747022	0.00108409	0.00107744	0.0013459	0.000104911	8.14384e-05	7.52639e-05	9.76866e-05	0.000121457	0.000121163	0.000123261	0.000147337	0.000121167	8.40014e-05	9.42078e-05	7.24059e-05	0.000163294	0.000163936
cueO	b0123	P36649	0.00104446	0.00104258	0.00102053	0.000762089	0.000624157	0.000610342	0.000544294	0.000872345	0.000698121	0.000669941	0.000573638	0.000554645	0.000600346	0.000671721	0.000629277	0.000610711	0.000635497	0.000720117	0.000640017	0.000602153	0.000613379	0.000592338	0.00105194	0.00116129	0.00108222	0.00103314	0.000816294	0.000873742	0.000834066	0.000583393	0.000571701	0.000491118	0.000469368	0.000505927	0.000671673	0.000519736
cueR	b0487	P0A9G4	5.18371e-05	4.85709e-05	4.63401e-05	4.41201e-05	5.17316e-05	4.87955e-05	4.69638e-05	3.95612e-05	3.39329e-05	3.44496e-05	4.38407e-05	4.04437e-05	4.43371e-05	3.61695e-05	5.18962e-05	5.07597e-05	4.92729e-05	3.85983e-05	3.46469e-05	4.3813e-05	4.37633e-05	4.34077e-05	3.05508e-05	4.11141e-05	4.5972e-05	4.28798e-05	4.21575e-05	3.92696e-05	3.82426e-05	3.76964e-05	3.44042e-05	3.89096e-05	3.40406e-05	3.22508e-05	3.27397e-05	3.39731e-05
curA	b1449	P76113	0.000114612	0.000116574	0.000118453	0.000146494	0.00013217	0.000121459	0.000125907	2.49625e-05	3.19949e-05	4.33452e-05	5.49657e-05	7.59571e-05	0.000114828	3.44725e-05	6.12287e-05	0.000112681	8.22811e-05	3.62259e-05	4.50758e-05	5.52798e-05	7.46445e-05	0.000115373	0.000134514	0.000109303	7.90072e-05	5.79539e-05	1.62238e-05	3.62929e-05	0	3.16831e-05	6.19349e-05	0	2.34833e-05	0	3.33297e-05	3.41931e-05
cusA	b0575	P38054	0	0	2.70655e-06	1.11238e-06	0	0	3.59756e-06	1.58957e-05	1.4398e-05	1.32939e-05	1.18685e-05	1.20877e-05	1.31724e-05	1.34369e-05	1.29572e-05	1.33822e-05	1.32595e-05	1.58832e-05	1.38164e-05	1.29702e-05	1.2191e-05	1.21232e-05	1.98864e-05	1.83059e-05	1.75454e-05	1.77108e-05	1.6534e-05	1.54398e-05	1.66621e-05	1.1667e-06	2.16573e-06	1.56947e-06	1.52025e-06	2.27569e-06	1.96875e-06	0
cusB	b0574	P77239	0	0	0	1.93263e-06	0	0	0	2.95347e-05	2.80405e-05	2.4915e-05	2.19657e-05	2.23048e-05	2.38852e-05	2.47996e-05	2.23108e-05	2.34534e-05	2.33883e-05	2.90696e-05	2.53573e-05	2.24823e-05	2.10417e-05	2.2226e-05	4.02422e-05	3.30636e-05	3.10268e-05	3.05734e-05	3.03341e-05	2.9831e-05	3.02483e-05	2.1905e-06	2.88058e-06	1.91699e-06	2.43503e-06	3.74279e-06	2.60416e-06	0
cusC	b0572	P77211	1.29289e-06	1.7664e-06	1.24951e-06	1.27582e-06	2.60209e-06	2.68686e-06	0	1.19657e-05	1.2302e-05	1.12215e-05	1.0693e-05	1.12737e-05	1.28752e-05	1.20456e-05	1.04942e-05	1.24459e-05	1.21229e-05	1.24682e-05	1.10686e-05	9.76838e-06	9.63811e-06	1.05996e-05	2.03845e-05	1.73063e-05	1.53639e-05	1.45427e-05	1.3426e-05	1.18256e-05	1.11857e-05	1.14288e-06	2.08705e-06	1.64153e-06	2.20835e-06	3.42316e-06	1.63167e-06	0
cusF	b0573	P77214	0	0	0	3.919e-06	0	0	0	5.86481e-05	5.13338e-05	4.99289e-05	3.61184e-05	3.14134e-05	3.11122e-05	5.08364e-05	3.81692e-05	2.49602e-05	3.8249e-05	6.29248e-05	5.62713e-05	4.4495e-05	3.67235e-05	2.74342e-05	6.11635e-05	5.16616e-05	5.18868e-05	4.90993e-05	6.35426e-05	6.51943e-05	5.50217e-05	4.50284e-06	5.19976e-06	4.84434e-06	5.15462e-06	8.07308e-06	5.41427e-06	1.71538e-06
cusR	b0571	P0ACZ8	1.69435e-05	1.63394e-05	1.90461e-05	3.00524e-05	1.74543e-05	2.03685e-05	1.9368e-05	0.000182571	0.000179143	0.000166426	0.000184295	0.000160669	0.000238625	0.00017892	0.000172332	0.000223474	0.000213246	0.000156679	0.000134493	0.000132171	0.000156929	0.000179776	0.000285532	0.000264711	0.000253666	0.000213852	0.000173829	0.000175383	0.00016175	2.67514e-05	2.59496e-05	3.59615e-05	3.72859e-05	7.08965e-05	2.35969e-05	1.8821e-05
cusS	b0570	P77485	0	1.07238e-05	0	0	0	0	0	4.39118e-05	4.45855e-05	4.68174e-05	4.75813e-05	4.4219e-05	5.51824e-05	4.76439e-05	4.31365e-05	5.58397e-05	4.94251e-05	4.18333e-05	3.90971e-05	4.30846e-05	4.31573e-05	5.33694e-05	6.30569e-05	5.99402e-05	5.87207e-05	4.98524e-05	5.13075e-05	4.73875e-05	4.50883e-05	8.53491e-06	1.33553e-05	0	1.27648e-05	2.08207e-05	1.41262e-05	0
cutA	b4137	P69488	2.37424e-05	2.6131e-05	1.88529e-05	1.3971e-05	1.46146e-05	1.41168e-05	1.68578e-05	0	0	0	0	0	0	0	0	0	0	0	0	0	0	0	0	0	0	0	0	0	0	0	0	0	0	0	0	0
cutC	b1874	P67826	3.59367e-05	3.79295e-05	3.46407e-05	3.81768e-05	3.98745e-05	3.95298e-05	3.54902e-05	3.92475e-05	3.13075e-05	3.17239e-05	3.1955e-05	3.29583e-05	3.38642e-05	3.31511e-05	3.44525e-05	3.42048e-05	3.34468e-05	3.19539e-05	2.75368e-05	3.2589e-05	3.33807e-05	3.71988e-05	5.79364e-05	6.163e-05	5.71527e-05	5.39339e-05	3.70129e-05	3.8406e-05	3.92863e-05	4.05753e-05	4.48804e-05	4.68489e-05	4.6567e-05	5.07181e-05	4.25231e-05	4.64202e-05
cvpA	b2313	P08550	0	0	0	0	0	0	0	0	0	0	0	0	0	0	0	0	0	0	0	0	0	0	0	0	0	0	0	0	0	0	0	0	0	0	0	0
cvrA	b1191	P76007	2.59996e-05	2.9032e-05	2.07998e-05	2.26896e-05	2.47983e-05	2.44757e-05	0	3.20761e-05	4.19227e-05	4.35138e-05	5.00019e-05	4.67509e-05	5.06039e-05	4.3177e-05	4.84663e-05	4.41353e-05	4.69996e-05	4.43959e-05	4.70546e-05	4.88968e-05	4.29529e-05	4.22023e-05	2.98565e-05	2.01071e-05	2.6834e-05	2.94294e-05	3.68152e-05	2.78739e-05	3.55548e-05	2.42364e-05	3.79229e-05	2.97931e-05	2.88304e-05	0	4.28737e-05	4.00726e-05
cyaA	b3806	P00936	0.000169552	0.000162165	0.000140762	0.000202084	0.000211479	0.000213682	0.000194204	0.000172257	0.000137875	0.000116615	9.26665e-05	0.000102408	0	0.000107156	0.000100059	9.83545e-05	9.04917e-05	0.000158405	0.000115942	0.000135414	0.000113463	0	0.000155399	0.000177188	0.000189732	0.000178216	0.000163663	0.000162539	0.000168649	0.000160135	0.000206232	0.000246907	0.000262602	0.000263323	0.000196404	0.000191741
cyaY	b3807	P27838	9.39714e-05	9.31965e-05	8.12107e-05	7.97429e-05	7.68189e-05	8.35672e-05	8.44216e-05	0.000106726	9.24496e-05	9.57353e-05	0.000107253	9.79827e-05	0.000110638	0.000101452	0.000112634	0.000101404	0.000125604	0.00010452	0.000101308	0.000105681	0.000102394	0.000111086	0.000119837	0.000103643	0.000107139	0.000111035	9.90542e-05	0.000106855	9.47939e-05	0.000109937	0.000112408	0.000117596	0.000118403	0.000127245	8.07853e-05	9.56874e-05
cybB	b1418	P0ABE5	0	0	0	0	0	0	0	0	0	0	0	0	0	0	0	0	0	0	0	0	0	0	0	0	0	0	0	0	0	0	0	0	0	0	0	0
cycA	b4208	P0AAE0	0.000178708	0.000174274	0.00017537	0.000218922	0.000226362	0.000225884	0.000209539	0.000174221	0.000198527	0.000262923	0.000359028	0.000395612	0.000433196	0.000236649	0.00035012	0.000481957	0.000397104	0.00019852	0.00028228	0.000386823	0.000365852	0.000441533	0.000218885	0.000224954	0.000227745	0.000215283	0.000180908	0.0001664	0.000180837	0.00017033	0.000162458	0.0001606	0.000151569	0.000156762	0.000197918	0.000206482
cydA	b0733	P0ABJ9	0.000254217	0.000245074	0.000246228	0.000270363	0.000270001	0.000263535	0.000254049	0.000172068	0.000168978	0.000171603	0.000216371	0.000296449	0.000345012	0.000188323	0.000230389	0.000395723	0.000291596	0.000159978	0.000174555	0.000220428	0.000256087	0.000381693	0.000728761	0.000586219	0.00043295	0.000324879	0.000231127	0.000209549	0.000221409	0.000189859	0.000173677	0.000166765	0.000163596	0.000159264	0.000190775	0.000198913
cydB	b0734	P0ABK2	0.000121588	0.00011218	0.000131296	0.00015244	0.00014387	0.000146913	0.000144005	6.54044e-05	7.85753e-05	0.000104003	0.000131955	0.000156245	0.000199947	0.000109206	0.000122068	0.000202761	0.000160856	0.000106038	0.000109383	0.000131465	0.000156655	0.000212664	0.000371664	0.000260375	0.000238879	0.000173104	0.000145472	0.000115548	0.00012504	7.44606e-05	8.4256e-05	6.8365e-05	9.68858e-05	8.27653e-05	0.000118046	0.000128123
cydC	b0886	P23886	5.81682e-05	6.06268e-05	4.72175e-05	6.76466e-05	7.1206e-05	5.50084e-05	7.13959e-05	5.43353e-05	4.86564e-05	5.626e-05	0	4.74626e-05	7.14742e-05	7.82229e-05	5.37617e-05	6.58221e-05	6.13844e-05	6.51078e-05	0	4.47582e-05	6.67543e-05	4.84366e-05	8.25339e-05	8.88357e-05	3.77242e-05	5.72693e-05	8.35449e-05	7.04056e-05	7.21382e-05	5.46063e-05	5.49601e-05	5.16619e-05	5.85128e-05	4.31038e-05	6.39961e-05	6.44049e-05
cydD	b0887	P29018	6.33566e-05	6.62719e-05	6.82517e-05	8.13946e-05	8.30036e-05	7.87018e-05	7.71958e-05	8.87889e-05	7.05931e-05	6.82423e-05	6.00708e-05	6.3346e-05	6.92735e-05	6.84281e-05	6.73985e-05	7.36909e-05	7.59151e-05	7.16987e-05	6.34161e-05	6.14978e-05	7.03744e-05	7.51417e-05	7.74059e-05	7.31494e-05	7.67492e-05	8.62326e-05	7.99444e-05	9.07304e-05	8.57759e-05	6.0259e-05	7.4202e-05	7.21123e-05	6.31726e-05	6.1792e-05	6.77675e-05	8.22102e-05
cydX	b4515	P56100	0	0	0	0	0	0	0	0	0	0	0	0	0	0	0	0	0	0	0	0	0	0	0	0	0	0	0	0	0	0	0	0	0	0	0	0
cynR	b0338	P27111	0	0	0	0	0	0	0	0	0	0	0	0	0	0	0	0	0	0	0	0	0	0	0	0	0	0	0	0	0	0	0	0	0	0	0	0
cynS	b0340	P00816	0	0	0	0	0	0	0	0	0	0	0	0	0	0	0	0	0	0	0	0	0	0	0	0	0	0	0	0	0	0	0	0	0	0	0	0
cynT	b0339	P0ABE9	0	0	0	0	0	0	0	0	0	0	0	0	0	0	0	0	0	0	0	0	0	0	0	0	0	0	0	0	0	0	0	0	0	0	0	0
cynX	b0341	P17583	0	0	0	0	0	0	0	0	0	0	0	0	0	0	0	0	0	0	0	0	0	0	0	0	0	0	0	0	0	0	0	0	0	0	0	0
cyoA	b0432	P0ABJ1	0.000823647	0.000806618	0.00082945	0.0008823	0.000894582	0.000890677	0.000890069	0.000588739	0.000540947	0.000460145	0.000448141	0.000488901	0.000500176	0.000474486	0.00041295	0.000472578	0.000422115	0.000569968	0.000488841	0.000416371	0.00047213	0.000495483	0.000449273	0.000475197	0.000471967	0.000472043	0.000486196	0.000544649	0.000569993	0.000678424	0.000594806	0.000679931	0.000681723	0.000689163	0.000631183	0.000664207
cyoB	b0431	P0ABI8	0.0011534	0.00114064	0.00112106	0.00116977	0.00120982	0.00120143	0.00116709	0.00087449	0.000812255	0.000709914	0.000732751	0.000796447	0.000823029	0.000739685	0.000676297	0.000753338	0.000700248	0.000813207	0.000749987	0.000624935	0.000729486	0.000842287	0.000967226	0.000929074	0.000834733	0.000863076	0.000834572	0.000770358	0.000831091	0.00100939	0.000872372	0.000797667	0.000728208	0.000754151	0.000948127	0.0010087
cyoC	b0430	P0ABJ3	0	0	0	0	0	0	0	0	0	0	0	0	0	0	0	0	0	0	0	0	0	0	0	0	0	0	0	0	0	0	0	0	0	0	0	0
cyoD	b0429	P0ABJ6	0	0	0	0	0	0	0	0	0	0	0	0	0	0	0	0	0	0	0	0	0	0	0	0	0	0	0	0	0	0	0	0	0	0	0	0
cyoE	b0428	P0AEA5	0	0	0	0	0	0	0	0	0	0	0	0	0	0	0	0	0	0	0	0	0	0	0	0	0	0	0	0	0	0	0	0	0	0	0	0
cysA	b2422	P16676	0.000614401	0.000625259	0.00059637	0.000729315	0.000668183	0.000719506	0.000628204	0.00104405	0.00102811	0.000982985	0.000947421	0.000803449	0.000748133	0.0010475	0.000899464	0.000735777	0.000823702	0.00100761	0.0009402	0.000818268	0.000840268	0.000748911	0.000758754	0.000768067	0.000882936	0.000904766	0.00104616	0.00100249	0.000956905	0.00103805	0.00100359	0.000849712	0.000777031	0.000686225	0.00104581	0.00103395
cysB	b1275	P0A9F3	0.000234055	0.000230271	0.000220156	0.000244084	0.000244233	0.00024157	0.000226546	0.000205583	0.000208481	0.000224387	0.000233163	0.000246546	0.00023174	0.000227837	0.000228945	0.000227006	0.000233308	0.000218939	0.000214687	0.000232359	0.000230587	0.000228803	0.000203379	0.000218274	0.000219305	0.000236355	0.000227646	0.000213711	0.00023347	0.000290075	0.000322835	0.00035463	0.00034709	0.000354563	0.000282183	0.000291538
cysC	b2750	P0A6J1	0.000169872	0.000156799	0.000164837	0.000155759	0.000144877	0.000150221	0.00013307	0.000197539	0.0001736	0.000154818	0.000130143	0.000135965	0.000106797	0.000152303	0.000120776	9.0385e-05	0.00011218	0.000134788	0.000157224	0.000134139	0.000122049	0.000102158	6.56043e-05	8.83916e-05	0.000118145	0.000133961	0.000174536	0.000199985	0.000161948	0.000238549	0.000186384	0.000170371	0.000159918	0.000138846	0.000197057	0.000196
cysD	b2752	P21156	0.000951999	0.000945018	0.000936803	0.0011069	0.00114038	0.00113933	0.0010781	0.00130528	0.0010278	0.000907599	0.000809477	0.000753335	0.000556095	0.000945803	0.000789358	0.000565335	0.000746155	0.0011764	0.000987151	0.000818186	0.000826076	0.000601428	0.000439327	0.000597024	0.000756156	0.000947499	0.00112214	0.00125289	0.00127866	0.0013887	0.00113461	0.000930183	0.000819217	0.000703249	0.00130254	0.00134829
cysE	b3607	P0A9D4	0.000115291	0.000111405	0.000118603	0.000100063	0.000115151	0.000109337	0.00010365	0.000145027	0.000166518	0.000162407	0.000189616	0.000176774	0.000196137	0.000172523	0.000178916	0.000185602	0.000178895	0.000146202	0.000148358	0.000175271	0.000170952	0.000180926	0.000160224	0.000168389	0.000174114	0.000157496	0.00013526	0.000150876	0.000144863	0.000128898	0.000111703	0.000112629	0.000114507	0.000108966	0.000110599	0.000116994
cysG	b3368	P0AEA8	4.46802e-05	4.77962e-05	4.71923e-05	4.5389e-05	4.93764e-05	4.84662e-05	4.90178e-05	6.25369e-05	5.98842e-05	5.83495e-05	6.01017e-05	5.2359e-05	5.15969e-05	5.66804e-05	5.74788e-05	5.28991e-05	5.91685e-05	6.56661e-05	5.90014e-05	5.63742e-05	5.6199e-05	5.81545e-05	7.25159e-05	7.08254e-05	6.76084e-05	6.69661e-05	6.1651e-05	5.74011e-05	5.74309e-05	6.61228e-05	5.72166e-05	5.6312e-05	6.13286e-05	6.25228e-05	6.19933e-05	6.00604e-05
cysH	b2762	P17854	0.000323335	0.000322715	0.00032809	0.000327194	0.000313105	0.00030442	0.00030568	0.000483167	0.000434367	0.000406008	0.000366099	0.000342021	0.000288489	0.000411891	0.000355974	0.000279376	0.000333913	0.000456993	0.000418995	0.000395205	0.000347689	0.00029216	0.00021078	0.000287453	0.000357893	0.000416488	0.000461706	0.000464712	0.000448035	0.000525649	0.000444267	0.000410251	0.000417637	0.000419737	0.000515736	0.000507845
cysI	b2763	P17846	0.00117182	0.00116997	0.00115888	0.00120514	0.00121895	0.00117675	0.00118016	0.00133813	0.00126796	0.00111786	0.000949485	0.000901412	0.000731272	0.00114256	0.000940743	0.000732087	0.00091079	0.0012966	0.0012014	0.00100265	0.000899994	0.00070829	0.000626142	0.00074455	0.000846903	0.00103145	0.00126303	0.00131717	0.00132378	0.00152083	0.00144023	0.00139024	0.001377	0.00128727	0.00144049	0.00146919
cysJ	b2764	P38038	0.000920736	0.000932997	0.000945214	0.00102501	0.00103132	0.001019	0.000994255	0.0010283	0.000906658	0.000781107	0.000661984	0.000606048	0.000482686	0.000790922	0.000669619	0.000486042	0.000630463	0.000950179	0.00088822	0.000692122	0.000636801	0.00049784	0.000444628	0.000505994	0.000591901	0.000726999	0.000931016	0.000913216	0.000969193	0.00107052	0.00103058	0.00103831	0.00103599	0.00103326	0.00103903	0.00105505
cysK	b2414	P0ABK5	0.00591063	0.00581504	0.00643125	0.00574562	0.00626359	0.00610381	0.00627506	0.00456977	0.00452554	0.00461206	0.00441727	0.00432808	0.00408672	0.0046505	0.00494397	0.00427356	0.00482544	0.00434687	0.00441757	0.00407803	0.00461788	0.00431146	0.0048769	0.00470348	0.00499009	0.00465571	0.00468104	0.00479363	0.00460813	0.0050946	0.00448548	0.00508819	0.00551711	0.00631306	0.00483795	0.00480539
cysM	b2421	P16703	0.000331782	0.000332342	0.000337486	0.000318665	0.000339518	0.000335187	0.00032396	0.000311501	0.000303102	0.000292391	0.000306695	0.000295144	0.000251374	0.000294817	0.000306475	0.000270537	0.000297228	0.000305699	0.000310716	0.000309101	0.000293266	0.000279563	0.00027381	0.000282377	0.000303598	0.000321654	0.000330363	0.000349131	0.000320789	0.000380179	0.000443537	0.000517761	0.000539423	0.000581035	0.000366861	0.000362726
cysN	b2751	P23845	0.00112245	0.0010891	0.00105442	0.00125314	0.001213	0.0012229	0.00116527	0.00151667	0.00124123	0.00110966	0.00101716	0.000889425	0.000742106	0.00111302	0.000935961	0.000685352	0.000868497	0.00130429	0.0011755	0.000944689	0.000944344	0.000712142	0.000530405	0.00067316	0.000900857	0.00105578	0.00125391	0.00123468	0.00134526	0.0015491	0.00132477	0.00114888	0.00103764	0.000910687	0.00157663	0.00164468
cysP	b2425	P16700	0.000622916	0.000619902	0.000637305	0.000627028	0.000608666	0.000604068	0.000601003	0.000716845	0.000712505	0.000718783	0.000690061	0.000654005	0.000655988	0.000737374	0.000652042	0.000616558	0.000651726	0.000681966	0.000698712	0.000650579	0.000706798	0.000643687	0.000700961	0.000669502	0.000681789	0.000712754	0.000657427	0.000752877	0.000680153	0.000811426	0.000777588	0.00083625	0.00093179	0.00096521	0.000733616	0.000762889
cysQ	b4214	P22255	0.000103668	0.000106693	0.000102391	0.000113055	0.000103645	0.000103402	9.67492e-05	0.00010053	9.70385e-05	0.000102922	0.000111216	0.000130624	0.000152285	9.9408e-05	0.000113105	0.00015096	0.000126522	8.41506e-05	9.11781e-05	0.000109229	0.000128969	0.000156307	0.000184566	0.000162296	0.000130404	0.000125516	8.28419e-05	8.84607e-05	8.58264e-05	0.000105476	0.000105177	0.000104019	0.000114031	0.000112302	9.94756e-05	9.58833e-05
cysS	b0526	P21888	0.000347375	0.000329067	0.000331678	0.000323035	0.000323655	0.00032117	0.00031095	0.00034525	0.000323202	0.000309003	0.000275595	0.000292828	0.000263224	0.000306297	0.000287678	0.0002553	0.000276799	0.000324977	0.00028311	0.000276388	0.000271304	0.000248479	0.000301324	0.00032944	0.000335769	0.000345589	0.000333765	0.000343725	0.000325371	0.000415669	0.000325968	0.000334003	0.000340779	0.000342255	0.00036583	0.000378175
cysU	b2424	P16701	5.22329e-05	7.26869e-05	0.000102948	7.77236e-05	8.97054e-05	0.000153604	0	0.000212423	0.000170613	0.000231606	0.000178905	6.9769e-05	0.000122239	0.000173554	0.000145526	0.000109088	0.000110288	0.000201716	0.000192972	0.000209927	0.000149148	0.00018234	0.000105873	7.0792e-05	0.00016167	0.000233516	0.000234821	0.000253239	9.62616e-05	0.000160302	0.000285595	0.000211563	0.000284204	0.000215341	0.000256563	0.000146131
cysW	b2423	P0AEB0	0	0	0	0	0	0	0	0	0	0	0	0	0	0	0	0	0	0	0	0	0	0	0	0	0	0	0	0	0	0	0	0	0	0	0	0
cysZ	b2413	P0A6J3	0	0	0	0	0	0	0	0	0	0	0	0	0	0	0	0	0	0	0	0	0	0	0	0	0	0	0	0	0	0	0	0	0	0	0	0
cytR	b3934	P0ACN7	0	0	0	1.39504e-05	2.92113e-05	3.01782e-05	0	4.80863e-05	4.52504e-05	4.37468e-05	5.109e-05	3.48648e-05	4.64484e-05	5.18312e-05	4.39442e-05	4.56027e-05	0	0	0	0	4.33037e-05	4.60537e-05	3.06752e-05	0	3.19718e-05	3.91678e-05	4.19445e-05	3.37897e-05	4.23294e-05	4.55382e-05	3.94754e-05	3.73947e-05	4.10485e-05	4.91572e-05	0	0
dacA	b0632	P0AEB2	0.000372734	0.000374506	0.000368469	0.000385689	0.000377399	0.000386776	0.000376115	0.000386411	0.000341436	0.000314896	0.000291443	0.000281144	0.000261534	0.00031045	0.000293241	0.000261977	0.000280123	0.000345836	0.000316024	0.000299355	0.000291922	0.000258335	0.000335548	0.000334969	0.000325004	0.000341111	0.000343387	0.000363027	0.000372208	0.000353856	0.000357731	0.000381213	0.000368297	0.000375681	0.000344306	0.000345238
dacB	b3182	P24228	5.87263e-05	6.63311e-05	6.29507e-05	3.02496e-05	0	4.11606e-05	3.67709e-05	0.000111145	9.95828e-05	0.00010401	9.56753e-05	9.48413e-05	8.7918e-05	0.000108366	0	4.50972e-05	0	9.77961e-05	9.34137e-05	8.99136e-05	8.90204e-05	8.23641e-05	0.000101283	0.000121273	0.000114265	0.000104173	9.80664e-05	0.000100963	0.00010732	8.48701e-05	9.04173e-05	9.04008e-05	8.24107e-05	7.66706e-05	8.46118e-05	7.66217e-05
dacC	b0839	P08506	0.000277149	0.000274899	0.000275312	0.000283228	0.000275851	0.000276679	0.000260985	0.000302894	0.000303017	0.000308625	0.000296726	0.000292181	0.000354494	0.000307536	0.000295358	0.000354355	0.000325123	0.000239107	0.000252038	0.000260659	0.000320134	0.000346088	0.000464159	0.000414413	0.0003725	0.000350004	0.000263772	0.000288048	0.000280886	0.000177933	0.00016836	0.000180161	0.000176135	0.000185298	0.00017552	0.000169261
dacD	b2010	P33013	1.97485e-06	1.96055e-06	1.77699e-06	1.91137e-06	1.85245e-06	1.8345e-06	1.78117e-06	1.77851e-06	1.5091e-06	1.45515e-06	1.41821e-06	1.24527e-06	1.17652e-06	1.37509e-06	1.04024e-06	9.43607e-07	1.05134e-06	1.62034e-06	1.23813e-06	1.39278e-06	1.35524e-06	1.0562e-06	1.14311e-06	1.02592e-06	1.16444e-06	1.22543e-06	1.26761e-06	1.58796e-06	1.67501e-06	1.64305e-06	1.54825e-06	1.6733e-06	1.70355e-06	1.61968e-06	1.6606e-06	1.56872e-06
dadA	b1189	P0A6J5	4.90794e-05	5.33662e-05	5.23715e-05	6.26654e-05	7.37605e-05	8.01084e-05	6.32766e-05	0.000110933	0.000155903	0.000186559	0.000192346	0.000191666	0.000179689	0.000197254	0.000217677	0.000195418	0.000195437	0.000141428	0.00017062	0.000180405	0.000176022	0.000187514	9.3589e-05	0.0001182	0.000147553	0.000139912	0.000142277	0.000127269	0.000129892	8.83086e-05	9.98687e-05	0.000114571	0.000142819	0.000130169	7.76334e-05	9.01582e-05
dadX	b1190	P29012	0	0	0	0	0	0	0	4.48426e-05	7.23918e-05	9.06345e-05	0.000103549	0.000110583	0.000124222	9.49088e-05	0.000121619	0.00013281	0.00012089	5.97856e-05	8.86727e-05	0.000106012	0.000113104	0.000128463	6.70265e-05	7.71787e-05	8.66162e-05	7.63694e-05	5.42684e-05	5.15025e-05	4.88174e-05	2.83384e-05	3.78926e-05	4.82809e-05	4.05998e-05	3.05538e-05	4.03299e-05	3.94436e-05
dam	b3387	P0AEE8	3.03979e-05	2.84056e-05	2.67977e-05	3.32376e-05	0	2.9987e-05	2.82905e-05	2.35911e-05	2.76359e-05	0	3.81537e-05	4.57134e-05	0	3.68855e-05	0	1.56936e-05	0	2.97816e-05	2.77403e-05	5.00498e-05	3.5206e-05	9.3263e-06	3.92018e-05	4.53396e-05	3.84475e-05	4.08076e-05	3.98765e-05	3.20919e-05	2.73237e-05	2.60224e-05	2.93449e-05	2.9751e-05	3.14247e-05	3.40819e-05	2.86088e-05	2.76913e-05
damX	b3388	P11557	0.000299694	0.000300525	0.000305433	0.000261116	0.000251776	0.000253629	0.000246817	0.000297698	0.000283145	0.000286686	0.000270365	0.000326848	0.000325468	0.000288454	0.000277162	0.000320772	0.000293593	0.000250165	0.000241799	0.000234333	0.000265905	0.000262895	0.000516477	0.000455127	0.000446085	0.000390186	0.000325622	0.000288162	0.000285479	0.000323941	0.000335495	0.000377072	0.000386205	0.000438915	0.000331084	0.000329166
dapA	b2478	P0A6L2	0.000479639	0.000457856	0.000475957	0.00049056	0.00051778	0.000495356	0.000504508	0.000590787	0.000552135	0.00053509	0.000524031	0.000543519	0.000497776	0.000530108	0.000551267	0.000514262	0.000523706	0.000553024	0.000544505	0.00052173	0.000523081	0.000513683	0.000728408	0.000712325	0.000713742	0.000670328	0.000552587	0.000568435	0.000562475	0.000600816	0.000540795	0.000550395	0.000526989	0.000526399	0.000587987	0.000604156
dapB	b0031	P04036	0.000389556	0.000399987	0.000395262	0.000422502	0.000430081	0.000426335	0.000419452	0.000569996	0.000500428	0.000357257	0.000309844	0.000327681	0.000267958	0.000366803	0.000297727	0.000252697	0.000297015	0.000516228	0.00036834	0.000306623	0.00031161	0.000270399	0.00143032	0.00151754	0.00160416	0.00154376	0.000551576	0.000584069	0.000575181	0.000571939	0.000419625	0.000344638	0.000291371	0.000216906	0.000560185	0.000572348
dapD	b0166	P0A9D8	0.00193328	0.00192313	0.00184575	0.00179186	0.00177648	0.00177437	0.00180245	0.00373705	0.0031997	0.00257041	0.00215153	0.00202787	0.00168626	0.00253706	0.00210326	0.00159049	0.00204695	0.00297044	0.0022596	0.00182051	0.00175339	0.00142848	0.00564739	0.00597433	0.00655229	0.00631774	0.00393346	0.00381544	0.003405	0.00297209	0.00241477	0.00202111	0.00173749	0.00148425	0.00283802	0.00283577
dapE	b2472	P0AED7	8.06483e-05	7.40625e-05	6.66515e-05	7.9281e-05	7.61713e-05	8.51949e-05	8.48075e-05	0.000110078	0.000104348	9.31539e-05	8.11211e-05	8.81337e-05	7.09595e-05	9.4552e-05	8.70943e-05	7.13423e-05	7.96583e-05	0.00010453	9.6775e-05	8.66672e-05	8.03106e-05	7.82101e-05	7.57673e-05	9.50238e-05	0.00011759	0.000124945	0.000108934	0.000119733	0.000114542	0.000112376	0.000115382	0.000150566	0.000154085	0.000148465	0.000102871	0.000103086
dapF	b3809	P0A6K1	6.17606e-05	5.74704e-05	6.24825e-05	6.42895e-05	6.889e-05	6.99974e-05	6.26363e-05	6.03563e-05	6.06417e-05	5.96732e-05	6.27982e-05	5.91994e-05	7.34501e-05	6.03097e-05	6.81342e-05	7.65559e-05	7.03078e-05	5.75173e-05	5.41301e-05	6.23298e-05	6.30124e-05	6.88944e-05	6.82476e-05	7.09642e-05	6.69437e-05	6.53273e-05	5.64376e-05	5.24614e-05	5.37116e-05	5.15138e-05	5.37504e-05	5.70592e-05	5.32482e-05	5.46976e-05	5.07961e-05	5.1575e-05
dauA	b1206	P0AFR2	0	0	0	0	0	0	0	0	0	0	0	0	2.04859e-05	0	0	0	0	0	0	0	0	0	0	0	0	0	0	0	0	0	0	0	5.42279e-05	5.06145e-05	0	0
dbpA	b1343	P21693	0	0	0	0	0	0	0	0	0	3.015e-05	0	0	0	0	0	0	0	3.55952e-05	0	0	0	0	0	0	0	0	0	0	3.42173e-05	0	3.94466e-05	5.93278e-05	5.31992e-05	5.32624e-05	3.4717e-05	2.30725e-05
dcd	b2065	P28248	0.000118014	0.00012179	0.000116455	0.000132297	0.000139555	0.00013186	0.000117034	0.000137132	0.000148586	0.000168903	0.000179427	0.000210392	0.000224004	0.000174666	0.000195811	0.000242332	0.000216647	0.000133583	0.000138984	0.000175499	0.000204042	0.000234149	0.000209041	0.000204486	0.000175195	0.000171921	0.000116594	0.000114958	0.000122796	0.000167226	0.000166302	0.000167345	0.000156412	0.000160893	0.000177157	0.000178927
dcm	b1961	P0AED9	0	0	1.37414e-05	0	0.000112009	0	0	6.7109e-05	6.62191e-05	7.03684e-05	6.41257e-05	7.63771e-05	7.88629e-05	5.00065e-05	7.381e-05	7.51252e-05	7.12463e-05	6.45313e-05	6.07205e-05	7.70118e-05	5.68838e-05	6.69487e-05	0	0	0	0	9.0671e-05	6.34821e-05	5.82459e-05	4.35157e-05	7.94093e-05	7.926e-05	9.27445e-05	0.000100153	8.6264e-05	8.41831e-05
dcp	b1538	P24171	0.000568909	0.000559451	0.000559826	0.000540688	0.000545558	0.000530146	0.000520692	0.000381407	0.000398754	0.000391225	0.000412415	0.000460023	0.000501295	0.000408423	0.000451427	0.000567359	0.000509388	0.00034334	0.000337462	0.000357897	0.000431349	0.000470438	0.000569233	0.00055954	0.000542209	0.000523256	0.000458807	0.000380216	0.000386151	0.00043709	0.000385876	0.00035335	0.000319237	0.000287048	0.000419233	0.000425162
dcrB	b3472	P0AEE1	0.000194569	0.000198837	0.000204509	0.000203609	0.000202409	0.000202403	0.000201992	0.00015517	0.000157331	0.00015693	0.000161935	0.000170055	0.000176997	0.000155859	0.000168528	0.000181163	0.000173485	0.000157159	0.000151606	0.000161762	0.000168989	0.000192172	0.000286502	0.000244803	0.00020913	0.000191313	0.000160831	0.000159482	0.000150421	0.000167877	0.000163573	0.000173052	0.00018366	0.000189366	0.000168194	0.000177783
dctA	b3528	P0A830	0	0	3.53618e-05	0	3.46719e-05	0	0	3.65484e-05	2.41329e-05	3.4311e-05	4.08489e-05	5.17792e-05	5.25435e-05	4.24097e-05	4.03496e-05	6.18006e-05	5.09002e-05	2.29797e-05	2.58647e-05	3.26732e-05	4.63744e-05	6.38975e-05	0	0	3.05404e-05	0	9.4725e-06	0	0	0	2.9671e-05	3.07144e-05	0	0	0	3.92662e-05
dctR	b3507	P37195	0	0	0	0	0	0	0	0	0	0	0	0	0	0	0	0	0	0	0	0	0	0	0	0	0	0	0	0	0	0	0	0	0	0	0	0
dcuA	b4138	P0ABN5	0.00018035	0.000156655	0.000164781	0.00019441	0.000209656	0.00020356	0.000214278	0.000153289	0.000149679	0.000149429	0.000165334	0.000188025	0.000206401	0.000155257	0.000165959	0.000187332	0.000190937	0.000141	0.000146103	0.000167398	0.000204188	0.000218579	0.000166595	0.000152915	0.000140015	0.000154268	0.00012789	0.000122922	0.000139522	0.000153219	0.000170556	0.000168367	0.000141521	0.000145681	0.000131077	0.000143564
dcuB	b4123	P0ABN9	0	0	0	0	0	0	0	0	0	0	0	0	0	0	0	0	0	0	0	0	0	0	0	0	0	0	0	0	0	0	0	0	0	0	0	0
dcuC	b0621	P0ABP3	0	0	0	0	0	0	0	0	0	0	0	0	0	0	0	0	0	0	0	0	0	0	0	0	0	0	0	0	0	0	0	0	0	0	0	0
dcuD	b3227	P45428	0	0	0	0	0	0	0	0	0	0	0	0	0	0	0	0	0	0	0	0	0	0	0	0	0	0	0	0	0	0	0	0	0	0	0	0
dcuR	b4124	P0AD01	0	0	0	0	0	0	0	0	0	0	0	0	0	0	0	0	0	0	0	0	0	0	0	0	0	0	0	0	0	0	0	0	0	0	0	0
dcuS	b4125	P0AEC8	0	0	0	0	0	0	0	0	0	0	0	0	0	0	0	0	0	0	0	0	0	0	0	0	0	0	0	0	0	0	0	0	0	0	0	0
dcyD	b1919	P76316	0.000196388	0.000199821	0.000196274	0.000209361	0.000205464	0.000197779	0.000202681	0.000180116	0.00019803	0.000219585	0.000264911	0.000293707	0.000331924	0.000219583	0.000269501	0.000354079	0.000300193	0.000200815	0.000212257	0.000280466	0.000305294	0.000345782	0.000233902	0.000213406	0.000188531	0.000189847	0.000192417	0.000187455	0.00019445	0.00020374	0.000212168	0.000200894	0.000198097	0.000196377	0.000208538	0.000202106
ddlA	b0381	P0A6J8	7.90164e-05	7.83383e-05	8.18596e-05	7.82315e-05	9.05195e-05	9.20676e-05	8.6315e-05	7.84478e-05	6.38287e-05	6.07375e-05	5.09334e-05	4.17087e-05	5.1645e-05	6.58998e-05	5.3634e-05	4.49195e-05	5.45602e-05	7.15515e-05	5.58033e-05	4.97844e-05	5.05058e-05	4.57482e-05	8.04884e-05	9.1435e-05	9.654e-05	8.93784e-05	7.72991e-05	7.84373e-05	8.06315e-05	0.000107964	0.000123385	0.000157689	0.000168429	0.000170553	0.000110703	0.000111492
ddlB	b0092	P07862	6.84327e-05	6.48158e-05	6.21439e-05	7.33464e-05	8.01539e-05	7.42841e-05	6.67252e-05	7.97954e-05	7.75389e-05	7.05421e-05	7.03978e-05	7.73228e-05	8.29789e-05	7.39354e-05	7.78536e-05	8.17277e-05	8.37425e-05	7.78781e-05	6.64037e-05	7.32647e-05	7.49782e-05	8.70837e-05	0.000117019	0.000113933	9.91034e-05	9.64492e-05	8.05832e-05	7.65881e-05	7.58828e-05	7.6888e-05	8.27725e-05	9.25543e-05	9.73395e-05	9.55077e-05	8.11424e-05	8.03243e-05
ddpA	b1487	P76128	1.71509e-05	1.72484e-05	1.64778e-05	2.06352e-05	1.57594e-05	1.57266e-05	1.31378e-05	1.10063e-05	1.23865e-05	2.42008e-05	3.43449e-05	4.73731e-05	7.26504e-05	1.92539e-05	3.52316e-05	8.26843e-05	4.99341e-05	1.12863e-05	1.59341e-05	3.36835e-05	4.42551e-05	6.59004e-05	3.17056e-05	2.69362e-05	2.01346e-05	2.03947e-05	2.3062e-05	1.88834e-05	2.15072e-05	1.3609e-05	1.15815e-05	0	0	0	1.77668e-05	1.70884e-05
ddpB	b1486	P77308	0	0	0	0	0	0	0	0	0	0	0	0	0	0	0	0	0	0	0	0	0	0	0	0	0	0	0	0	0	0	0	0	0	0	0	0
ddpC	b1485	P77463	0	0	0	0	0	0	0	0	0	0	0	0	0	0	0	0	0	0	0	0	0	0	0	0	0	0	0	0	0	0	0	0	0	0	0	0
ddpD	b1484	P77268	0	0	0	0	0	0	0	0	0	0	0	0	0	0	0	0	0	0	0	0	0	0	0	0	0	0	0	0	0	0	0	0	0	0	0	0
ddpF	b1483	P77622	0	0	0	0	0	0	0	0	0	0	0	0	0	0	0	0	0	0	0	0	0	0	0	0	0	0	0	0	0	0	0	0	0	0	0	0
ddpX	b1488	P77790	0	0	0	0	0	0	0	0	0	0	0	0	0	0	0	0	0	0	0	0	0	0	0	0	0	0	0	0	0	0	0	0	0	0	0	0
deaD	b3162	P0A9P6	0.000403088	0.000411703	0.000411553	0.000469995	0.000464517	0.00045653	0.000432869	0.000488658	0.00036765	0.000318418	0.000254785	0.000221811	0.000161239	0.000316041	0.000295923	0.000178969	0.000233923	0.000483628	0.000381971	0.000318974	0.000250397	0.000182871	0.000135851	0.00018564	0.000278446	0.000341278	0.000461489	0.000434608	0.000480495	0.000452702	0.00112292	0.00197411	0.00249292	0.00277849	0.000477657	0.000477358
dedA	b2317	P0ABP6	0	0	0	0	0	0	0	0	0	0	0	0	0	0	0	0	0	0	0	0	0	0	0	0	0	0	0	0	0	0	0	0	0	0	0	0
dedD	b2314	P09549	3.56661e-05	3.33839e-05	3.3222e-05	3.44703e-05	3.24623e-05	3.37538e-05	3.23709e-05	3.24379e-05	3.32276e-05	3.28823e-05	3.3916e-05	3.58521e-05	3.75915e-05	3.51504e-05	3.5515e-05	4.10195e-05	3.75925e-05	3.18784e-05	2.74935e-05	3.1943e-05	3.53135e-05	3.73726e-05	4.87959e-05	4.94718e-05	4.50772e-05	4.30092e-05	3.48138e-05	3.23474e-05	3.1878e-05	4.39345e-05	4.31391e-05	4.07646e-05	4.54983e-05	4.50558e-05	4.3563e-05	4.16718e-05
def	b3287	P0A6K3	8.95948e-05	9.02548e-05	9.06738e-05	9.28006e-05	9.94346e-05	9.35083e-05	9.90504e-05	5.78967e-05	5.15007e-05	4.59678e-05	3.90196e-05	4.289e-05	3.64958e-05	4.56973e-05	2.56979e-05	2.15982e-05	2.72144e-05	5.74749e-05	4.90101e-05	4.68621e-05	4.45149e-05	3.88812e-05	2.55846e-05	2.97238e-05	3.19177e-05	3.78484e-05	3.63206e-05	5.87766e-05	6.34816e-05	0.000127182	0.00016186	0.000173642	0.000194764	0.000180934	0.000139056	0.000133138
degP	b0161	P0C0V0	0.000568516	0.000563305	0.000585568	0.000561137	0.000570291	0.000576854	0.000553919	0.000960438	0.00106595	0.00110618	0.00109593	0.00128581	0.00159073	0.00113761	0.00115204	0.00162354	0.00135924	0.000780402	0.000970015	0.00110955	0.00135146	0.00172868	0.00111003	0.00102816	0.000950765	0.000930951	0.000848265	0.000978885	0.00090024	0.000524884	0.000309335	0.000256937	0.000227719	0.000217417	0.000505048	0.000552855
degQ	b3234	P39099	0.000157214	0.000158241	0.000150034	0.000168854	0.0001726	0.000172521	0.000166974	0.000153571	0.000156245	0.00017362	0.000183505	0.000208366	0.000239911	0.000170778	0.00019833	0.000243669	0.000221138	0.000149416	0.000157315	0.00019488	0.000216191	0.000245414	0.000287774	0.000272036	0.000243698	0.000211449	0.000153008	0.000149909	0.000150145	0.000158046	0.000153864	0.00013451	0.000126524	0.000130515	0.00015268	0.000156035
degS	b3235	P0AEE3	3.0891e-05	3.06915e-05	3.48055e-05	3.74303e-05	4.08909e-05	4.09958e-05	3.62751e-05	3.79126e-05	3.25593e-05	3.02689e-05	3.02944e-05	3.32293e-05	3.23538e-05	3.10144e-05	3.07989e-05	3.41656e-05	3.41651e-05	3.47811e-05	2.69735e-05	2.7278e-05	3.45272e-05	3.47806e-05	5.06102e-05	4.64024e-05	3.73401e-05	3.86894e-05	3.70452e-05	3.59404e-05	3.83952e-05	3.26984e-05	3.74185e-05	3.87406e-05	3.92631e-05	3.92343e-05	3.38878e-05	3.44802e-05
deoA	b4382	P07650	8.19475e-05	7.62074e-05	7.41311e-05	8.10271e-05	7.9899e-05	8.44704e-05	8.57089e-05	4.0267e-05	4.15309e-05	4.53194e-05	5.9451e-05	7.70926e-05	9.24886e-05	5.44112e-05	7.96753e-05	9.85921e-05	7.42648e-05	3.43404e-05	3.90848e-05	6.28224e-05	7.66698e-05	0.000103837	0.000135007	0.00012088	9.31696e-05	7.89135e-05	3.93725e-05	4.11677e-05	3.95909e-05	4.91961e-05	2.85062e-05	3.17908e-05	3.11606e-05	2.65993e-05	4.10963e-05	4.52639e-05
deoB	b4383	P0A6K6	0.000311905	0.000297686	0.000307453	0.000346044	0.000339484	0.000333004	0.000326976	0.000219954	0.000231665	0.000254021	0.000307779	0.000359517	0.00043933	0.000268897	0.000328154	0.000466301	0.000376706	0.000203806	0.000219607	0.000276333	0.000353876	0.000455033	0.000448001	0.000412304	0.000344908	0.000286468	0.000220775	0.000209108	0.000204569	0.000164304	0.000185279	0.000178987	0.000172129	0.0001905	0.000190029	0.000182771
deoC	b4381	P0A6L0	0.000132769	0.000124398	0.000123218	0.000125117	0.000132004	0.000128808	0.000122101	5.66627e-05	6.20352e-05	5.62069e-05	6.15817e-05	6.855e-05	8.28481e-05	6.17967e-05	6.67737e-05	8.89584e-05	7.20978e-05	5.3762e-05	4.98425e-05	6.24707e-05	7.04813e-05	9.08857e-05	0.000151566	0.000136781	0.000103789	9.41764e-05	5.86992e-05	5.73579e-05	5.7514e-05	6.73782e-05	4.94208e-05	5.07239e-05	5.25903e-05	5.08492e-05	6.39702e-05	6.02744e-05
deoD	b4384	P0ABP8	0.000564496	0.000562782	0.000560918	0.000571346	0.00056331	0.000547827	0.000541046	0.000540199	0.000706726	0.000736004	0.000757403	0.000784136	0.000784967	0.000768531	0.000695137	0.000762825	0.000723421	0.00055422	0.000629547	0.000673943	0.00073871	0.000792658	0.000441449	0.000434417	0.000442177	0.000449165	0.000485981	0.000524121	0.000511776	0.000518128	0.000485061	0.000476325	0.000454218	0.000439149	0.000521755	0.000522867
deoR	b0840	P0ACK5	0	0	0	0	0	0	0	0	0	9.36796e-06	7.33093e-06	8.54531e-06	1.06884e-05	0	9.41357e-06	0	1.0715e-05	0	0	0	0	0	1.30319e-05	1.31828e-05	1.25469e-05	0	0	0	0	0	9.97382e-06	0	0	0	0	0
der	b2511	P0A6P5	0.000233925	0.000234299	0.000233126	0.000262904	0.000257889	0.000260828	0.000250285	0.000299092	0.000276951	0.000255279	0.000259442	0.000257254	0.000248245	0.000259653	0.000271336	0.000271922	0.000264774	0.000292074	0.000265207	0.000278951	0.00027058	0.000275502	0.000290186	0.000286968	0.000270996	0.000286521	0.000293581	0.000269453	0.000288774	0.000254033	0.000316656	0.000379189	0.000431863	0.000480816	0.000267001	0.000262294
dfp	b3639	P0ABQ0	7.78635e-05	8.21571e-05	7.85501e-05	9.27899e-05	9.67373e-05	0.000101729	9.42297e-05	0.000110766	0.000108803	0.000114087	0.000119511	0.000132548	0.000137165	0.000114124	0.000126403	0.000155275	0.000141919	0.000105481	0.000104967	0.000114251	0.000126505	0.000142657	0.000177808	0.0001654	0.000149154	0.000131314	0.000112883	0.000115554	0.000111287	9.95584e-05	9.7328e-05	0.000100077	0.000105537	9.31408e-05	0.000114365	0.00011559
dgcC	b0385	P0AAP1	0	0	0	0	0	0	0	0	0	0	0	0	0	0	0	0	0	0	0	0	0	0	0	0	0	0	0	0	0	0	0	0	0	0	0	0
dgcE	b2067	P38097	0	0	0	0	0	0	0	0	0	0	0	0	0	0	0	0	0	0	0	0	0	0	0	0	0	0	0	0	0	0	0	0	0	0	0	0
dgcF	b1522	P76147	0	0	0	0	0	0	0	0	0	0	0	0	0	0	0	0	0	0	0	0	0	0	0	0	0	0	0	0	0	0	0	0	0	0	0	0
dgcI	b0834	P75801	0	0	0	0	0	0	0	0	0	0	0	0	0	0	0	0	0	0	0	0	0	0	0	0	0	0	0	0	0	0	0	0	0	0	0	0
dgcJ	b1786	P76237	0	9.0859e-06	8.30618e-06	0	0	0	1.17736e-05	0	0	0	0	8.61201e-06	1.14768e-05	0	0	1.45134e-05	0	0	0	0	0	0	2.09115e-05	1.80926e-05	1.88944e-05	0	6.00828e-06	0	6.02554e-06	1.48481e-05	1.35262e-05	1.56014e-05	1.99835e-05	2.35111e-05	0	0
dgcM	b1341	P77302	0	0	0	0	0	0	0	0	0	0	0	0	0	0	0	0	0	0	0	0	0	0	0	0	0	0	0	0	0	0	0	0	0	0	0	0
dgcN	b2604	P46139	0	0	0	0	0	0	0	0	0	0	0	0	0	0	0	0	0	0	0	0	0	0	0	0	0	0	0	0	0	0	0	0	0	0	0	0
dgcP	b1794	P76245	0	0	0	0	0	0	0	0	0	0	0	0	0	0	0	0	0	0	0	0	0	0	0	0	0	0	0	0	0	0	0	0	0	0	0	0
dgcQ	b1956	P76330	0	0	0	0	0	0	0	0	0	0	0	0	0	0	0	0	0	0	0	0	0	0	0	0	0	0	0	0	0	0	0	0	0	0	0	0
dgcT	b1025	P75908	0	0	0	0	0	0	0	0	0	0	0	0	0	0	0	0	0	0	0	0	0	0	0	0	0	0	0	0	0	0	0	0	0	0	0	0
dgcZ	b1535	P31129	0	0	0	0	0	0	0	0	0	0	0	0	0	0	0	0	0	0	0	0	0	0	0	0	0	0	0	0	0	0	0	0	0	0	0	0
dgkA	b4042	P0ABN1	6.01983e-05	0	6.46975e-05	6.77436e-05	6.63609e-05	6.03931e-05	6.1521e-05	6.91323e-05	5.8955e-05	5.82729e-05	5.80896e-05	5.62591e-05	5.1651e-05	5.38593e-05	5.72012e-05	0	0	6.58808e-05	5.92759e-05	5.1579e-05	5.37388e-05	4.49784e-05	0.000105857	0	8.27344e-05	7.57713e-05	8.56009e-05	6.61729e-05	6.90984e-05	5.84519e-05	6.57711e-05	5.66818e-05	0	6.88096e-05	6.87217e-05	7.36816e-05
dgoA	b4477	Q6BF16	0	0	0	0	0	0	0	0	0	0	0	0	0	0	0	0	0	0	0	0	0	0	0	0	0	0	0	0	0	0	0	0	0	0	0	0
dgoD	b4478	Q6BF17	0	0	0	0	0	0	0	0	0	0	0	0	0	0	0	0	0	0	0	0	0	0	0	0	0	0	0	0	0	0	0	0	0	0	0	0
dgoK	b3693	P31459	0	0	0	0	0	0	0	0	0	0	0	0	0	0	0	0	0	0	0	0	0	0	0	0	0	0	0	0	0	0	0	0	0	0	0	0
dgoR	b4479	P31460	2.59109e-05	0	0	3.27667e-05	3.3862e-05	3.48018e-05	3.28718e-05	3.23787e-05	3.54756e-05	3.60492e-05	3.42651e-05	3.62171e-05	4.49825e-05	3.37095e-05	4.35591e-05	5.8233e-05	5.0896e-05	3.32565e-05	3.32268e-05	4.37517e-05	4.87378e-05	5.5451e-05	4.6397e-05	4.3904e-05	4.32304e-05	3.75799e-05	4.02707e-05	0	3.60481e-05	3.17676e-05	3.65102e-05	3.73188e-05	3.46179e-05	2.82942e-05	3.44653e-05	3.69294e-05
dgoT	b3691	P0AA76	0	0	0	0	0	0	0	0	0	0	0	0	0	0	0	0	0	0	0	0	0	0	0	0	0	0	0	0	0	0	0	0	0	0	0	0
dgt	b0160	P15723	3.6608e-05	0	7.25326e-05	0	0	0	0	0	0	0	6.08723e-05	0	5.06717e-05	0	0	5.01217e-05	4.19296e-05	0	0	0	0	0	0.000122032	0.000139092	0	0	0	0	0	0	0	0	0	0	0	0
dhaK	b1200	P76015	9.1392e-05	8.7748e-05	8.28495e-05	8.78887e-05	8.97158e-05	8.83106e-05	8.41809e-05	5.98544e-05	7.53213e-05	8.71783e-05	9.43756e-05	0.000134216	0.000145566	9.05895e-05	9.46072e-05	0.000143378	0.000116609	6.63839e-05	7.00423e-05	9.26913e-05	0.000111702	0.000150855	8.43685e-05	7.89375e-05	7.4803e-05	7.0691e-05	5.57926e-05	6.05091e-05	5.38145e-05	7.98587e-05	7.16336e-05	6.60121e-05	7.16595e-05	5.94207e-05	7.25415e-05	7.87622e-05
dhaL	b1199	P76014	8.11437e-05	7.22682e-05	8.58393e-05	0	5.60908e-05	5.52189e-05	4.86988e-05	9.34579e-05	7.84294e-05	8.94182e-05	8.71e-05	0.000108323	0.000113904	7.24542e-05	0	0	0	9.2658e-05	8.40845e-05	8.89843e-05	0.000115116	0.000134492	0	0	0	0	0	7.91899e-05	7.31326e-05	7.02746e-05	6.47027e-05	8.12437e-05	6.83905e-05	6.11028e-05	7.32103e-05	7.90534e-05
dhaM	b1198	P37349	0.000150856	0.000145486	0.000140834	0.000153074	0.000153009	0.000165068	0.00016476	0.00012158	8.07672e-05	7.05385e-05	6.95167e-05	7.87654e-05	7.33096e-05	8.00375e-05	7.13547e-05	7.34607e-05	7.39991e-05	9.96957e-05	7.1818e-05	7.40294e-05	8.67293e-05	7.46414e-05	0.000149478	0.000156897	0.00014378	0.000127119	9.74968e-05	9.82751e-05	9.11263e-05	0.000130093	0.000136562	0.000152664	0.000154511	0.000126745	0.000128435	0.000138674
dhaR	b1201	P76016	0	0	0	0	0	0	0	0	0	0	0	0	0	0	0	0	0	0	0	0	0	0	0	0	0	0	0	0	0	0	0	0	0	0	0	0
diaA	b3149	P66817	3.34992e-05	3.58812e-05	3.63747e-05	3.8216e-05	4.12401e-05	3.55452e-05	3.30233e-05	3.75083e-05	4.26234e-05	4.14059e-05	4.2867e-05	4.29297e-05	4.16883e-05	3.74404e-05	3.87975e-05	4.51789e-05	4.86371e-05	4.05682e-05	3.95249e-05	4.52971e-05	4.5247e-05	4.89033e-05	4.53821e-05	4.59502e-05	4.07595e-05	4.90602e-05	3.89653e-05	4.15293e-05	4.66164e-05	5.16444e-05	5.29421e-05	5.30857e-05	5.08836e-05	5.00904e-05	4.56276e-05	4.12691e-05
dicA	b1570	P06966	3.23404e-05	3.33917e-05	2.83474e-05	4.04568e-05	4.15433e-05	4.12728e-05	3.76339e-05	4.53011e-05	3.24008e-05	2.57089e-05	3.42478e-05	3.46906e-05	4.58825e-05	2.96371e-05	3.97627e-05	4.64948e-05	3.96242e-05	3.79805e-05	3.60121e-05	3.93351e-05	4.53996e-05	5.3163e-05	5.05255e-05	4.66802e-05	4.1192e-05	3.77749e-05	3.62014e-05	3.14152e-05	3.99474e-05	3.13494e-05	5.15445e-05	7.03555e-05	8.22077e-05	8.65014e-05	4.16873e-05	3.71275e-05
dicB	b1575	P09557	0	0	0	0	0	0	0	0	0	0	0	0	0	0	0	0	0	0	0	0	0	0	0	0	0	0	0	0	0	0	0	0	0	0	0	0
dicC	b1569	P06965	0	0	0	0	0	0	0	0	0	0	0	0	0	0	0	0	0	0	0	0	0	0	0	0	0	0	0	0	0	0	0	0	0	0	0	0
dinB	b0231	Q47155	0	0	0	0	0	0	0	0	0	0	0	0	0	0	0	0	0	0	0	0	0	0	0	0	0	0	0	0	0	0	0	0	0	0	0	0
dinD	b3645	P23840	0	0	0	0	0	0	0	0	0	0	0	0	0	0	0	0	0	0	0	0	0	0	0	0	0	0	0	0	0	0	0	0	0	0	0	0
dinF	b4044	P28303	0	0	0	0	0	0	0	0	0	0	0	0	0	0	0	0	0	0	0	0	0	0	0	0	0	0	0	0	0	0	0	0	0	0	0	0
dinG	b0799	P27296	0	0	0	0	0	0	0	0	0	0	0	0	0	0	0	0	0	0	0	0	0	0	0	0	0	0	0	0	0	0	0	0	0	0	0	0
dinI	b1061	P0ABR1	4.01467e-05	4.72488e-05	4.19444e-05	4.9945e-05	2.66976e-05	4.44123e-05	4.47355e-05	4.57522e-05	3.96873e-05	0	0	3.25662e-05	0	4.07415e-05	2.95158e-05	0	3.22741e-05	3.29197e-05	0	0	0	0	0	0	0	3.86285e-05	4.76896e-05	4.05242e-05	4.92453e-05	4.33134e-05	4.83337e-05	5.11138e-05	4.55448e-05	0	5.47149e-05	4.61979e-05
dinJ	b0226	Q47150	5.30981e-05	5.35885e-05	4.48678e-05	6.48766e-05	7.25706e-05	7.37021e-05	5.95084e-05	4.28457e-05	3.99707e-05	3.89526e-05	3.89579e-05	4.78121e-05	4.38471e-05	3.92663e-05	4.16122e-05	5.37157e-05	5.20029e-05	4.03584e-05	3.44704e-05	4.65198e-05	4.35431e-05	5.17925e-05	5.56882e-05	5.75733e-05	5.49549e-05	5.58142e-05	4.83717e-05	5.29558e-05	4.30832e-05	3.72603e-05	5.30351e-05	5.75446e-05	5.48217e-05	5.30064e-05	4.59079e-05	5.264e-05
dinQ	b4613	A5A624	0	0	0	0	0	0	0	0	0	0	0	0	0	0	0	0	0	0	0	0	0	0	0	0	0	0	0	0	0	0	0	0	0	0	0	0
djlA	b0055	P31680	2.90504e-05	2.9223e-05	3.03212e-05	2.66099e-05	2.83976e-05	3.13023e-05	3.60719e-05	3.04192e-05	3.35232e-05	2.91606e-05	3.02741e-05	3.09742e-05	3.44816e-05	3.15085e-05	3.89177e-05	3.42089e-05	3.63644e-05	3.35252e-05	3.44864e-05	3.85156e-05	3.66758e-05	3.06684e-05	4.57301e-05	4.06733e-05	3.62521e-05	3.77013e-05	3.58197e-05	2.85933e-05	3.42922e-05	3.41863e-05	3.44635e-05	4.08103e-05	5.34442e-05	4.81013e-05	3.8376e-05	3.15541e-05
djlB	b0646	P77381	0	0	0	0	0	0	0	0	0	0	0	0	0	0	0	0	0	0	0	0	0	0	0	0	0	0	0	0	0	0	0	0	0	0	0	0
djlC	b0649	P77359	0	0	0	0	0	0	0	0	0	0	0	0	0	0	0	0	0	0	0	0	0	0	0	0	0	0	0	0	0	0	0	0	0	0	0	0
dkgA	b3012	Q46857	0.000137001	0.000137802	0.000134637	0.000142624	0.00012782	0.000132204	0.000127942	4.73426e-05	3.82234e-05	4.46556e-05	5.03635e-05	5.16865e-05	6.54737e-05	4.15481e-05	5.68874e-05	6.4983e-05	4.85855e-05	3.86722e-05	3.80875e-05	5.42047e-05	4.70145e-05	6.98736e-05	0.000278355	0.000231386	0.00015764	0.000115528	4.259e-05	4.51482e-05	3.63012e-05	4.08038e-05	3.70733e-05	0	2.87333e-05	4.87869e-05	3.44321e-05	4.00391e-05
dkgB	b0207	P30863	5.33724e-05	4.83667e-05	4.80023e-05	4.6816e-05	5.04453e-05	5.19968e-05	5.08734e-05	4.58354e-05	4.70351e-05	4.87993e-05	4.5139e-05	4.05142e-05	4.37727e-05	4.67596e-05	4.4028e-05	4.4444e-05	4.54481e-05	4.61676e-05	4.29598e-05	3.56607e-05	4.41414e-05	4.90356e-05	3.88771e-05	3.12209e-05	3.45541e-05	3.71184e-05	4.38188e-05	4.48701e-05	4.68952e-05	4.03619e-05	3.71259e-05	3.66827e-05	3.95999e-05	3.51913e-05	4.53433e-05	4.20413e-05
dksA	b0145	P0ABS1	0.000653507	0.000652851	0.000712188	0.000724711	0.000704195	0.000688983	0.000665305	0.000826254	0.00093629	0.00104937	0.00105118	0.00101498	0.000959017	0.00101522	0.000813327	0.000791235	0.000883935	0.000839464	0.000938403	0.00097285	0.00098287	0.000889247	0.000753923	0.000652828	0.000639938	0.000717856	0.000652761	0.000843614	0.00080515	0.000986144	0.000962854	0.00103082	0.0010437	0.00106844	0.000951131	0.000975845
dld	b2133	P06149	0.000471269	0.000495274	0.000467881	0.000530668	0.000508601	0.000507287	0.000495691	0.000413709	0.000486073	0.000520055	0.000579908	0.000623072	0.000700139	0.000522379	0.000585859	0.000697294	0.000607703	0.000431184	0.000460372	0.000535544	0.000612768	0.000665602	0.000655794	0.000675287	0.000624694	0.000594813	0.000422272	0.000416734	0.000389484	0.000425698	0.000379761	0.000330159	0.000329081	0.000332746	0.000421027	0.000432385
dmlA	b1800	P76251	0	0	0	0	0	0	0	0	0	0	0	0	0	0	0	0	0	0	0	0	0	0	0	0	0	0	0	0	0	0	0	0	0	0	0	0
dmlR	b1799	P76250	0	0	0	0	0	0	0	0	0	0	0	0	0	0	0	0	0	0	0	0	0	0	0	0	0	0	0	0	0	0	0	0	0	0	0	0
dmsA	b0894	P18775	0	0	0	0	0	0	0	0	0.000122825	0.000154888	0.000156612	0.000125731	0	0.000134712	0	0	0	0	0	0	0.000170866	0.00017861	0	0	0	0	0	0	0	0.000120834	0	6.61081e-05	0.00012198	0	0	0
dmsB	b0895	P18776	0	0	0	0	0	0	0	0	0	0	0	0	0	0	0	0	0	0	0	0	0	0	0	0	0	0	0	0	0	0	0	0	0	0	0	0
dmsC	b0896	P18777	0	0	0	0	0	0	0	0	0	0	0	0	0	0	0	0	0	0	0	0	0	0	0	0	0	0	0	0	0	0	0	0	0	0	0	0
dmsD	b1591	P69853	3.88762e-05	2.55079e-05	3.018e-05	3.72824e-05	4.02703e-05	3.83975e-05	3.65925e-05	2.95654e-05	2.97267e-05	3.06396e-05	2.8778e-05	2.59316e-05	2.90771e-05	3.1889e-05	3.26244e-05	3.22673e-05	3.56632e-05	3.15912e-05	2.84858e-05	2.82817e-05	3.01957e-05	3.14663e-05	3.47987e-05	3.40993e-05	3.32512e-05	3.1981e-05	3.74702e-05	3.43935e-05	3.43607e-05	3.10083e-05	4.06676e-05	4.58776e-05	5.06053e-05	5.48199e-05	3.65087e-05	4.03215e-05
dnaA	b3702	P03004	0.000100008	0.000116783	9.97131e-05	0.000113703	0.000114447	0.000110461	0.000112213	0.000134515	0.000125605	0.000129783	0.00012576	0.000113559	0.000120572	0.000125237	0.000136264	0.000132564	0.000131054	0.000137474	0.000138536	0.000122441	0.000135825	0.000135417	9.69521e-05	0.000113518	0.000103399	0.000121549	0.000132466	0.000113004	0.000142669	0.000131543	0.000156166	0.00018469	0.000207365	0.000240172	0.000119974	0.000117286
dnaB	b4052	P0ACB0	7.30532e-05	7.27676e-05	7.24238e-05	8.56386e-05	8.60359e-05	8.76253e-05	7.69881e-05	7.7935e-05	7.0601e-05	6.8295e-05	6.87309e-05	6.25319e-05	5.60402e-05	7.22157e-05	7.28525e-05	6.70209e-05	7.26609e-05	7.44656e-05	6.32986e-05	7.28317e-05	6.70772e-05	6.49292e-05	8.96504e-05	8.17354e-05	8.3037e-05	8.28003e-05	8.16689e-05	8.61259e-05	7.06643e-05	7.48492e-05	8.61844e-05	8.58865e-05	8.81864e-05	9.38354e-05	7.6689e-05	7.689e-05
dnaC	b4361	P0AEF0	2.84741e-05	2.63199e-05	1.92474e-05	2.97281e-05	2.98416e-05	3.03852e-05	2.60899e-05	2.92495e-05	2.67629e-05	2.77093e-05	2.59672e-05	2.83948e-05	3.21897e-05	3.02253e-05	2.91041e-05	3.67183e-05	3.28824e-05	2.64155e-05	2.58821e-05	3.07519e-05	3.16241e-05	3.35899e-05	4.78172e-05	4.78677e-05	4.54627e-05	4.04166e-05	3.1427e-05	2.95805e-05	3.15085e-05	2.26119e-05	2.40771e-05	2.79731e-05	2.88074e-05	2.733e-05	3.18362e-05	2.86218e-05
dnaE	b0184	P10443	0	0	0	0	0	0	0	0	4.80527e-05	5.43257e-05	6.71581e-05	0	0	0	0	0	6.5809e-05	6.63011e-05	5.28938e-05	0	7.08539e-05	0	0	0	0	0	7.26741e-05	0	5.87453e-05	6.55431e-05	6.35714e-05	5.95544e-05	6.69008e-05	6.71075e-05	5.18304e-05	6.59277e-05
dnaG	b3066	P0ABS5	4.32413e-05	4.12891e-05	4.41475e-05	5.12153e-05	5.20814e-05	4.74988e-05	4.43706e-05	5.62492e-05	4.75947e-05	5.66574e-05	5.77091e-05	5.76891e-05	5.88311e-05	5.43931e-05	5.57238e-05	5.45571e-05	5.91953e-05	4.59242e-05	5.21872e-05	6.07281e-05	5.68687e-05	6.15461e-05	4.78918e-05	4.7194e-05	5.06592e-05	5.29019e-05	5.02239e-05	5.46917e-05	5.02185e-05	5.23489e-05	5.95333e-05	5.84665e-05	5.65827e-05	5.65888e-05	5.84134e-05	5.19907e-05
dnaJ	b0015	P08622	0.000281217	0.000268086	0.000273536	0.000297659	0.000275748	0.000278675	0.000267044	0.000353137	0.000362848	0.00037463	0.000354731	0.000320978	0.000316706	0.000380942	0.000366378	0.000319184	0.000342158	0.000309115	0.000318916	0.000290571	0.000320944	0.000322625	0.000281521	0.000283311	0.000294382	0.000299181	0.00035031	0.000320445	0.000323151	0.000320965	0.000393026	0.000496922	0.000556279	0.000563396	0.000346441	0.000347693
dnaK	b0014	P0A6Y8	0.00510207	0.00520415	0.00515142	0.00536569	0.00527567	0.00530474	0.0053851	0.00591922	0.00631912	0.006108	0.00553713	0.00493841	0.00480289	0.00610561	0.00554427	0.00481127	0.00498895	0.00553058	0.00524589	0.00470276	0.00507511	0.00472038	0.00452235	0.00431889	0.00457086	0.0046543	0.00554078	0.00566068	0.00557645	0.00557332	0.00570376	0.00635899	0.00611936	0.00562449	0.00573961	0.00589561
dnaN	b3701	P0A988	0.000145528	0.000147323	0.000139979	0.000163683	0.000160493	0.000166943	0.000157997	0.000135644	0.000138751	0.000135544	0.000127823	0.000133008	0.000133983	0.000133638	0.000136404	0.000138864	0.000145997	0.000132974	0.000135338	0.000133649	0.000135383	0.00014199	0.000162752	0.000156951	0.00015326	0.000152911	0.000145949	0.000136291	0.000137118	0.000154387	0.000196237	0.000227143	0.000258219	0.000285573	0.000152949	0.000155108
dnaQ	b0215	P03007	9.93579e-05	0	0	0	0	0	0	0	0	0	8.86346e-05	0	7.96807e-05	0	0	0	8.38498e-05	0	0	0	0	4.03668e-05	0	0	0	0	0	5.287e-05	3.45752e-05	0.000107124	8.43025e-05	0	0.000119683	0	0.000102715	0.000113941
dnaT	b4362	P0A8J2	1.13028e-05	1.00912e-05	0	1.36046e-05	1.40879e-05	1.37579e-05	1.46129e-05	1.55119e-05	1.46226e-05	1.37676e-05	1.38458e-05	1.3648e-05	1.3636e-05	1.46496e-05	1.62793e-05	1.5188e-05	1.75117e-05	1.694e-05	1.23423e-05	0	1.64017e-05	1.38131e-05	1.50577e-05	1.79354e-05	1.62193e-05	1.81537e-05	1.72417e-05	1.52441e-05	1.55294e-05	0	1.80231e-05	2.36875e-05	2.6786e-05	2.56361e-05	1.32952e-05	1.57376e-05
dnaX	b0470	P06710	6.92035e-05	6.94592e-05	7.08321e-05	9.73442e-05	0.000107285	9.36024e-05	9.87056e-05	0.000107728	0.000101608	9.63742e-05	0.000109926	0.000104479	0.000104698	0.000106814	0.000103481	0.00011668	0.000106311	0.000108203	0.000101027	0.000113774	0.000116356	0.00012917	0.000121773	0.000113848	0.000112313	0.000102834	0.000102917	0.000101563	0.000113759	9.71627e-05	0.000125834	0.000142593	0.000148693	0.000156123	0.000108213	0.000106625
dosC	b1490	P0AA89	0	0	0	0	0	0	0	0	0	0	0	0	0	0	0	0	0	0	0	0	0	0	0	0	0	0	0	0	0	0	0	0	0	0	0	0
dosP	b1489	P76129	0	0	0	0	0	0	0	0	0	0	0	0	0	0	0	0	0	0	0	0	0	0	0	0	0	0	0	0	0	0	0	0	0	0	0	0
dpiA	b0620	P0AEF4	0	0	0	0	0	0	0	0	0	0	0	0	0	0	0	0	0	0	0	0	0	0	0	0	0	0	0	0	0	0	0	0	0	0	0	0
dpiB	b0619	P77510	0	0	0	0	0	0	0	0	0	0	0	0	0	0	0	0	0	0	0	0	0	0	0	0	0	0	0	0	0	0	0	0	0	0	0	0
dppA	b3544	P23847	0.00227206	0.00227176	0.00222001	0.00240676	0.00238258	0.00234978	0.00231384	0.0036009	0.00462038	0.00627702	0.00805253	0.00799263	0.00888469	0.00600946	0.00653205	0.00766407	0.00710116	0.00459524	0.00607678	0.00772013	0.0077215	0.00833124	0.00216367	0.00231576	0.00271519	0.00266546	0.00352081	0.00380897	0.00364612	0.00262792	0.00361789	0.00381432	0.00362311	0.00362717	0.00274122	0.00272273
dppB	b3543	P0AEF8	2.72947e-05	0	4.53284e-05	9.01176e-05	9.4386e-05	8.5424e-05	9.65586e-05	0.000145917	0.000131767	0.000153986	0.000173814	0.000151164	0.000149113	0.000133959	0.000162928	0.000143815	0.000159353	0.000161783	0.000188869	0.000211601	0.00021483	0.000196126	6.24391e-05	7.28337e-05	6.96181e-05	8.31467e-05	0.00011588	9.58543e-05	0.000147381	6.60395e-05	0.000167233	0.000179189	0.0001783	0.000186229	0.000104761	0.000106933
dppC	b3542	P0AEG1	3.64116e-05	4.21521e-05	3.5334e-05	6.11405e-05	5.70368e-05	6.08691e-05	8.36192e-05	8.89719e-05	0.000102645	0.000126668	0.000164915	0.000147217	0.000149286	0.000101425	0.000124501	0.000105041	0.000109894	0.000105235	0.000131926	0.00014514	0.000133742	0.000125358	5.33655e-05	4.97101e-05	6.06895e-05	6.25076e-05	8.6827e-05	9.86867e-05	9.02376e-05	5.28588e-05	0.000113355	0.000120208	0.000120632	0.000113444	0.000101464	8.85613e-05
dppD	b3541	P0AAG0	8.61273e-05	9.48328e-05	8.52523e-05	9.56613e-05	0.000102155	9.71407e-05	0.000101686	0.000117175	0.000141916	0.000172964	0.000189339	0.000196739	0.000194079	0.000167208	0.000203177	0.000186198	0.000201617	0.000147026	0.000169418	0.000214158	0.000187402	0.00018893	9.42333e-05	9.66322e-05	0.000102864	0.00010022	0.000137096	0.000131867	0.000137956	0.000109205	0.000154032	0.000153221	0.000144976	0.000125247	0.000128579	0.000125686
dppF	b3540	P37313	0.000112476	0.000116257	0.000106082	0.000101305	0.000114663	0.000113174	0.000117268	0.000132108	0.0001508	0.00018999	0.000223541	0.000211537	0.000200574	0.000193588	0.000197113	0.000193426	0.000196963	0.000158599	0.000191938	0.000228004	0.000202873	0.00020481	0.000103908	0.000106176	0.00011286	0.000114901	0.000153895	0.000152695	0.000154212	0.000137113	0.000157994	0.000159765	0.000144304	0.000129366	0.000136705	0.000143644
dps	b0812	P0ABT2	0.0016918	0.00171767	0.00168009	0.00167959	0.0018577	0.00181782	0.00180633	5.73787e-05	7.12197e-05	6.08653e-05	6.30253e-05	9.88286e-05	0.000128554	5.48106e-05	7.52751e-05	0.000136875	9.85366e-05	4.32869e-05	4.81319e-05	7.29023e-05	9.11958e-05	0.000120233	0.000247615	0.000203455	0.000149806	0.000118324	5.9258e-05	5.59464e-05	6.43291e-05	0.000145909	9.07041e-05	9.11508e-05	8.77267e-05	7.38706e-05	0.000122348	0.000149979
dsbA	b3860	P0AEG4	0.000429024	0.00042037	0.000418533	0.000446851	0.000450982	0.000446813	0.000446313	0.000411929	0.000393935	0.000377491	0.000309471	0.000299282	0.000281256	0.000391317	0.0003258	0.000267426	0.000310138	0.000400924	0.000390973	0.000346372	0.000320449	0.000249137	0.000437852	0.00040245	0.000359515	0.000396772	0.000404175	0.000461012	0.000440439	0.000353452	0.000296761	0.00026185	0.00024317	0.000234954	0.00034612	0.0003548
dsbB	b1185	P0A6M2	4.70466e-05	4.71554e-05	5.82786e-05	5.63142e-05	4.92562e-05	5.04701e-05	5.36982e-05	8.71273e-05	8.05942e-05	9.75978e-05	0.000110834	0.000107023	0.000118891	9.25128e-05	0	2.72185e-05	0	9.88844e-05	0.000102975	0.000127242	0.000117944	0.000119873	2.76419e-05	2.0175e-05	2.07722e-05	3.13767e-05	6.39552e-05	0.000100131	0.000102761	5.29924e-05	8.02514e-05	8.17653e-05	6.50581e-05	7.85543e-05	7.87884e-05	7.87291e-05
dsbC	b2893	P0AEG6	0.000137814	0.000134571	0.000131087	0.000125323	0.000130634	0.000126236	0.000125161	0.000160661	0.000165724	0.000156456	0.000146533	0.000144374	0.000131045	0.000156786	0.000129668	0.000121998	0.000137573	0.000149019	0.000151626	0.000135442	0.000142766	0.00014016	0.000127141	0.000135022	0.00013194	0.000131543	0.000128385	0.000153149	0.000143715	0.000135973	0.000129266	0.000135777	0.000152322	0.000156316	0.000138623	0.00013334
dsbD	b4136	P36655	5.04633e-05	6.18289e-05	6.48929e-05	7.03061e-05	0	7.76662e-05	6.13306e-05	6.00282e-05	5.52524e-05	0	3.47072e-05	4.16562e-05	4.0447e-05	0	0	0	0	0	0	3.90312e-05	0	4.23529e-05	4.80801e-05	5.79245e-05	7.15102e-05	6.07043e-05	5.31457e-05	0	6.05514e-05	6.67125e-05	6.89005e-05	4.51533e-05	0	3.97142e-05	5.51164e-05	6.12815e-05
dsbG	b0604	P77202	4.16476e-05	4.49655e-05	4.51874e-05	4.99964e-05	4.83721e-05	4.60378e-05	4.10493e-05	5.22781e-05	5.55392e-05	5.45858e-05	4.70641e-05	4.52753e-05	4.46986e-05	5.46356e-05	5.34132e-05	3.97528e-05	4.95959e-05	5.60604e-05	5.39337e-05	5.23316e-05	5.08176e-05	4.61941e-05	4.77249e-05	5.1783e-05	5.39748e-05	5.71663e-05	5.23692e-05	5.45546e-05	5.59109e-05	5.56838e-05	5.9699e-05	6.2815e-05	6.05288e-05	6.07307e-05	5.48217e-05	5.50543e-05
dsdA	b2366	P00926	4.49569e-05	4.60899e-05	3.95932e-05	4.63777e-05	4.70747e-05	4.91846e-05	4.28769e-05	3.34687e-05	3.38134e-05	3.12256e-05	2.98896e-05	4.22818e-05	4.27054e-05	3.42498e-05	3.28856e-05	4.57673e-05	4.21427e-05	3.25731e-05	2.9009e-05	2.90392e-05	3.9091e-05	4.69255e-05	6.153e-05	5.63124e-05	4.44382e-05	4.28126e-05	2.96902e-05	3.6142e-05	3.47947e-05	3.69174e-05	3.22344e-05	3.07681e-05	3.2162e-05	3.43419e-05	3.69181e-05	3.62143e-05
dsdC	b2364	P46068	0	0	0	0	0	0	0	0	0	0	0	0	0	0	0	0	0	0	0	0	0	0	0	0	0	0	0	0	0	0	0	0	0	0	0	0
dsdX	b2365	P08555	0	0	0	0	0	0	0	0	0	0	0	0	0	0	0	0	0	0	0	0	0	0	0	0	0	0	0	0	0	0	0	0	0	0	0	0
dsrB	b1952	P0AEG8	0	0	0	0	0	0	0	0	0	0	0	0	0	0	0	0	0	0	0	0	0	0	0	0	0	0	0	0	0	0	0	0	0	0	0	0
dtd	b3887	P0A6M4	0	0	3.34468e-05	0	0	0.000116304	0	6.68127e-05	6.02134e-05	6.36442e-05	7.88526e-05	7.85438e-05	9.47596e-05	6.85722e-05	7.20011e-05	8.92511e-05	7.92119e-05	5.94657e-05	6.56812e-05	6.6411e-05	8.69907e-05	0.000108224	8.99662e-05	9.10227e-05	7.99604e-05	8.72082e-05	6.7871e-05	6.55173e-05	7.06084e-05	4.29188e-05	7.03862e-05	6.86439e-05	6.98215e-05	6.17991e-05	5.69357e-05	5.93526e-05
dtpA	b1634	P77304	0	0	0	0	0	0	0	0	4.67229e-05	0	0.000100485	7.81557e-05	7.1933e-05	0	0	0	0	6.73026e-05	8.17868e-05	3.34158e-05	0	7.16421e-05	0	0	0	0	0	0	5.43811e-05	0	0	0	0	6.80641e-05	0	0
dtpB	b3496	P36837	0	0	0	0	0	0	0	0	0	0	0	0	0	0	0	0	0	0	0	0	0	0	0	0	0	0	0	0	0	0	0	0	0	0	0	0
dtpC	b4130	P39276	0	0	0	0	0	0	0	0	0	0	0	0	0	0	0	0	0	0	0	0	0	0	0	0	0	0	0	0	0	0	0	0	0	0	0	0
dtpD	b0709	P75742	0	0	0	0	0	0	0	0	0	0	0	0	0	0	0	0	0	0	0	0	0	0	0	0	0	0	0	0	0	0	0	0	0	0	0	0
dusA	b4049	P32695	6.78719e-05	6.8502e-05	6.43277e-05	7.76169e-05	7.41404e-05	7.46709e-05	6.91154e-05	6.79928e-05	6.24545e-05	5.95348e-05	5.56576e-05	5.60228e-05	6.02861e-05	6.03199e-05	6.23158e-05	5.93409e-05	6.04144e-05	5.9234e-05	5.42897e-05	5.68753e-05	6.02815e-05	5.96384e-05	7.64724e-05	7.37671e-05	7.41308e-05	7.56356e-05	6.12271e-05	6.32717e-05	6.30881e-05	7.10179e-05	7.50823e-05	8.48349e-05	9.17597e-05	9.18729e-05	7.11625e-05	7.29742e-05
dusB	b3260	P0ABT5	2.23421e-05	2.62812e-05	0	2.99954e-05	3.96631e-05	2.88721e-05	2.36527e-05	3.17046e-05	0	2.47524e-05	2.90786e-05	0	2.5584e-05	2.55371e-05	1.86277e-05	3.46193e-05	1.28396e-05	4.22165e-05	1.44488e-05	3.43605e-05	2.61139e-05	0	2.11648e-05	2.75628e-05	2.8456e-05	3.10146e-05	4.10143e-05	2.78288e-05	3.1001e-05	3.44177e-05	3.55935e-05	4.20967e-05	4.83159e-05	4.55721e-05	3.65256e-05	0
dusC	b2140	P33371	0	0	0	0	0	0	0	0	0	0	0	0	0	0	0	0	0	0	0	0	0	0	0	0	0	0	0	0	0	0	0	0	0	0	0	0
dut	b3640	P06968	0.000171107	0.000160085	0.000168969	0.000165603	0.0001665	0.000166083	0.000169246	0.0001666	0.000149918	0.000148457	0.000147972	0.000161376	0.000150553	0.000150937	0.000161176	0.000153036	0.000159632	0.000146483	0.000144012	0.000137126	0.000147768	0.000146864	0.000185393	0.000196049	0.000178181	0.000174856	0.000150517	0.000154032	0.000153249	0.000161141	0.000184514	0.000180444	0.000195068	0.000190423	0.000185711	0.000190816
dxr	b0173	P45568	3.59753e-05	3.57194e-05	3.86776e-05	4.02857e-05	4.32817e-05	3.91105e-05	3.36832e-05	3.60036e-05	3.71771e-05	3.67718e-05	4.11842e-05	3.69098e-05	4.07647e-05	3.42768e-05	0	1.47758e-05	4.70842e-05	3.67293e-05	3.38634e-05	3.17063e-05	4.08302e-05	3.25564e-05	4.85684e-05	3.74872e-05	4.87017e-05	4.42738e-05	4.15543e-05	4.33744e-05	3.75694e-05	4.50989e-05	4.6031e-05	4.26415e-05	4.58242e-05	4.71758e-05	3.8624e-05	4.13657e-05
dxs	b0420	P77488	0.000138051	0.000139834	0.000137113	0.000155228	0.000161891	0.000157346	0.000160061	0.000150259	0.000164385	0.000170531	0.000175397	0.000176054	0.000182156	0.000169909	0.000182627	0.000194582	0.000186636	0.000161022	0.000163256	0.000188344	0.000199717	0.000215595	0.00014557	0.000141086	0.000127451	0.000139562	0.000142808	0.000136111	0.00015293	0.000165016	0.00016924	0.000176327	0.000187512	0.000175281	0.000158909	0.000165266
eaeH	b0297	P36943	0	0	0	0	0	0	0	0	0	0	0	0	0	0	0	0	0	0	0	0	0	0	0	0	0	0	0	0	0	0	0	0	0	0	0	0
eamA	b1533	P31125	0	0	0	0	0	0	0	0	0	0	0	0	0	0	0	0	0	0	0	0	0	0	0	0	0	0	0	0	0	0	0	0	0	0	0	0
eamB	b2578	P38101	0	0	0	0	0	0	0	0	0	0	0	0	0	0	0	0	0	0	0	0	0	0	0	0	0	0	0	0	0	0	0	0	0	0	0	0
ebgA	b3076	P06864	0	0	0	0	0	0	0	0	0	0	0	0	0	0	0	0	0	0	0	0	0	0	0	0	0	0	0	0	0	0	0	0	0	0	0	0
ebgC	b3077	P0AC73	0	0	0	0	0	0	0	0	0	0	0	0	0	0	0	0	0	0	0	0	0	0	0	0	0	0	0	0	0	0	0	0	0	0	0	0
ebgR	b3075	P06846	1.67453e-05	1.41504e-05	1.67728e-05	1.99762e-05	2.01811e-05	1.67988e-05	1.76627e-05	2.03452e-05	1.75478e-05	1.66327e-05	1.97227e-05	2.21737e-05	1.88186e-05	1.90951e-05	2.01804e-05	1.84957e-05	2.14028e-05	1.36778e-05	1.3294e-05	1.73933e-05	1.64845e-05	1.85886e-05	2.20267e-05	2.32755e-05	2.54156e-05	2.15413e-05	1.77327e-05	1.82429e-05	1.65007e-05	1.83478e-05	2.07181e-05	2.26913e-05	2.19926e-05	1.96896e-05	1.8502e-05	1.59499e-05
ecnA	b4410	P0ADB4	0	0	0	0	0	0	0	0	0	0	0	0	0	0	0	0	0	0	0	0	0	0	0	0	0	0	0	0	0	0	0	0	0	0	0	0
ecnB	b4411	P0ADB7	0.000875429	0.000878156	0.000852357	0.000830639	0.000771346	0.000750926	0.000742163	2.90544e-05	2.51197e-05	3.27534e-05	4.17743e-05	6.48183e-05	0.000103023	3.07363e-05	5.19802e-05	0.000110212	6.21426e-05	2.04484e-05	2.66556e-05	3.63502e-05	6.11625e-05	9.13974e-05	0.000585538	0.000459773	0.000322707	0.000197765	3.21522e-05	2.89377e-05	2.63818e-05	0.000128645	6.1153e-05	4.90863e-05	4.88889e-05	6.32789e-05	0.000105192	9.82504e-05
eco	b2209	P23827	2.6362e-05	2.32606e-05	1.97787e-05	2.6179e-05	2.48898e-05	2.31223e-05	2.32029e-05	8.61859e-06	0	0	0	0	1.70882e-05	1.40213e-05	1.54344e-05	1.17116e-05	0	0	0	0	1.5727e-05	0	1.84105e-05	1.96399e-05	1.71465e-05	1.72418e-05	0	1.41525e-05	6.71067e-06	2.19736e-05	1.91856e-05	2.04249e-05	2.28793e-05	2.31035e-05	1.83236e-05	1.62917e-05
ecpA	b0293	P0AAA3	0	0	0	0	0	0	0	0	0	0	0	0	0	0	0	0	0	0	0	0	0	0	0	0	0	0	0	0	0	0	0	0	0	0	0	0
ecpB	b0292	P77188	0	0	0	0	0	0	0	0	0	0	0	0	0	0	0	0	0	0	0	0	0	0	0	0	0	0	0	0	0	0	0	0	0	0	0	0
ecpC	b0291	P77802	0	0	0	0	0	0	0	0	0	0	0	0	0	0	0	0	0	0	0	0	0	0	0	0	0	0	0	0	0	0	0	0	0	0	0	0
ecpD	b0290	P77694	0	0	0	0	0	0	0	0	0	0	0	0	0	0	0	0	0	0	0	0	0	0	0	0	0	0	0	0	0	0	0	0	0	0	0	0
ecpE	b0289	P77263	0	0	0	0	0	0	0	0	0	0	0	0	0	0	0	0	0	0	0	0	0	0	0	0	0	0	0	0	0	0	0	0	0	0	0	0
ecpR	b0294	P71301	0	0	0	0	0	0	0	0	0	0	0	0	0	0	0	0	0	0	0	0	0	0	0	0	0	0	0	0	0	0	0	0	0	0	0	0
eda	b1850	P0A955	0.000559985	0.000537005	0.000535309	0.000476711	0.000533907	0.000532571	0.00052165	0.000452359	0.000373805	0.000337319	0.000319478	0.000337239	0.000318768	0.00034223	0.000362722	0.000331081	0.000368307	0.00042495	0.00036113	0.000329126	0.00034813	0.000345015	0.000658525	0.000647891	0.000578873	0.000556891	0.000503418	0.000467921	0.00046857	0.000447073	0.000445038	0.000455797	0.000451152	0.000430932	0.000447075	0.0004413
edd	b1851	P0ADF6	3.52582e-05	3.71367e-05	3.3398e-05	3.99795e-05	3.83577e-05	2.82991e-05	4.8035e-05	8.58481e-05	7.40976e-05	5.14367e-05	4.89037e-05	5.02974e-05	3.65358e-05	5.33e-05	4.7494e-05	4.1587e-05	4.66333e-05	8.6003e-05	6.46333e-05	6.35336e-05	4.04792e-05	4.01299e-05	2.95197e-05	4.36099e-05	4.18525e-05	4.18797e-05	7.895e-05	8.4768e-05	8.06169e-05	5.16476e-05	6.34507e-05	5.76694e-05	5.38077e-05	4.91599e-05	5.94607e-05	5.78959e-05
efeB	b1019	P31545	1.81405e-05	2.07466e-05	1.6832e-05	3.00826e-05	2.63594e-05	2.65477e-05	1.9341e-05	2.49875e-05	1.6477e-05	0	0	1.32626e-05	0	1.22938e-05	0	0	1.34428e-05	1.44572e-05	1.10367e-05	0	1.47677e-05	0	0	0	1.68354e-05	1.7974e-05	1.92458e-05	1.8817e-05	1.75569e-05	1.80794e-05	2.77921e-05	1.67153e-05	1.94986e-05	2.81095e-05	2.3415e-05	1.63408e-05
efeO	b1018	P0AB24	0.000144308	0.000148316	0.000145501	0.000197249	0.00017827	0.000179686	0.00018058	9.49714e-05	8.66834e-05	7.38599e-05	8.0534e-05	8.55469e-05	7.22455e-05	7.69228e-05	8.51466e-05	8.58491e-05	7.83969e-05	8.86075e-05	7.48057e-05	7.65095e-05	8.2159e-05	8.28323e-05	9.10555e-05	0.000107942	0.000119092	0.000113151	0.000107207	0.000104838	9.97447e-05	9.58625e-05	0.000109931	7.10157e-05	7.46761e-05	9.51579e-05	0.000116835	7.69543e-05
efeU_1	b1016		0	0	0	0	0	0	0	0	0	0	0	0	0	0	0	0	0	0	0	0	0	0	0	0	0	0	0	0	0	0	0	0	0	0	0	0
efp	b4147	P0A6N4	0.00113135	0.00113574	0.00116758	0.00113632	0.00109413	0.0010757	0.00110039	0.00128205	0.00116288	0.00113688	0.00103367	0.001095	0.000946037	0.00110391	0.000948989	0.000814683	0.00095691	0.00120609	0.00115883	0.00109315	0.00099996	0.000946647	0.000634129	0.000654433	0.000755381	0.000925158	0.00104019	0.00123711	0.00114915	0.00131708	0.00130837	0.00143152	0.00146295	0.0014433	0.00122134	0.00123419
elaA	b2267	P0AEH3	5.95083e-05	5.75142e-05	5.24772e-05	5.20033e-05	5.06724e-05	5.10047e-05	4.95172e-05	2.40339e-05	2.7769e-05	2.45755e-05	2.37217e-05	2.62679e-05	2.3988e-05	2.51769e-05	2.70974e-05	2.76489e-05	2.93231e-05	2.71559e-05	2.32917e-05	2.58722e-05	2.50204e-05	2.36679e-05	3.13896e-05	3.44428e-05	3.63875e-05	3.74398e-05	2.90954e-05	2.86107e-05	2.66238e-05	4.07035e-05	2.88082e-05	2.69047e-05	2.51041e-05	2.10637e-05	3.27117e-05	3.06737e-05
elaB	b2266	P0AEH5	0.000860824	0.000834691	0.000823828	0.00109365	0.00100057	0.00101273	0.000914813	4.02898e-05	4.37088e-05	5.72431e-05	0	0.000130494	0.000342178	4.64542e-05	0.000120773	0.000368869	0.000167957	0	0	0	0.000201057	0.000338954	0.000949618	0.000675487	0.000395494	0.000243009	5.07765e-05	3.31515e-05	7.33031e-05	1.13667e-05	5.89527e-05	4.66228e-05	0	0	0	7.5869e-05
elaD	b2269	Q47013	3.30445e-06	3.1052e-06	3.4892e-06	4.04868e-06	3.79236e-06	3.58564e-06	4.21878e-06	0	2.6932e-06	6.07107e-06	1.01666e-05	6.0756e-06	4.66803e-06	3.93816e-06	6.5181e-06	3.81744e-06	6.88811e-06	6.0155e-06	3.47147e-05	3.73467e-05	5.2248e-06	2.91857e-06	0	0	0	0	0	0	0	0	0	0	0	0	0	0
elbB	b3209	P0ABU5	0.000137835	0.000133389	0.000141201	0.000152909	0.000157681	0.000154548	0.000157765	0.000127855	0.000140069	0.000171251	0.000192232	0.000219378	0.000211504	0.000161103	0.000178127	0.000227941	0.000213729	0.000119411	0.000137421	0.000167046	0.000209853	0.00022927	0.000150551	0.000143144	0.000138829	0.000128126	0.000128992	0.000137868	0.000129124	0.000147259	0.000158428	0.000171172	0.00016095	0.000164417	0.000151551	0.000162061
elfA	b0938	P75855	0	0	0	0	0	0	0	0	0	0	0	0	0	0	0	0	0	0	0	0	0	0	0	0	0	0	0	0	0	0	0	0	0	0	0	0
elfC	b0940	P75857	0	0	0	0	0	0	0	0	0	0	0	0	0	0	0	0	0	0	0	0	0	0	0	0	0	0	0	0	0	0	0	0	0	0	0	0
elfD	b0939	P75856	0	0	0	0	0	0	0	0	0	0	0	0	0	0	0	0	0	0	0	0	0	0	0	0	0	0	0	0	0	0	0	0	0	0	0	0
elfG	b0941	P75858	0	0	0	0	0	0	0	0	0	0	0	0	0	0	0	0	0	0	0	0	0	0	0	0	0	0	0	0	0	0	0	0	0	0	0	0
elyC	b0920	P0AB01	6.78449e-06	0	8.67369e-06	1.03496e-05	6.33773e-06	6.63126e-06	1.0804e-05	1.03531e-05	0	1.29558e-05	5.97904e-06	4.86627e-06	5.73886e-06	5.01159e-06	3.18488e-06	1.58817e-05	6.04307e-06	7.2153e-06	1.16883e-05	0	1.21166e-05	5.14348e-06	0	7.90368e-06	9.61441e-06	0	6.12395e-06	1.348e-05	5.34138e-06	0	1.10776e-05	1.14079e-05	1.28056e-05	1.1488e-05	0	1.50725e-05
emrA	b2685	P27303	7.19226e-05	7.19307e-05	6.85995e-05	6.86654e-05	6.88419e-05	7.03057e-05	7.25829e-05	5.35704e-05	4.56751e-05	4.73948e-05	5.04481e-05	5.35279e-05	5.36974e-05	5.08207e-05	5.55579e-05	5.2336e-05	5.15577e-05	5.31402e-05	4.76077e-05	5.4483e-05	5.07565e-05	5.27342e-05	6.24208e-05	6.42845e-05	6.66434e-05	6.7167e-05	6.1671e-05	6.14872e-05	6.4205e-05	9.81065e-05	8.54587e-05	7.30098e-05	6.44997e-05	6.044e-05	9.34181e-05	9.40657e-05
emrB	b2686	P0AEJ0	0	0	0	0	0	0	0	0	0	0	0	0	0	0	0	0	0	0	0	0	0	0	0	0	0	0	0	0	0	0	0	0	0	0	0	0
emrD	b3673	P31442	0	0	0	0	0	0	0	0	0	0	0	0	0	0	0	0	0	0	0	0	0	0	0	0	0	0	0	0	0	0	0	0	0	0	0	0
emrE	b0543	P23895	0	0	0	0	0	0	0	0	0	0	0	0	0	0	0	0	0	0	0	0	0	0	0	0	0	0	0	0	0	0	0	0	0	0	0	0
emrK	b2368	P52599	0	0	0	0	0	0	0	0	0	0	0	0	0	0	0	0	0	0	0	0	0	0	0	0	0	0	0	0	0	0	0	0	0	0	0	0
emrY	b2367	P52600	0	0	0	0	0	0	0	0	0	0	0	0	0	0	0	0	0	0	0	0	0	0	0	0	0	0	0	0	0	0	0	0	0	0	0	0
emtA	b1193	P0C960	9.57574e-05	9.9665e-05	9.16127e-05	9.26834e-05	0.000103493	0.000101028	9.66214e-05	6.38207e-05	5.68868e-05	5.28528e-05	5.46615e-05	5.31917e-05	5.85469e-05	6.35748e-05	5.07879e-05	5.14157e-05	5.18347e-05	5.57961e-05	4.87009e-05	5.67209e-05	5.42678e-05	5.24581e-05	9.56187e-05	9.51728e-05	9.4817e-05	9.0318e-05	5.87208e-05	6.35055e-05	6.20561e-05	9.03339e-05	8.68314e-05	9.441e-05	9.66818e-05	9.16399e-05	7.96562e-05	7.94665e-05
endA	b2945	P25736	0	0	0	0	0	0	0	0	0	0	0	0	0	0	0	0	0	0	0	0	0	0	0	0	0	0	0	0	0	0	0	0	0	0	0	0
eno	b2779	P0A6P9	0.0069296	0.00701139	0.00706137	0.00690566	0.0069932	0.00692295	0.00700029	0.00761012	0.00599928	0.00496256	0.00388038	0.00384243	0.00346285	0.00508092	0.00415823	0.00363091	0.00409372	0.0065337	0.00504757	0.00374197	0.00409063	0.00359076	0.0113263	0.0102606	0.00942155	0.0086295	0.00786084	0.00836905	0.00801052	0.00698832	0.00686709	0.00655963	0.00607217	0.00560991	0.00701472	0.00685803
entA	b0596	P15047	4.10245e-06	0	3.09523e-06	1.00009e-05	7.09041e-06	7.08086e-06	6.19584e-06	1.55776e-05	1.34642e-05	1.0427e-05	1.08207e-05	1.09631e-05	1.07364e-05	1.06428e-05	1.13393e-05	1.14231e-05	1.14125e-05	1.52858e-05	1.23581e-05	1.12601e-05	9.59846e-06	1.06023e-05	8.17834e-06	7.3041e-06	9.57404e-06	1.04741e-05	1.73038e-05	1.78494e-05	1.5116e-05	0	5.14853e-06	2.41086e-06	0	0	7.01334e-06	3.76302e-06
entB	b0595	P0ADI4	1.03494e-05	1.03571e-05	9.64256e-06	2.21332e-05	1.72697e-05	1.72616e-05	1.49116e-05	3.2675e-05	2.84389e-05	2.21772e-05	2.30854e-05	2.29738e-05	2.42696e-05	2.4639e-05	2.55857e-05	2.57048e-05	2.29229e-05	3.17535e-05	2.75448e-05	2.40675e-05	2.31991e-05	2.67434e-05	1.80505e-05	1.98303e-05	2.14343e-05	2.31225e-05	3.61278e-05	3.79885e-05	3.43794e-05	8.13313e-06	1.01889e-05	5.58554e-06	0	4.42975e-06	1.29866e-05	5.91451e-06
entC	b0593	P0AEJ2	1.21531e-05	0	1.51238e-05	2.8276e-05	1.89923e-05	1.74064e-05	1.96329e-05	3.84791e-05	2.89525e-05	2.62554e-05	2.42363e-05	2.34265e-05	2.14926e-05	2.60179e-05	2.62914e-05	2.18344e-05	2.91276e-05	3.56483e-05	2.95195e-05	2.49735e-05	2.40813e-05	2.16862e-05	1.52849e-05	1.84505e-05	2.11411e-05	2.7029e-05	4.01761e-05	3.89492e-05	4.0554e-05	1.9285e-05	1.359e-05	0	0	0	1.86135e-05	0
entD	b0583	P19925	0	0	0	0	0	0	0	0	0	0	0	0	0	0	0	0	0	0	0	0	0	0	0	0	0	0	0	0	0	0	0	0	0	0	0	0
entE	b0594	P10378	0	0	7.69248e-06	1.84259e-05	1.35632e-05	1.79951e-05	1.29429e-05	2.87998e-05	2.22462e-05	1.83695e-05	2.14897e-05	2.01963e-05	1.93793e-05	2.19637e-05	2.26447e-05	2.19501e-05	2.00629e-05	2.73844e-05	2.07564e-05	1.99858e-05	1.78114e-05	2.06551e-05	1.80881e-05	1.96498e-05	2.11524e-05	2.50271e-05	3.23198e-05	3.25312e-05	2.92226e-05	8.37527e-06	8.76533e-06	4.60898e-06	4.23104e-06	4.41891e-06	1.36897e-05	0
entF	b0586	P11454	1.54549e-05	1.58236e-05	2.97876e-05	3.6263e-05	2.6101e-05	2.30218e-05	2.54583e-05	6.66371e-05	5.11676e-05	4.19539e-05	4.38672e-05	4.23087e-05	4.61688e-05	4.55927e-05	4.86407e-05	4.20467e-05	4.31422e-05	7.18843e-05	5.56108e-05	5.46749e-05	4.11789e-05	4.66294e-05	4.7423e-05	4.96463e-05	5.08413e-05	5.47297e-05	7.8394e-05	7.35521e-05	7.60789e-05	2.16782e-05	1.97043e-05	1.20357e-05	7.87682e-06	9.95003e-06	2.86417e-05	1.2215e-05
entH	b0597	P0A8Y8	0	0	0	0	0	0	0	3.19702e-06	0	0	0	0	0	0	0	0	0	1.99069e-06	1.61903e-06	0	0	0	0	0	0	0	4.04016e-06	0	5.36026e-06	0	0	0	0	0	0	0
entS	b0591	P24077	0	0	0	0	0	0	0	0	0	0	0	0	0	0	0	0	0	0	0	0	0	0	0	0	0	0	0	0	0	0	0	0	0	0	0	0
envC	b3613	P37690	3.57907e-05	3.36921e-05	2.9042e-05	3.74217e-05	3.92985e-05	3.57847e-05	3.78607e-05	3.00383e-05	2.81965e-05	3.1635e-05	2.94751e-05	3.27521e-05	3.0537e-05	2.82413e-05	3.44234e-05	3.7654e-05	3.74512e-05	2.95182e-05	2.42771e-05	3.6724e-05	3.22719e-05	3.39856e-05	5.3037e-05	4.86789e-05	4.47808e-05	4.07901e-05	3.50442e-05	2.88272e-05	3.27807e-05	3.37589e-05	3.90447e-05	4.60069e-05	4.97452e-05	5.87239e-05	3.58797e-05	3.64999e-05
envR	b3264	P0ACT2	0	0	0	0	0	0	0	0	0	0	0	0	0	0	0	0	0	0	0	0	0	0	0	0	0	0	0	0	0	0	0	0	0	0	0	0
envY	b0566	P10805	0	0	0	0	0	0	0	0	0	0	0	0	0	0	0	0	0	0	0	0	0	0	0	0	0	0	0	0	0	0	0	0	0	0	0	0
envZ	b3404	P0AEJ4	0	0	0	0	0	0	0	0	0	0	0	0	8.89485e-05	0	0	0	8.60006e-05	0	0	0	0	9.62275e-05	0	0	0	0	0	0	0	0	0	0	0	0	0	0
epd	b2927	P0A9B6	7.04248e-05	7.1364e-05	6.73967e-05	7.40816e-05	7.7143e-05	7.0659e-05	6.87679e-05	8.19511e-05	7.69548e-05	7.30567e-05	7.58922e-05	7.57248e-05	7.32119e-05	7.96895e-05	8.17887e-05	7.50638e-05	7.68844e-05	7.86386e-05	7.25169e-05	7.63702e-05	7.47288e-05	7.58426e-05	7.22187e-05	7.83423e-05	7.32488e-05	8.33643e-05	7.83515e-05	7.91787e-05	7.74029e-05	9.91933e-05	7.82729e-05	6.05458e-05	6.25017e-05	5.96843e-05	8.43655e-05	8.43149e-05
epmA	b4155	P0A8N7	0	2.29989e-05	1.65789e-05	2.08478e-05	4.38611e-05	3.73994e-05	0	3.85184e-05	0	1.83954e-05	1.33877e-05	0	0	1.38045e-05	1.59766e-05	1.24143e-05	1.74434e-05	4.09639e-05	2.94015e-05	0	1.91126e-05	0	0	0	0	1.7043e-05	3.53457e-05	5.81994e-06	3.55151e-05	5.03044e-05	4.65356e-05	4.803e-05	0	0	4.84183e-05	4.41889e-05
epmB	b4146	P39280	3.63758e-05	3.88033e-05	3.92279e-05	4.93491e-05	5.20826e-05	5.26652e-05	5.00259e-05	4.52964e-05	3.73559e-05	3.73483e-05	3.12808e-05	3.31319e-05	2.21467e-05	3.34192e-05	2.93834e-05	1.83995e-05	3.0686e-05	4.81748e-05	4.1997e-05	3.54189e-05	3.06476e-05	2.54168e-05	2.43498e-05	2.60687e-05	3.41911e-05	4.34602e-05	4.893e-05	4.50118e-05	4.17329e-05	4.66313e-05	4.56543e-05	5.23207e-05	4.92988e-05	5.10394e-05	4.43062e-05	4.46658e-05
epmC	b2326	P76938	0	0	0	0	0	0	0	0	0	0	0	0	0	0	0	0	0	0	0	0	0	0	0	0	0	0	0	0	0	0	0	0	0	0	0	0
eptA	b4114	P30845	5.35861e-05	5.68994e-05	5.55305e-05	0	0	0	0	0	0	4.30332e-05	0	0	4.3218e-05	0	0	0	0	0	0	0	0	3.3492e-05	0	0	0	0	0	0	0	9.22633e-05	7.14768e-05	8.86048e-05	9.8845e-05	8.32289e-05	8.37835e-05	0.000106858
eptB	b3546	P37661	0	0	0	0	0	0	0	0	0	0	0	0	0	0	0	0	0	0	0	0	0	0	0	0	0	0	0	0	0	0	0	0	0	0	0	0
eptC	b3955	P0CB39	0.000258577	0.000255669	0.000259786	0.000217658	0.000212795	0.00020758	0.000210276	0.000215903	0.00020143	0.000195095	0.000192448	0.000199593	0.000176134	0.000201711	0.000200831	0.000186555	0.000190055	0.00020605	0.000189125	0.000202106	0.000178216	0.000168386	0.000164717	0.000186057	0.000217978	0.00022392	0.000250518	0.000239476	0.000224688	0.000418669	0.000458237	0.000507466	0.000522029	0.000569821	0.000481633	0.000502043
era	b2566	P06616	0.000128617	0.000136012	0.000126506	0.000177886	0.000164471	0.000161846	0.000144568	0.000177784	0.000181621	0.000148734	0.000153424	0.000152874	0.000142808	0.000178828	0.0001992	0.000150667	0.000148103	0.00018642	0.000179516	0.000178329	0.000174175	0.00015721	0.000114616	0.000130398	0.000135048	0.000162985	0.000194534	0.000184002	0.000175786	0.000193164	0.000221591	0.000260027	0.000284862	0.000292	0.000187874	0.000176694
erpA	b0156	P0ACC3	0.000417086	0.000388355	0.000412603	0.000384312	0.000385302	0.00038964	0.000385288	0.000454467	0.000409998	0.000415111	0.000379574	0.000386865	0.000364906	0.000398026	0.000424393	0.000385809	0.000422091	0.000385239	0.000379559	0.000385491	0.000390054	0.000374585	0.000329731	0.000381905	0.000403629	0.00042908	0.000468661	0.000482821	0.000447984	0.000386505	0.000464121	0.000498465	0.000522267	0.000543194	0.000421134	0.000427654
essD	b0554	P0A9R2	0	0	0	0	0	0	0	0	0	0	0	0	0	0	0	0	0	0	0	0	0	0	0	0	0	0	0	0	0	0	0	0	0	0	0	0
essQ	b1556	P77237	0	0	0	0	0	0	0	0	0	0	0	0	0	0	0	0	0	0	0	0	0	0	0	0	0	0	0	0	0	0	0	0	0	0	0	0
etk	b0981	P38134	0	0	0	0	0	0	0	0	0	0	0	0	0	0	0	0	0	0	0	0	0	0	0	0	0	0	0	0	0	0	0	0	0	0	0	0
etp	b0982	P0ACZ2	0	0	0	0	0	0	0	0	0	0	0	0	0	0	0	0	0	0	0	0	0	0	0	0	0	0	0	0	0	0	0	0	0	0	0	0
ettA	b4391	P0A9W3	0.00091447	0.000901225	0.000877131	0.000983907	0.000949729	0.000958233	0.000955417	0.000904694	0.000925373	0.000924374	0.000857803	0.000793411	0.000738288	0.000916041	0.000849971	0.000755528	0.000816813	0.0009048	0.000940851	0.000819741	0.00083005	0.000749928	0.000621881	0.000635356	0.000643143	0.000680454	0.000829859	0.000819304	0.000870451	0.000818039	0.000765663	0.000736761	0.00074748	0.00072108	0.000820593	0.000806892
eutA	b2451	P76551	0	0	0	0	0	0	0	0	0	0	0	0	0	0	0	0	0	0	0	0	0	0	0	0	0	0	0	0	0	0	0	0	0	0	0	0
eutB	b2441	P0AEJ6	3.26158e-05	3.21407e-05	3.33712e-05	3.77829e-05	4.36196e-05	3.88384e-05	3.31702e-05	2.43525e-05	2.93147e-05	2.90803e-05	2.93054e-05	4.03601e-05	4.06095e-05	3.17205e-05	3.94341e-05	4.55854e-05	4.1667e-05	2.57639e-05	2.62268e-05	3.72217e-05	3.69536e-05	3.81089e-05	4.62111e-05	4.22415e-05	4.04013e-05	3.11509e-05	3.1488e-05	3.17946e-05	2.86019e-05	3.74689e-05	3.94107e-05	3.62587e-05	3.25827e-05	3.7733e-05	3.31922e-05	3.67849e-05
eutC	b2440	P19636	1.76022e-05	1.69797e-05	1.73218e-05	1.71068e-05	1.77328e-05	2.03218e-05	1.46168e-05	1.66742e-05	1.9453e-05	2.10064e-05	1.78613e-05	2.0375e-05	2.39309e-05	2.06329e-05	2.18706e-05	2.46104e-05	2.57959e-05	1.51857e-05	1.59462e-05	0	2.09507e-05	2.54783e-05	2.01813e-05	2.3934e-05	1.36552e-05	1.7158e-05	0	1.73158e-05	1.84585e-05	2.26471e-05	1.97779e-05	2.32581e-05	2.39189e-05	1.79575e-05	2.21713e-05	2.00844e-05
eutD	b2458	P77218	0	0	0	0	0	0	0	0	0	0	0	0	0	0	0	0	0	0	0	0	0	0	0	0	0	0	0	0	0	0	0	0	0	0	0	0
eutE	b2455	P77445	0	0	0	0	0	0	0	0	0	0	0	0	0	0	0	0	0	0	0	0	0	0	0	0	0	0	0	0	0	0	0	0	0	0	0	0
eutG	b2453	P76553	0	0	0	0	0	0	0	0	0	0	0	0	0	0	0	0	0	0	0	0	0	0	0	0	0	0	0	0	0	0	0	0	0	0	0	0
eutH	b2452	P76552	0	0	0	0	0	0	0	0	0	0	0	0	0	0	0	0	0	0	0	0	0	0	0	0	0	0	0	0	0	0	0	0	0	0	0	0
eutJ	b2454	P77277	0	0	0	0	0	0	0	0	0	0	0	0	0	0	0	0	0	0	0	0	0	0	0	0	0	0	0	0	0	0	0	0	0	0	0	0
eutK	b2438	P76540	0	0	0	0	0	0	0	0	0	0	0	0	0	0	0	0	0	0	0	0	0	0	0	0	0	0	0	0	0	0	0	0	0	0	0	0
eutL	b2439	P76541	1.99578e-05	2.31834e-05	2.39241e-05	2.83006e-05	2.94426e-05	1.92528e-05	2.24771e-05	1.3066e-05	1.49266e-05	1.77602e-05	1.93191e-05	2.12842e-05	2.50424e-05	1.86223e-05	1.99006e-05	2.45798e-05	2.29688e-05	1.67761e-05	1.4315e-05	1.92555e-05	2.38657e-05	2.78891e-05	2.99573e-05	2.45446e-05	2.00545e-05	1.89682e-05	1.6252e-05	1.79587e-05	1.81241e-05	2.28977e-05	1.72561e-05	2.8226e-05	1.06032e-05	1.3382e-05	1.95527e-05	1.85719e-05
eutM	b2457	P0ABF4	0	0	4.22615e-06	0	6.1685e-06	0	0	0	2.17092e-05	3.07344e-05	3.97484e-05	4.31054e-05	5.62331e-05	2.9611e-05	4.01846e-05	6.34163e-05	5.40758e-05	4.7241e-06	1.19555e-05	3.39519e-05	4.02155e-05	6.31621e-05	0	0	0	0	0	0	0	0	0	0	0	0	0	2.2298e-06
eutN	b2456	P0AEJ8	0	0	0	0	0	0	0	0	0	0	0	0	0	0	0	0	0	0	0	0	0	0	0	0	0	0	0	0	0	0	0	0	0	0	0	0
eutP	b2461	P76556	0	0	0	0	0	0	0	0	0	0	0	0	0	0	0	0	0	0	0	0	0	0	0	0	0	0	0	0	0	0	0	0	0	0	0	0
eutQ	b2460	P76555	0	0	0	0	0	0	0	0	0	0	0	0	0	0	0	0	0	0	0	0	0	0	0	0	0	0	0	0	0	0	0	0	0	0	0	0
eutR	b2437	P36547	0	0	0	0	0	0	0	0	0	0	0	0	0	0	0	0	0	0	0	0	0	0	0	0	0	0	0	0	0	0	0	0	0	0	0	0
eutS	b2462	P63746	0	0	0	0	0	0	0	0	0	0	0	0	0	0	0	0	0	0	0	0	0	0	0	0	0	0	0	0	0	0	0	0	0	0	0	0
eutT	b2459	P65643	0	0	0	0	0	0	0	0	0	0	0	0	0	0	0	0	0	0	0	0	0	0	0	0	0	0	0	0	0	0	0	0	0	0	0	0
evgA	b2369	P0ACZ4	6.87238e-05	6.91385e-05	5.54794e-05	6.31484e-05	7.73123e-05	7.4019e-05	7.23528e-05	0	0	0	0	0	0	0	0	0	0	0	0	0	0	0	0	1.32733e-05	0	0	0	0	0	0	0	0	0	0	0	0
evgS	b2370	P30855	0	0	0	0	0	0	0	0	0	0	0	0	0	0	0	0	0	0	0	0	0	0	0	0	0	0	0	0	0	0	0	0	0	0	0	0
exbB	b3006	P0ABU7	0.000124725	0.000122971	0.0001078	0.000196576	0.000165329	0.000161892	0.000149883	0.000235104	0.000193286	0.000178779	0.000164693	0.000146211	0.000137049	0.000180084	0.000178155	0.000145664	0.000155227	0.000221628	0.000175674	0.000164358	0.000144683	0.000131101	0.000144319	0.000174089	0.000194893	0.000222914	0.000279625	0.000267586	0.000252827	0.000115354	0.000153276	8.2599e-05	6.96468e-05	7.51883e-05	0.000164186	0.00011425
exbD	b3005	P0ABV2	2.74072e-05	2.67561e-05	3.04399e-05	4.42437e-05	3.60229e-05	3.33841e-05	3.50944e-05	5.95483e-05	4.92809e-05	4.02594e-05	3.80268e-05	3.55163e-05	3.04566e-05	4.11232e-05	3.77805e-05	3.15379e-05	3.38199e-05	5.49876e-05	4.1522e-05	4.24418e-05	3.55627e-05	3.45841e-05	3.00317e-05	3.61088e-05	4.18308e-05	4.62645e-05	5.79306e-05	5.75859e-05	5.94522e-05	2.75509e-05	3.34956e-05	1.5574e-05	1.24827e-05	1.52665e-05	3.7154e-05	2.0396e-05
exoX	b1844	P0AEK0	0	0	0	0	0	0	0	2.54538e-05	0	0	0	2.23976e-05	0	0	0	0	0	0	0	1.97205e-05	0	0	0	0	0	0	0	0	2.8737e-05	0	0	0	0	0	0	0
exuR	b3094	P0ACL2	6.42381e-05	6.76044e-05	6.63342e-05	6.21411e-05	6.10685e-05	5.96753e-05	5.30624e-05	6.24992e-05	7.54565e-05	6.65205e-05	7.26063e-05	8.73605e-05	9.36162e-05	7.74365e-05	7.78787e-05	8.68562e-05	8.34633e-05	6.14724e-05	5.38563e-05	6.80325e-05	7.62895e-05	6.88567e-05	6.48849e-05	3.32117e-05	6.44428e-05	6.99068e-05	5.51927e-05	5.88509e-05	6.70238e-05	5.83451e-05	6.37306e-05	6.80664e-05	6.99688e-05	8.40507e-05	6.34995e-05	7.62742e-05
exuT	b3093	P0AA78	0	0	0	0	0	0	0	0	0	0	0	0	0	0	0	0	0	0	0	0	0	0	0	0	0	0	0	0	0	0	0	0	0	0	0	0
fabA	b0954	P0A6Q3	0.000651349	0.000672777	0.000692662	0.000550797	0.000542293	0.000543847	0.000538488	0.000426442	0.000426258	0.000409094	0.000351108	0.000364163	0.000306316	0.000431691	0.000392301	0.000333267	0.000362372	0.000462733	0.000413438	0.000373552	0.000321908	0.000277027	0.000422235	0.000464587	0.000445608	0.00044868	0.000444107	0.000386194	0.000381512	0.000529519	0.000557445	0.00062344	0.000623356	0.000660408	0.000471974	0.000514575
fabB	b2323	P0A953	0.00109714	0.00109453	0.000994514	0.00100728	0.000992605	0.00103347	0.00102438	0.000988221	0.000973222	0.00101538	0.00098325	0.00105716	0.00102925	0.000977887	0.000947331	0.00102361	0.000995138	0.000894624	0.000954635	0.000968299	0.00102752	0.00101409	0.00220223	0.00177216	0.00144642	0.00127127	0.000936063	0.000992934	0.00098476	0.00118489	0.0012485	0.0014037	0.00155869	0.00165319	0.00112644	0.00111434
fabD	b1092	P0AAI9	0.000764818	0.000757293	0.000738348	0.000680785	0.000744255	0.000718762	0.000724463	0.000680914	0.000629152	0.000621443	0.000602761	0.000622685	0.000605499	0.000635584	0.000423872	0.000436562	0.00043042	0.000620311	0.000623862	0.000573399	0.000626152	0.000618522	0.000624802	0.000602754	0.000590306	0.000583417	0.000463424	0.000701829	0.000693957	0.000740627	0.000762383	0.000796941	0.000813207	0.000780397	0.000679818	0.000704354
fabF	b1095	P0AAI5	0.000526039	0.000547739	0.000541274	0.00046582	0.000461773	0.000448276	0.000468581	0.000564079	0.000554359	0.000542782	0.000540628	0.000510651	0.000456471	0.000542845	0.000518554	0.000449579	0.000466394	0.000540993	0.000540068	0.000499034	0.000485749	0.000431323	0.000586015	0.000574229	0.000588523	0.000598059	0.000596128	0.000621325	0.000570034	0.000642728	0.0006601	0.000797888	0.000838966	0.00099167	0.000584164	0.000575811
fabG	b1093	P0AEK2	0.000690042	0.000729834	0.00077218	0.000696531	0.000715859	0.000739844	0.000824176	0.000702145	0.000626567	0.000634189	0.000612386	0.000587102	0.000570364	0.000612176	0.00064281	0.00057219	0.000627409	0.00064693	0.000687151	0.000612567	0.000585405	0.000587643	0.000796169	0.000752739	0.000747667	0.000722817	0.000699463	0.000710469	0.00068035	0.000791695	0.000842876	0.000897212	0.00100174	0.00105041	0.000734794	0.000763733
fabH	b1091	P0A6R0	0.000402397	0.00041365	0.000405842	0.00035616	0.000362865	0.000355712	0.00034191	0.000373669	0.000345389	0.00032268	0.000321609	0.000324608	0.000312698	0.000327004	0.00031547	0.000324417	0.00031341	0.000354995	0.000331513	0.000338199	0.000303894	0.000306385	0.000384517	0.000407765	0.000384031	0.000403331	0.000375577	0.000383334	0.000361274	0.000396378	0.0004051	0.000427394	0.000431707	0.000439089	0.000365948	0.000373167
fabI	b1288	P0AEK4	0.00160199	0.00162764	0.00169552	0.00163281	0.00171268	0.00163719	0.00166804	0.00187967	0.00156338	0.00144703	0.00139632	0.00140931	0.00136352	0.00145351	0.0014212	0.00132962	0.00140449	0.00174708	0.00147558	0.00138639	0.00145125	0.00144042	0.00141934	0.00144443	0.00147575	0.00156271	0.00181571	0.00196484	0.00205618	0.00221457	0.00192166	0.00169507	0.00156733	0.00141193	0.00194833	0.00193836
fabR	b3963	P0ACU5	4.37485e-05	4.57135e-05	4.19823e-05	5.10559e-05	5.047e-05	4.74176e-05	4.61104e-05	4.55146e-05	4.56911e-05	4.1565e-05	4.48079e-05	4.55113e-05	5.11132e-05	4.55751e-05	4.98858e-05	5.02567e-05	5.58449e-05	4.17208e-05	3.57627e-05	4.48435e-05	4.72299e-05	4.79544e-05	6.03498e-05	5.79516e-05	5.11554e-05	5.40535e-05	5.25109e-05	4.45301e-05	4.24028e-05	4.07115e-05	4.87374e-05	5.02527e-05	5.20417e-05	5.37028e-05	4.53467e-05	4.06443e-05
fabZ	b0180	P0A6Q6	0.000305185	0.00029949	0.00029192	0.000444649	0.000443109	0.0004228	0.000452825	0.000433085	0.00037789	0.000357807	0.000397735	0.000377042	0.000323464	0.000367758	0.000408314	0.000346495	0.000412027	0.000424228	0.000404393	0.000402448	0.000365253	0.000355703	0.00031904	0.000372568	0.00036049	0.000414892	0.000441001	0.000402826	0.000400178	0.000327969	0.000526343	0.000579814	0.000647144	0.000656573	0.000342823	0.000331043
fadA	b3845	P21151	2.21151e-05	1.90838e-05	2.07548e-05	2.22767e-05	2.45601e-05	2.33959e-05	2.23009e-05	2.32304e-05	7.05854e-05	0.000179116	0.000304687	0.000401819	0.000516229	0.000163676	0.000326159	0.000586078	0.000387715	4.37059e-05	0.000112228	0.00031615	0.00039021	0.000583607	7.93207e-05	7.43801e-05	6.58059e-05	5.95756e-05	3.05085e-05	3.36224e-05	3.21656e-05	5.70088e-05	3.84067e-05	2.29608e-05	2.09312e-05	1.86588e-05	5.38707e-05	5.11182e-05
fadB	b3846	P21177	3.31602e-05	3.35451e-05	3.33535e-05	4.09146e-05	3.88708e-05	3.80833e-05	3.88183e-05	4.63602e-05	0.000115163	0.000303143	0.000509708	0.000649861	0.000875039	0.000277555	0.00053688	0.000908791	0.000635966	7.33431e-05	0.000181279	0.000477873	0.000634034	0.000958002	0.000117519	0.000115558	0.000107399	9.41789e-05	5.23208e-05	5.6146e-05	5.83322e-05	9.45056e-05	7.03937e-05	5.06296e-05	4.34905e-05	3.72699e-05	9.48348e-05	8.64723e-05
fadD	b1805	P69451	3.52832e-05	4.84656e-05	5.24589e-05	6.68613e-05	4.80775e-05	5.3404e-05	5.35977e-05	7.95978e-05	0.000103405	0.000210623	0.000265703	0.000308658	0.000345979	0.000177443	0.00026573	0.000318528	0.000284976	7.18813e-05	0.000118344	0.000245521	0.000304284	0.000355161	8.63064e-05	9.24544e-05	8.07063e-05	7.8405e-05	6.56481e-05	8.09075e-05	6.52781e-05	9.15571e-05	8.06196e-05	8.41823e-05	7.82685e-05	7.19412e-05	8.51029e-05	8.23486e-05
fadE	b0221	Q47146	7.0422e-05	6.97989e-05	6.26402e-05	7.65979e-05	7.60827e-05	7.42229e-05	7.82734e-05	6.4447e-05	0.000119469	0.000213557	0.000291457	0.000321032	0.00038164	0.000209232	0.000309556	0.000379673	0.000318333	7.28475e-05	0.000139969	0.000254756	0.00029255	0.00038726	0.000126114	0.000135149	0.000133042	0.000121024	6.103e-05	5.56616e-05	5.91648e-05	0.000118836	7.19468e-05	4.27868e-05	3.40906e-05	6.55868e-05	0.000106746	0.000105105
fadH	b3081	P42593	0	0	0	0	0	0	0	7.22287e-05	0.000100327	0.000166922	0.000221448	0.00028488	0.000371424	0.000156656	0.000259502	0.000402941	0.000294572	7.24621e-05	0.000115501	0.000233502	0.000284894	0.000379852	0	0	3.35206e-05	0	0	0	0	0	0	0	0	0	0	0
fadI	b2342	P76503	1.27291e-05	9.25522e-06	1.39903e-05	1.36865e-05	1.45716e-05	1.35447e-05	1.368e-05	1.42045e-05	3.16501e-05	5.10427e-05	6.73259e-05	7.79724e-05	8.847e-05	4.87027e-05	6.86114e-05	9.22905e-05	7.63087e-05	2.24541e-05	3.90818e-05	6.43873e-05	7.05041e-05	9.1874e-05	2.30513e-05	2.47922e-05	2.74262e-05	2.43546e-05	2.3749e-05	1.6043e-05	1.69489e-05	1.96224e-05	1.61173e-05	0	1.30472e-05	1.67297e-05	1.9733e-05	2.24983e-05
fadJ	b2341	P77399	0	0	0	0	0	0	0	0	9.91681e-05	0.000152774	0.000210978	0.000220061	0.000274857	0.000137133	0.000202173	0.000295336	0.000233948	7.60291e-05	0.000121327	0.00021472	0.000212644	0.000287761	0.000125314	6.86376e-05	6.55092e-05	0	0	0	0	3.70967e-05	2.89297e-05	0	0	0	6.11367e-05	6.85052e-05
fadK	b1701	P38135	0	0	0	0	0	0	0	0	0	0	0	0	0	0	0	0	0	0	0	0	0	0	0	0	0	0	0	0	0	0	0	0	0	0	0	0
fadL	b2344	P10384	0.000151038	0.000144342	0.000139645	0.000153891	0.000142341	0.000142573	0.000143227	0.000181664	0.000311521	0.00053189	0.000804635	0.00112418	0.00161376	0.000507237	0.000862934	0.00163111	0.00106185	0.000276915	0.000384458	0.000754454	0.00107016	0.00162917	0.000133712	0.000125938	0.000112117	0.000127766	0.000189954	0.000189815	0.000170101	0.000180671	0.000183757	0.000190426	0.000197713	0.000190775	0.000188348	0.000179716
fadM	b0443	P77712	0	0	0	0	0	0	0	0	0	0	0	1.89616e-05	2.87135e-05	0	0	3.01164e-05	1.92986e-05	0	0	0	2.02298e-05	2.68084e-05	0	0	0	0	0	0	0	0	0	0	0	0	0	0
fadR	b1187	P0A8V6	7.7196e-05	7.47286e-05	6.80534e-05	8.08948e-05	8.13734e-05	7.60028e-05	7.84484e-05	9.29945e-05	0.000106241	9.55907e-05	0.000107019	0.000106421	0.000109231	0.000103951	0.000103729	0.000117581	0.000116678	0.000111922	0.000108093	0.000127466	0.000111201	0.000118179	6.08079e-05	7.23809e-05	7.42369e-05	8.12472e-05	9.53978e-05	9.11835e-05	9.6255e-05	9.41248e-05	9.8338e-05	0.000103834	0.000117701	0.000112226	9.44995e-05	8.56293e-05
fau	b2912	P0AC28	0	0	0	0	0	0	0	0	0	0	0	0	0	0	0	0	0	0	0	0	0	0	0	0	0	0	0	0	0	0	0	0	0	0	0	0
fbaA	b2925	P0AB71	0.00391936	0.00397468	0.00409427	0.00407315	0.00382211	0.00383926	0.00383478	0.00349942	0.00291349	0.00280853	0.00251538	0.00257034	0.00249689	0.00284284	0.00242551	0.00235062	0.0025007	0.00300359	0.00274406	0.00230296	0.00248134	0.00236122	0.00525517	0.0043242	0.00394048	0.00367386	0.00328498	0.00365218	0.00334535	0.00354224	0.00292732	0.00240967	0.00201978	0.00181976	0.00340264	0.00340985
fbaB	b2097	P0A991	0.000713458	0.000743217	0.000721408	0.000842565	0.000769103	0.000749603	0.000746638	9.82458e-05	0.000104507	0.000121232	0.000171067	0.000248643	0.000421847	0.000122221	0.000201465	0.000467269	0.00025806	7.56894e-05	9.32587e-05	0.000159038	0.000286109	0.00043979	0.00117908	0.000882413	0.000543061	0.000326391	8.37432e-05	9.43654e-05	9.23762e-05	0.000164611	9.09109e-05	7.19274e-05	5.65048e-05	4.47527e-05	0.000141246	0.000133365
fbp	b4232	P0A993	0.000266311	0.000272911	0.000263061	0.000274479	0.000281533	0.000278095	0.000271033	0.000246092	0.00025154	0.000254717	0.000243704	0.000253014	0.000258134	0.000248392	0.000243492	0.00026309	0.000259401	0.00025529	0.000257468	0.000260577	0.000248757	0.000258711	0.000223882	0.000221335	0.000216163	0.000237165	0.000241954	0.000233719	0.000243115	0.000347147	0.000278187	0.000229652	0.000206287	0.000178256	0.000318635	0.000334142
fcl	b2052	P32055	0	0	0	0	0	0	0	0	0	0	0	0	0	0	0	0	0	0	0	0	0	0	0	0	0	0	0	0	0	0	0	0	0	0	0	0
fdhD	b3895	P32177	2.32977e-05	2.30687e-05	2.30148e-05	2.48168e-05	2.7215e-05	2.69651e-05	2.23873e-05	2.08536e-05	1.68405e-05	1.47239e-05	1.7376e-05	1.97913e-05	1.51932e-06	1.97541e-05	1.99918e-05	2.01229e-05	1.9552e-05	1.59927e-05	0	0	0	0	2.6469e-05	2.47663e-05	2.42812e-05	2.49075e-05	1.98622e-05	0	0	2.25077e-05	2.36097e-05	2.41235e-05	2.49599e-05	2.29033e-05	2.17781e-05	2.24831e-05
fdhE	b3891	P13024	9.56485e-05	8.43926e-05	8.33262e-05	8.42238e-05	8.78533e-05	8.83012e-05	9.04564e-05	8.76317e-05	9.98213e-05	0.000109568	0.000107241	0.000122492	0.000126726	0.000103449	0.000109181	0.000152893	0.000121568	0.000100919	9.01497e-05	0.000106089	0.000126082	0.000137632	9.52e-05	8.63157e-05	9.67739e-05	8.92964e-05	8.7769e-05	9.14084e-05	8.30885e-05	9.83371e-05	9.11264e-05	9.26801e-05	8.98984e-05	9.12338e-05	8.98107e-05	9.56014e-05
fdhF	b4079	P07658	0	0	0	0	0	0	0	0	0	0	0	0	0	0	0	0	0	0	0	0	0	0	0	0	0	0	0	0	0	0	0	0	0	0	0	0
fdnG	b1474	P24183	0	0	0	0	0	0	0	0	0	0	0	0	0	0	0	0	0	0	0	0	0	0	0	0	0	0	0	0	0	0	0	0	0	0	0	0
fdnH	b1475	P0AAJ3	0	0	0	0	0	0	0	0	0	0	0	0	0	0	0	0	0	0	0	0	0	0	0	0	0	0	0	0	0	0	0	0	0	0	0	0
fdnI	b1476	P0AEK7	0	0	0	0	0	0	0	0	0	0	0	0	0	0	0	0	0	0	0	0	0	0	0	0	0	0	0	0	0	0	0	0	0	0	0	0
fdoG	b3894	P32176	0	0	0	0	0	0	0	0	0	0	0	0	0	0	0	0	0	0	0	0	0	0	0	0	0	0	0	0	0	0	0	0	0	0	0	0
fdoH	b3893	P0AAJ5	0	0	0	0	0	0	0	0	0	0	0	0	0	0	0	0	0	0	0	0	0	0	0	0	0	0	0	0	0	0	0	0	0	0	0	0
fdoI	b3892	P0AEL0	0	0	0	0	0	0	0	0	0	0	0	0	0	0	0	0	0	0	0	0	0	0	0	0	0	0	0	0	0	0	0	0	0	0	0	0
fdrA	b0518	Q47208	0	0	0	0	0	0	0	0	0	0	0	0	0	0	0	0	0	0	0	0	0	0	0	0	0	0	0	0	0	0	0	0	0	0	0	0
fdx	b2525	P0A9R4	0.000127702	0.000124236	0.000137943	0.000116991	0.000113712	0.000118616	0.00011371	0.00016731	0.000136285	0.000131685	0.000122848	0.000120902	0.000125718	0.000126753	0.000131472	0.000125934	0.000124771	0.000141476	0.000125814	0.000125946	0.000132884	0.000125432	0.000160752	0.000156338	0.000147616	0.000141096	0.000154866	0.000153092	0.000144415	0.000122295	0.000151309	0.000168679	0.000193915	0.000226728	0.000135551	0.000138744
feaB	b1385	P80668	0	0	0	0	0	0	0	0	0	0	0	0	0	0	0	0	0	0	0	0	0	0	0	0	0	0	0	0	0	0	0	0	0	0	0	0
feaR	b1384	Q47129	0	0	0	0	0	0	0	0	0	0	0	0	0	0	0	0	0	0	0	0	0	0	0	0	0	0	0	0	0	0	0	0	0	0	0	0
fecA	b4291	P13036	0	0	0	0	0	0	0	0	0	0	0	0	0	0	0	0	0	0	0	0	0	0	0	0	0	0	0	0	0	0	0	0	0	0	0	0
fecB	b4290	P15028	0	0	0	0	0	0	0	0	0	0	0	0	0	0	0	0	0	0	0	0	0	0	0	0	0	0	0	0	0	0	0	0	0	0	0	0
fecC	b4289	P15030	0	0	0	0	0	0	0	0	0	0	0	0	0	0	0	0	0	0	0	0	0	0	0	0	0	0	0	0	0	0	0	0	0	0	0	0
fecD	b4288	P15029	0	0	0	0	0	0	0	0	0	0	0	0	0	0	0	0	0	0	0	0	0	0	0	0	0	0	0	0	0	0	0	0	0	0	0	0
fecE	b4287	P15031	0	0	0	0	0	0	0	0	0	0	0	0	0	0	0	0	0	0	0	0	0	0	0	0	0	0	0	0	0	0	0	0	0	0	0	0
fecI	b4293	P23484	0	0	0	0	0	0	0	0	0	0	0	0	0	0	0	0	0	0	0	0	0	0	0	0	0	0	0	0	0	0	0	0	0	0	0	0
fecR	b4292	P23485	0	0	0	0	0	0	0	0	0	0	0	0	0	0	0	0	0	0	0	0	0	0	0	0	0	0	0	0	0	0	0	0	0	0	0	0
feoA	b3408	P0AEL3	0	0	9.1204e-06	1.21406e-05	0	0	1.14912e-05	0	0	0	2.61704e-06	0	0	0	0	0	0	4.95253e-06	0	0	0	0	0	0	0	0	0	0	0	0	0	0	0	0	0	0
feoB	b3409	P33650	9.24245e-05	8.99836e-05	0.000132261	0.000106913	8.66271e-05	8.22668e-05	0.00012396	0.000105925	0.000102915	9.41697e-05	0.000109616	0	6.37306e-05	8.62182e-05	5.54528e-05	4.4806e-05	5.25787e-05	0.000101218	7.86955e-05	8.434e-05	6.56821e-05	6.029e-05	6.92501e-05	0	5.50064e-05	6.96695e-05	5.89855e-05	7.47264e-05	9.64996e-05	9.33244e-05	9.51057e-05	0.000127902	0	0.000179394	0.000114488	0.000100816
feoC	b3410	P64638	0	0	0	0	0	0	0	0	0	0	0	0	0	0	0	0	0	0	0	0	0	0	0	0	0	0	0	0	0	0	0	0	0	0	0	0
fepA	b0584	P05825	1.29877e-05	1.24161e-05	1.46727e-05	3.10077e-05	2.11204e-05	2.03738e-05	2.00888e-05	5.91596e-05	4.4433e-05	3.24868e-05	3.58751e-05	3.53478e-05	3.90083e-05	3.73649e-05	3.4824e-05	4.05414e-05	3.56922e-05	6.22848e-05	4.52571e-05	4.38326e-05	3.16919e-05	4.25969e-05	3.2669e-05	2.86174e-05	3.63479e-05	3.89e-05	6.44863e-05	6.7045e-05	5.50193e-05	1.63669e-05	1.75884e-05	1.00495e-05	0	0	2.54372e-05	1.11646e-05
fepB	b0592	P0AEL6	1.12727e-05	0	0	2.74026e-05	2.35264e-05	2.31581e-05	2.36929e-05	3.63462e-05	2.98959e-05	3.46621e-05	3.08736e-05	3.15966e-05	3.52773e-05	2.54169e-05	2.47668e-05	3.46253e-05	3.91737e-05	3.89752e-05	3.14271e-05	3.57952e-05	3.33804e-05	3.64918e-05	3.3404e-05	3.64437e-05	3.49437e-05	4.07011e-05	4.24534e-05	3.79724e-05	3.94609e-05	2.10034e-05	1.70185e-05	0	0	1.59906e-05	2.71966e-05	0
fepC	b0588	P23878	0	0	0	8.95202e-06	0	7.06824e-06	7.2836e-06	1.10434e-05	9.51585e-06	1.01921e-05	1.07939e-05	1.1022e-05	1.17681e-05	9.68174e-06	1.081e-05	1.05636e-05	1.20671e-05	1.23817e-05	1.01458e-05	1.03427e-05	1.02007e-05	1.28795e-05	1.23031e-05	0	1.11389e-05	1.21331e-05	1.12337e-05	1.21545e-05	1.12515e-05	0	0	0	0	0	8.08482e-06	0
fepD	b0590	P23876	0	0	0	0	0	0	0	0	0	0	0	0	0	0	0	0	0	0	0	0	0	0	0	0	0	0	0	0	0	0	0	0	0	0	0	0
fepE	b0587	P26266	0	0	0	0	0	0	0	0	0	0	0	0	0	0	0	0	0	0	0	0	0	0	0	0	0	0	0	0	0	0	0	0	0	0	0	0
fepG	b0589	P23877	0	0	0	0	0	0	0	0	0	0	0	0	0	0	0	0	0	0	0	0	0	0	0	0	0	0	0	0	0	0	0	0	0	0	0	0
fes	b0585	P13039	0	0	0	0	0	0	0	4.13693e-05	0	1.34429e-05	0	1.55899e-05	0	0	0	0	1.61289e-05	4.86138e-05	1.78655e-05	1.1517e-05	6.74102e-06	1.48821e-05	0	0	4.56066e-05	2.42743e-05	4.73842e-05	3.97159e-05	4.43599e-05	0	0	0	0	0	0	0
fetA	b0490	P77279	2.67504e-05	2.84184e-05	2.59977e-05	2.57837e-05	2.65698e-05	2.63493e-05	2.80265e-05	1.39385e-05	1.51107e-05	1.52392e-05	1.7177e-05	1.57344e-05	2.06598e-05	1.61629e-05	1.65016e-05	2.04601e-05	1.74675e-05	1.53168e-05	1.52571e-05	1.7809e-05	1.57167e-05	1.96791e-05	1.79451e-05	2.14191e-05	2.10968e-05	2.06107e-05	1.52796e-05	1.39799e-05	1.4459e-05	2.37131e-05	2.14938e-05	2.21141e-05	2.07294e-05	2.08919e-05	2.3358e-05	2.27586e-05
fetB	b0491	P77307	0	0	7.60508e-06	9.02085e-06	1.02221e-05	1.00856e-05	9.91052e-06	3.14857e-06	0	0	0	0	6.56541e-06	6.87709e-06	4.96544e-06	6.38749e-06	0	0	0	6.49374e-06	0	0	9.51916e-06	8.71058e-06	7.87565e-06	0	0	0	0	0	7.37117e-06	7.96119e-06	0	0	8.83701e-06	1.09053e-05
ffh	b2610	P0AGD7	0.000260714	0.000260484	0.000248857	0.000284551	0.000284316	0.000276355	0.000276179	0.000310684	0.00027978	0.000266937	0.000243549	0.000237235	0.000236153	0.000252927	0.000254214	0.00023178	0.000251305	0.000300739	0.000273781	0.000268221	0.000257049	0.000240476	0.000296	0.000295989	0.000278495	0.000287832	0.000292832	0.000288557	0.000296437	0.000298497	0.000311519	0.000341788	0.000368024	0.000356099	0.000297286	0.000294073
fhlA	b2731	P19323	0	0	0	0	0	0	0	0	0	0	0	0	0	0	0	0	0	0	0	0	0	0	0	0	0	0	0	0	0	0	0	0	0	0	0	0
fhuA	b0150	P06971	0.000168933	0.00016717	0.00017573	0.000278098	0.000227199	0.000228593	0.000225963	0.000412993	0.000380311	0.000370777	0.00039205	0.00037041	0.000423255	0.000374925	0.000387647	0.000398841	0.000373125	0.000356907	0.000351466	0.000364199	0.000374626	0.000399028	0.000381293	0.000401593	0.00043671	0.000451506	0.000423356	0.000427627	0.000417149	0.000152905	0.000206928	0.000118749	0.000101689	0.000165511	0.000209235	0.000118692
fhuB	b0153	P06972	0	0	0	0	0	0	0	0	0	0	0	0	0	0	0	0	0	0	0	0	0	0	0	0	0	0	0	0	0	0	0	0	0	0	0	0
fhuC	b0151	P07821	0	0	7.08715e-06	1.31448e-05	1.23934e-05	1.25956e-05	0	3.06e-05	2.36999e-05	2.06753e-05	2.4238e-05	2.04375e-05	2.06545e-05	2.10542e-05	1.50955e-05	1.19003e-05	1.15492e-05	2.92539e-05	2.31075e-05	1.46789e-05	2.19996e-05	1.90849e-05	0	1.34433e-05	1.96769e-05	0	1.71147e-05	2.60872e-05	2.5154e-05	0	0	0	0	0	0	0
fhuD	b0152	P07822	0	0	0	0	0	0	0	0	0	0	0	0	0	0	0	0	0	0	0	0	0	0	0	0	0	0	0	0	0	0	0	0	0	0	0	0
fhuE	b1102	P16869	0	0	0	0	0	0	0	0.000108773	0.000141927	0.000134488	0.000150765	0.000136269	0.00012498	0.000125446	0.000151872	0.000131143	0.00013586	0.00016954	0.000159331	0.000151615	0.000139528	0.000144005	0	0	0	0	0.00013656	0.000134328	0.000131558	1.69069e-05	0	0	0	0	0	0
fhuF	b4367	P39405	0	0	0	0	0	0	0	0	0	0	0	0	0	0	0	0	0	0	0	0	0	0	0	0	0	0	0	0	0	0	0	0	0	0	0	0
fic	b3361	P20605	2.9172e-05	3.13913e-05	3.1039e-05	2.78777e-05	3.09326e-05	2.62936e-05	2.32896e-05	0	0	0	0	1.07695e-05	1.32594e-05	0	5.21059e-06	1.15112e-05	7.42932e-06	0	0	0	8.49666e-06	1.19644e-05	3.06136e-05	2.20318e-05	1.61271e-05	9.79389e-06	0	0	0	9.03184e-06	0	0	6.40757e-06	0	9.16952e-06	1.06028e-05
fieF	b3915	P69380	0	0	0	0	0	0	0	0	0	0	0	0	0	0	0	0	0	0	0	0	0	0	0	0	0	0	0	0	0	0	0	0	0	0	0	0
fimA	b4314	P04128	0	0	0	0	0	0	0	0	0	0	0	0	0	0	0	0	0	0	0	0	0	0	0	0	0	0	0	0	0	0	0	0	0	0	0	0
fimB	b4312	P0ADH5	0	0	0	0	0	0	0	0	0	0	0	0	0	0	0	0	0	0	0	0	0	0	0	0	0	0	0	0	0	0	0	0	0	0	0	0
fimC	b4316	P31697	0	0	0	0	0	0	0	0	0	0	0	0	0	0	0	0	0	0	0	0	0	0	0	0	0	0	0	0	0	0	0	0	0	0	0	0
fimD	b4317	P30130	0	0	0	0	0	0	0	0	0	0	0	0	0	0	0	0	0	0	0	0	0	0	0	0	0	0	0	0	0	0	0	0	0	0	0	0
fimE	b4313	P0ADH7	0	0	0	0	0	0	0	0	0	0	0	0	0	0	0	0	0	0	0	0	0	0	0	0	0	0	0	0	0	0	0	0	0	0	0	0
fimF	b4318	P08189	0	0	0	0	0	0	0	0	0	0	0	0	0	0	0	0	0	0	0	0	0	0	0	0	0	0	0	0	0	0	0	0	0	0	0	0
fimG	b4319	P08190	0	0	0	0	0	0	0	0	0	0	0	0	0	0	0	0	0	0	0	0	0	0	0	0	0	0	0	0	0	0	0	0	0	0	0	0
fimH	b4320	P08191	0	0	0	0	0	0	0	0	0	0	0	0	0	0	0	0	0	0	0	0	0	0	0	0	0	0	0	0	0	0	0	0	0	0	0	0
fimI	b4315	P39264	0	0	0	0	0	0	0	0	0	0	0	0	0	0	0	0	0	0	0	0	0	0	0	0	0	0	0	0	0	0	0	0	0	0	0	0
fimZ	b0535	P0AEL8	0	0	0	0	0	0	0	0	0	0	0	0	0	0	0	0	0	0	0	0	0	0	0	0	0	0	0	0	0	0	0	0	0	0	0	0
fis	b3261	P0A6R3	0.000671441	0.000650559	0.000676956	0.000571127	0.000621328	0.000617869	0.000553983	0.000755139	0.000603291	0.000589809	0.000460972	0.000415434	0.000354068	0.0005553	0.000475898	0.000299199	0.000403331	0.000684627	0.000565268	0.000512541	0.000458692	0.000345914	0.000128278	0.000202786	0.000317415	0.000445556	0.000759631	0.000864988	0.000827756	0.000857412	0.000898933	0.0010037	0.00103762	0.00113836	0.000823751	0.000855524
fiu	b0805	P75780	2.59253e-05	2.70848e-05	2.44565e-05	4.47063e-05	3.34828e-05	3.52045e-05	3.24152e-05	4.75793e-05	4.23678e-05	3.28287e-05	3.24211e-05	3.04351e-05	2.68705e-05	3.10328e-05	3.09923e-05	2.42494e-05	3.01342e-05	5.89891e-05	4.40058e-05	3.56175e-05	2.52495e-05	2.51095e-05	1.09604e-05	1.70843e-05	1.97713e-05	2.94648e-05	5.82523e-05	5.60604e-05	5.30725e-05	1.67023e-05	1.66849e-05	1.02545e-05	0	1.21607e-05	2.17204e-05	1.44013e-05
fixA	b0041	P60566	0	0	0	0	0	0	0	0	0	0	0	0	0	0	0	0	0	0	0	0	0	0	0	0	0	0	0	0	0	0	0	0	0	0	0	0
fixB	b0042	P31574	0	0	0	0	0	0	0	0	0	0	0	0	0	0	0	0	0	0	0	0	0	0	0	0	0	0	0	0	0	0	0	0	0	0	0	0
fixC	b0043	P68644	0	0	0	0	0	0	0	0	0	0	0	0	0	0	0	0	0	0	0	0	0	0	0	0	0	0	0	0	0	0	0	0	0	0	0	0
fixX	b0044	P68646	0	0	0	0	0	0	0	0	0	0	0	0	0	0	0	0	0	0	0	0	0	0	0	0	0	0	0	0	0	0	0	0	0	0	0	0
fklB	b4207	P0A9L3	0.000466428	0.000470855	0.00048365	0.000466094	0.0004693	0.000460283	0.000472807	0.00048975	0.000451223	0.000458664	0.000435752	0.000424861	0.000404135	0.00041844	0.000414867	0.000387873	0.000416856	0.00050869	0.000493972	0.000460776	0.000425392	0.000398084	0.000343282	0.000388668	0.000440867	0.000455431	0.000467658	0.000487521	0.000475367	0.000549548	0.000501453	0.00047254	0.000457535	0.000454151	0.000572499	0.0005662
fkpA	b3347	P45523	0.000676013	0.000629387	0.000622139	0.000660244	0.000650851	0.000639904	0.000633902	0.00110862	0.00130866	0.00133759	0.00133833	0.00139273	0.0013489	0.00135438	0.00135015	0.00138696	0.00140856	0.00125686	0.0014931	0.00157909	0.00135623	0.00140663	0.000917215	0.000971946	0.00104367	0.00102539	0.00101976	0.00111641	0.001	0.00101634	0.000893303	0.000862805	0.000860923	0.000818981	0.00102288	0.00103879
fkpB	b0028	P0AEM0	5.60317e-05	5.64529e-05	5.69562e-05	5.48002e-05	5.2625e-05	5.45197e-05	5.08214e-05	6.5056e-05	7.39053e-05	7.47422e-05	6.7145e-05	6.76358e-05	6.32549e-05	6.54761e-05	5.983e-05	5.51558e-05	6.47187e-05	7.69706e-05	7.44174e-05	6.96429e-05	6.35801e-05	6.10521e-05	5.81942e-05	4.77148e-05	5.68996e-05	5.95231e-05	5.87136e-05	6.19016e-05	5.79915e-05	6.74808e-05	6.87408e-05	6.71329e-05	6.78943e-05	6.60192e-05	6.44334e-05	6.18266e-05
fldA	b0684	P61949	0.000550496	0.000552024	0.000547417	0.000598874	0.000595098	0.000570244	0.000582153	0.000486819	0.000465489	0.000466634	0.000458014	0.000443035	0.000453446	0.000475391	0.000388872	0.000405729	0.000408154	0.000470852	0.000445777	0.000442402	0.00046279	0.000457708	0.000469939	0.000436654	0.000392519	0.000389946	0.000434971	0.000508361	0.000496356	0.000450006	0.000465859	0.000499447	0.000513809	0.000520541	0.000491975	0.000486493
fldB	b2895	P0ABY4	3.48949e-05	3.42163e-05	3.71795e-05	0.00012599	0.000107963	0.0001091	0.000107736	5.65601e-05	4.97944e-05	4.80029e-05	5.01636e-05	5.1572e-05	4.29419e-05	5.27211e-05	4.05621e-05	3.80053e-05	3.77714e-05	4.07371e-05	4.03922e-05	4.61446e-05	3.76241e-05	5.3978e-05	5.02487e-05	5.39109e-05	3.85006e-05	4.73345e-05	4.07787e-05	5.09599e-05	4.44951e-05	3.98185e-05	0.000103869	0.000115955	0.000127461	0.000113124	0.000102351	0.000106281
flgA	b1072	P75933	0	0	0	0	0	0	0	2.38701e-05	3.67453e-05	4.16446e-05	3.28196e-05	3.47297e-05	3.36629e-05	4.45108e-05	3.98393e-05	3.37849e-05	4.30318e-05	3.33119e-05	3.19515e-05	3.04558e-05	2.99964e-05	2.88719e-05	0	0	0	0	2.99054e-05	2.88089e-05	2.28004e-05	0	2.06038e-05	0	0	0	0	0
flgB	b1073	P0ABW9	0	0	0	0	0	0	0	4.67549e-05	8.74056e-05	9.76961e-05	9.23005e-05	9.08499e-05	6.18113e-05	9.6872e-05	9.43848e-05	6.18998e-05	8.46523e-05	6.73361e-05	7.84106e-05	6.92337e-05	8.19857e-05	6.25145e-05	0	0	0	0	6.58265e-05	6.35781e-05	6.54595e-05	3.06665e-05	5.00826e-05	2.58251e-05	0	0	4.83074e-05	4.8623e-05
flgC	b1074	P0ABX2	0	0	0	0	0	0	0	3.56656e-05	6.723e-05	7.17236e-05	9.46492e-05	8.63535e-05	6.96608e-05	6.90806e-05	8.55806e-05	7.68207e-05	9.45785e-05	5.44089e-05	5.96165e-05	6.83986e-05	5.9687e-05	5.8969e-05	0	0	0	0	5.62021e-05	4.42918e-05	4.23751e-05	3.01473e-05	4.07963e-05	2.47238e-05	0	0	2.95685e-05	3.62046e-05
flgD	b1075	P75936	0	0	0	0	0	0	0	3.83799e-05	6.37146e-05	7.91479e-05	7.22952e-05	7.49141e-05	7.04555e-05	8.0292e-05	8.56338e-05	7.10703e-05	8.19306e-05	5.75197e-05	8.01851e-05	6.84237e-05	6.64164e-05	5.51339e-05	0	0	0	0	5.28156e-05	5.32479e-05	4.20535e-05	2.68619e-05	2.96105e-05	1.55988e-05	5.43086e-06	0	3.3645e-05	3.05091e-05
flgE	b1076	P75937	0	0	0	0	0	0	0	0.000288835	0.00049684	0.000553875	0.000612371	0.000662968	0.0005291	0.000527503	0.000580809	0.000518665	0.000547863	0.000560446	0.000683481	0.000756616	0.000535804	0.000537301	6.36737e-05	0	0	6.5763e-05	0.000405297	0.000385385	0.000381238	0.000245279	0.000327902	0.000159462	8.181e-05	0	0.000323744	0.000306199
flgF	b1077	P75938	0	0	0	0	0	0	0	5.58459e-05	8.42327e-05	9.14502e-05	0.000107592	9.60206e-05	9.20419e-05	9.4662e-05	0.000107028	8.75214e-05	9.69714e-05	8.35341e-05	9.80707e-05	0.000105383	7.97414e-05	7.88298e-05	0	0	0	0	7.08004e-05	6.2976e-05	5.93642e-05	5.36669e-05	5.83879e-05	3.01093e-05	0	0	5.38633e-05	5.61458e-05
flgG	b1078	P0ABX5	0	0	0	0	0	0	0	0.000101585	0.000155289	0.000169155	0.000189404	0.000187549	0.000148555	0.000169237	0.000170838	0.000147012	0.000156353	0.000164782	0.0001947	0.000178769	0.000161002	0.000142581	0	0	0	4.61279e-05	0.000128277	0.000139611	0.000133117	9.34006e-05	9.5609e-05	5.87041e-05	2.69869e-05	0	9.65973e-05	9.67781e-05
flgH	b1079	P0A6S0	0	0	0	0	0	0	0	0.000187654	0.000243686	0.0002623	0.000295098	0.00028837	0.000341731	0.000265898	0.000308457	0.00033747	0.000338746	0.00020289	0.000229682	0.000241981	0.000347384	0.000352601	0	0	2.02401e-05	4.18176e-05	0.000187535	0.000195533	0.000197222	8.25334e-05	0.000109506	6.75096e-05	3.41524e-05	0	0.000118711	9.23519e-05
flgI	b1080	P0A6S3	0	0	9.21481e-05	0	0	0	0	0.000142143	0.000179809	0.000204965	0.000211345	0.000184552	0.000168998	0.00020557	0.00022239	0.000167228	0.000203953	0.000162105	0.000193131	0.000162282	0.000173627	0.000151828	5.07493e-05	0	0	4.71337e-05	0.000191632	0.000160215	0.000154314	9.32137e-05	0.000100694	7.48354e-05	5.06051e-05	0	0.000100811	0.000106553
flgJ	b1081	P75942	0	0	0	0	0	0	0	0	0	0	0	0	0	0	0	0	0	0	0	0	0	0	0	0	0	0	0	0	0	0	0	0	0	0	0	0
flgK	b1082	P33235	0	0	0	0	0	0	0	0.000175909	0.000237175	0.000283581	0.000375891	0.000350099	0.000346254	0.000332798	0.000383227	0.00037113	0.000327738	0.000200287	0.0002595	0.000277571	0.000310791	0.000291422	0	0	0	7.73529e-05	0.000225516	0.000176592	0.000190419	0.000187092	0.000260551	0.000108192	5.73713e-05	0	0.00013788	0.000197826
flgL	b1083	P29744	0	2.80769e-05	0	0	0	0	0	0.000254279	0.000458788	0.000557464	0.000528686	0.000588151	0.000495055	0.0005716	0.000545529	0.00048703	0.000528851	0.000348595	0.000455437	0.000363924	0.000440567	0.000364917	0	0	4.18886e-05	8.04435e-05	0.000405319	0.00034037	0.000354071	0.000288739	0.000386792	0.000210587	7.33712e-05	0	0.000321501	0.000353771
flgM	b1071	P0AEM4	8.42754e-06	1.03568e-05	1.09326e-05	8.28241e-06	0	9.51735e-06	8.96476e-06	0.000127204	0.000174046	0.000232851	0.000193195	0.000190399	0.000188532	0.000218401	0.000255166	0.000200954	0.00025847	0.000127217	0.000158331	0.000162186	0.000210632	0.000214365	1.47886e-05	1.55083e-05	2.01527e-05	3.92261e-05	0.000181759	0.000154691	0.000143475	0.000110104	0.00010421	0.000115053	6.91413e-05	1.64585e-05	0.000116841	0.000103062
flgN	b1070	P43533	0	0	0	0	0	1.00556e-06	0	5.24834e-05	7.50621e-05	7.89835e-05	9.12809e-05	8.28662e-05	7.64296e-05	7.88872e-05	6.56637e-05	6.11534e-05	6.84267e-05	6.58949e-05	7.21545e-05	8.46689e-05	6.95931e-05	6.99475e-05	0	0	0	6.49073e-06	4.96798e-05	5.55515e-05	5.42949e-05	3.27828e-05	5.9606e-05	2.79664e-05	1.26594e-05	2.04169e-06	4.53576e-05	4.63903e-05
flhA	b1879	P76298	0	0	0	0	0	0	0	0.000204123	0.000260063	0.000291241	0.000316096	0.000289086	0.000303752	0.000294956	0.000347834	0.00030612	0.00033468	0.000242463	0.000280257	0.000298461	0.0003267	0.000323484	0	0	0	0	0.000220609	0.000225868	0.000219504	0.000112215	0.000151405	9.59012e-05	4.51546e-05	0	0.000150386	0.00013383
flhB	b1880	P76299	0	0	0	0	0	0	0	0	0	0	0	0	0	0	0	0	0	0	0	0	0	0	0	0	0	0	0	0	0	0	0	0	0	0	0	0
flhC	b1891	P0ABY7	0	0	0	0	0	0	0	0	0	0	0	0	0	0	0	0	0	0	0	0	0	0	0	0	0	0	0	0	0	0	0	0	0	0	0	0
flhD	b1892	P0A8S9	0	0	0	0	0	0	0	2.63188e-05	5.09532e-05	5.97077e-05	5.41146e-05	5.18611e-05	4.23645e-05	6.16071e-05	6.42047e-05	4.57754e-05	5.78e-05	3.769e-05	4.55242e-05	4.82663e-05	5.63194e-05	4.83394e-05	0	0	0	0	3.17936e-05	2.92227e-05	2.92803e-05	1.98288e-05	2.40488e-05	0	0	0	2.35164e-05	2.09284e-05
flhE	b1878	P76297	0	0	0	0	0	0	0	3.19823e-05	3.62151e-05	3.86738e-05	4.03979e-05	3.7072e-05	3.32378e-05	4.07343e-05	4.04714e-05	3.334e-05	4.09504e-05	3.47131e-05	3.64808e-05	4.02049e-05	3.93989e-05	3.38094e-05	0	0	0	0	2.9999e-05	3.19741e-05	3.17469e-05	1.78368e-05	2.72013e-05	1.88681e-05	0	0	2.52507e-05	2.36961e-05
fliA	b1922	P0AEM6	5.93484e-05	6.73918e-05	6.04258e-05	9.10175e-05	0	0	7.02484e-05	0.000332111	0.000410095	0.000464636	0.000478259	0.000428514	0.000546612	0.00047049	0.000527021	0.00051702	0.000510418	0.000308808	0.000363102	0.000389279	0.000573754	0.000557864	0	8.98057e-05	0.00010453	7.72671e-05	0.000295029	0.000368065	0.000354016	0.000171019	0.000204847	0.000153711	0.000104571	4.60806e-05	0.000206956	0.000185691
fliC	b1923	P04949	0	0	0	0	0	0	0	0.00706769	0.0161665	0.0192535	0.0240764	0.0259244	0.021112	0.0179607	0.0223683	0.0216419	0.0215184	0.0167647	0.0227603	0.0235794	0.017579	0.0186115	0.00136129	0.000867571	0.00107243	0.00214685	0.0149158	0.0119183	0.0126709	0.00751121	0.0102582	0.00590412	0.00167667	0.000125801	0.00886133	0.00978636
fliD	b1924	P24216	0	0	0	0	0	0	0	0.000288118	0.000571672	0.000648696	0.000574219	0.000521335	0.000438645	0.000721782	0.00057799	0.00041313	0.000528502	0.000407628	0.000494373	0.000360025	0.000480915	0.000361165	3.21808e-05	0	0	7.10637e-05	0.000406232	0.000419528	0.000421634	0.000367299	0.000365918	0.000130059	3.35854e-05	0	0.000362117	0.000470765
fliE	b1937	P0A8T5	0	0	0	0	0	0	0	0	1.37207e-05	1.37094e-05	1.4093e-05	1.33414e-05	1.21597e-05	1.2977e-05	1.2747e-05	1.10028e-05	1.13654e-05	1.23372e-05	1.48714e-05	1.41816e-05	1.20191e-05	1.15752e-05	0	0	0	0	1.0435e-05	1.04043e-05	1.12383e-05	0	1.21028e-05	0	0	0	0	1.0433e-05
fliF	b1938	P25798	0	0	0	0.000144045	0	0.000224222	0	0.000331959	0.00045564	0.000512923	0.000581759	0.000542053	0.000628289	0.000501525	0.000623823	0.00067059	0.000636339	0.000405493	0.000480977	0.000559567	0.000616262	0.00060765	8.77823e-05	5.01389e-05	6.41555e-05	0.000102773	0.00039927	0.000410232	0.000414112	0.000181509	0.000282752	0.00015508	8.34074e-05	0	0.00024352	0.000209053
fliG	b1939	P0ABZ1	0	0	0	0	0	0	0	0.00029366	0.000431674	0.000496488	0.000556149	0.000494645	0.000565192	0.00048713	0.000594901	0.00055261	0.000553216	0.000381789	0.000482265	0.000541736	0.000559994	0.000573102	3.16032e-05	2.29666e-05	3.01106e-05	6.58168e-05	0.000378286	0.000386517	0.000356982	0.000106553	0.000214423	0.000137923	7.29865e-05	1.31772e-05	0.000187442	0.00018286
fliH	b1940	P31068	0	0	0	0	0	0	0	3.21927e-05	4.47781e-05	5.16378e-05	6.02129e-05	5.82672e-05	6.43535e-05	5.22132e-05	5.74361e-05	6.85765e-05	6.02667e-05	4.34379e-05	4.72738e-05	5.00557e-05	5.76063e-05	5.96975e-05	0	0	0	0	3.63104e-05	3.78033e-05	3.39398e-05	1.59184e-05	2.37012e-05	1.22305e-05	0	0	2.42989e-05	1.91908e-05
fliI	b1941	P52612	0	0	0	0	0	0	0	0.000214619	0.000285589	0.00031519	0.000323272	0.000310992	0.000357625	0.000330631	0.000349974	0.000373823	0.000367797	0.00023197	0.000246315	0.000309685	0.000329493	0.000327336	0	0	0	0.000106706	0.000234091	0.000211385	0.000215781	0.000125928	0.00017542	0.000137653	9.42714e-05	0	0.000163767	0.000127582
fliJ	b1942	P52613	0	0	0	0	0	0	0	0	0	0	0	0	0	0	0	0	0	0	0	0	0	0	0	0	0	0	0	0	0	0	0	0	0	0	0	0
fliK	b1943	P52614	0	0	0	0	0	0	0	2.27632e-05	5.56633e-05	5.39203e-05	5.43359e-05	5.40369e-05	4.96975e-05	5.56152e-05	8.96632e-05	5.80891e-05	7.0859e-05	5.08482e-05	5.21664e-05	6.32546e-05	5.28208e-05	4.40069e-05	0	0	0	0	4.34668e-05	3.38274e-05	3.82466e-05	0	2.85604e-05	0	0	0	2.82836e-05	0
fliL	b1944	P0ABX8	0	0	0	0	0	0	0	0.000235333	0.000300216	0.000333403	0.000374504	0.0003629	0.000385833	0.000370822	0.000379142	0.000389598	0.000391552	0.000254562	0.00028567	0.000297042	0.000373776	0.000367531	0	0	1.55037e-05	3.96599e-05	0.000256275	0.000235941	0.000235851	9.75963e-05	0.000161667	9.38998e-05	4.23342e-05	0	0.000151698	0.000149799
fliM	b1945	P06974	0	0	0	0	0	0	0	0.000406631	0.000529266	0.000545656	0.000600298	0.000508067	0.000522204	0.000555853	0.000571866	0.000510612	0.000539255	0.000465974	0.000509345	0.000551918	0.000580294	0.000532644	2.22475e-05	1.7625e-05	2.65941e-05	5.62543e-05	0.000399979	0.000430307	0.000442665	0.000152974	0.000284128	0.000167278	8.11347e-05	8.93255e-06	0.000216427	0.00022512
fliN	b1946	P15070	0	0	0	0	0	0	0	0.000209188	0.000288061	0.000314653	0.000333778	0.000328523	0.00033713	0.000343051	0.000366492	0.000358823	0.000350158	0.000229658	0.000255256	0.000278224	0.000293277	0.000309037	4.35586e-05	3.31168e-05	4.05359e-05	6.15435e-05	0.00024503	0.000214129	0.000195903	9.81732e-05	0.000149013	8.68462e-05	4.54537e-05	0	0.000131006	0.000120463
fliO	b1947	P22586	0	0	0	0	0	0	0	1.30464e-05	1.67747e-05	1.89444e-05	8.44237e-05	1.87982e-05	8.00978e-05	7.52419e-05	0.000100845	8.48359e-05	8.27242e-05	5.92254e-05	6.92209e-05	7.22577e-05	8.35044e-05	7.29991e-05	0	0	0	0	6.46389e-05	5.39789e-05	6.85925e-05	4.91018e-06	1.01248e-05	7.78115e-06	3.55534e-06	0	7.18749e-06	5.99791e-06
fliP	b1948	P0AC05	0	0	0	0	0	0	0	5.33512e-05	5.93761e-05	7.58596e-05	7.47527e-05	7.16572e-05	7.45583e-05	6.67974e-05	7.83501e-05	7.94285e-05	7.82883e-05	6.70424e-05	6.76394e-05	8.24707e-05	8.42268e-05	7.71852e-05	0	0	0	1.57792e-05	5.38429e-05	6.08692e-05	5.54074e-05	2.20516e-05	3.79282e-05	2.17113e-05	0	0	2.83299e-05	2.95519e-05
fliQ	b1949	P0AC07	0	0	0	0	0	0	0	0	0	0	0	0	0	0	0	0	0	0	0	0	0	0	0	0	0	0	0	0	0	0	0	0	0	0	0	0
fliR	b1950	P33135	0	0	0	0	0	0	0	0	0	0	0	0	0	0	0	0	0	0	0	0	0	0	0	0	0	0	0	0	0	0	0	0	0	0	0	0
fliS	b1925	P26608	0	0	0	0	0	0	0	3.32757e-05	4.78657e-05	4.62761e-05	5.0234e-05	4.08206e-05	4.47786e-05	4.58975e-05	5.56835e-05	4.33499e-05	4.97163e-05	4.50613e-05	4.99174e-05	5.51711e-05	5.29675e-05	4.78326e-05	0	0	0	0	3.85901e-05	4.43355e-05	4.29971e-05	2.26628e-05	2.94807e-05	1.50344e-05	0	0	3.22443e-05	2.69617e-05
fliT	b1926	P0ABY2	0	0	0	0	0	0	0	0	0	0	0	0	0	0	0	0	0	0	0	0	0	0	0	0	0	0	0	0	0	0	0	0	0	0	0	0
fliZ	b1921	P52627	0	0	0	0	0	0	0	5.86442e-05	0.000104902	0.000122006	0.000155335	0.000155384	0.000165393	0.000124194	0.000149963	0.00017147	0.000139979	0.000103342	0.000133421	0.000175521	0.000156834	0.000170159	0	0	0	1.29655e-05	6.97281e-05	5.5541e-05	6.65149e-05	3.92339e-05	8.59788e-05	5.33223e-05	3.34009e-05	0	6.66568e-05	5.80565e-05
flk	b2321	P15286	1.75706e-05	0	2.25586e-05	2.08679e-05	2.00028e-05	2.11074e-05	2.63336e-05	2.1622e-05	2.14054e-05	2.2115e-05	2.71985e-05	1.89119e-05	2.22655e-05	2.37586e-05	2.19863e-05	1.84212e-05	2.36155e-05	2.5092e-05	2.55829e-05	2.77791e-05	2.26288e-05	2.02817e-05	2.62308e-05	0	2.66004e-05	2.43008e-05	0	2.61194e-05	2.44254e-05	2.62249e-05	2.47878e-05	3.35243e-05	3.30583e-05	3.35762e-05	2.63174e-05	2.81055e-05
flu	b2000	P39180	0.000144408	0.00013378	0.000143846	9.95507e-05	0	2.2382e-05	2.01621e-05	3.51605e-05	0	3.12507e-05	4.70224e-05	5.58042e-05	0.000117184	4.79563e-05	4.31594e-05	5.36953e-05	4.03089e-05	2.66481e-05	2.99771e-05	3.44546e-05	3.8892e-05	4.90864e-05	0.000850741	0.000826371	0.00095556	0.000859463	0.000847084	0.000898254	2.68341e-05	5.18005e-05	0	3.87368e-05	2.42944e-05	0	8.03943e-05	8.06054e-05
flxA	b1566	P77609	0	0	0	0	0	0	0	3.68281e-06	5.11274e-06	5.76482e-06	5.30302e-06	5.94674e-06	4.30876e-06	6.10445e-06	5.52387e-06	4.31258e-06	6.23335e-06	4.95477e-06	6.53457e-06	4.7243e-06	5.20079e-06	3.06146e-06	0	0	0	0	4.3738e-06	4.08415e-06	4.10234e-06	3.73224e-06	6.43462e-06	5.31762e-06	2.82995e-06	0	4.8326e-06	4.44521e-06
fmt	b3288	P23882	0.000111248	0.000105867	0.000105012	0.000102204	0.000109442	0.000106361	0.000107703	0.000111626	0.000109579	0.000103467	0.000106476	0.000104811	0.000103831	0.0001073	0.000110718	0.000103368	0.000112027	0.000109066	0.000105265	0.000112943	0.000105888	0.000105198	8.98076e-05	9.96799e-05	9.44762e-05	0.000104664	0.000106348	0.000106105	0.00011014	0.000123226	0.000120928	0.00013065	0.000134004	0.000127624	0.000108562	0.000115515
fnr	b1334	P0A9E5	0.000453219	0.000438337	0.000460884	0.000553269	0.000579587	0.000573891	0.000581411	0.00060687	0.000591257	0.000585606	0.000594514	0.000599553	0.000566937	0.000593624	0.000570396	0.000519984	0.000590606	0.0006782	0.000669794	0.000689338	0.000602883	0.000591332	0.000374225	0.000428442	0.000472436	0.000507537	0.000624824	0.000655189	0.000661026	0.000668163	0.000717046	0.000732803	0.00071658	0.000692943	0.000670573	0.00062863
focA	b0904	P0AC23	0	0	0	3.32579e-05	2.98635e-05	3.39235e-05	2.24503e-05	0	0	0	0	0	5.30886e-05	0	2.3239e-05	4.84683e-05	0	0	0	0	0	0	3.38599e-05	2.6246e-05	2.53333e-05	1.91242e-05	1.55679e-05	0	0	0	0	0	0	0	0	0
focB	b2492	P77733	0	0	0	0	0	0	0	0	0	0	0	0	0	0	0	0	0	0	0	0	0	0	0	0	0	0	0	0	0	0	0	0	0	0	0	0
folA	b0048	P0ABQ4	4.74846e-05	5.66422e-05	5.18246e-05	5.56438e-05	5.36655e-05	4.89465e-05	4.66381e-05	7.89131e-05	8.42691e-05	9.27028e-05	9.41987e-05	0.000101379	9.83641e-05	9.32647e-05	8.95296e-05	9.33315e-05	8.18744e-05	7.96651e-05	9.14189e-05	8.96134e-05	8.53617e-05	9.13218e-05	4.75135e-05	4.55367e-05	4.90025e-05	5.38676e-05	7.72497e-05	8.36187e-05	7.10761e-05	6.18015e-05	6.38662e-05	6.97697e-05	8.26305e-05	7.29969e-05	5.90625e-05	6.53252e-05
folB	b3058	P0AC16	1.0462e-05	1.09567e-05	1.19219e-05	2.08165e-05	1.79533e-05	1.82485e-05	2.03258e-05	3.03379e-05	2.79695e-05	2.71021e-05	2.94359e-05	2.39864e-05	2.83921e-05	2.6317e-05	3.65911e-05	2.81188e-05	3.2607e-05	2.43249e-05	2.86772e-05	2.63157e-05	2.42009e-05	2.5043e-05	3.7214e-05	3.81064e-05	3.84202e-05	3.79516e-05	3.47729e-05	2.38527e-05	2.49061e-05	1.2471e-05	3.1132e-05	4.15287e-05	4.09147e-05	5.06667e-05	2.21518e-05	2.38463e-05
folC	b2315	P08192	0.000112867	0.000117254	0.000105917	0.000115625	0.000112489	0.000106147	0.000111792	0.000114122	9.24839e-05	8.83015e-05	8.24234e-05	9.24479e-05	8.31861e-05	9.41398e-05	9.25256e-05	8.13093e-05	8.47233e-05	9.77114e-05	8.21556e-05	8.37061e-05	8.16321e-05	8.24787e-05	0.000115473	0.00011967	0.000111939	0.000110254	0.000104807	9.90802e-05	0.00010164	0.000110311	0.000108218	0.000104393	0.000113192	0.0001013	0.000111373	0.000117618
folD	b0529	P24186	0.000304423	0.00030572	0.000293372	0.000285887	0.000273212	0.000296427	0.000290215	0.000253787	0.000238555	0.000217057	0.000210774	0.000193089	0.000194966	0.000223454	0.00019725	0.000176151	0.000194064	0.000258075	0.000224768	0.000191009	0.000184482	0.000172017	0.000223681	0.000230538	0.000241375	0.000245008	0.000250928	0.000248753	0.000251369	0.000265043	0.000240402	0.000235754	0.000234971	0.000237414	0.000235431	0.000240898
folE	b2153	P0A6T5	0.00152628	0.00149547	0.00150478	0.00179108	0.00170515	0.00168178	0.00158754	0.00257494	0.00220223	0.00182072	0.00148167	0.00132431	0.00114019	0.0017534	0.00154639	0.00113476	0.00148984	0.00249334	0.00195124	0.00155856	0.00143853	0.00111817	0.00183317	0.00203263	0.00244883	0.00249781	0.00269981	0.00265715	0.00260439	0.00116647	0.00113017	0.00104772	0.000982774	0.000845368	0.00123252	0.00132822
folK	b0142	P26281	0	2.28048e-05	2.07876e-05	2.52883e-05	0	2.05366e-05	2.25074e-05	0	1.79678e-05	1.98178e-05	2.33894e-05	2.28771e-05	2.34867e-05	2.17711e-05	2.72462e-05	2.41371e-05	2.51607e-05	2.19489e-05	2.28591e-05	2.35136e-05	2.14355e-05	2.46811e-05	0	0	2.43071e-05	2.48285e-05	2.42635e-05	2.27756e-05	2.31464e-05	1.76611e-05	2.45633e-05	2.86299e-05	3.00443e-05	0	2.33366e-05	0
folM	b1606	P0AFS3	0	0	1.33764e-05	0	1.07302e-05	0	2.53795e-05	1.60512e-05	1.90213e-05	1.53461e-05	2.23666e-05	1.62753e-05	2.51109e-05	1.76926e-05	1.94126e-05	2.21168e-05	2.39892e-05	0	2.35504e-05	2.45515e-05	2.53076e-05	2.03395e-05	2.94243e-05	2.55964e-05	1.93255e-05	2.03733e-05	1.68956e-05	1.62069e-05	2.16409e-05	2.06335e-05	1.86546e-05	1.73924e-05	0	1.96386e-05	1.80295e-05	1.79808e-05
folP	b3177	P0AC13	6.83748e-05	7.11985e-05	6.45244e-05	8.15605e-05	8.46044e-05	8.30185e-05	7.91481e-05	5.13622e-05	4.80169e-05	4.35092e-05	4.42307e-05	4.28576e-05	4.51675e-05	4.49979e-05	5.28305e-05	5.0374e-05	4.89428e-05	5.55628e-05	4.86768e-05	5.35323e-05	5.02081e-05	5.36504e-05	3.80095e-05	4.13637e-05	3.86251e-05	4.36662e-05	5.22221e-05	4.45022e-05	4.96376e-05	5.74595e-05	5.10567e-05	4.2058e-05	4.72302e-05	4.42919e-05	6.14837e-05	5.99327e-05
folX	b2303	P0AC19	0.000227201	0.000219375	0.000216267	0.000214808	0.00021449	0.000213026	0.000212385	0.00015817	0.000140892	0.000114076	0.000108757	0.000105716	0.000111589	0.000124285	0.000119622	0.000121999	0.000126251	0.000119688	0.000103458	0.000100801	0.000118606	0.000110632	0.000239822	0.000253945	0.000232781	0.000232593	0.000155205	0.000141928	0.000154335	0.000193913	0.000174339	0.000173514	0.000193774	0.000193463	0.000190343	0.000181258
fpr	b3924	P28861	8.87837e-05	9.19075e-05	9.02808e-05	0.000110748	0.00010522	0.000108769	9.6697e-05	8.61441e-05	8.54819e-05	9.23903e-05	9.694e-05	0.000124452	0.000140918	9.55323e-05	0.000105606	0.000159518	0.000126986	8.32519e-05	6.53509e-05	9.04833e-05	0.000125045	0.000150195	0.000194264	0.000176422	0.000147476	0.000132884	8.38393e-05	8.70396e-05	8.96971e-05	9.22721e-05	8.49159e-05	8.00116e-05	6.91644e-05	6.53699e-05	0.000102313	0.000108305
frc	b2374	P69902	0	0	0	0	0	0	0	0	0	0	0	0	0	0	0	0	0	0	0	0	0	0	0	0	0	0	0	0	0	0	0	0	0	0	0	0
frdA	b4154	P00363	7.27819e-05	7.74835e-05	6.67788e-05	6.61755e-05	6.08372e-05	5.99799e-05	6.39205e-05	5.11241e-05	6.1933e-05	0.000101345	0.000119252	0.000156806	0.000179205	0.000104015	0.000116581	0.000185299	0.000145211	5.40169e-05	7.88161e-05	0.000107578	0.00013087	0.000175718	6.38173e-05	7.77747e-05	7.42354e-05	5.58742e-05	5.51458e-05	5.33898e-05	5.31187e-05	5.9162e-05	4.99959e-05	9.37304e-05	8.31738e-05	5.4038e-05	5.42286e-05	5.65236e-05
frdB	b4153	P0AC47	2.5644e-05	2.45617e-05	2.61584e-05	3.09114e-05	2.85865e-05	3.26054e-05	2.84039e-05	1.3036e-05	1.94437e-05	3.07319e-05	3.32013e-05	5.04275e-05	5.66203e-05	3.20664e-05	4.07356e-05	6.17101e-05	4.35616e-05	1.62152e-05	2.36595e-05	3.58116e-05	4.49088e-05	6.17839e-05	2.13334e-05	1.91679e-05	1.64589e-05	1.45478e-05	1.55157e-05	0	1.40645e-05	2.35958e-05	1.72459e-05	2.13925e-05	1.73111e-05	1.2953e-05	2.18419e-05	2.2898e-05
frdC	b4152	P0A8Q0	0	0	0	0	0	0	0	0	0	0	0	0	0	0	0	0	0	0	0	0	0	0	0	0	0	0	0	0	0	0	0	0	0	0	0	0
frdD	b4151	P0A8Q3	0	0	0	0	0	0	0	0	0	0	0	0	0	0	0	0	0	0	0	0	0	0	0	0	0	0	0	0	0	0	0	0	0	0	0	0
fre	b3844	P0AEN1	0.00015695	0.000155756	0.000154179	0.000143648	0.000136523	0.000134359	0.000121202	0.00013089	0.000151692	0.000143251	0.000142938	0.000149851	0.000167937	0.000156279	0.000154517	0.000160722	0.00015631	0.000123471	0.000124126	0.00013212	0.000133433	0.000137884	0.000207102	0.000207074	0.000179019	0.000179713	0.000136668	0.000127269	0.000125719	0.000168546	0.000147742	0.000147671	0.000123899	0.00012994	0.00013252	0.000134823
frlA	b3370	P45539	0	0	0	0	0	0	0	0	0	0	0	0	0	0	0	0	0	0	0	0	0	0	0	0	0	0	0	0	0	0	0	0	0	0	0	0
frlB	b3371	P0AC00	0	0	0	0	0	0	0	0	0	0	0	0	0	0	0	0	0	0	0	0	0	0	0	0	0	0	0	0	0	0	0	0	0	0	0	0
frlC	b4474	P45541	0	0	0	0	0	0	0	0	0	0	0	0	0	0	0	0	0	0	0	0	0	0	0	0	0	0	0	0	0	0	0	0	0	0	0	0
frlD	b3374	P45543	0	0	0	0	0	0	0	0	0	0	0	0	0	0	0	0	0	0	0	0	0	0	0	0	0	0	0	0	0	0	0	0	0	0	0	0
frlR	b3375	P45544	2.67147e-05	0	2.9158e-05	2.99331e-05	0	1.25141e-05	3.06315e-05	3.19258e-05	3.12412e-05	3.13485e-05	3.07732e-05	3.49079e-05	3.68306e-05	3.02402e-05	4.36768e-05	3.69301e-05	0	3.02051e-05	2.657e-05	3.15304e-05	3.25226e-05	3.6562e-05	0	3.52557e-05	3.93865e-05	0	0	2.97518e-05	3.11456e-05	3.82103e-05	3.80801e-05	3.87236e-05	4.64094e-05	4.2191e-05	3.13907e-05	3.4281e-05
frmA	b0356	P25437	0.000200301	0.000202991	0.000202635	0.000219531	0.000214587	0.000220142	0.000199301	0.00029631	0.000310463	0.00032956	0.000301709	0.000305001	0.000270578	0.000326468	0.000328822	0.000275693	0.000286432	0.000274554	0.00028291	0.000275021	0.000387313	0.000266939	0.000307928	0.000287732	0.000297592	0.000320532	0.000312353	0.000332309	0.000299622	0.000512831	0.000943186	0.00090212	0.000851365	0.000813255	0.000412961	0.000417918
frmB	b0355	P51025	2.9646e-05	2.91084e-05	2.40445e-05	3.153e-05	3.29082e-05	2.80742e-05	2.8952e-05	3.6215e-05	4.54828e-05	4.39511e-05	3.88398e-05	3.7088e-05	3.01377e-05	4.28554e-05	4.1453e-05	3.20557e-05	3.49732e-05	4.24689e-05	4.03425e-05	4.13427e-05	3.58016e-05	2.2617e-05	3.54219e-05	3.71921e-05	3.81357e-05	3.921e-05	4.63965e-05	4.19965e-05	3.69117e-05	5.43195e-05	6.87716e-05	5.58565e-05	4.64366e-05	4.11285e-05	4.82246e-05	4.46471e-05
frmR	b0357	P0AAP3	2.07149e-05	2.10641e-05	2.09615e-05	2.30709e-05	2.30475e-05	2.24242e-05	2.41551e-05	3.18375e-05	3.13603e-05	3.54366e-05	3.4842e-05	3.56115e-05	3.37438e-05	3.60805e-05	3.55799e-05	3.22093e-05	3.29766e-05	3.1399e-05	3.32601e-05	3.62408e-05	3.2321e-05	3.05134e-05	2.9934e-05	3.11738e-05	3.27638e-05	2.9275e-05	3.77436e-05	3.40183e-05	3.51629e-05	3.09288e-05	4.22886e-05	4.01751e-05	3.93887e-05	4.47925e-05	3.21925e-05	3.28638e-05
frr	b0172	P0A805	0.000829994	0.000834039	0.000857364	0.000886898	0.00086659	0.000863158	0.000861777	0.000807273	0.000707243	0.000686082	0.000686577	0.000670403	0.000620346	0.000675999	0.000650305	0.000643535	0.000661381	0.00069136	0.000673446	0.00060169	0.000617416	0.000613948	0.000678088	0.000733295	0.000777083	0.00078696	0.000769931	0.000799357	0.000728906	0.00082795	0.000857068	0.000963145	0.00102486	0.00122807	0.00079558	0.000837523
frsA	b0239	P04335	0.00011007	0.000112052	0.000109456	0.000111702	0.000109466	0.000110106	0.000111353	8.90061e-05	7.80497e-05	7.33062e-05	8.28437e-05	8.15889e-05	9.59522e-05	7.39947e-05	8.27515e-05	9.32995e-05	8.19778e-05	7.37645e-05	6.10218e-05	6.86871e-05	8.08139e-05	9.37221e-05	0.000182625	0.000156189	0.000131082	0.000112119	8.35213e-05	9.15517e-05	9.12952e-05	7.72007e-05	7.16541e-05	8.26359e-05	9.44269e-05	8.85779e-05	6.7903e-05	6.91686e-05
fruA	b2167	P20966	7.88639e-05	7.96227e-05	7.5903e-05	7.46274e-05	7.25859e-05	6.82432e-05	6.85162e-05	6.3364e-05	7.48383e-05	7.98795e-05	7.75718e-05	8.50334e-05	9.51209e-05	7.27484e-05	9.00152e-05	9.50841e-05	8.87019e-05	6.96412e-05	7.61716e-05	7.78604e-05	8.5215e-05	9.15699e-05	0.000119671	0.00011282	9.50299e-05	9.0132e-05	7.05774e-05	6.00941e-05	5.9252e-05	7.39151e-05	7.58805e-05	7.3561e-05	7.63629e-05	7.97041e-05	7.62577e-05	7.75576e-05
fruB	b2169	P69811	5.14707e-05	4.86293e-05	5.13251e-05	5.90387e-05	5.10288e-05	5.33219e-05	5.27295e-05	4.59909e-05	5.77395e-05	5.89645e-05	6.08799e-05	6.46983e-05	6.13571e-05	6.03633e-05	6.46684e-05	6.71835e-05	6.9321e-05	5.38838e-05	5.65452e-05	6.23774e-05	6.43224e-05	6.24779e-05	7.75585e-05	7.79337e-05	6.88754e-05	5.71907e-05	5.03899e-05	5.25945e-05	4.49269e-05	5.55926e-05	6.14209e-05	6.06347e-05	6.3873e-05	7.31822e-05	5.72045e-05	5.74598e-05
fruK	b2168	P0AEW9	2.88921e-05	3.05317e-05	3.81859e-05	4.25865e-05	4.26995e-05	3.96462e-05	4.12753e-05	4.69758e-05	5.37305e-05	5.30649e-05	5.10994e-05	5.52109e-05	4.94165e-05	4.62068e-05	5.88276e-05	5.17044e-05	5.81518e-05	4.86862e-05	4.82026e-05	5.32025e-05	5.40394e-05	4.85459e-05	5.37252e-05	5.77632e-05	5.88178e-05	5.35627e-05	5.02968e-05	4.62001e-05	4.66534e-05	4.45316e-05	5.33514e-05	4.88976e-05	4.89133e-05	4.67655e-05	4.90299e-05	4.72365e-05
frvA	b3900	P32155	0	0	0	0	0	0	0	0	0	0	0	0	0	0	0	0	0	0	0	0	0	0	0	0	0	0	0	0	0	0	0	0	0	0	0	0
frvB	b3899	P32154	0	0	0	0	0	0	0	0	0	0	0	0	0	0	0	0	0	0	0	0	0	0	0	0	0	0	0	0	0	0	0	0	0	0	0	0
frvR	b3897	P32152	0	0	0	0	0	0	0	0	0	0	0	0	0	0	0	0	0	0	0	0	0	0	0	0	0	0	0	0	0	0	0	0	0	0	0	0
frvX	b3898	P32153	0	0	0	0	0	0	0	0	0	0	0	0	0	0	0	0	0	0	0	0	0	0	0	0	0	0	0	0	0	0	0	0	0	0	0	0
frwB	b3950	P69816	0	0	0	0	0	0	0	0	0	0	0	0	0	0	0	0	0	0	0	0	0	0	0	0	0	0	0	0	0	0	0	0	0	0	0	0
frwC	b3949	P32672	0	0	0	0	0	0	0	0	0	0	0	0	0	0	0	0	0	0	0	0	0	0	0	0	0	0	0	0	0	0	0	0	0	0	0	0
frwD	b3953	P32676	0	0	0	0	0	0	0	0	0	0	0	0	0	0	0	0	0	0	0	0	0	0	0	0	0	0	0	0	0	0	0	0	0	0	0	0
fryA	b2383	P77439	0	0	0	0	0	0	0	0	0	0	0	0	0	0	0	0	0	0	0	0	0	0	0	0	0	0	0	0	0	0	0	0	0	0	0	0
fryB	b2387	P69808	0	0	0	0	0	0	0	0	0	0	0	0	0	0	0	0	0	0	0	0	0	0	0	0	0	0	0	0	0	0	0	0	0	0	0	0
fryC	b2386	P77579	0	0	0	0	0	0	0	0	0	0	0	0	0	0	0	0	0	0	0	0	0	0	0	0	0	0	0	0	0	0	0	0	0	0	0	0
fsaA	b0825	P78055	1.16955e-05	1.24321e-05	1.40055e-05	1.57954e-05	1.62613e-05	0	1.51465e-05	9.87934e-06	0	9.43342e-06	9.59439e-06	0	0	0	0	0	0	0	0	0	0	0	1.67723e-05	1.73341e-05	1.5445e-05	1.49508e-05	0	0	8.83312e-06	0	0	0	0	0	1.06318e-05	1.10078e-05
fsaB	b3946	P32669	0	0	0	0	0	0	0	0	0	0	0	0	0	0	0	0	0	0	0	0	0	0	0	0	0	0	0	0	0	0	0	0	0	0	0	0
fsr	b0479	P52067	0	0	0	0	0	0	0	0	0	0	0	0	0	0	0	0	0	0	0	0	0	0	0	0	0	0	0	0	0	0	0	0	0	0	0	0
ftnA	b1905	P0A998	0.000437897	0.000448736	0.000425533	0.000306517	0.000349099	0.000348468	0.000340529	0.00023999	0.00023619	0.000199793	0.000155079	0.000179525	0.000161547	0.000221971	0.000213815	0.000203416	0.000229646	0.000272551	0.000301638	0.000256573	0.000327142	0.000294219	0.00016461	0.000171748	0.000165013	0.000215878	0.000158362	0.000152583	0.000298261	0.000611698	0.000483039	0.000931392	0.000994282	0.000746993	0.000419825	0.000721671
ftnB	b1902	P0A9A2	2.14806e-05	1.74702e-05	2.38365e-05	2.63349e-05	2.17112e-05	2.6743e-05	2.432e-05	3.50885e-05	3.17783e-05	4.13305e-05	4.01475e-05	4.16799e-05	4.61791e-05	3.4696e-05	4.16554e-05	5.05106e-05	4.75425e-05	2.4632e-05	2.93582e-05	3.01492e-05	3.99411e-05	4.12973e-05	5.79079e-05	5.0669e-05	4.03166e-05	3.626e-05	3.2389e-05	2.83034e-05	2.51354e-05	2.1094e-05	4.96799e-05	0.000170596	0.00032546	0.000344404	3.03183e-05	3.30126e-05
ftp	b2214	P0AB85	0	0	0	0	0	0	0	0	0	0	0	0	0	0	0	0	0	0	0	0	0	0	0	0	0	0	0	0	0	0	0	0	0	0	0	0
ftsA	b0094	P0ABH0	0.000179881	0.000181302	0.000174182	0.000193239	0.000198502	0.000194816	0.000191356	0.000202678	0.000197528	0.000220826	0.000216579	0.000246567	0.000238592	0.000205273	0.000220929	0.000243395	0.000245365	0.000195597	0.000187375	0.000204213	0.00021901	0.000235962	0.000282484	0.000264519	0.000257069	0.000239777	0.000221754	0.000207355	0.000195912	0.000194981	0.000202505	0.000203875	0.000220852	0.000218401	0.000203452	0.000217681
ftsB	b2748	P0A6S5	1.26825e-05	1.2609e-05	0	0	9.31604e-06	1.42351e-05	9.64919e-06	1.20976e-05	1.32346e-05	1.01181e-05	0	1.31519e-05	1.34692e-05	1.07537e-05	1.09958e-05	0	1.33611e-05	1.03631e-05	8.74559e-06	1.07302e-05	1.06015e-05	9.32096e-06	1.96066e-05	1.834e-05	1.83773e-05	2.09018e-05	1.10105e-05	1.29545e-05	1.21556e-05	1.18354e-05	1.21952e-05	1.18225e-05	1.48523e-05	1.65693e-05	1.2107e-05	1.10017e-05
ftsE	b3463	P0A9R7	5.6271e-05	5.48218e-05	5.43658e-05	6.23225e-05	5.11451e-05	5.73941e-05	5.76115e-05	6.74688e-05	6.05552e-05	5.88185e-05	6.30993e-05	6.04512e-05	6.27181e-05	6.19986e-05	6.10622e-05	5.94683e-05	6.30249e-05	6.49305e-05	5.83971e-05	5.87542e-05	6.09872e-05	6.72096e-05	7.73507e-05	7.30028e-05	6.73388e-05	6.97544e-05	5.66587e-05	6.26798e-05	6.2247e-05	6.92114e-05	6.42248e-05	6.4691e-05	7.21329e-05	6.5334e-05	6.64899e-05	6.45211e-05
ftsH	b3178	P0AAI3	0.000548432	0.000539935	0.000544173	0.000612527	0.000585635	0.000582278	0.00059136	0.000614338	0.000567698	0.000576722	0.000565356	0.000547631	0.000543424	0.000561588	0.000567886	0.000542251	0.000570349	0.000573344	0.000564343	0.000561676	0.000561508	0.000537883	0.000718394	0.000704248	0.000677079	0.000671184	0.000589076	0.000580309	0.000598602	0.000620702	0.000673498	0.000720474	0.000737503	0.000777731	0.00065352	0.00065583
ftsI	b0084	P0AD68	6.39556e-05	6.07764e-05	5.74616e-05	6.94529e-05	7.90891e-05	7.2834e-05	6.01e-05	6.30127e-05	6.5646e-05	6.29971e-05	6.147e-05	6.26797e-05	6.26957e-05	6.79307e-05	6.55348e-05	6.45702e-05	7.54837e-05	6.58962e-05	6.31751e-05	7.68228e-05	6.75884e-05	7.03152e-05	8.94891e-05	9.01303e-05	8.10699e-05	8.2297e-05	6.7817e-05	6.76523e-05	6.58907e-05	7.15169e-05	7.11915e-05	8.18097e-05	8.45644e-05	8.02548e-05	7.05462e-05	6.9966e-05
ftsK	b0890	P46889	0.000204944	0.000243084	0.000199575	0.000217612	0.000238996	0.000239749	0.000229733	0.00024827	0.000236036	0.000233023	0.000218891	0.000213828	0.000212079	0.000244276	0.000219997	0.000238296	0.000216433	0.000225984	0.000181391	0.000190983	0.000225925	0.000217359	0.000280676	0.000271963	0.000281268	0.000288836	0.000241813	0.000237802	0.000239461	0.000270167	0.000251895	0.000275665	0.00024665	0.000245524	0.000290683	0.000265774
ftsL	b0083	P0AEN4	2.11724e-05	2.03076e-05	0	2.13957e-05	2.03466e-05	1.85267e-05	1.66546e-05	2.49041e-05	2.16628e-05	2.11277e-05	1.77393e-05	2.07669e-05	2.3155e-05	1.99655e-05	2.35376e-05	2.40566e-05	2.39328e-05	1.90023e-05	1.96203e-05	2.05578e-05	2.28574e-05	2.48726e-05	2.38706e-05	2.54972e-05	2.49893e-05	2.59631e-05	2.33131e-05	2.27666e-05	2.33923e-05	2.20218e-05	2.30199e-05	2.46296e-05	2.43886e-05	2.35777e-05	2.23266e-05	2.13519e-05
ftsN	b3933	P29131	6.86291e-05	6.92089e-05	7.04077e-05	7.12925e-05	6.63196e-05	7.33782e-05	6.52903e-05	6.75758e-05	5.9591e-05	5.75881e-05	5.22146e-05	5.60563e-05	5.54043e-05	5.61046e-05	5.03965e-05	5.31627e-05	5.67351e-05	5.29526e-05	4.84795e-05	3.92398e-05	4.77021e-05	4.98633e-05	8.46218e-05	8.2759e-05	8.553e-05	8.47106e-05	6.46607e-05	6.33036e-05	6.24086e-05	6.60739e-05	6.81512e-05	8.00992e-05	8.33365e-05	9.89963e-05	6.9738e-05	6.75862e-05
ftsP	b3017	P26648	7.60755e-05	7.82102e-05	6.627e-05	6.30861e-05	7.81555e-05	7.86976e-05	7.14052e-05	8.59843e-05	8.23738e-05	8.30261e-05	8.15808e-05	8.63337e-05	8.71314e-05	8.04025e-05	8.57447e-05	8.84632e-05	8.96793e-05	7.71345e-05	8.05863e-05	9.50465e-05	8.8071e-05	9.04971e-05	9.53676e-05	9.91622e-05	9.02898e-05	8.39185e-05	7.78492e-05	8.32668e-05	8.5842e-05	0.000101543	9.74537e-05	0.000103627	0.000106082	0.000111146	8.82312e-05	8.80932e-05
ftsQ	b0093	P06136	3.61282e-05	3.67014e-05	1.87065e-05	3.81867e-05	3.10953e-05	0	3.84377e-05	4.14559e-05	4.58175e-05	3.72055e-05	2.35287e-05	4.57948e-05	4.81994e-05	4.05914e-05	3.81931e-05	3.82242e-05	5.20845e-05	4.09113e-05	2.93292e-05	4.15357e-05	4.73133e-05	4.70502e-05	4.53372e-05	4.88058e-05	0	4.55803e-05	3.38548e-05	2.81544e-05	4.17228e-05	3.9101e-05	4.18171e-05	4.36082e-05	3.74346e-05	3.80405e-05	3.56764e-05	3.74669e-05
ftsW	b0089	P0ABG4	0	0	0	0	0	0	0	0	0	0	0	0	0	0	0	0	0	0	0	0	0	0	0	0	0	0	0	0	0	0	0	0	0	0	0	0
ftsX	b3462	P0AC30	4.60561e-05	4.67636e-05	4.50079e-05	8.38025e-05	8.60626e-05	8.10928e-05	8.60492e-05	9.48191e-05	7.96018e-05	6.99454e-05	7.31658e-05	8.13019e-05	7.63555e-05	7.69668e-05	8.41783e-05	7.97141e-05	8.8573e-05	7.23561e-05	8.07738e-05	7.38183e-05	7.80097e-05	8.62381e-05	0.000110392	0.000117395	9.30323e-05	9.07584e-05	7.78601e-05	6.55313e-05	7.59804e-05	6.82304e-05	8.31621e-05	8.95381e-05	8.5394e-05	7.99953e-05	7.85474e-05	9.298e-05
ftsY	b3464	P10121	0.00019565	0.000198462	0.000193642	0.000211395	0.000214798	0.000215421	0.000196137	0.000197392	0.000186082	0.000175524	0.000163314	0.00018272	0.000182907	0.000183677	0.000171784	0.000175748	0.000176213	0.000182326	0.000162978	0.000178132	0.000184463	0.000188593	0.000189618	0.000189243	0.000190843	0.000199814	0.000188097	0.000192997	0.000179029	0.000204267	0.000221159	0.000246146	0.000253581	0.000253686	0.000200706	0.000209827
ftsZ	b0095	P0A9A6	0.000951636	0.000948689	0.000963233	0.000985594	0.00098673	0.000964888	0.000973163	0.00105192	0.000986236	0.000983746	0.000933042	0.00102466	0.00103825	0.000946469	0.000993909	0.00107705	0.00102013	0.00097937	0.000983709	0.000949191	0.00101089	0.00105652	0.00110994	0.00115474	0.0011688	0.00117328	0.00102495	0.00110025	0.00106535	0.000998055	0.00112686	0.00111285	0.00108624	0.00109211	0.00102546	0.00106969
fucA	b2800	P0AB87	0	0	0	0	0	0	0	0	0	0	1.11764e-05	1.42692e-05	1.73578e-05	1.17252e-05	0	2.13702e-05	2.09136e-05	0	0	1.17674e-05	1.32289e-05	1.60935e-05	0	0	0	0	0	0	0	0	0	0	0	0	0	0
fucI	b2802	P69922	0	0	0	0	0	0	0	0	0	7.77375e-05	8.29468e-05	0.000305735	0.000263378	7.48667e-05	8.71525e-05	0.000264621	0.000297883	0	7.4623e-05	9.1602e-05	0.000255418	0.000257307	0	0	0	0	0	0	0	0	0	0	0	0	0	0
fucK	b2803	P11553	0	0	0	0	0	0	0	0	0	0	0	0	0	0	0	0	0	0	0	0	0	0	0	0	0	0	0	0	0	0	0	0	0	0	0	0
fucO	b2799	P0A9S1	0	0	0	0	0	0	0	0	3.98145e-05	0.000105296	6.97709e-05	0.000189072	0.000179553	5.55869e-05	0.000161583	0.000227085	0.000164451	0	4.29288e-05	7.05457e-05	0.000128834	0.000273817	3.38008e-05	0	0	0	0	0	0	0	0	0	0	0	3.57666e-05	2.95247e-05
fucP	b2801	P11551	0	0	0	0	0	0	0	0	0	0	0	0	0	0	0	0	0	0	0	0	0	0	0	0	0	0	0	0	0	0	0	0	0	0	0	0
fucR	b2805	P0ACK8	0	0	0	0	0	0	1.91003e-05	2.67835e-05	4.73558e-05	5.46878e-05	6.26631e-05	6.78749e-05	7.56031e-05	6.06988e-05	7.56332e-05	7.81282e-05	8.63241e-05	4.24012e-05	4.70609e-05	5.91003e-05	6.49263e-05	7.08801e-05	0	1.61678e-05	0	3.21236e-05	3.83914e-05	2.62786e-05	2.60338e-05	3.34566e-05	2.62539e-05	2.57613e-05	2.64328e-05	2.67827e-05	3.15699e-05	3.51435e-05
fucU	b2804	P0AEN8	6.77036e-05	7.37101e-05	6.8717e-05	8.8047e-05	9.11452e-05	8.91652e-05	8.55574e-05	6.37521e-05	7.19796e-05	8.36662e-05	9.31558e-05	0.000112432	0.0001418	9.42653e-05	0.00010604	0.000160038	0.000135961	4.02289e-05	5.66111e-05	6.92713e-05	0.000114012	0.000156043	0.000200011	0.000167638	0.000134867	0.00011789	6.23002e-05	7.24242e-05	5.6439e-05	7.17614e-05	5.68748e-05	3.46249e-05	3.50984e-05	3.56724e-05	6.16704e-05	5.7369e-05
fumA	b1612	P0AC33	0.000868252	0.00085825	0.000818901	0.000808922	0.000886259	0.000868336	0.000870957	0.000896225	0.00160266	0.00221251	0.00243252	0.00283953	0.00287721	0.0020148	0.00255509	0.0028876	0.00274823	0.00117253	0.00185721	0.00225202	0.0027302	0.00302381	0.000696768	0.000798471	0.000924312	0.000972541	0.000855271	0.000896278	0.000891108	0.00138343	0.0011323	0.000976542	0.000885017	0.000753101	0.00135719	0.00138781
fumB	b4122	P14407	8.7738e-06	8.71211e-06	8.62991e-06	9.27188e-06	9.46116e-06	9.57011e-06	9.17474e-06	9.83083e-06	1.78066e-05	2.40148e-05	2.72706e-05	3.19678e-05	3.22433e-05	2.32788e-05	2.83003e-05	3.41918e-05	3.15347e-05	1.26225e-05	1.97509e-05	2.50512e-05	3.20608e-05	3.36011e-05	7.57874e-06	8.70822e-06	9.85217e-06	1.048e-05	9.4965e-06	9.11771e-06	1.01642e-05	1.35727e-05	1.18242e-05	1.03397e-05	8.97482e-06	7.38167e-06	1.29864e-05	1.33853e-05
fumC	b1611	P05042	0.000159313	0.000159998	0.00016084	0.000161769	0.000156898	0.000150243	0.000141729	0.000114819	0.000153214	0.000216227	0.000308739	0.000450514	0.000549069	0.000210141	0.000301569	0.000593479	0.000414185	0.00014244	0.000190405	0.000312034	0.000416291	0.000588769	0.000162556	0.000136024	0.000117305	0.000118856	0.000114083	0.000123092	0.000120305	0.000131432	0.000112798	0.000122964	0.000111912	0.000108457	0.000140689	0.00016176
fur	b0683	P0A9A9	0.000298761	0.000285026	0.000283653	0.000337183	0.000337631	0.000320706	0.000353697	0.000308913	0.000352867	0.000349681	0.000391715	0.000406745	0.000463598	0.000340673	0.000432821	0.000502573	0.000451845	0.000352717	0.000348428	0.000417547	0.000413508	0.000486285	0.000410876	0.000380105	0.000364346	0.000348862	0.000317113	0.000316931	0.000314514	0.00034255	0.000386759	0.000447969	0.000506966	0.000572333	0.000393543	0.000371036
fusA	b3340	P0A6M8	0.00893962	0.00906181	0.00920382	0.00896997	0.00876741	0.00843028	0.00886225	0.0106162	0.00975924	0.00932472	0.00870366	0.00824241	0.00738088	0.00901074	0.00838122	0.00727708	0.00806303	0.0102075	0.00963126	0.00878662	0.00826009	0.00720541	0.00751982	0.00782659	0.00850021	0.00913151	0.0100984	0.0107534	0.0104362	0.0112714	0.0121188	0.0130437	0.0137186	0.0150532	0.0114904	0.0114844
fxsA	b4140	P37147	1.53516e-05	0	1.51307e-05	1.73868e-05	1.90122e-05	1.7619e-05	2.17869e-05	2.18077e-05	2.74958e-05	3.08745e-05	3.14268e-05	2.85439e-05	2.82671e-05	2.83297e-05	3.11077e-05	3.01567e-05	2.99809e-05	2.42307e-05	2.76728e-05	2.83334e-05	2.80929e-05	2.74186e-05	2.05456e-05	1.85199e-05	2.10163e-05	2.01351e-05	1.9387e-05	1.88477e-05	2.25252e-05	2.39144e-05	2.63815e-05	2.27052e-05	2.44958e-05	2.1998e-05	2.80086e-05	2.75163e-05
gabD	b2661	P25526	0.000168851	0.000167828	0.000159175	0.000193373	0.000180537	0.000184093	0.000158037	6.48686e-05	8.80552e-05	0.000124766	0.000156109	0.000191406	0.000218605	0.000124253	0.000187891	0.000230959	0.00020526	6.56028e-05	9.62756e-05	0.000178174	0.000204025	0.00022347	0.000168895	0.000159763	0.000134763	0.000115466	6.23462e-05	6.88193e-05	6.70127e-05	8.36847e-05	6.5844e-05	5.64598e-05	6.13297e-05	5.32373e-05	7.47618e-05	7.74237e-05
gabP	b2663	P25527	0	0	0	0	0	0	0	0	0	0	0	0	0	0	0	0	0	0	0	0	0	0	0	0	0	0	0	0	0	0	0	0	0	0	0	0
gabT	b2662	P22256	0.000119547	0.00012055	0.000113889	0.000134863	0.000128635	0.000118306	0.000115207	4.03853e-05	6.48995e-05	0.000112236	0.00016996	0.000199576	0.000221284	0.000109667	0.00019301	0.000243378	0.000205821	5.15339e-05	8.29069e-05	0.000173397	0.000198631	0.000218518	0.000150628	0.000150082	0.000124973	9.43634e-05	4.41708e-05	4.81695e-05	4.56863e-05	5.48298e-05	4.04516e-05	3.38121e-05	2.74256e-05	2.43934e-05	5.52308e-05	5.21655e-05
gadA	b3517	P69908	0.000508941	0.000500569	0.00052889	0.000534742	0.000486931	0.000527403	0.000482911	0	0.001641	0	0	0	0	0	0	0	0	0	0	0	0	0	9.35558e-05	6.24809e-05	3.18943e-05	0	0	0	0	0	0	0	0	0	0	0
gadB	b1493	P69910	0.000481155	0.000472586	0.000570009	0.000546336	0.000476114	0.000545145	0.000478311	0.000134258	0.000130674	0	0.000152027	0.00017847	0.000158855	0.000155599	0.000175308	0.000207562	0.000191736	0.000149057	0.000150646	0.000166104	0.00017147	0	0.000201982	0.000233611	0.000182728	0.000145622	0.000143852	0.00016908	0.000135118	0.000174615	0.000147873	0.000137261	0.000117111	9.80144e-05	0.000156336	0.000174784
gadC	b1492	P63235	0.0001435	0.000146857	0.000140476	0.000134951	0.000139732	0.000120937	0.000138535	0	0	0	0	0	0	0	0	0	0	0	0	0	0	0	2.31934e-05	0	0	0	0	0	0	0	0	0	0	0	0	0
gadE	b3512	P63204	0	0	0	0	0	0	0	0	0	0	0	0	0	0	0	0	0	0	0	0	0	0	0	0	0	0	0	0	0	0	0	0	0	0	0	0
gadW	b3515	P63201	0	0	0	0	0	0	0	0	0	0	0	0	0	0	0	0	0	0	0	0	0	0	0	0	0	0	0	0	0	0	0	0	0	0	0	0
gadX	b3516	P37639	0	0	0	0	0	0	0	0	0	0	0	0	0	0	0	0	0	0	0	0	0	0	0	0	0	0	0	0	0	0	0	0	0	0	0	0
galE	b0759	P09147	0.000199546	0.000195063	0.000181463	0.000184653	0.000203427	0.000193164	0.000209075	0.000153922	0.000181776	0.000214087	0.000231141	0.000238807	0.00025141	0.000204269	0.000211219	0.000226552	0.00022135	0.000178923	0.000206903	0.000222513	0.000209355	0.000230614	0.00011994	0.00013049	0.000129032	0.000125645	0.000158929	0.000155784	0.00014454	0.000231043	0.000146856	0.000126389	0.000120971	0.000111096	0.000207539	0.000218603
galF	b2042	P0AAB6	0.000659703	0.000700817	0.000695699	0.000682832	0.000654697	0.00062829	0.000620041	0	0	0	0	0	0	0	0	0	0	0	0	0	0	0	0	0	0	0	0	0	0	0	0	0	0	0	0	0
galK	b0757	P0A6T3	7.41391e-05	6.82805e-05	7.40353e-05	7.75062e-05	8.52161e-05	8.28898e-05	7.67378e-05	7.44414e-05	0.000122235	0.000145834	0.000134047	0.000152576	0.000149017	0.000137658	0.000153619	0.000167052	0.000169401	0.000104303	0.000127619	0.000144055	0.000158985	0.000167148	6.06126e-05	6.06785e-05	5.3263e-05	6.03663e-05	7.76342e-05	7.00838e-05	8.23627e-05	0.000108054	7.97611e-05	6.19487e-05	5.47548e-05	4.90417e-05	0.000105112	0.000105539
galM	b0756	P0A9C3	0.000273637	0.000283879	0.000267272	0.000279333	0.000280931	0.000280501	0.000285296	0.000232153	0.000283912	0.000325183	0.000313452	0.000332339	0.000307343	0.000314378	0.000316301	0.000296977	0.000307167	0.00023051	0.000272172	0.000291381	0.000309535	0.000301756	0.000276696	0.000283474	0.000270621	0.000259973	0.000226801	0.000242547	0.00023483	0.000326719	0.000318411	0.000289524	0.000266903	0.000231494	0.000309592	0.000299693
galP	b2943	P0AEP1	0	0	0	0	0	0	0	0	0	0	0	0	0	0	0	0	0	0	0	0	0	0	0	0	0	0	0	0	0	0	0	0	0	0	0	0
galR	b2837	P03024	0	0	0	0	0	0	0	0	0	0	0	0	0	0	0	0	0	0	0	0	0	0	0	0	0	0	0	0	0	0	0	0	0	0	0	0
galS	b2151	P25748	0	0	0	0	0	0	0	0	7.45588e-06	2.95346e-06	3.2832e-05	4.31293e-05	4.43792e-05	3.21882e-05	3.79132e-05	5.53463e-05	4.4766e-05	0	2.54314e-05	3.12125e-05	3.67644e-05	5.09433e-05	0	0	0	0	0	0	0	0	0	0	0	0	0	0
galT	b0758	P09148	3.66018e-05	3.73767e-05	3.59826e-05	4.07652e-05	3.66492e-05	4.49945e-05	3.73131e-05	5.09637e-05	6.45563e-05	7.44661e-05	7.36951e-05	7.78188e-05	7.63219e-05	7.64106e-05	7.56355e-05	7.31724e-05	7.86219e-05	5.4667e-05	6.15229e-05	6.67519e-05	7.14585e-05	7.23773e-05	3.47555e-05	3.80527e-05	3.82778e-05	4.27739e-05	5.0719e-05	4.92678e-05	4.51326e-05	7.77348e-05	5.13904e-05	4.44518e-05	4.03585e-05	3.77024e-05	6.92142e-05	7.16454e-05
galU	b1236	P0AEP3	0.00070659	0.000710805	0.000661578	0.000694059	0.000741143	0.000705203	0.000645824	0.000615491	0.000560639	0.000525703	0.000469958	0.000505355	0.000519173	0.000549031	0.000518944	0.000514842	0.000533776	0.000516342	0.000448584	0.000438943	0.000525075	0.0005211	0.00071054	0.000678295	0.000620414	0.000619783	0.000577783	0.000621045	0.000595957	0.000564675	0.000542559	0.000559672	0.000553688	0.000535344	0.000544902	0.000557908
gapA	b1779	P0A9B2	0.0149786	0.0152309	0.0153873	0.0150783	0.0145952	0.0152446	0.0152011	0.0152364	0.0137106	0.0119766	0.0108449	0.00971389	0.00959402	0.0124913	0.0105925	0.00958209	0.0100332	0.0132155	0.0117663	0.00946255	0.00969429	0.00883961	0.0216877	0.0204197	0.0194988	0.0185028	0.0161338	0.0158724	0.01568	0.0148918	0.0131065	0.0105802	0.00929625	0.00862789	0.0141149	0.0138184
gapC_1	b1417	P33898	4.66229e-05	4.43238e-05	4.53749e-05	2.15482e-05	3.00016e-05	2.85757e-05	3.00737e-05	2.35814e-05	2.85204e-05	2.74659e-05	2.16242e-05	1.99012e-05	1.79146e-05	2.12069e-05	2.20031e-05	1.81544e-05	1.78839e-05	2.34016e-05	2.88423e-05	2.68864e-05	2.09947e-05	2.18033e-05	6.0472e-05	4.90797e-05	3.35815e-05	3.78083e-05	3.16793e-05	5.36269e-05	4.12137e-05	4.65531e-05	4.35155e-05	3.82453e-05	3.29166e-05	2.90263e-05	4.60421e-05	4.68832e-05
gapC_2	b1416		0	0	0	0	0	0	0	0	0	0	0	0	0	0	0	0	0	0	0	0	0	0	0	0	0	0	0	0	0	0	0	0	0	0	0	0
garD	b3128	P39829	0	0	0	0	0	6.14435e-06	0	0	0	2.11179e-05	2.58473e-05	3.71572e-05	4.06386e-05	1.73884e-05	2.88612e-05	5.53508e-05	3.66744e-05	0	0	2.28401e-05	3.2612e-05	5.01057e-05	0	0	0	0	0	0	0	1.75594e-05	0	0	0	0	0	0
garK	b3124	P23524	0	0	0	0	0	0	0	0	0	0	0	0	0	0	0	0	0	0	0	0	0	0	0	0	0	0	0	0	0	0	0	0	0	0	0	0
garL	b3126	P23522	0	0	0	0	0	0	0	0	0	0	0	0	0	0	0	0	0	0	0	0	0	0	0	0	0	0	0	0	0	0	0	0	0	0	0	0
garP	b3127	P0AA80	0	0	0	0	0	0	0	0	0	0	0	0	0	0	0	0	0	0	0	0	0	0	0	0	0	0	0	0	0	0	0	0	0	0	0	0
garR	b3125	P0ABQ2	1.75006e-05	1.42744e-05	1.60789e-05	2.394e-05	2.00567e-05	2.04801e-05	1.50309e-05	9.99156e-06	1.51919e-05	2.22862e-05	2.96797e-05	4.0062e-05	4.22637e-05	2.26644e-05	2.84565e-05	3.97303e-05	3.48145e-05	1.2064e-05	1.28091e-05	2.49658e-05	3.13069e-05	4.65105e-05	2.31797e-05	2.00297e-05	1.69807e-05	1.69167e-05	1.14551e-05	1.209e-05	1.40002e-05	7.47064e-06	1.13418e-05	0	0	0	1.27433e-05	0
gatA	b2094	P69828	0.000466573	0.000473896	0.000421453	0.000481105	0.000482913	0.000454898	0.000510952	0	0	0	0	0	0	0	0	0	0	0	0	0	0	0	0	0	0	0	0	0	0	0	0	0	0	0	0	0
gatB	b2093	P37188	0.000250074	0.000268387	0.000249414	0.000143447	0.000192098	0.000181549	0.000184905	0	0	0	0	0	0	0	0	0	0	0	0	0	0	0	0	0	0	0	0	0	0	0	0	0	0	0	0	0
gatC	b2092	P69831	0.000615791	0.000642892	0.000557064	0.000921033	0.000945306	0.000951558	0.000828128	0	0	0	0	0	0	0	0	0	0	0	0	0	0	0	0	0	0	0	0	0	0	0	0	0	0	0	0	0
gatD	b2091	P0A9S3	0.000696538	0.000650624	0.000586586	0.000584006	0.000678025	0.000698997	0.00054952	0	0	0	0	0	0	0	0	0	0	0	0	0	0	0	0	0	0	0	0	0	0	0	0	0	0	0	0	0
gatR_1	b2087	P36930	0	0	0	0	0	0	0	9.69428e-06	0	8.17151e-06	0	1.08405e-05	8.60855e-06	9.69542e-06	8.59868e-06	8.0388e-06	9.55183e-06	4.63928e-06	8.19648e-06	0	8.18173e-06	7.21029e-06	1.38981e-05	1.28244e-05	9.62794e-06	9.88852e-06	8.36268e-06	9.49647e-06	7.83875e-06	1.12225e-05	0	1.07764e-05	1.28153e-05	1.29525e-05	0	0
gatR_2	b2090		0	0	0	0	0	0	0	0	0	0	0	0	0	0	0	0	0	0	0	0	0	0	0	0	0	0	0	0	0	0	0	0	0	0	0	0
gatY	b2096	P0C8J6	0.00160446	0.0019264	0.00207364	0.00231419	0.00226932	0.00182707	0.00209471	0.000948568	0.000870317	0.000764024	0.000951239	0.000942863	0.000873225	0.00090908	0.000507018	0.000922109	0.000900787	0.000944316	0.000771054	0.000810897	0.000914352	0.000925409	0.00256438	0.00194032	0.00181188	0.00142712	0.000979576	0.00104263	0.000926546	0.000886684	0.00094745	0.00104143	0.000940018	0.000990004	0.00104534	0.000934959
gatZ	b2095	P0C8J8	0.00224037	0.00222839	0.00216827	0.00197409	0.00221358	0.00214577	0.00214483	0	0	0	0	0	0	0	0	0	0	0	0	0	0	0	0	0	0	0	0	0	0	0	0	0	0	0	0	0
gcd	b0124	P15877	0.000271382	0.000285335	0.000260392	0.000255005	0.000242271	0.000248886	0.000249145	5.08826e-05	0	0	0	0	3.22838e-05	0	7.25373e-05	0	0	4.71374e-05	3.18113e-05	0.000106481	0	0	0.000327207	0.000294167	0.000242867	0.000205361	7.11008e-05	5.10106e-05	7.48111e-05	0.000148367	0.000177958	0.00022423	0.000244204	0.000253573	0.000137657	0.000149443
gcl	b0507	P0AEP7	0	0	0	0	0	0	0	0	0	0	0	0	0	0	0	0	0	0	0	0	0	0	0	0	0	0	0	0	0	0	0	0	0	0	0	0
gcvA	b2808	P0A9F6	2.70273e-05	3.05227e-05	2.24463e-05	2.92504e-05	3.11316e-05	2.98348e-05	3.2608e-05	2.49574e-05	2.63848e-05	2.67831e-05	2.51456e-05	2.85387e-05	3.20454e-05	2.76757e-05	3.16362e-05	4.20728e-05	3.68789e-05	2.60914e-05	2.5847e-05	3.32436e-05	3.11318e-05	3.56184e-05	3.52729e-05	2.94235e-05	2.77255e-05	2.59717e-05	2.66828e-05	2.54852e-05	2.607e-05	2.93014e-05	3.01538e-05	3.35536e-05	3.6283e-05	3.73574e-05	2.86338e-05	2.84571e-05
gcvH	b2904	P0A6T9	0.000440668	0.000435838	0.000459332	0.000364051	0.000355259	0.000372063	0.000354096	0.000376759	0.000393998	0.000353144	0.000309313	0.000273041	0.000271296	0.000352385	0.000317237	0.000284524	0.000325598	0.000392655	0.000323592	0.000262673	0.000307625	0.000245177	0.000298325	0.000287088	0.000321688	0.000376091	0.000460434	0.000453047	0.000423727	0.00036921	0.000368883	0.000433539	0.00044386	0.000453839	0.000371265	0.00039458
gcvP	b2903	P33195	0.000632446	0.00062949	0.000618573	0.000620851	0.0006401	0.000631658	0.000621796	0.000748968	0.000708643	0.000616939	0.000560328	0.000548517	0.000545677	0.00064913	0.000561881	0.000519951	0.000556018	0.000806975	0.000652812	0.000572334	0.000603193	0.000549765	0.000561638	0.000521814	0.000544	0.000667874	0.000726699	0.000784198	0.000802324	0.000700059	0.000614465	0.000621827	0.000542098	0.000465677	0.000700697	0.000712298
gcvR	b2479	P0A9I3	8.6896e-05	8.44908e-05	8.7046e-05	8.77806e-05	9.03936e-05	8.83666e-05	8.02275e-05	7.30097e-05	5.5251e-05	5.85418e-05	6.58606e-05	6.34926e-05	7.41259e-05	7.07561e-05	4.95096e-05	6.02073e-05	5.96622e-05	6.02092e-05	4.80295e-05	5.42014e-05	6.03581e-05	6.17969e-05	0.000152136	0.000135347	0.000121843	0.000108941	6.59535e-05	7.82688e-05	6.79409e-05	7.93561e-05	5.66836e-05	5.93241e-05	6.36309e-05	5.67562e-05	7.20153e-05	6.96647e-05
gcvT	b2905	P27248	0.000255985	0.000262966	0.0002794	0.000267303	0.000291	0.000280352	0.000266157	0.000336931	0.000308472	0.000286136	0.000262669	0.00022339	0.000221851	0.000288406	0.000275406	0.000237647	0.000257771	0.000336542	0.000292394	0.000255575	0.000262204	0.000250811	0.000225959	0.00023089	0.000249053	0.00031705	0.000310771	0.000348385	0.000337481	0.000315331	0.00031603	0.000358042	0.000358738	0.000337711	0.00031208	0.00031711
gdhA	b1761	P00370	0.00215288	0.00214297	0.00205399	0.00210776	0.00179716	0.00178815	0.00176247	0.00294447	0.00386213	0.00352399	0.00354478	0.00355697	0.00243589	0.00351164	0.00311557	0.00236722	0.00296386	0.00414151	0.00390778	0.00348882	0.00338404	0.00264946	0.000202049	0.000143374	0.000252454	0.000156272	0.00020415	0.000211466	0.000193713	0.00209493	0.00276569	0.00239689	0.00226103	0.0021868	0.00270322	0.00278721
gfcA	b0987	P75885	0	0	0	0	0	0	0	0	0	0	0	0	0	0	0	0	0	0	0	0	0	0	0	0	0	0	0	0	0	0	0	0	0	0	0	0
gfcB	b0986	P75884	0	0	0	0	0	0	0	0	0	0	0	0	0	0	0	0	0	0	0	0	0	0	0	0	0	0	0	0	0	0	0	0	0	0	0	0
gfcC	b0985	P75883	0	0	0	0	0	0	0	0	0	0	0	0	0	0	0	0	0	0	0	0	0	0	0	0	0	0	0	0	0	0	0	0	0	0	0	0
gfcD	b0984	P75882	0	0	0	0	0	0	0	0	0	0	0	0	0	0	0	0	0	0	0	0	0	0	0	0	0	0	0	0	0	0	0	0	0	0	0	0
gfcE	b0983	P0A932	0	0	0	0	0	0	0	0	0	0	0	0	0	0	0	0	0	0	0	0	0	0	0	0	0	0	0	0	0	0	0	0	0	0	0	0
ggt	b3447	P18956	0.000185693	0.000222594	0.00018605	0.000144464	0.000145102	8.69307e-05	0.000146957	0	0	0	0	0	0	0	0	0	0	0	0	0	0	0	0.000186717	0.000163686	0.000161763	0	0	0	0	0	0	0	0	0	0	0
ghoS	b4128	P0AF61	0	0	0	0	0	0	0	0	0	0	0	0	0	0	0	0	0	0	0	0	0	0	0	0	0	0	0	0	0	0	0	0	0	0	0	0
ghoT	b4559	P64646	0	0	0	0	0	0	0	0	0	0	0	0	0	0	0	0	0	0	0	0	0	0	0	0	0	0	0	0	0	0	0	0	0	0	0	0
ghrA	b1033	P75913	0.000183134	0.000185109	0.000184793	0.000222887	0.000238519	0.000230681	0.000224881	0.000215986	0.000213673	0.000198713	0.000200442	0.000215622	0.000216803	0.000198313	0.000219926	0.000211923	0.000218185	0.0002015	0.000200657	0.00019743	0.000216648	0.000234395	0.000290954	0.000288058	0.000276908	0.000252141	0.000212041	0.000216792	0.000207808	0.000200714	0.000283493	0.000339303	0.000346868	0.000354186	0.000230195	0.000249553
ghrB	b3553	P37666	0.000493852	0.000489174	0.000497424	0.00049822	0.000543594	0.000518637	0.000503956	0.000486386	0.000431978	0.000429949	0.000425333	0.000424438	0.000471919	0.000426606	0.000475212	0.000468575	0.000484628	0.000427191	0.000397641	0.000421007	0.000477429	0.000471097	0.000707513	0.000715498	0.000633854	0.000561856	0.00037113	0.000382381	0.000369933	0.000439985	0.000323856	0.000244162	0.0002146	0.000194798	0.000421685	0.000451552
ghxP	b4064	P0AF52	0.000271104	0.000279595	0.00029265	0.000270738	0.00026003	0.000269973	0.000238756	0.000281041	0.00026227	0.000256207	0.00025437	0.000234901	0.000187962	0.000292634	0.000222171	0.000187681	0.000196879	0.000237158	0.000253038	0.000229999	0.000212803	0.000176761	0.000121515	0.000154751	0.000192458	0.000230786	0.000260782	0.000267327	0.000248803	0.000283701	0.000340085	0.000374854	0.000396338	0.000475325	0.000266736	0.000259405
ghxQ	b4464	Q46817	4.04045e-06	3.9511e-06	4.19284e-06	4.62288e-06	4.63913e-06	4.66984e-06	4.51658e-06	4.44563e-06	4.68437e-06	5.37745e-06	5.00372e-06	4.61385e-06	0	4.52882e-06	4.32881e-06	0	4.0837e-06	4.83646e-06	5.07535e-06	4.78057e-06	4.07453e-06	3.49085e-06	0	0	3.70096e-06	3.9122e-06	4.90324e-06	4.60637e-06	4.51587e-06	4.31493e-06	5.99203e-06	5.95698e-06	6.32108e-06	7.83731e-06	5.15915e-06	4.93261e-06
glcA	b2975	Q46839	0	0	0	0	0	0	0	0	0	0	0	0	0	0	0	0	0	0	0	0	0	0	0	0	0	0	0	0	0	0	0	0	0	0	0	0
glcB	b2976	P37330	0.000199401	0.00020039	0.000189795	0.000195771	0.000196174	0.000201111	0.000187567	0.000122322	0.000221554	0.000500669	0.000608722	0.000730231	0.000809699	0.000426539	0.000603458	0.00083694	0.000671075	0.00017002	0.000335583	0.000550441	0.00065737	0.000838565	0.000216178	0.000199803	0.000169443	0.000152799	0.000141186	0.000145991	0.000139472	0.000142157	0.000139697	0.000104424	8.7674e-05	6.35628e-05	0.000152745	0.000148269
glcC	b2980	P0ACL5	0	0	2.17331e-05	0	2.77443e-05	3.00108e-05	2.54444e-05	2.25381e-05	2.11745e-05	4.10068e-05	5.47374e-05	7.46819e-05	8.12136e-05	4.44383e-05	5.37075e-05	8.44356e-05	7.32201e-05	2.03771e-05	2.92101e-05	4.90791e-05	6.34096e-05	8.01844e-05	3.64568e-05	2.71438e-05	0	3.42114e-05	0	0	0	2.8167e-05	0	0	1.70749e-05	1.48972e-05	2.1013e-05	2.48687e-05
glcD	b2979	P0AEP9	0	0	5.33672e-06	0	3.68041e-06	3.78901e-06	0	7.49952e-06	0	0	0	0	6.13681e-07	0	0	7.97509e-06	3.81487e-07	0	0	4.80012e-07	3.30267e-07	8.89562e-06	0	0	0	6.15538e-06	0	6.92088e-06	6.49152e-06	0	0	0	0	0	5.37576e-06	4.82218e-06
glcE	b4468	P52073	0	0	0	0	0	0	0	0	0	0	0	0	0	0	0	0	0	0	0	0	0	0	0	0	0	0	0	0	0	0	0	0	0	0	0	0
glcF	b4467	P52074	0	0	0	0	0	0	0	0	0	1.88604e-05	0	3.81154e-05	3.22561e-05	0	0	3.47752e-05	0	0	0	0	3.11644e-05	3.81161e-05	0	0	0	0	0	0	0	0	0	0	0	0	0	0
glcG	b2977	P0AEQ1	2.74687e-05	2.75078e-05	2.96246e-05	2.75702e-05	2.71905e-05	2.69675e-05	2.598e-05	2.13017e-05	3.30046e-05	8.05165e-05	8.42225e-05	9.85769e-05	0.00010481	6.74242e-05	9.70129e-05	0.000110128	9.62744e-05	3.02405e-05	6.33955e-05	8.66121e-05	0.000105399	0.000117146	3.2405e-05	2.91916e-05	2.2934e-05	2.25858e-05	2.06871e-05	2.69826e-05	2.25745e-05	2.09299e-05	2.59261e-05	2.01586e-05	1.98075e-05	1.52392e-05	2.29137e-05	2.05708e-05
gldA	b3945	P0A9S5	2.36117e-05	2.28713e-05	2.55992e-05	2.89913e-05	2.87596e-05	2.92078e-05	2.43901e-05	0	2.04334e-05	2.2016e-05	2.6105e-05	3.54061e-05	4.86076e-05	2.43833e-05	3.08832e-05	5.47003e-05	2.89494e-05	1.81349e-05	1.70174e-05	2.8486e-05	3.34171e-05	5.57301e-05	4.54531e-05	3.87893e-05	3.60123e-05	2.35804e-05	1.97404e-05	2.41534e-05	2.02974e-05	1.74034e-05	0	1.72374e-05	1.44712e-05	0	1.92938e-05	2.06003e-05
glf	b2036	P37747	0.000557985	0.000562474	0.000550266	0.000563562	0.000568028	0.000545551	0.00053873	0	0	0	0	0	0	0	0	0	0	0	0	0	0	0	0	0	0	0	0	0	4.78071e-05	0	0	0	0	0	0	0
glgA	b3429	P0A6U8	0.000234961	0.000229732	0.000222637	0.000246502	0.000242564	0.000235506	0.000243244	0.000144147	0.000158335	0.000176604	0.000202618	0.000246053	0.00029134	0.000163527	0.000202637	0.00028893	0.000230273	0.000127393	0.000140623	0.000183772	0.000229279	0.000287479	0.000518815	0.000466574	0.000382013	0.000289227	9.12943e-05	0.000107676	9.90263e-05	0.000183487	0.00013301	9.56936e-05	8.86053e-05	8.09368e-05	0.000176365	0.000189965
glgB	b3432	P07762	0.000264431	0.000270844	0.000255869	0.000273527	0.000288055	0.000286753	0.000264042	0.000194492	0.000196952	0.000204024	0.000225804	0.000258007	0.000297901	0.000229066	0.000248991	0.000297507	0.000263361	0.000152982	0.000160359	0.000222986	0.000256729	0.000295852	0.000393866	0.000373813	0.0003576	0.000306777	0.00013602	0.000154448	0.000139542	0.000328794	0.000229329	0.000166637	0.000136701	0.000118639	0.000279325	0.000287657
glgC	b3430	P0A6V1	0.000294831	0.000298802	0.000295698	0.000338403	0.000337659	0.000332898	0.00033488	0.000173073	0.000188402	0.000197517	0.000240644	0.000278901	0.000330411	0.000198823	0.000229235	0.000329704	0.000276896	0.000158977	0.000167872	0.000217622	0.000272286	0.000332862	0.000522773	0.00045106	0.000403352	0.000312168	0.000121559	0.000127657	0.000114499	0.000226634	0.000180261	0.000144289	0.00012209	0.000112042	0.000224454	0.00024127
glgP	b3428	P0AC86	0.000263434	0.000265397	0.000254148	0.000312172	0.00031125	0.000295211	0.00030355	0.000207296	0.000229627	0.000234097	0.000276779	0.000310916	0.000377307	0.000223976	0.000279323	0.000377589	0.000317909	0.000192113	0.000206758	0.000247617	0.000299463	0.000359783	0.000656017	0.000587554	0.00044953	0.000410254	0.000181865	0.000166023	0.000184412	0.000230813	0.000222717	0.000181666	0.000147878	0.000156251	0.000244398	0.000247502
glgS	b3049	P26649	0	0	0	0	0	0	0	0	0	0	0	0	0	0	0	0	0	0	0	0	0	0	0	0	0	0	0	0	0	0	0	0	0	0	0	0
glgX	b3431	P15067	9.70373e-05	8.93217e-05	8.76267e-05	0.000103241	0.000100856	0.0001038	8.54673e-05	6.93408e-05	7.72077e-05	8.11307e-05	8.17959e-05	0.000100782	0.000115554	7.70163e-05	9.63902e-05	0.000129922	0.000106218	6.21683e-05	5.93062e-05	8.70499e-05	9.51259e-05	0.000127729	0.000200165	0.000196371	0.00018284	0.000150823	5.61121e-05	7.59819e-05	6.33705e-05	9.47746e-05	7.58752e-05	6.45017e-05	5.62138e-05	4.74046e-05	8.93685e-05	9.48042e-05
glk	b2388	P0A6V8	0.000136949	0.000135896	0.000142721	0.000140874	0.00013114	0.000134295	0.000129403	0.000145676	0.000209502	0.000204881	0.000200312	0.00019143	0.000196476	0.000208019	0.000201101	0.000203932	0.000225171	0.000196138	0.000200408	0.000189169	0.000193813	0.000176767	0.000168659	0.000171714	0.000160153	0.000165849	0.000171055	0.000147811	0.000142427	0.000150962	0.000159522	0.000139317	0.000127384	0.00012841	0.000157028	0.000160284
glmM	b3176	P31120	0.000438463	0.000436559	0.000410883	0.000437667	0.000446824	0.000432615	0.000433562	0.000369979	0.000359604	0.000375822	0.000335879	0.000362949	0.000352672	0.000365237	0.000362818	0.000353044	0.000372341	0.000348117	0.000339962	0.000343634	0.00034992	0.00035324	0.000430225	0.000406418	0.000382425	0.000384168	0.000363018	0.000346469	0.000353662	0.000371444	0.000365238	0.000358137	0.000364124	0.000364303	0.000363991	0.000371429
glmS	b3729	P17169	0.0010765	0.00105811	0.00105374	0.00108498	0.00111552	0.00111031	0.00109612	0.00114507	0.00103518	0.000945324	0.000869055	0.000873109	0.000757334	0.000950325	0.000858174	0.000776642	0.000856309	0.000971856	0.000828148	0.000735622	0.000838955	0.000755169	0.000883866	0.000867139	0.000941822	0.00100035	0.0012477	0.00123691	0.00122556	0.00106238	0.00102978	0.000897878	0.000745117	0.000612322	0.00107423	0.00111998
glmU	b3730	P0ACC7	0.000275577	0.000268383	0.000256039	0.000286769	0.00028774	0.000303912	0.000291927	0.000298848	0.000259095	0.000249	0.000223552	0.000209694	0.000190826	0.000241167	0.000218387	0.000198918	0.000215347	0.000293157	0.000258521	0.000221176	0.000235406	0.000196442	0.000227509	0.000250064	0.000262131	0.000279979	0.000292869	0.000279717	0.00030532	0.000335409	0.000327541	0.000329614	0.000314267	0.000278373	0.000320896	0.000333892
glnA	b3870	P0A9C5	0.00535092	0.00531277	0.00535107	0.00524788	0.00539595	0.00542934	0.00532367	0.00622178	0.0042486	0.00346359	0.0028758	0.00231483	0.00197331	0.00337165	0.00269182	0.00192192	0.00231151	0.0049978	0.00418445	0.00309365	0.00257712	0.00205519	0.00683877	0.00579324	0.00535894	0.00539597	0.00680611	0.00735328	0.00764996	0.00481557	0.00403545	0.00346057	0.00297485	0.00265778	0.00491737	0.00483686
glnB	b2553	P0A9Z1	0.000167267	0.000168796	0.000176176	0.000206087	0.000193085	0.000196801	0.000189968	0.000222484	0.000174717	0.000165532	0.000158986	0.000178277	0.000154198	0.000169624	0.000157596	0.00016979	0.00018631	0.000177632	0.000160853	0.000178929	0.000199377	0.000165028	0.000235272	0.000222828	0.00022332	0.000228183	0.00018342	0.000184606	0.000199065	0.000166874	0.000184485	0.00018416	0.000168353	0.00017545	0.000174895	0.000196645
glnD	b0167	P27249	0.000119178	0.000117738	0.000117968	0.000120619	0.000139087	0.000125159	0.000121769	9.99417e-05	9.17017e-05	0.000100212	0.000116073	0.00010388	0.000135477	0.000105774	0.000111227	0.000138572	0.000126416	8.49343e-05	8.14773e-05	0.000100296	0.000112893	0.000133081	0.000236184	0.000199168	0.00015405	0.000141816	0.000106079	8.48172e-05	9.15726e-05	8.49644e-05	7.13954e-05	7.96769e-05	6.78374e-05	8.73139e-05	8.09649e-05	8.65428e-05
glnE	b3053	P30870	0.00010664	0.000116813	0.000101548	0.000132519	0.000139767	0.000119956	0.000118924	0.000147429	0.000137344	0.000125197	0.000144318	0.000151569	0.000166466	0.000134626	0.00015743	0.000162753	0.000151715	0.000133908	0.00012964	0.000153225	0.000167737	0.000177267	0.000214066	0.000211857	0.000186189	0.000181532	0.000136997	0.000123807	0.000146386	0.000137961	0.000134849	0.000128901	0.000130931	0.000116627	0.000137137	0.000142221
glnG	b3868	P0AFB8	0.000100921	0.000100437	0.000100953	0.000102434	0.000105926	0.000108035	0.000102555	9.7471e-05	8.43442e-05	8.29649e-05	8.24573e-05	8.43916e-05	7.58115e-05	8.51277e-05	8.49254e-05	8.30594e-05	8.40415e-05	9.49544e-05	8.29275e-05	8.81864e-05	7.76052e-05	8.22031e-05	0.00015351	0.000132631	0.00011368	0.000105595	0.000123693	0.000112347	0.000116638	0.000109002	0.00010149	9.01555e-05	8.47298e-05	6.99857e-05	0.000108787	0.000107695
glnH	b0811	P0AEQ3	0.000655026	0.00066958	0.000646085	0.000728797	0.000737098	0.000730875	0.000718273	0.000611555	0.000768549	0.00117497	0.0016878	0.00214731	0.00264049	0.0011259	0.00161859	0.00242038	0.00200026	0.00061126	0.000938435	0.00158241	0.00197449	0.00260879	0.000535165	0.000540695	0.000567967	0.000551142	0.000524403	0.000567289	0.000535312	0.000583876	0.000607354	0.000673086	0.000670835	0.00061244	0.000579973	0.000578638
glnK	b0450	P0AC55	2.07221e-05	2.06473e-05	2.21737e-05	2.04347e-05	1.80559e-05	1.80666e-05	1.7519e-05	1.04159e-05	3.74471e-06	0	0	0	0	0	0	0	0	5.58671e-06	3.35268e-06	0	0	0	2.63337e-05	1.74193e-05	9.65506e-06	1.15077e-05	2.55353e-05	1.92779e-05	2.34766e-05	8.78034e-06	8.67122e-06	0	0	0	2.0589e-05	2.12963e-05
glnL	b3869	P0AFB5	2.05577e-05	2.0918e-05	2.32487e-05	2.15418e-05	2.66229e-05	2.51427e-05	2.1296e-05	2.07987e-05	1.74792e-05	1.67903e-05	1.33178e-05	1.59426e-05	1.55761e-05	1.76254e-05	1.52396e-05	1.41958e-05	0	2.1377e-05	1.51875e-05	1.23038e-05	1.35004e-05	1.29372e-05	3.21376e-05	2.80904e-05	2.75308e-05	2.53829e-05	3.10893e-05	2.62283e-05	2.37861e-05	2.39755e-05	2.34692e-05	2.25417e-05	2.53134e-05	2.25099e-05	2.57814e-05	2.39866e-05
glnP	b0810	P0AEQ6	4.78215e-05	4.59997e-05	4.49787e-05	6.16078e-05	6.54892e-05	6.63439e-05	5.36258e-05	7.2341e-05	8.89532e-05	0.000113281	0.00014316	0.00016122	0.000200144	0.000122929	0.000130617	0.000177655	0.000159016	7.92881e-05	8.04285e-05	0.000114144	0.000150489	0.000193233	3.3661e-05	3.57183e-05	4.36456e-05	4.88932e-05	6.31479e-05	7.40172e-05	7.09973e-05	5.37764e-05	7.08852e-05	8.95116e-05	9.40323e-05	8.76199e-05	5.87448e-05	6.32761e-05
glnQ	b0809	P10346	0.000124173	0.000129679	0.000125397	0.000138172	0.000143483	0.000148042	0.000132862	0.00016146	0.000197189	0.000256198	0.000328742	0.000371178	0.000445937	0.000252665	0.00032391	0.000445466	0.000364394	0.000167125	0.000215164	0.000308495	0.000358925	0.000428116	9.66912e-05	0.000101792	0.000116798	0.000124672	0.00016064	0.000163727	0.00016175	0.000140764	0.000167156	0.000192867	0.000198154	0.00018507	0.00013345	0.000131856
glnS	b0680	P00962	0.000768519	0.000760532	0.000726339	0.000728106	0.000727881	0.000724992	0.000694108	0.000755576	0.000764721	0.000718247	0.000677223	0.00067464	0.000692175	0.000742916	0.000637481	0.000671358	0.000651024	0.000723235	0.000667298	0.000621955	0.000678641	0.00063387	0.000620093	0.000618588	0.000635587	0.000697075	0.000744666	0.000780733	0.000734932	0.000759309	0.000652051	0.000671537	0.000631785	0.000594751	0.000722241	0.000717049
gloA	b1651	P0AC81	0.000240983	0.00025331	0.000263485	0.000313667	0.000272207	0.000286372	0.000268579	0.000305673	0.00029774	0.00032057	0.000281026	0.00029236	0.000289682	0.000297496	0.000239723	0.000239423	0.000251906	0.000272124	0.000253512	0.00027281	0.000274282	0.00027448	0.000303135	0.000279981	0.000281706	0.000299543	0.000253902	0.000296345	0.000279408	0.0002786	0.000297155	0.00032095	0.000320022	0.000337285	0.000311044	0.000312664
gloB	b0212	P0AC84	4.85416e-05	9.145e-05	7.64219e-05	0.00010544	8.94431e-05	8.22548e-05	8.14293e-05	5.6767e-05	0	5.79417e-05	9.29224e-05	0.000101783	0.00012923	6.5298e-05	8.49645e-05	0.000114852	9.46474e-05	0	4.18812e-05	8.03005e-05	0.000108594	0.00011857	0.00011366	9.08242e-05	7.28148e-05	6.90717e-05	0	0	4.56816e-05	4.34601e-05	0	0	6.28076e-05	3.49327e-05	4.81138e-05	6.82723e-05
gloC	b0927	P75849	0.000120652	0.00011635	0.000122977	0.000121641	0.000122408	0.000118376	0.000123336	0.000123182	0.000122133	0.000118607	0.000127779	0.000158703	0.000193361	0.000121227	0.00012518	0.000180452	0.000146623	0.000117237	0.000120818	0.00013553	0.000157003	0.000214562	0.000181604	0.000152672	0.000153803	0.000133176	0.000109103	0.000119369	0.000118117	0.00011294	0.000117813	0.000132496	0.000132816	0.000143482	0.00012298	0.000114294
glpA	b2241	P0A9C0	0	0	0	0	0	0	0	0	0	0	0	0	0	0	0	0	0	0	0	0	0	0	0	0	0	0	0	0	0	0	0	0	0	0	0	0
glpB	b2242	P13033	0	0	0	0	0	0	0	0	0	0	0	0	0	0	0	0	0	0	0	0	0	0	0	0	0	0	0	0	0	0	0	0	0	0	0	0
glpC	b2243	P0A996	0	0	0	0	0	0	0	0	0	0	0	0	0	0	0	0	0	0	0	0	0	0	0	0	0	0	0	0	0	0	0	0	0	0	0	0
glpD	b3426	P13035	0	0	0	0	0	0	0	0	0	6.16882e-05	7.48208e-05	7.75686e-05	8.9778e-05	6.20243e-05	6.52962e-05	8.61427e-05	7.10443e-05	0	5.24741e-05	5.7243e-05	6.69226e-05	7.83834e-05	9.34015e-05	9.34499e-05	8.37136e-05	8.19418e-05	7.41707e-05	7.3396e-05	6.38706e-05	0	0	0	0	0	0	0
glpE	b3425	P0A6V5	0	0	0	0	0	0	0	0	0	0	0	0	0	0	0	0	0	0	0	0	0	0	0	0	0	0	0	0	0	0	0	0	0	0	0	0
glpF	b3927	P0AER0	0	0	0	0	0	0	0	0	0	0	0	0	0	0	0	0	0	0	0	0	0	0	0	0	0	0	0	0	0	0	0	0	0	0	0	0
glpG	b3424	P09391	0	0	0	0	2.2895e-05	0	3.95347e-05	0	0	1.1642e-05	0	0	0	0	2.20035e-05	0	0	0	2.62336e-05	0	0	0	0	0	1.78264e-05	0	0	0	0	0	0	4.3975e-05	4.69918e-05	4.61669e-05	3.47797e-05	0
glpK	b3926	P0A6F3	5.04988e-05	5.2867e-05	4.94501e-05	5.47877e-05	5.21869e-05	5.46155e-05	5.10201e-05	4.49792e-05	8.21952e-05	0.000153902	0.000250982	0.000345502	0.000435138	0.000147996	0.00025479	0.000462886	0.000356545	6.1683e-05	0.000111399	0.000238136	0.000331397	0.000441895	0.000240648	0.00015766	0.000139584	0.000129855	0.000130573	0.000134972	0.000124646	4.60717e-05	4.36389e-05	3.93555e-05	3.88732e-05	3.77342e-05	4.02065e-05	3.95369e-05
glpQ	b2239	P09394	0	0	0	0	0	0	0	0	0	2.71211e-05	4.28142e-05	6.62174e-05	6.61296e-05	2.8664e-05	4.16216e-05	6.33728e-05	5.08356e-05	0	2.23929e-05	4.31917e-05	5.03153e-05	6.84179e-05	8.54549e-05	5.72169e-05	3.53576e-05	2.77801e-05	2.6925e-05	3.96552e-05	2.06242e-05	0	0	0	0	0	0	0
glpR	b3423	P0ACL0	0	1.37149e-05	0	0	0	3.35167e-05	3.01644e-05	2.38764e-05	0	1.89035e-05	0	2.11714e-05	2.05791e-05	2.68864e-05	2.18505e-05	0	2.69304e-05	0	0	0	2.18559e-05	0	0	3.01375e-05	0	0	2.49286e-05	0	1.67092e-05	3.81299e-05	0	0	4.34452e-05	4.63444e-05	1.59561e-05	2.25003e-05
glpT	b2240	P08194	0	0	0	0	0	0	0	0	0	6.00066e-05	8.44545e-05	9.98758e-05	0.000106626	0	7.8901e-05	0.000111425	9.97852e-05	0	4.71994e-05	7.284e-05	9.48736e-05	0.000113601	0.000133446	7.95373e-05	7.20614e-05	7.12633e-05	7.96046e-05	7.23738e-05	7.0997e-05	0	0	0	0	0	0	0
glpX	b3925	P0A9C9	5.83174e-05	5.73632e-05	5.94881e-05	6.42209e-05	6.47527e-05	6.55695e-05	6.02468e-05	4.61499e-05	4.34663e-05	4.49417e-05	4.05298e-05	4.42585e-05	3.87e-05	4.80386e-05	4.4006e-05	4.06907e-05	4.3605e-05	4.2226e-05	4.15751e-05	4.40675e-05	4.37232e-05	4.00348e-05	4.46023e-05	4.70504e-05	4.6516e-05	4.47483e-05	4.85096e-05	5.00152e-05	4.6567e-05	5.09223e-05	4.68511e-05	4.56056e-05	4.47881e-05	4.16453e-05	4.91733e-05	5.15212e-05
glrK	b2556	P52101	0	0	0	0	0	0	0	0	0	0	0	0	0	0	0	0	0	0	0	0	0	0	0	0	0	0	0	0	0	0	0	0	0	0	0	0
glrR	b2554	P0AFU4	1.91553e-05	2.15973e-05	1.93945e-05	1.87906e-05	2.33282e-05	2.19277e-05	2.43725e-05	3.51295e-05	3.19651e-05	3.45543e-05	2.75134e-05	3.3181e-05	2.66805e-05	2.96278e-05	1.99748e-05	2.73203e-05	2.97838e-05	3.4427e-05	3.29224e-05	2.76745e-05	2.90357e-05	1.58453e-05	4.95557e-05	4.43204e-05	3.97775e-05	3.50466e-05	3.27776e-05	3.21472e-05	3.18403e-05	2.65336e-05	2.78018e-05	3.38507e-05	3.34049e-05	3.6754e-05	2.72892e-05	2.60377e-05
gltA	b0720	P0ABH7	0.00277764	0.00279366	0.0028863	0.00290216	0.00309769	0.00307955	0.00309521	0.00469095	0.00859776	0.00958828	0.00934459	0.00899615	0.0087859	0.0101139	0.00928601	0.00852347	0.00955719	0.00625983	0.00919051	0.00827023	0.00982446	0.00927442	0.00898156	0.00825147	0.00737265	0.00668515	0.00437936	0.00468306	0.00505885	0.00482933	0.00469357	0.0038147	0.00325938	0.00302577	0.00509266	0.00526227
gltB	b3212	P09831	0.0072299	0.00720236	0.0071818	0.00691015	0.00699396	0.00693626	0.00699149	0.0051925	0.0037356	0.00288225	0.00244066	0.00253449	0.00203064	0.00283697	0.00232796	0.00198473	0.00230318	0.00447064	0.00303833	0.00249925	0.0023359	0.00199396	0.00109664	0.00166034	0.0023633	0.00307979	0.00765661	0.00776452	0.00803776	0.00526286	0.00494345	0.00468953	0.00419435	0.00364006	0.00539136	0.00554675
gltD	b3213	P09832	0.00229999	0.00231576	0.00237513	0.0022295	0.00222987	0.00223467	0.00223771	0.00139562	0.000974202	0.000788965	0.000678067	0.000696985	0.000593676	0.000775554	0.000681206	0.000605955	0.000670426	0.00121248	0.000892628	0.000739029	0.000668964	0.000580191	0.000308208	0.000458417	0.000649314	0.000834412	0.00219681	0.00210176	0.00226957	0.00153875	0.0014245	0.00137488	0.00123532	0.00106371	0.00155382	0.00162209
gltF	b3214	P28721	0	0	0	0	0	0	0	0	0	0	0	0	0	0	0	0	0	0	0	0	0	0	0	0	0	0	0	0	0	0	0	0	0	0	0	0
gltI	b0655	P37902	0.000753453	0.000818519	0.000804201	0.000808369	0.000815694	0.000813487	0.000795511	0.00141115	0.0024767	0.00386956	0.00466945	0.00567769	0.00660482	0.00366214	0.00500216	0.00699487	0.00592067	0.0020111	0.0034723	0.00508422	0.0057849	0.00677123	0.00276393	0.00220926	0.00176561	0.00160034	0.00152245	0.00164077	0.00160402	0.00163461	0.00133809	0.000880268	0.000662018	0.00055856	0.00163881	0.00162251
gltJ	b0654	P0AER3	1.66753e-05	1.54826e-05	1.36115e-05	1.70091e-05	1.64778e-05	1.41379e-05	1.74362e-05	4.31935e-05	6.63531e-05	9.55048e-05	0.000113879	0.000122795	0.000128956	8.94719e-05	0.000119529	0.000133531	0.000125499	5.86679e-05	8.80652e-05	0.000129999	0.000129323	0.000147385	4.5203e-05	4.23564e-05	3.6428e-05	4.17495e-05	4.96606e-05	4.94681e-05	4.89582e-05	5.61239e-05	5.11928e-05	4.32741e-05	3.75713e-05	2.63761e-05	5.4973e-05	5.19978e-05
gltK	b0653	P0AER5	0	8.64794e-06	1.19883e-05	1.62357e-05	1.41729e-05	1.56996e-05	1.42093e-05	5.61679e-05	8.77001e-05	0.000115744	0.000142845	0.000163896	0.000157846	0.000111774	0.000133478	0.000151694	0.000137904	7.24397e-05	9.69659e-05	0.000137404	0.000154767	0.000157739	4.92628e-05	4.70358e-05	4.28765e-05	4.50639e-05	5.64274e-05	5.05516e-05	5.44806e-05	4.55981e-05	5.67629e-05	4.03885e-05	3.51577e-05	2.29219e-05	5.63415e-05	5.3896e-05
gltL	b0652	P0AAG3	6.85772e-05	7.01435e-05	8.11298e-05	6.42843e-05	6.5365e-05	6.2307e-05	6.73083e-05	0.000182511	0.00033435	0.000487542	0.000620532	0.000716856	0.000814067	0.0004703	0.0005535	0.000793211	0.000649175	0.000279794	0.000411916	0.000603004	0.000626657	0.00074237	0.000267836	0.000208242	0.000198869	0.00019661	0.000231577	0.000195302	0.000197044	0.000225186	0.000230758	0.000171003	0.000132242	0.000104317	0.000241423	0.000228722
gltP	b4077	P21345	0	0	0	0	0	0	0	0	0	0	0	0	0	0	0	0	0	0	0	0	0	0	0	0	0	0	0	0	0	0	0	0	0	0	0	0
gltS	b3653	P0AER8	0	0	0	0	0	0	0	0	0	0	0	0	0	0	0	0	0	0	0	0	0	0	0	0	0	0	0	0	0	0	0	0	0	0	0	0
gltX	b2400	P04805	0.000921675	0.00091493	0.000925766	0.00104041	0.00103298	0.00104587	0.00104451	0.000836731	0.000731373	0.000699772	0.000704965	0.000697847	0.000664774	0.000727577	0.000685727	0.000641232	0.000699486	0.000798511	0.000738226	0.000708857	0.000682842	0.00064331	0.000846041	0.00086504	0.000864896	0.000824359	0.000836497	0.000856012	0.000820465	0.000907423	0.000907103	0.000977461	0.00102964	0.00104166	0.000882528	0.000882323
gluQ	b0144	P27305	1.04704e-05	1.07006e-05	1.13684e-05	1.04457e-05	1.09255e-05	1.09445e-05	8.90058e-06	9.71757e-06	1.24633e-05	1.11512e-05	1.32234e-05	1.18378e-05	1.2952e-05	1.1827e-05	1.30588e-05	1.37433e-05	1.36143e-05	1.36093e-05	1.13744e-05	1.28565e-05	1.20717e-05	1.17329e-05	0	0	9.682e-06	1.21176e-05	1.30134e-05	1.15586e-05	1.19906e-05	1.34972e-05	1.54878e-05	1.89089e-05	1.98818e-05	1.95003e-05	1.44136e-05	1.37714e-05
glvB	b3682	P69789	0	0	0	0	0	0	0	0	0	0	0	0	0	0	0	0	0	0	0	0	0	0	0	0	0	0	0	0	0	0	0	0	0	0	0	0
glvC	b3683	P31452	0	0	0	0	0	0	0	0	0	0	0	0	0	0	0	0	0	0	0	0	0	0	0	0	0	0	0	0	0	0	0	0	0	0	0	0
glvG	b3681	P31450	0	0	0	0	0	0	0	0	0	0	0	0	0	0	0	0	0	0	0	0	0	0	0	0	0	0	0	0	0	0	0	0	0	0	0	0
glxK	b0514	P77364	0	0	0	0	0	0	0	0	0	0	0	0	0	0	0	0	0	0	0	0	0	0	0	0	0	0	0	0	0	0	0	0	0	0	0	0
glxR	b0509	P77161	0	0	0	0	0	0	0	0	0	0	0	0	0	0	0	0	0	0	0	0	0	0	0	0	0	0	0	0	0	0	0	0	0	0	0	0
glyA	b2551	P0A825	0.00775457	0.00805585	0.00805399	0.00702505	0.00686272	0.00714262	0.00685007	0.00552778	0.00492644	0.00447719	0.00409798	0.00396829	0.00412364	0.00458368	0.00404353	0.00424999	0.00433557	0.0052959	0.00448742	0.004066	0.00428677	0.00400237	0.00705052	0.00728051	0.00743061	0.00708402	0.00566327	0.00583019	0.00595704	0.00594023	0.00393102	0.00321772	0.00284664	0.00233086	0.00519136	0.00553201
glyQ	b3560	P00960	0.000423026	0.000446911	0.000444145	0.000459394	0.000456897	0.000469604	0.000435842	0.000424733	0.000420685	0.000415855	0.000397035	0.000401114	0.00038399	0.000416793	0.000399802	0.0003671	0.000394206	0.00043445	0.000382004	0.00039102	0.000375971	0.000375823	0.000325623	0.000336834	0.000352835	0.000358446	0.000400817	0.000433521	0.000400141	0.00040716	0.000409345	0.000471816	0.000478503	0.000481457	0.000427705	0.000426454
glyS	b3559	P00961	0.00104335	0.00105142	0.00102876	0.00108682	0.0011189	0.00111809	0.00107932	0.00110799	0.00106896	0.0010419	0.00103098	0.00102762	0.00102564	0.00103664	0.00106462	0.00104368	0.00105589	0.00110137	0.00104784	0.00104686	0.00108107	0.00108889	0.000896565	0.000929221	0.000944355	0.00099565	0.00109154	0.00109599	0.00115312	0.00108247	0.00106128	0.00102605	0.00100215	0.000933085	0.00106449	0.00108638
gmd	b2053	P0AC88	0	0	0	0	0	0	0	0	0	0	0	0	0	0	0	0	0	0	0	0	0	0	0	0	0	0	0	0	0	0	0	0	0	0	0	0
gmhB	b0200	P63228	8.21223e-05	3.46862e-05	8.16008e-05	9.97198e-05	8.5503e-05	9.38631e-05	9.08566e-05	7.93997e-05	7.4841e-05	7.00014e-05	6.64572e-05	8.0266e-05	8.08284e-05	7.44549e-05	8.42494e-05	8.60245e-05	8.72481e-05	7.81742e-05	7.05217e-05	8.19857e-05	7.66349e-05	8.15492e-05	0.00010568	0.000111272	9.25482e-05	8.88026e-05	7.85851e-05	9.0824e-05	7.81401e-05	7.06269e-05	8.56223e-05	8.61115e-05	8.61048e-05	3.11722e-05	7.34858e-05	6.46585e-05
gmk	b3648	P60546	8.33266e-05	9.02804e-05	8.50924e-05	9.2104e-05	9.12841e-05	9.48984e-05	8.58637e-05	7.69435e-05	6.96189e-05	6.53162e-05	5.85697e-05	6.33381e-05	6.40841e-05	6.80823e-05	6.72779e-05	5.66249e-05	6.53881e-05	7.03685e-05	5.87126e-05	6.45725e-05	6.20264e-05	6.40035e-05	6.98146e-05	7.37358e-05	7.28934e-05	6.91105e-05	8.43554e-05	8.46004e-05	7.68133e-05	7.51188e-05	7.68552e-05	8.90961e-05	9.53877e-05	9.18718e-05	8.467e-05	9.02315e-05
gmm	b2051	P32056	0	0	0	0	0	0	0	0	0	0	0	0	0	0	0	0	0	0	0	0	0	0	0	0	0	0	0	0	0	0	0	0	0	0	0	0
gnd	b2029	P00350	0.00345145	0.00355233	0.00353089	0.0037993	0.00367284	0.00363618	0.00368769	0.00168185	0.00136188	0.00130239	0.00127917	0.00127215	0.0013222	0.00133818	0.00130373	0.00129938	0.00133331	0.00129351	0.00119368	0.00116746	0.00134853	0.00125312	0.00368146	0.00353715	0.00306707	0.00260361	0.00162043	0.00164839	0.00162042	0.00173768	0.00140624	0.0012726	0.0012292	0.00117002	0.00169716	0.00167794
gnsA	b4517	P0AC92	3.47183e-05	3.84738e-05	4.10404e-05	4.68364e-05	4.92761e-05	4.69777e-05	4.65206e-05	4.92234e-05	3.6277e-05	3.48368e-05	2.97519e-05	3.53037e-05	3.35994e-05	3.40173e-05	3.22766e-05	3.20768e-05	3.53525e-05	3.63992e-05	2.9733e-05	2.73163e-05	3.30099e-05	3.63652e-05	4.52588e-05	5.53661e-05	5.18318e-05	5.50111e-05	4.37031e-05	4.99635e-05	4.4605e-05	5.93895e-05	7.59781e-05	9.60744e-05	0.000100701	0.000104613	5.83806e-05	6.40711e-05
gnsB	b1550	P77695	0.000135899	0.00013413	0.000192558	0.000185411	0.000193264	0.000191424	0.000136562	0.000178678	0.000325446	0.000164861	0.000141772	0.000184774	0.000230258	0.000197154	0.000185391	0.000371969	0.000278173	0.000147528	0.000126255	0.00015419	0.000222615	0.000274747	0.000162076	0.000274323	0.000309285	0.00023439	0.000193481	0.000188231	0.000172102	0.000161276	0.000137881	0.000139319	0.000128074	0.000129006	0.000130881	0.000153473
gntK	b3437	P46859	0	0	0	0	0	0	0	0	0	0	0	0	0	0	0	0	0	0	0	0	0	0	0	0	0	0	0	0	0	0	0	0	0	0	0	0
gntP	b4321	P0AC94	0	0	0	0	0	0	0	0	0	0	0	0	0	0	0	0	0	0	0	0	0	0	0	0	0	0	0	0	0	0	0	0	0	0	0	0
gntR	b3438	P0ACP5	3.5787e-05	2.95161e-05	3.36935e-05	4.78346e-05	4.87281e-05	5.15584e-05	4.32121e-05	4.28924e-05	5.45712e-05	5.25517e-05	5.48037e-05	5.86247e-05	5.83626e-05	6.04202e-05	6.0611e-05	6.11366e-05	6.25536e-05	4.81651e-05	4.84279e-05	5.49588e-05	4.96958e-05	6.01497e-05	5.76339e-05	6.56141e-05	4.89507e-05	5.26059e-05	5.67328e-05	4.58206e-05	4.33549e-05	4.60312e-05	5.81602e-05	5.52396e-05	5.86252e-05	4.70694e-05	5.808e-05	5.78608e-05
gntT	b3415	P39835	0	0	1.27055e-05	2.40712e-05	2.03962e-05	2.01067e-05	0	3.37718e-05	6.36427e-05	6.76677e-05	7.65557e-05	5.74684e-05	6.46507e-05	5.63184e-05	6.16747e-05	5.2088e-05	5.75141e-05	7.17262e-05	7.26251e-05	0.000103431	5.65077e-05	5.13506e-05	0	0	0	8.49272e-06	4.81879e-05	5.32943e-05	4.15982e-05	4.09118e-05	1.29127e-05	2.60361e-05	2.53601e-05	0	3.25689e-05	3.84818e-05
gntU	b4476	P0AC96	0	0	0	0	0	0	0	0	0	0	0	0	0	0	0	0	0	0	0	0	0	0	0	0	0	0	0	0	0	0	0	0	0	0	0	0
gntX	b3413	P46846	0	0	0	0	0	0	0	0	0	0	0	0	0	0	0	0	0	0	0	0	0	0	0	0	0	0	0	0	0	0	0	0	0	0	0	0
gor	b3500	P06715	0.000381836	0.00039709	0.000383794	0.000379905	0.00037002	0.000349082	0.000329191	0.000295	0.000301492	0.000265583	0.000272967	0.000280572	0.000302913	0.000292277	0.000287859	0.000300649	0.000289637	0.000276054	0.000259423	0.000244341	0.000261989	0.000286875	0.000534287	0.000466588	0.000392636	0.000357654	0.000319116	0.000299448	0.000282513	0.000323906	0.000304842	0.000297716	0.000305848	0.000299335	0.000300063	0.000295572
gph	b3385	P32662	8.84256e-05	8.12865e-05	8.66359e-05	8.63621e-05	8.73338e-05	8.25284e-05	8.33501e-05	8.04231e-05	7.76061e-05	7.95448e-05	8.29876e-05	8.09156e-05	7.06609e-05	7.32359e-05	7.28214e-05	7.3169e-05	7.94518e-05	7.93875e-05	8.15961e-05	8.17627e-05	7.88351e-05	7.36196e-05	0.000114191	0.00011306	0.000104802	9.90225e-05	8.74769e-05	9.36191e-05	8.59158e-05	9.82072e-05	9.3607e-05	9.5691e-05	0.000104736	0.000107378	0.000100244	0.00010433
gpmA	b0755	P62707	0.00248977	0.00249894	0.00259727	0.00229766	0.00226532	0.00234407	0.00228447	0.00215667	0.00180212	0.0017114	0.00146065	0.00156129	0.00167428	0.0017303	0.00148596	0.0016486	0.00161143	0.00183088	0.00153725	0.00130249	0.0015692	0.00169721	0.00248391	0.00217127	0.00204398	0.00207092	0.00206482	0.00217506	0.00215265	0.00228996	0.0017712	0.00175553	0.0015429	0.00157652	0.00185657	0.00181303
gpmM	b3612	P37689	0.00106256	0.00106215	0.000996448	0.00111498	0.00102224	0.00103687	0.00106377	0.000982101	0.000801316	0.000669935	0.000541596	0.000499369	0.000409163	0.000653901	0.000569813	0.000417711	0.000524799	0.000818003	0.00065677	0.000513848	0.000527396	0.000388768	0.00161646	0.00144876	0.00125924	0.0011991	0.00100141	0.000952911	0.000990845	0.000826449	0.000924478	0.000976702	0.000953488	0.00105834	0.000872121	0.000896065
gpp	b3779	P25552	5.37556e-05	5.07867e-05	4.83339e-05	7.13059e-05	6.74043e-05	6.81465e-05	6.36413e-05	5.17891e-05	5.12478e-05	4.91233e-05	5.50455e-05	5.52566e-05	5.71248e-05	5.40705e-05	4.96135e-05	5.40751e-05	5.16273e-05	5.13538e-05	4.73435e-05	5.98332e-05	4.77797e-05	5.63023e-05	6.82709e-05	6.74635e-05	6.38704e-05	6.49651e-05	5.27973e-05	5.83099e-05	5.0529e-05	6.16638e-05	7.25033e-05	5.64896e-05	7.36989e-05	6.64029e-05	7.0878e-05	6.70558e-05
gpsA	b3608	P0A6S7	8.78685e-05	8.3794e-05	8.50966e-05	9.89434e-05	9.67131e-05	9.93657e-05	9.87369e-05	9.17327e-05	9.2816e-05	0.000103239	0.000118268	0.000126149	0.000128886	0.000104271	0.000120584	0.000126203	0.000123356	9.36977e-05	9.39285e-05	0.000105667	0.00012619	0.000129375	0.000109742	9.83276e-05	9.43267e-05	9.0133e-05	9.22561e-05	8.59642e-05	8.98726e-05	0.000107915	0.000101489	0.000100427	9.97758e-05	9.49562e-05	0.000109416	0.000104697
gpt	b0238	P0A9M5	0.000257339	0.000277348	0.000275284	0.000220336	0.000239667	0.000238086	0.000230203	0.000375355	0.000305541	0.000279311	0.000323603	0.000322776	0.000303986	0.000355523	0.000267772	0.000268605	0.00031304	0.000326376	0.000298423	0.00023916	0.000259348	0.000248457	0.000281147	0.000251079	0.000246212	0.000296725	0.000359189	0.000389073	0.000368163	0.000277951	0.000261935	0.000289409	0.000251422	0.000285586	0.000235723	0.000278465
grcA	b2579	P68066	0.000277633	0.000265959	0.000273569	0.000235321	0.000355264	0.000343847	0.000309313	8.37887e-05	0.000123379	0.000142771	0.00013463	0.000148024	0.00017956	0.000144951	0.000152295	0.000194606	0.000179852	0.000103849	0.000120661	0.0001327	0.000158093	0.000180015	0.000163192	0.000161328	0.000127595	0.00011268	0.000108851	0.000118252	0.000111601	0.00022349	0.000121866	0.000126751	9.07454e-05	6.21241e-05	0.000145083	0.0001807
greA	b3181	P0A6W5	0.000177694	0.000182719	0.000176301	0.000200431	0.000203639	0.000206482	0.000195113	0.000244457	0.000281455	0.000287254	0.000275821	0.00028163	0.000288179	0.000294314	0.000294599	0.000298272	0.00028477	0.000241979	0.000274234	0.000281788	0.00027622	0.000290423	0.000167869	0.00019011	0.00020137	0.0002128	0.000235496	0.00023938	0.000222444	0.000229037	0.000260975	0.000281638	0.000295369	0.000307448	0.000226663	0.000226646
greB	b3406	P30128	1.73385e-05	1.76304e-05	1.67263e-05	2.12401e-05	2.14101e-05	2.36278e-05	2.12087e-05	2.00288e-05	1.85858e-05	1.75077e-05	1.60127e-05	1.93189e-05	1.92228e-05	1.6948e-05	2.15886e-05	2.15272e-05	2.205e-05	1.74506e-05	2.08027e-05	1.67264e-05	2.12336e-05	2.39683e-05	2.6614e-05	2.74201e-05	2.56194e-05	2.25876e-05	1.95343e-05	1.59738e-05	1.96397e-05	2.15606e-05	2.5918e-05	2.39113e-05	3.0394e-05	3.20572e-05	2.22325e-05	2.38863e-05
groL	b4143	P0A6F5	0.00469016	0.00470218	0.00454356	0.0046142	0.00467388	0.00460736	0.00451835	0.00484577	0.00542445	0.00540938	0.0053342	0.00482856	0.00522862	0.00550802	0.00581156	0.00541196	0.00518751	0.00469692	0.0047829	0.00492913	0.00537783	0.00543613	0.0042847	0.00412754	0.00406983	0.0041743	0.00460255	0.00470497	0.00481995	0.00466545	0.00390387	0.00367252	0.00330252	0.00289976	0.00482486	0.00489513
groS	b4142	P0A6F9	0.000979697	0.000946574	0.00114043	0.00102324	0.00105865	0.00107272	0.000964094	0.00105811	0.00113744	0.00115654	0.00111519	0.00104965	0.00108378	0.00118972	0.0013277	0.0011519	0.00118032	0.00101642	0.00100388	0.000970332	0.00112772	0.00121263	0.000984423	0.000912426	0.000886513	0.000896762	0.00115348	0.00127062	0.00102547	0.00099415	0.000955	0.000946463	0.000855322	0.000804648	0.000984484	0.00101504
grpE	b2614	P09372	0.000679596	0.000722274	0.000708281	0.000790635	0.00074858	0.000741373	0.000805062	0.000778743	0.000793236	0.000804812	0.000803275	0.000726055	0.000778751	0.000831049	0.000845518	0.000805978	0.000821688	0.000783058	0.00075456	0.000751192	0.000819002	0.00077019	0.000832105	0.000779515	0.000769197	0.000779809	0.000822181	0.000814556	0.000815574	0.000724707	0.000875486	0.000962063	0.00104576	0.0010978	0.000863579	0.000832075
grxA	b0849	P68688	3.08943e-05	2.99093e-05	2.91821e-05	2.97865e-05	3.03922e-05	2.97751e-05	3.02907e-05	2.58005e-05	2.04434e-05	1.82168e-05	1.60513e-05	1.78315e-05	1.75559e-05	1.91293e-05	1.69009e-05	1.9527e-05	1.92457e-05	2.00194e-05	1.69906e-05	1.6489e-05	2.32755e-05	2.28706e-05	2.17694e-05	2.14938e-05	2.16783e-05	2.48593e-05	2.16001e-05	1.92756e-05	2.40549e-05	2.22775e-05	2.56716e-05	2.87289e-05	3.19081e-05	3.85491e-05	2.11447e-05	2.25613e-05
grxB	b1064	P0AC59	0.000525394	0.000530297	0.000499109	0.000519195	0.000500829	0.000492753	0.000498553	0.000195589	0.000178143	0.000176274	0.00021797	0.000263404	0.000328582	0.000181633	0.000202891	0.000304214	0.00024382	0.000168615	0.000160984	0.000210243	0.000287448	0.000367039	0.000855398	0.000760478	0.000539633	0.000414821	0.00017967	0.000180579	0.000196732	0.000286481	0.000188786	0.000147203	0.000133546	9.53092e-05	0.000256987	0.000255754
grxC	b3610	P0AC62	0.000195136	0.000200815	0.000204073	0.00019684	0.000192549	0.00019189	0.000189038	0.000154677	0.000151728	0.00017011	0.000174141	0.000181661	0.000193224	0.000153931	0.000174068	0.000205693	0.000181078	0.00014224	0.000148374	0.000169317	0.000186787	0.000189878	0.00023518	0.000212662	0.000189958	0.00017566	0.000153716	0.000159373	0.000154874	0.000163562	0.000171278	0.000170199	0.000180006	0.00018907	0.000170798	0.000170734
grxD	b1654	P0AC69	0.000813262	0.000825747	0.000816958	0.000830625	0.000852713	0.000842054	0.000833813	0.000743756	0.000629287	0.000551451	0.000502139	0.000537566	0.000572407	0.000606656	0.000554367	0.000550778	0.000589948	0.00057641	0.000486503	0.000467834	0.000570609	0.000610658	0.000997155	0.00103722	0.000960006	0.000894775	0.000701854	0.000713544	0.000730088	0.000737591	0.00078123	0.000890327	0.000966889	0.00107855	0.000707277	0.000706923
gshA	b2688	P0A6W9	0.000204024	0.000201706	0.000206412	0.000222857	0.000219768	0.000218548	0.000199978	0.000228272	0.000204301	0.000200025	0.000198677	0.000208262	0.000219689	0.000195041	0.000200688	0.000219335	0.00020468	0.000198536	0.000186746	0.000183226	0.000190184	0.000216096	0.000342287	0.000331999	0.000311669	0.000283669	0.00022195	0.000212181	0.000203999	0.000220135	0.000243946	0.000252427	0.000269246	0.000278222	0.000219212	0.000213712
gshB	b2947	P04425	0.000317379	0.000315395	0.000347393	0.000326536	0.000334263	0.000335937	0.000330162	0.000339762	0.000349305	0.000334094	0.000340175	0.000391867	0.000407925	0.000346928	0.000335831	0.000394874	0.000381586	0.000316182	0.000301674	0.000329222	0.000353249	0.000392947	0.000419212	0.000400811	0.000400752	0.000381964	0.000341456	0.000357128	0.000321121	0.000286533	0.000308891	0.00031566	0.000304661	0.000326089	0.000298091	0.000299914
gsiA	b0829	P75796	0.000113388	0.000109512	0.00010488	0.000113056	0.000111646	0.000108412	0.000101274	9.37091e-05	8.79437e-05	9.21671e-05	8.50661e-05	9.75598e-05	0.000101451	8.57182e-05	9.93982e-05	0.000109234	0.000106473	8.79292e-05	8.04237e-05	9.1786e-05	0.000100487	0.00010382	0.000116769	0.00012631	0.00012586	0.000119095	0.000104065	9.51456e-05	9.69069e-05	0.000120926	0.000114394	0.000102281	9.59812e-05	8.86679e-05	0.00012638	0.000123524
gsiB	b0830	P75797	0.000229748	0.000245045	0.000232571	0.000230737	0.000230285	0.000239508	0.000224576	0.000166455	0.000162444	0.00017662	0.000194208	0.000214099	0.000231827	0.000181612	0.000195395	0.00023595	0.000215707	0.000185069	0.000183794	0.000215062	0.000214326	0.000228662	0.000384838	0.000341973	0.000292992	0.000261765	0.000171816	0.000179149	0.000168766	0.000233441	0.000182367	0.000171501	0.000158138	0.000156209	0.000215362	0.000222003
gsiC	b0831	P75798	0	0	0	0	0	2.30093e-05	0	0	1.60506e-05	1.19179e-05	0	0	1.69455e-05	0	1.74161e-05	0	0	1.33209e-05	0	0	0	1.45116e-05	2.32572e-05	2.44071e-05	2.08247e-05	1.90147e-05	0	1.85976e-05	1.57823e-05	2.34892e-05	1.92856e-05	1.76207e-05	0	1.94805e-05	2.38191e-05	2.60053e-05
gsiD	b0832	P75799	2.34955e-05	1.90265e-05	2.62018e-05	2.73254e-05	3.00319e-05	2.9506e-05	2.70721e-05	2.18887e-05	1.94709e-05	1.91513e-05	1.66349e-05	2.59958e-05	1.96883e-05	2.63713e-05	1.95743e-05	2.13044e-05	0	2.6941e-05	0	1.61517e-05	2.05703e-05	2.21496e-05	2.63356e-05	2.87105e-05	2.24456e-05	2.70179e-05	2.19708e-05	2.36158e-05	2.20647e-05	2.7612e-05	3.04868e-05	2.86651e-05	2.54898e-05	2.42291e-05	2.77977e-05	2.83859e-05
gsk	b0477	P0AEW6	0.000115836	0.000101566	0.000103583	0.000115279	0.000130796	0.000116321	0.000105187	0.000142637	0.000132114	0.000118166	0.000100276	9.61947e-05	9.18318e-05	0.000121789	0.000106895	9.72968e-05	9.85254e-05	0.000142572	0.000113955	0.000104511	9.89723e-05	7.92033e-05	8.10689e-05	9.1216e-05	0.000107128	0.000114912	0.000134599	0.000140783	0.000144227	0.000148443	0.000140774	0.000145952	0.000147034	0.000136927	0.000147643	0.000146515
gspA	b3323	P45756	0	0	0	0	0	0	0	0	0	0	0	0	0	0	0	0	0	0	0	0	0	0	0	0	0	0	0	0	0	0	0	0	0	0	0	0
gspB	b3322	P03825	0	0	0	0	0	0	0	0	0	0	0	0	0	0	0	0	0	0	0	0	0	0	0	0	0	0	0	0	0	0	0	0	0	0	0	0
gspC	b3324	P45757	0	0	0	0	0	0	0	0	0	0	0	0	0	0	0	0	0	0	0	0	0	0	0	0	0	0	0	0	0	0	0	0	0	0	0	0
gspD	b3325	P45758	0	0	0	0	0	0	0	0	0	0	0	0	0	0	0	0	0	0	0	0	0	0	0	0	0	0	0	0	0	0	0	0	0	0	0	0
gspE	b3326	P45759	0	0	0	0	0	0	0	0	0	0	0	0	0	0	0	0	0	0	0	0	0	0	0	0	0	0	0	0	0	0	0	0	0	0	0	0
gspF	b3327	P41441	0	0	0	0	0	0	0	0	0	0	0	0	0	0	0	0	0	0	0	0	0	0	0	0	0	0	0	0	0	0	0	0	0	0	0	0
gspG	b3328	P41442	0	0	0	0	0	0	0	0	0	0	0	0	0	0	0	0	0	0	0	0	0	0	0	0	0	0	0	0	0	0	0	0	0	0	0	0
gspH	b3329	P41443	0	0	0	0	0	0	0	0	0	0	0	0	0	0	0	0	0	0	0	0	0	0	0	0	0	0	0	0	0	0	0	0	0	0	0	0
gspI	b3330	P45760	0	0	0	0	0	0	0	0	0	0	0	0	0	0	0	0	0	0	0	0	0	0	0	0	0	0	0	0	0	0	0	0	0	0	0	0
gspJ	b3331	P45761	0	0	0	0	0	0	0	0	0	0	0	0	0	0	0	0	0	0	0	0	0	0	0	0	0	0	0	0	0	0	0	0	0	0	0	0
gspK	b3332	P45762	0	0	0	0	0	0	0	0	0	0	0	0	0	0	0	0	0	0	0	0	0	0	0	0	0	0	0	0	0	0	0	0	0	0	0	0
gspL	b3333	P45763	0	0	0	0	0	0	0	0	0	0	0	0	0	0	0	0	0	0	0	0	0	0	0	0	0	0	0	0	0	0	0	0	0	0	0	0
gspM	b3334	P36678	0	0	0	0	0	0	0	0	0	0	0	0	0	0	0	0	0	0	0	0	0	0	0	0	0	0	0	0	0	0	0	0	0	0	0	0
gspO	b3335	P25960	0	0	0	0	0	0	0	0	0	0	0	0	0	0	0	0	0	0	0	0	0	0	0	0	0	0	0	0	0	0	0	0	0	0	0	0
gss	b2988	P0AES0	0.000279891	0.000280546	0.000290526	0.000283619	0.000282151	0.000288403	0.000277124	0.000161935	0.000102025	8.68055e-05	8.4474e-05	8.352e-05	9.36199e-05	8.7741e-05	9.33355e-05	0.000100075	9.04729e-05	0.000118616	7.78636e-05	7.54449e-05	8.46e-05	0.000100451	0.000428629	0.000418955	0.00034024	0.000277713	0.000166036	0.000159011	0.000155572	0.000165576	0.00014146	0.00013293	0.000140137	0.00014132	0.000162719	0.000164438
gstA	b1635	P0A9D2	0.000213926	0.000215566	0.000205363	0.000241605	0.000242754	0.000232687	0.00024069	0.000132427	0.000141169	0.000154724	0.000189268	0.000224167	0.000270255	0.000164875	0.000175788	0.000251748	0.000211678	0.000127195	0.000136826	0.000171178	0.000219656	0.00027517	0.000418683	0.000321752	0.000241107	0.000203579	0.000129904	0.000140854	0.000134488	0.000175279	0.000145258	0.000166854	0.000174688	0.000183771	0.000173834	0.000173561
gstB	b0838	P0ACA7	0.000359167	0.000372414	0.000376055	0.00033824	0.000371089	0.000389615	0.000332464	0.000264056	0.000279973	0.000277915	0.000360516	0.000415894	0.000459392	0.000317966	0.000358548	0.000540695	0.000432267	0.000268312	0.000284999	0.000366868	0.000412274	0.000549873	0.000850642	0.000721821	0.000570326	0.000477992	0.000311076	0.000327211	0.000277193	0.000271305	0.000220299	0.000211775	0.000191886	0.000181127	0.000231274	0.000247416
guaA	b2507	P04079	0.00162189	0.00164361	0.00162662	0.0016664	0.00167176	0.00164019	0.00165947	0.00117442	0.000957787	0.000824963	0.000760205	0.000695849	0.00066075	0.000814286	0.000733057	0.000611459	0.000702853	0.001073	0.000859917	0.000694631	0.000657975	0.000621216	0.00065657	0.000666864	0.000750083	0.000893398	0.00126547	0.00121289	0.00116125	0.00119262	0.00125318	0.00128905	0.00127387	0.00122192	0.00113464	0.00118245
guaB	b2508	P0ADG7	0.00205733	0.00204829	0.00199958	0.00206489	0.00214022	0.002162	0.00204049	0.00145053	0.00094162	0.000799712	0.000725598	0.000651796	0.000629121	0.000784094	0.000639322	0.000599306	0.000634497	0.00125791	0.000887189	0.000774436	0.000700549	0.000605716	0.00054016	0.000610919	0.000734405	0.000880953	0.00142011	0.0014567	0.0014978	0.00140791	0.00145696	0.00152948	0.0015066	0.00143636	0.00147171	0.00151492
guaC	b0104	P60560	0.000792754	0.000818838	0.000847114	0.000808952	0.000799974	0.000820297	0.00078485	0.000504838	0.000427131	0.000389349	0.000381538	0.000344682	0.000360154	0.000390669	0.00035697	0.000344578	0.00034721	0.000412938	0.00037709	0.000339202	0.000359445	0.000352025	0.0013773	0.00111095	0.000801166	0.000652143	0.000461668	0.000515882	0.000467915	0.000541267	0.000339055	0.000235815	0.000178048	0.000128779	0.000511527	0.000548101
guaD	b2883	P76641	0	0	0	0	0	0	0	0	0	0	0	0	0	0	0	0	0	0	0	0	0	0	0	0	0	0	0	0	0	0	0	0	0	0	0	0
gudD	b2787	P0AES2	0	0	1.57765e-05	1.8594e-05	2.48095e-05	2.33942e-05	0	2.31289e-05	2.19003e-05	2.49329e-05	3.65564e-05	3.45653e-05	4.18972e-05	2.68527e-05	3.3363e-05	5.01383e-05	4.85904e-05	2.01178e-05	2.61257e-05	0	4.01208e-05	5.40093e-05	5.10926e-05	4.78425e-05	3.02526e-05	0	2.04759e-05	3.01011e-05	2.29697e-05	1.35648e-05	0	0	0	0	0	1.56841e-05
gudP	b2789	Q46916	0	0	0	0	0	0	0	0	0	0	0	0	0	0	0	0	0	0	0	0	0	0	0	0	0	0	0	0	0	0	0	0	0	0	0	0
gudX	b2788	Q46915	0	0	0	0	0	0	0	0	0	0	0	0	0	0	0	0	0	0	0	0	0	0	0	0	0	0	0	0	0	0	0	0	0	0	0	0
gutM	b2706	P15081	0	0	0	0	0	0	0	0	0	0	0	0	0	0	0	0	0	0	0	0	0	0	0	0	0	0	0	0	0	0	0	0	0	0	0	0
gutQ	b2708	P17115	4.32662e-05	4.53039e-05	4.1991e-05	4.59732e-05	5.10636e-05	4.95376e-05	4.35475e-05	4.34676e-05	5.28815e-05	5.84547e-05	6.22537e-05	6.84325e-05	7.07194e-05	5.97647e-05	6.71968e-05	8.01811e-05	7.52065e-05	3.99053e-05	4.65404e-05	5.50381e-05	6.61418e-05	7.47761e-05	5.51179e-05	5.98827e-05	5.60151e-05	5.17622e-05	4.63012e-05	4.15463e-05	4.39951e-05	4.47983e-05	4.32381e-05	3.96506e-05	3.71228e-05	3.71917e-05	4.34288e-05	4.46298e-05
gyrA	b2231	P0AES4	0.000930221	0.000929863	0.000889089	0.00105977	0.00103718	0.00103021	0.000998704	0.000940234	0.000857774	0.000865749	0.000828474	0.000817927	0.000817054	0.000843911	0.000829827	0.000803763	0.000837191	0.000902711	0.00080264	0.000789846	0.000834395	0.000764453	0.000865754	0.000930012	0.00096356	0.000961072	0.000896897	0.000854143	0.000861775	0.000926079	0.000964753	0.00104052	0.00107691	0.001087	0.000994064	0.0010038
gyrB	b3699	P0AES6	0.000798833	0.000801748	0.000762254	0.000846726	0.000880941	0.000849221	0.000843174	0.000804746	0.000755969	0.000728534	0.000685492	0.000680009	0.000679847	0.000729153	0.00073163	0.000706357	0.000738122	0.000806596	0.000753258	0.000747625	0.000744016	0.000718999	0.000721555	0.000758791	0.00076075	0.000795644	0.000772789	0.000732888	0.000813718	0.000826371	0.000855613	0.000885454	0.000893286	0.000849769	0.000856547	0.000847154
hcaB	b2541	P0CI31	0	0	0	0	0	0	0	0	0	0	0	0	0	0	0	0	0	0	0	0	0	0	0	0	0	0	0	0	0	0	0	0	0	0	0	0
hcaC	b2540	P0ABW0	0	0	0	0	0	0	0	0	0	0	0	0	0	0	0	0	0	0	0	0	0	0	0	0	0	0	0	0	0	0	0	0	0	0	0	0
hcaD	b2542	P77650	0	0	0	0	0	0	0	0	0	0	0	0	0	0	0	0	0	0	0	0	0	0	0	0	0	0	0	0	0	0	0	0	0	0	0	0
hcaE	b2538	P0ABR5	0	0	0	0	0	0	0	0	0	0	0	0	0	0	0	0	0	0	0	0	0	0	0	0	0	0	0	0	0	0	0	0	0	0	0	0
hcaF	b2539	Q47140	0	0	0	0	0	0	0	0	0	0	0	0	0	0	0	0	0	0	0	0	0	0	0	0	0	0	0	0	0	0	0	0	0	0	0	0
hcaR	b2537	Q47141	0	0	0	0	0	0	0	0	0	0	0	0	0	0	0	0	0	0	0	0	0	0	0	0	0	0	0	0	0	0	0	0	0	0	0	0
hcaT	b2536	Q47142	0	0	0	0	0	0	0	0	0	0	0	0	0	0	0	0	0	0	0	0	0	0	0	0	0	0	0	0	0	0	0	0	0	0	0	0
hchA	b1967	P31658	0.000397985	0.00041456	0.00039258	0.000425812	0.000447493	0.000451319	0.000423225	4.99063e-05	4.02487e-05	4.93199e-05	6.5057e-05	9.68878e-05	0.000155593	4.04514e-05	9.01852e-05	0.000183861	0.000122513	4.08324e-05	4.54259e-05	4.7498e-05	0.000121036	0.000206891	0.00045198	0.000375288	0.000233871	0.000161785	5.13968e-05	0.0001103	5.28438e-05	9.60919e-05	5.67848e-05	6.43608e-05	7.89725e-05	6.93206e-05	9.4552e-05	8.54815e-05
hcp	b0873	P75825	0	0	0	0	0	0	0	0	0	0	0	0	0	0	0	0	0	0	0	0	0	0	0	0	0	0	0	0	0	0	0	0	0	0	0	0
hcr	b0872	P75824	0	0	0	0	0	0	0	0	0	0	0	0	0	0	0	0	0	0	0	0	0	0	0	0	0	0	0	0	0	0	0	0	0	0	0	0
hda	b2496	P69931	3.53253e-05	2.63033e-05	1.02036e-05	1.16393e-05	0	1.77427e-05	1.20361e-05	0	0	0	8.71235e-06	0	3.26151e-05	1.06976e-05	0	1.17439e-05	1.76299e-05	2.28926e-05	0	0	0	0	2.23213e-05	0	1.65422e-05	1.12454e-05	1.03117e-05	0	0	9.86094e-06	0	0	1.97189e-05	0	0	9.55207e-06
hdeA	b3510	P0AES9	0.00182918	0.00190703	0.00182649	0.00140058	0.00152565	0.00140836	0.00144028	0	5.50395e-05	0	0	0	6.81896e-05	0	0	0	0	0	0	0	0	0	0	0	0	0	2.2225e-05	0	4.33826e-05	0	0	0	0	0	6.41969e-05	0
hdeB	b3509	P0AET2	0.000482297	0.000506095	0.000519123	0.000475997	0.000461984	0.000440846	0.000428386	0	0	0	0	0	0	0	0	0	0	0	0	0	0	0	0.000137914	0.000121601	6.56743e-05	0	0	0	0	0	0	0	0	0	0	0
hdeD	b3511	P0AET5	0.000102307	0.000109591	0.000101865	0.000242794	0.000200076	0.00022033	0.000193123	0	0	0	0	0	0	0	0	0	0	0	0	0	0	0	5.47929e-05	4.74973e-05	3.03585e-05	0	0	0	0	0	0	0	0	0	0	0
hdfR	b4480	P0A8R9	3.05207e-05	3.5738e-05	0	4.7402e-05	4.63485e-05	2.72289e-05	4.05699e-05	3.23426e-05	3.7823e-05	0	3.86728e-05	3.97572e-05	4.51276e-05	3.38737e-05	4.3922e-05	5.06095e-05	4.25676e-05	3.0775e-05	3.47434e-05	0	3.80133e-05	2.93822e-05	0	4.28954e-05	4.0274e-05	4.13114e-05	4.14926e-05	0	0	5.24107e-05	5.05923e-05	5.17452e-05	5.59671e-05	1.83644e-05	6.4776e-05	5.33696e-05
hdhA	b1619	P0AET8	0.000217616	0.000219776	0.000212005	0.000229677	0.000231044	0.000225034	0.000217075	6.48483e-05	5.52177e-05	5.45342e-05	6.65581e-05	8.97553e-05	0.000133969	5.8389e-05	7.66287e-05	0.000131867	8.60783e-05	3.6741e-05	4.07374e-05	5.48124e-05	9.30227e-05	0.0001364	0.000292717	0.000246918	0.000182313	0.000138915	5.35707e-05	5.29849e-05	4.7437e-05	0.000108549	8.38426e-05	8.5909e-05	9.5462e-05	0.00011891	9.18112e-05	9.5372e-05
helD	b0962	P15038	9.60394e-05	9.75982e-05	9.37272e-05	9.17975e-05	8.93488e-05	9.082e-05	8.85098e-05	6.39445e-05	5.37597e-05	6.3223e-05	6.18443e-05	6.54578e-05	6.16636e-05	6.29006e-05	6.01549e-05	6.7709e-05	6.5831e-05	4.90098e-05	4.9148e-05	4.70684e-05	5.84301e-05	6.16468e-05	9.51342e-05	9.46043e-05	8.50936e-05	7.22688e-05	6.60312e-05	5.59999e-05	5.88696e-05	7.2115e-05	7.47953e-05	6.96348e-05	7.98599e-05	6.90959e-05	7.296e-05	7.66035e-05
hemA	b1210	P0A6X1	0	0	0	0	0	0	0	0	0	0	0	0	0	0	0	0	0	0	0	0	0	0	0	0	0	0	0	0	0	0	0	0	0	0	0	0
hemB	b0369	P0ACB2	0.000277599	0.000273844	0.000277039	0.000281877	0.000286281	0.000284459	0.000280268	0.000228895	0.000214379	0.000213221	0.000203403	0.000213909	0.000229549	0.000207931	0.000210904	0.000234587	0.000225239	0.000215346	0.000194483	0.00021339	0.000240312	0.000241334	0.000348558	0.000310421	0.00025336	0.000244813	0.000220581	0.000220686	0.000240526	0.000261318	0.000237204	0.000227193	0.000221855	0.000211115	0.000244698	0.000242871
hemC	b3805	P06983	7.41672e-05	7.59164e-05	7.54776e-05	8.01959e-05	8.4791e-05	8.40592e-05	7.46323e-05	8.92706e-05	8.38326e-05	8.3242e-05	8.42132e-05	8.62446e-05	9.50843e-05	8.21392e-05	8.94829e-05	9.55677e-05	9.08474e-05	8.5824e-05	7.67758e-05	8.17389e-05	9.33291e-05	9.86586e-05	0.000118953	0.000115381	0.00010219	0.000105613	8.37905e-05	9.60514e-05	8.54794e-05	0.000110305	0.000115933	0.000118613	0.000121222	0.000116429	0.000106037	0.000105654
hemD	b3804	P09126	1.79378e-05	1.95944e-05	1.80604e-05	1.82918e-05	1.97228e-05	2.20342e-05	1.88082e-05	1.74678e-05	2.36949e-05	2.19918e-05	2.60488e-05	2.64267e-05	3.21516e-05	2.18057e-05	2.45905e-05	3.31146e-05	3.1964e-05	2.36108e-05	2.36132e-05	2.62746e-05	2.57075e-05	3.29582e-05	3.62453e-05	3.10193e-05	2.76167e-05	2.65868e-05	2.51394e-05	2.44271e-05	2.12816e-05	2.4e-05	2.19713e-05	2.47814e-05	2.21017e-05	2.41214e-05	2.63089e-05	2.64248e-05
hemE	b3997	P29680	0.000179439	0.000189801	0.000174602	0.000168161	0.000179393	0.000161896	0.000173927	0.000174158	0.000159987	0.00015296	0.00015485	0.000164091	0.00015419	0.000156852	0.000163452	0.000173798	0.000153295	0.000171616	0.000163017	0.000168835	0.000163586	0.000176802	0.000200264	0.000181468	0.000176047	0.000194055	0.000157844	0.00017946	0.00017378	0.00018155	0.000186279	0.000195464	0.000207507	0.000196472	0.000181732	0.000188849
hemF	b2436	P36553	0	0	0	0	0	0	0	0	0	0	0	0	0	0	0	0	0	0	0	0	0	0	0	0	0	0	0	0	0	0	0	0	0	0	0	0
hemG	b3850	P0ACB4	5.35759e-05	4.92712e-05	4.48725e-05	5.02958e-05	5.23141e-05	5.32889e-05	4.76393e-05	4.12446e-05	4.40523e-05	4.18793e-05	4.36048e-05	4.68383e-05	4.34358e-05	5.22823e-05	4.64879e-05	4.61788e-05	4.91514e-05	3.86475e-05	3.9413e-05	4.63952e-05	4.24912e-05	4.24125e-05	5.62756e-05	5.72493e-05	4.84102e-05	4.54097e-05	4.13986e-05	4.59551e-05	3.59594e-05	5.31388e-05	5.72418e-05	6.08143e-05	5.77713e-05	5.58364e-05	5.10978e-05	5.13271e-05
hemH	b0475	P23871	3.5011e-05	0	2.12853e-05	3.43858e-05	3.68121e-05	3.30253e-05	0	3.06176e-05	3.76661e-05	3.61222e-05	3.44393e-05	3.65805e-05	4.10603e-05	4.04299e-05	4.05263e-05	3.86136e-05	4.07101e-05	3.95436e-05	3.59301e-05	0	3.82908e-05	3.51991e-05	3.73984e-05	4.25957e-05	4.60196e-05	4.2808e-05	3.51708e-05	3.85848e-05	4.21347e-05	4.39374e-05	3.57058e-05	3.72172e-05	4.04026e-05	3.70981e-05	2.94783e-05	3.72728e-05
hemL	b0154	P23893	0.000388485	0.000371034	0.000376684	0.000359167	0.000368152	0.000358325	0.000345812	0.000541779	0.000532951	0.000498736	0.000470991	0.000475253	0.000468886	0.000499517	0.000493404	0.000495413	0.00050301	0.000506072	0.000475117	0.000465791	0.000499336	0.000472405	0.000640856	0.000578066	0.000555672	0.000528523	0.000524828	0.000523318	0.000519621	0.000459377	0.000407494	0.00044192	0.000444252	0.000455615	0.000447436	0.000464285
hemN	b3867	P32131	0.000117095	0.0001111	0.00010485	0.000127458	0.000120632	0.000126225	0.000103025	0.000119534	0.000106293	8.99686e-05	0.000105767	0.000114598	0.000115949	0.000105426	9.69481e-05	0.000117392	0.000107399	0.000105813	9.89716e-05	0.000116124	0.000111755	0.000117913	0.000189286	0.0001792	0.000158008	0.000149139	0.00012327	0.000126034	0.000130396	0.000133943	0.000150418	0.000161566	0.000168496	0.00017474	0.000131611	0.000128054
hemX	b3803	P09127	0.00016491	0.000167902	0.000171734	0.000175428	0.000164066	0.00017102	0.000159974	0.000167277	0.000171936	0.000180823	0.000192154	0.000225473	0.000253348	0.000184921	0.00019085	0.000245738	0.000208904	0.000152951	0.000167003	0.000194319	0.000213435	0.000256574	0.000212488	0.000205161	0.000201445	0.000192167	0.000160124	0.000157315	0.000155075	0.000205587	0.000205776	0.000195906	0.000195924	0.000195004	0.000193719	0.000204469
hemY	b3802	P0ACB7	9.18274e-05	9.91791e-05	0.000100221	0.000104983	0.000106551	0.000100098	9.23991e-05	9.93075e-05	9.82012e-05	0.000104837	0.000105349	0.000119323	0.000146892	0.000105802	0.000126769	0.000164381	0.000136887	9.44888e-05	0.00010291	0.00011689	0.000131354	0.000157095	0.00012193	0.000116927	0.00011387	0.000111021	9.80369e-05	8.56964e-05	0.000102488	0.000122973	0.000121366	0.00011273	9.98566e-05	9.78165e-05	0.000109146	0.000123131
hflC	b4175	P0ABC3	0.000236744	0.000236228	0.000238879	0.000264664	0.000250436	0.000263269	0.000260693	0.000275426	0.000270028	0.000264593	0.000261325	0.000256877	0.000276697	0.000281022	0.000267009	0.00028382	0.000271011	0.00025489	0.000258845	0.00026279	0.000276749	0.000274252	0.00031612	0.000295252	0.000291391	0.000289237	0.000250065	0.000257354	0.000257029	0.000249369	0.000261579	0.000243986	0.000231137	0.000226613	0.000256277	0.000255456
hflD	b1132	P25746	4.59874e-05	0	5.88885e-05	3.43803e-05	6.05561e-05	6.45227e-05	0	6.0821e-05	3.1289e-05	7.61199e-05	2.79965e-05	6.01346e-05	0	6.72151e-05	0	5.53651e-05	4.84857e-05	0	2.94085e-05	0	0	0	0	7.18367e-05	7.15634e-05	6.06376e-05	5.46474e-05	5.46984e-05	0	3.95386e-05	8.83787e-05	9.10743e-05	0.000109099	9.96772e-05	3.99169e-05	7.95706e-05
hflK	b4174	P0ABC7	0.00031687	0.000326755	0.000335455	0.000350245	0.000366904	0.000358396	0.000350394	0.000412797	0.000405449	0.000403859	0.000370918	0.000386334	0.000383024	0.000404681	0.000399209	0.000398046	0.000417668	0.000398467	0.000380726	0.000377547	0.000406969	0.000402624	0.000407004	0.000398892	0.000391195	0.000411496	0.000394978	0.000376015	0.000400642	0.000376609	0.000405593	0.000407719	0.000383668	0.000373165	0.00036671	0.000388112
hflX	b4173	P25519	0.000115536	0.000111104	0.000110579	0.000146271	0.000146903	0.000139895	0.000140671	0.00019273	0.000171616	0.000159098	0.000153385	0.000143332	0.000151855	0.000155057	0.00015561	0.000154293	0.000156987	0.000166217	0.000161628	0.000158962	0.000157365	0.000158178	0.000156741	0.000158334	0.000176066	0.000177304	0.000161807	0.000160325	0.000175996	0.000131776	0.000148758	0.00016384	0.000173622	0.000180288	0.000142862	0.000150245
hfq	b4172	P0A6X3	0.000539882	0.000525121	0.000482741	0.000782478	0.000796368	0.000773354	0.000763213	0.000671247	0.000610557	0.00062432	0.000560374	0.000578476	0.000599511	0.000653738	0.000644099	0.000733885	0.000737318	0.000623774	0.000642984	0.000702834	0.000736717	0.000793828	0.000652601	0.000660639	0.000684479	0.000750064	0.000660211	0.000623653	0.000724892	0.000627887	0.000832208	0.000988793	0.000992276	0.000974426	0.000600485	0.000651784
hha	b0460	P0ACE3	0.000104736	0.000102373	0.00011933	0.000101629	9.97661e-05	9.52767e-05	9.62266e-05	0.000119943	9.62555e-05	9.0348e-05	7.90835e-05	7.49447e-05	8.46125e-05	7.793e-05	6.94639e-05	6.81213e-05	7.34707e-05	0.000105237	8.70912e-05	8.02025e-05	7.657e-05	7.41174e-05	7.48529e-05	8.56064e-05	0.000104913	0.000127244	0.000121432	0.000105065	0.000117586	9.92048e-05	0.000109688	0.000126449	0.000122547	0.000107593	9.60889e-05	9.23733e-05
hicA	b4532	P76106	0	0	0	0	0	0	0	0	0	0	0	0	0	0	0	0	0	0	0	0	0	0	0	0	0	0	0	0	0	0	0	0	0	0	0	0
hicB	b1438	P67697	0	0	0	0	0	0	0	0	0	0	0	0	0	0	0	0	0	0	0	0	0	0	0	0	0	0	0	0	0	0	0	0	0	0	0	0
higA	b3082	P67701	0	0	0	0	0	0	0	0	0	0	0	0	0	0	0	0	0	0	0	0	0	0	0	0	0	0	0	0	0	0	0	0	0	0	0	0
higB	b3083	P64578	0	0	0	0	0	0	0	0	0	0	0	0	0	0	0	0	0	0	0	0	0	0	0	0	0	0	0	0	0	0	0	0	0	0	0	0
hinT	b1103	P0ACE7	0.000181844	0.000194904	0.000191589	0.000208436	0.000207178	0.000210553	0.000201881	0.000173603	0.000159508	0.000172898	0.000179389	0.000199572	0.000214494	0.000164058	0.000206901	0.000225138	0.000217741	0.00015505	0.000158079	0.000175209	0.000207304	0.000223492	0.000281609	0.000281347	0.000257397	0.000224151	0.000168284	0.000172981	0.000172546	0.000203252	0.000235973	0.000260271	0.000267841	0.000288842	0.000200264	0.000202547
hipA	b1507	P23874	0	0	0	0	0	0	0	0	0	0	0	0	0	0	0	0	0	0	0	0	0	0	0	0	0	0	0	0	0	0	0	0	0	0	0	0
hipB	b1508	P23873	0	0	0	0	0	0	0	0	0	0	0	0	0	0	0	0	0	0	0	0	0	0	0	0	0	0	0	0	0	0	0	0	0	0	0	0
hisA	b2024	P10371	0.000134455	0.000132344	0.000125049	0.000147672	0.000146829	0.0001432	0.000139843	0.000225793	0.000178145	0.000156669	0.000138033	0.000146468	0.000143605	0.000161578	0.000164726	0.000146289	0.000160586	0.000169081	0.000158109	0.000141476	0.000149513	0.000160662	0.00035523	0.000331571	0.00031528	0.000270397	0.000201287	0.000200454	0.00019423	0.000182741	0.000140428	9.51218e-05	8.06107e-05	7.53727e-05	0.000175384	0.000172157
hisB	b2022	P06987	0.000446506	0.000439136	0.000469752	0.000585585	0.000524427	0.000515447	0.000513207	0.000858607	0.000636738	0.000575216	0.000561198	0.00055604	0.000549265	0.000587132	0.000557046	0.000569495	0.000559501	0.000601707	0.000577079	0.000502105	0.0005887	0.000623036	0.00111872	0.000997265	0.00101978	0.000940802	0.000665389	0.000674611	0.00070817	0.000492274	0.000438978	0.000319204	0.000278523	0.000252916	0.000551458	0.000556278
hisC	b2021	P06986	0.000393798	0.000404337	0.000409363	0.000452995	0.000419551	0.000402213	0.000398886	0.000605914	0.00046114	0.000440889	0.00037911	0.000380103	0.000382097	0.000429554	0.000393274	0.000403859	0.000410643	0.000456783	0.00041194	0.000344434	0.000407529	0.000436679	0.000890795	0.000841794	0.000775388	0.000719456	0.000492403	0.00050533	0.000527164	0.000449332	0.000336678	0.000243514	0.000194743	0.000172211	0.000437467	0.000437478
hisD	b2020	P06988	0.000444731	0.000451935	0.000464392	0.000473733	0.00044238	0.000434019	0.000430896	0.000598773	0.000445772	0.000433474	0.00034183	0.000363824	0.000367032	0.000430897	0.000403341	0.000431624	0.000425905	0.000416013	0.000379532	0.000337122	0.000405864	0.000409381	0.000783739	0.000750015	0.000756303	0.000695637	0.00049192	0.000542246	0.000506583	0.000446206	0.000347235	0.0002415	0.000216987	0.000195087	0.000419386	0.000436534
hisF	b2025	P60664	0.000196452	0.000200159	0.000190246	0.0002186	0.000210622	0.000204015	0.000197733	0.000308068	0.000246753	0.000229413	0.00020372	0.000214298	0.000208937	0.000233337	0.000223983	0.000229095	0.000222803	0.000233418	0.000216827	0.000200539	0.000224384	0.000225566	0.000527182	0.000498656	0.000440462	0.000401012	0.00026133	0.000279596	0.000268854	0.000235119	0.000177357	0.000122855	0.000100607	8.59506e-05	0.000233989	0.00023188
hisG	b2019	P60757	0.000546205	0.000538471	0.000559145	0.000718559	0.000648118	0.000655134	0.000652179	0.00103414	0.000699504	0.000668738	0.000544566	0.000547051	0.00050887	0.000624492	0.000589611	0.00054044	0.000562309	0.000695101	0.000673822	0.000543271	0.000583258	0.000603374	0.000839751	0.000832018	0.000916981	0.000897022	0.000766487	0.000854048	0.00084721	0.000650531	0.000544636	0.000411124	0.000347924	0.000314198	0.000633513	0.000630359
hisH	b2023	P60595	0.000192235	0.000186995	0.000174055	0.000207569	0.000183084	0.000181584	0.000196397	0.000295108	0.000225368	0.000207675	0.000197265	0.000200743	0.000210155	0.000210594	0.000200448	0.000205743	0.00019991	0.00021927	0.000211805	0.000189424	0.000209138	0.000219666	0.000451276	0.000409494	0.000373906	0.00034536	0.000231864	0.000249824	0.000260186	0.000228073	0.000154432	0.000105514	9.46307e-05	8.67014e-05	0.000203119	0.000196646
hisI	b2026	P06989	0.000352827	0.000363388	0.000312407	0.000348538	0.000294232	0.000334427	0.000333911	0.000428307	0.000325363	0.000316319	0.000264408	0.000266073	0.000245674	0.000309709	0.000252322	0.000254388	0.000263342	0.000340536	0.000308627	0.000268935	0.000288072	0.000271653	0.000550042	0.000538989	0.000549034	0.000508231	0.000349106	0.000338165	0.000373819	0.000325427	0.000278301	0.000230758	0.000234765	0.000230532	0.00038057	0.000351848
hisJ	b2309	P0AEU0	0.00102563	0.00100394	0.00106344	0.00101027	0.00106877	0.00106881	0.00105455	0.00185129	0.0016621	0.00172614	0.00151622	0.00142814	0.00121867	0.00173089	0.00159096	0.00119554	0.00146801	0.00167718	0.00171119	0.0015296	0.00147735	0.00126197	0.00252434	0.00237993	0.00218209	0.00198145	0.00196951	0.00208014	0.00194213	0.00254603	0.00188108	0.00145389	0.00119915	0.00107335	0.00244714	0.00253193
hisL	b2018	P60995	0	0	0	0	0	0	0	0	0	0	0	0	0	0	0	0	0	0	0	0	0	0	0	0	0	0	0	0	0	0	0	0	0	0	0	0
hisM	b2307	P0AEU3	0	0	0	2.74063e-05	0	2.79772e-05	0	5.08962e-05	4.5329e-05	4.79108e-05	5.44745e-05	4.87319e-05	4.98443e-05	4.33626e-05	5.21124e-05	4.41634e-05	4.39607e-05	4.93771e-05	4.42829e-05	5.09032e-05	4.26324e-05	4.69655e-05	7.48159e-05	6.73561e-05	6.94668e-05	5.99815e-05	5.07683e-05	4.93435e-05	4.85811e-05	4.22587e-05	5.15414e-05	5.51612e-05	4.66036e-05	5.19382e-05	5.63234e-05	5.95925e-05
hisP	b2306	P07109	7.32197e-05	7.16217e-05	7.59014e-05	8.09238e-05	6.89707e-05	6.66266e-05	6.49031e-05	0.000128951	0.000123745	0.000120922	0.000138731	0.000136024	0.00014962	0.000132968	0.00014085	0.000154498	0.000144495	0.000121465	0.000107973	0.000118143	0.00012462	0.00012304	0.000231908	0.000235713	0.00021862	0.000198139	0.000151419	0.000131366	0.000121138	0.000161394	0.0001539	0.000148903	0.000136342	0.000134432	0.000151579	0.000161222
hisQ	b2308	P52094	2.7806e-05	2.66311e-05	2.84226e-05	2.69066e-05	2.59809e-05	2.78455e-05	2.75701e-05	7.32252e-05	5.83187e-05	5.75062e-05	5.46455e-05	5.45671e-05	5.5287e-05	4.89005e-05	5.41065e-05	5.73915e-05	4.87515e-05	6.88421e-05	6.06488e-05	6.80409e-05	7.52187e-05	6.59833e-05	6.87968e-05	6.13037e-05	6.34175e-05	6.70542e-05	5.19691e-05	6.00389e-05	7.31091e-05	8.7888e-05	9.1308e-05	8.81607e-05	8.47643e-05	8.13364e-05	7.78272e-05	7.70827e-05
hisS	b2514	P60906	0.000339287	0.000344961	0.000339452	0.000408972	0.000414207	0.000402039	0.000399514	0.000535303	0.000504325	0.000486893	0.000448925	0.00045225	0.000433631	0.000475764	0.000473003	0.000434236	0.000451802	0.000508607	0.000460552	0.000454873	0.000455723	0.000437718	0.000425993	0.000441776	0.000462663	0.00048707	0.000532702	0.000536988	0.000537065	0.0005184	0.000551967	0.000528725	0.000509598	0.000493377	0.000522298	0.000516012
hlyE	b1182	P77335	0	0	0	0	0	0	0	0	0	0	0	0	0	0	0	0	0	0	0	0	0	0	0	0	0	0	0	0	0	0	0	0	0	0	0	0
hmp	b2552	P24232	8.76924e-05	8.90784e-05	8.87413e-05	8.92152e-05	9.98605e-05	9.4638e-05	8.9485e-05	6.9632e-05	8.04647e-05	9.43917e-05	9.48369e-05	0.000108126	0.000110727	0.000101642	0.000105687	0.00011901	0.000120806	6.29452e-05	7.15257e-05	8.66649e-05	0.000116149	0.000126316	4.94083e-05	5.89786e-05	5.80431e-05	6.46897e-05	7.63963e-05	7.24108e-05	7.99808e-05	9.37436e-05	7.59183e-05	6.33479e-05	5.09183e-05	4.04148e-05	9.09073e-05	9.42023e-05
hns	b1237	P0ACF8	0.00324076	0.00301402	0.00314951	0.00350143	0.00322957	0.00327292	0.00317575	0.00456874	0.0053117	0.00575564	0.00618151	0.00671064	0.00709364	0.00547472	0.00683811	0.00748942	0.00721025	0.00527097	0.00578014	0.00664187	0.00677582	0.00724864	0.00495318	0.00492822	0.0051896	0.00507465	0.00491164	0.00512681	0.00472225	0.0038079	0.00522066	0.00634389	0.0068792	0.00783918	0.00419674	0.00426394
hofB	b0107	P36645	0	0	0	0	0	0	0	0	0	0	0	0	0	0	0	0	0	0	0	0	0	0	0	0	0	0	0	0	0	0	0	0	0	0	0	0
hofC	b0106	P36646	0	0	0	0	0	0	0	0	0	0	0	0	0	0	0	0	0	0	0	0	0	0	0	0	0	0	0	0	0	0	0	0	0	0	0	0
hofM	b3395	P45753	0	0	0	0	0	0	0	0	0	0	0	0	0	0	0	0	0	0	0	0	0	0	0	0	0	0	0	0	0	0	0	0	0	0	0	0
hofN	b3394	P64634	0	0	0	0	0	0	0	0	0	0	0	0	0	0	0	0	0	0	0	0	0	0	0	0	0	0	0	0	0	0	0	0	0	0	0	0
hofO	b3393	P45751	0	0	0	0	0	0	0	0	0	0	0	0	0	0	0	0	0	0	0	0	0	0	0	0	0	0	0	0	0	0	0	0	0	0	0	0
hofP	b3392	P45750	0	0	0	0	0	0	0	0	0	0	0	0	0	0	0	0	0	0	0	0	0	0	0	0	0	0	0	0	0	0	0	0	0	0	0	0
hofQ	b3391	P34749	0	0	0	0	0	0	0	0	0	0	0	0	0	0	0	0	0	0	0	0	0	0	0	0	0	0	0	0	0	0	0	0	0	0	0	0
hokA	b4455	P37305	0	0	0	0	0	0	0	0	0	0	0	0	0	0	0	0	0	0	0	0	0	0	0	0	0	0	0	0	0	0	0	0	0	0	0	0
hokB	b4428	P77494	0	0	0	0	0	0	0	0	0	0	0	0	0	0	0	0	0	0	0	0	0	0	0	0	0	0	0	0	0	0	0	0	0	0	0	0
hokC	b4412	P0ACG4	0	0	0	0	0	0	0	0	0	0	0	0	0	0	0	0	0	0	0	0	0	0	0	0	0	0	0	0	0	0	0	0	0	0	0	0
hokD	b1562	P0ACG6	0	0	0	0	0	0	0	0	0	0	0	0	0	0	0	0	0	0	0	0	0	0	0	0	0	0	0	0	0	0	0	0	0	0	0	0
hokE	b4415	P77091	0	0	0	0	0	0	0	0	0	0	0	0	0	0	0	0	0	0	0	0	0	0	0	0	0	0	0	0	0	0	0	0	0	0	0	0
holA	b0640	P28630	0	0	0	0	0	0	0	0	0	0	0	0	0	0	0	0	0	0	0	0	0	0	0	0	0	0	0	0	0	0	0	0	0	0	0	0
holB	b1099	P28631	2.02091e-05	0	0	0	0	0	0	1.58559e-05	1.38705e-05	1.89985e-05	0	0	0	0	0	0	0	1.82928e-05	2.13274e-05	1.86886e-05	2.37119e-05	2.15585e-05	0	0	0	1.75699e-05	0	1.70168e-05	2.05078e-05	2.17271e-05	2.11241e-05	2.53879e-05	2.49839e-05	2.82811e-05	1.29984e-05	1.87713e-05
holC	b4259	P28905	2.47987e-05	1.91355e-05	1.79961e-05	2.05275e-05	1.44024e-05	2.29857e-05	0	1.81291e-05	1.69448e-05	1.78526e-05	1.9996e-05	1.87382e-05	2.00041e-05	1.66997e-05	1.98969e-05	1.808e-05	0	1.46202e-05	1.9797e-05	1.84936e-05	1.71745e-05	1.92911e-05	1.46565e-05	0	1.56707e-05	2.31557e-05	0	1.65595e-05	1.50878e-05	1.79577e-05	1.7082e-05	1.80368e-05	2.32936e-05	2.31373e-05	1.42824e-05	1.57147e-05
holD	b4372	P28632	0	0	0	0	0	0	0	0	0	0	0	0	0	0	0	0	0	0	0	0	0	0	0	0	0	0	0	0	0	0	0	0	0	0	0	0
holE	b1842	P0ABS8	5.68737e-05	4.98112e-05	6.61444e-05	5.73556e-05	5.87006e-05	6.11801e-05	5.23136e-05	5.16971e-05	4.28399e-05	4.52346e-05	4.05217e-05	4.8044e-05	3.70507e-05	3.88526e-05	4.32486e-05	4.10446e-05	4.82326e-05	4.53387e-05	4.48149e-05	3.62737e-05	3.83941e-05	3.93393e-05	0	4.12898e-05	5.37891e-05	5.33279e-05	5.03409e-05	4.68281e-05	4.98993e-05	7.99005e-05	8.10311e-05	8.01347e-05	6.01469e-05	5.06868e-05	6.36585e-05	6.7758e-05
hpf	b3203	P0AFX0	0.000202152	0.000205267	0.000250615	0.000216726	0.000241022	0.000241458	0.000222634	0.000126886	0.000131171	0.00016052	0.000194964	0.000238746	0.000256174	0.000166848	0.000202581	0.000282068	0.000239353	0.000125809	0.000143641	0.000231929	0.000223768	0.000313149	0.000357744	0.000300069	0.000220845	0.000188317	0.000119598	0.000137948	0.000131481	0.000150246	0.000112997	9.21677e-05	8.76748e-05	7.38132e-05	0.000145595	0.000152662
hpt	b0125	P0A9M2	0.000170336	0.00017642	0.00015325	0.000157043	0.00016515	0.000151883	0.000160326	0.000170072	0.00012102	0.000118687	0.000115706	0.000103848	0.000102399	0.00012454	0.000101898	0.000104901	0.000108922	0.000143041	0.000127684	0.000115622	0.000125539	0.000111039	0.000164186	0.000154221	0.000137375	0.000170165	0.000150466	0.000164116	0.000166367	0.000188804	0.000184461	0.000245386	0.000274785	0.00028021	0.000175144	0.000168638
hrpA	b1413	P43329	0.000184545	0.000199568	0.00018914	0.000226804	0.000232527	0.000218887	0.000228287	0.000182497	0.000154688	0.000142051	0.000151024	0.000136998	0.00012263	0.000144814	0.000136578	0.000122962	0.000152837	0.000152313	0.000145489	0.000125376	0.000136784	0.000137441	0.000184008	0.000173147	0.000173001	0.000164877	0.000178251	0.000164224	0.000170225	0.00017328	0.000222009	0.000274187	0.000309624	0.00034604	0.000186547	0.0002006
hrpB	b0148	P37024	9.75844e-06	0	0	3.64662e-05	0	4.44444e-05	1.00263e-05	0	0	0	8.24402e-06	9.17291e-06	0	9.61091e-06	1.15653e-05	2.00047e-05	0	0	0	0	9.28153e-06	9.69699e-06	2.2018e-05	0	1.82886e-05	2.08086e-05	0	9.62013e-06	0	5.38309e-06	0	0	0	0	9.77034e-06	0
hscA	b2526	P0A6Z1	0.000268911	0.000257534	0.000257275	0.000251615	0.00026095	0.000251401	0.000244268	0.000410608	0.000365475	0.000339245	0.000314714	0.000295497	0.000282696	0.00033419	0.000326228	0.000292432	0.000325031	0.000367715	0.000315152	0.000305622	0.000321642	0.000278445	0.000275723	0.00029942	0.000325722	0.00034712	0.000380088	0.000384879	0.000370274	0.000313866	0.000362075	0.000423255	0.000519208	0.000605591	0.000315252	0.000324844
hscB	b2527	P0A6L9	6.02223e-05	6.97683e-05	6.22166e-05	5.58898e-05	2.82841e-05	8.77884e-05	5.75057e-05	8.57404e-05	7.47218e-05	7.22785e-05	6.16009e-05	5.1364e-05	6.39099e-05	7.03221e-05	6.77073e-05	6.192e-05	6.44733e-05	7.14232e-05	6.39014e-05	7.08794e-05	6.61251e-05	6.27901e-05	8.39288e-05	8.27672e-05	7.76182e-05	7.85181e-05	7.79568e-05	8.0265e-05	7.76147e-05	8.17758e-05	9.70216e-05	0.000102794	0.000115885	0.00012829	6.57722e-05	7.15627e-05
hscC	b0650	P77319	0	0	0	0	0	0	0	0	0	0	0	0	0	0	0	0	0	0	0	0	0	0	0	0	0	0	0	0	0	0	0	0	0	0	0	0
hsdM	b4349	P08957	0.000185035	0.000185709	0.000186061	0.000189705	0.000199983	0.000204008	0.00019402	0.0002335	0.000223736	0.000207092	0.000197105	0.000208077	0.000184754	0.000207793	0.0001977	0.00019329	0.00020232	0.00022298	0.000206778	0.000201398	0.000197557	0.000187719	0.000145693	0.000161924	0.000181039	0.000197739	0.000217141	0.00022013	0.000218913	0.00022373	0.000288844	0.000330962	0.000346604	0.000328764	0.000228987	0.000233002
hsdR	b4350	P08956	0.000174785	0.00019443	0.000154422	0.000177145	0.000186886	0.000183041	0.00018571	0.000151895	0.000203742	0.000231173	0.00026596	0.000330006	0.000334462	0.000243414	0.000284659	0.000353884	0.000327503	0.000184557	0.000203354	0.000258986	0.000305759	0.000347307	0.000105498	0.000130907	0.000138381	0.000152846	0.000159505	0.000148915	0.000148725	0.000180968	0.000205434	0.000201518	0.000216563	0.000192498	0.000189616	0.000180492
hsdS	b4348	P05719	5.38861e-05	5.54878e-05	5.06794e-05	6.05159e-05	6.41261e-05	6.5936e-05	5.86644e-05	6.15357e-05	6.93617e-05	6.94668e-05	3.97517e-05	6.57159e-05	5.53455e-05	6.67217e-05	6.86768e-05	6.36098e-05	6.6723e-05	6.9731e-05	5.98191e-05	7.02309e-05	6.93015e-05	7.52465e-05	5.27544e-05	5.63396e-05	5.94356e-05	6.32456e-05	6.15242e-05	6.44298e-05	6.76511e-05	7.53094e-05	8.23903e-05	7.92091e-05	7.02822e-05	6.07144e-05	7.50377e-05	6.977e-05
hslJ	b1379	P52644	2.27098e-05	0	1.63842e-05	0	0	4.73389e-05	0	2.99755e-05	0	0	0	0	0	0	0	0	0	2.54382e-05	0	0	0	0	0.000105042	0	7.86251e-05	6.29592e-05	1.51395e-05	6.06014e-05	2.82615e-05	0	0	0	1.26363e-05	0	0	0
hslO	b3401	P0A6Y5	0.000214432	0.000225559	0.000223082	0.000225047	0.000226153	0.000226707	0.000219148	0.00029414	0.000297438	0.000283022	0.000259996	0.000245727	0.000226879	0.000273199	0.000233309	0.000199762	0.000221228	0.000296043	0.000287727	0.000251996	0.000233695	0.0002097	0.000228087	0.000221734	0.000236101	0.000239576	0.000267006	0.000277549	0.00026985	0.000266276	0.000303529	0.000374046	0.000393516	0.000396722	0.000260974	0.000268179
hslR	b3400	P0ACG8	0	0	0	1.88772e-05	2.00846e-05	1.98387e-05	0	2.00331e-05	2.06444e-05	2.14293e-05	0	1.08854e-05	2.12808e-05	1.96118e-05	2.18044e-05	2.02234e-05	1.95236e-05	2.14358e-05	2.31841e-05	2.12467e-05	2.06605e-05	1.81406e-05	0	0	2.3861e-05	2.08448e-05	0	2.38309e-05	2.18912e-05	2.02364e-05	2.05335e-05	2.4473e-05	2.96588e-05	1.89413e-05	2.10036e-05	2.03171e-05
hslU	b3931	P0A6H5	0.000498372	0.000484294	0.000501962	0.000513105	0.000518132	0.000535696	0.000511134	0.000656388	0.000681219	0.000626871	0.000541366	0.000492966	0.000459539	0.0006343	0.000554044	0.000450579	0.000497074	0.000629289	0.000598121	0.00052005	0.000534481	0.000468193	0.000522815	0.000495342	0.000500485	0.000532555	0.000586203	0.000605491	0.000627085	0.000663627	0.000657933	0.000693465	0.000666469	0.000627782	0.000655798	0.000664967
hslV	b3932	P0A7B8	0.000121688	0.000162757	0.000134265	0.000140704	0.000152904	0.00013519	0.000128018	0.000168145	0.000178756	0.000175057	0.00016151	0.000156885	0.000136518	0.000163373	0.000167739	0.000130627	0.000146045	0.000170802	0.000151447	0.000141904	0.000152923	0.000131599	0.000161243	0.00015522	0.000152133	0.0001656	0.000166222	0.000169985	0.000175654	0.000171818	0.00017838	0.00021482	0.000182113	0.000176326	0.000167926	0.000162146
hspQ	b0966	P0AB20	2.08549e-05	2.31675e-05	2.21892e-05	2.16689e-05	2.13381e-05	2.09632e-05	2.0488e-05	2.26208e-05	2.06565e-05	2.28201e-05	2.10853e-05	1.91236e-05	1.89126e-05	1.94978e-05	2.2551e-05	1.96846e-05	2.18247e-05	1.77948e-05	1.63294e-05	1.78901e-05	1.78872e-05	1.83411e-05	1.5254e-05	1.64687e-05	1.66382e-05	1.90708e-05	2.265e-05	2.13777e-05	2.02591e-05	2.41713e-05	2.63797e-05	2.8115e-05	2.73086e-05	2.68213e-05	2.39799e-05	2.33413e-05
hsrA	b3754	P31474	0	0	0	0	0	0	0	0	0	0	0	0	0	0	0	0	0	0	0	0	0	0	0	0	0	0	0	0	0	0	0	0	0	0	0	0
htgA	b0012	P28697	0	0	0	0	0	0	0	0	0	0	0	0	0	0	0	0	0	0	0	0	0	0	0	0	0	0	0	0	0	0	0	0	0	0	0	0
htpG	b0473	P0A6Z3	0.0011946	0.0011808	0.00117577	0.00128932	0.00130203	0.00127672	0.00129285	0.00123503	0.00141381	0.00144584	0.00134556	0.00120809	0.00119229	0.00148479	0.00145197	0.00125468	0.00132246	0.00114251	0.00115557	0.00112751	0.00127652	0.00122519	0.00101231	0.000991136	0.000990912	0.00102354	0.00121134	0.00119441	0.00120333	0.0013968	0.00134457	0.00145405	0.00139773	0.00122861	0.00143664	0.00145956
htpX	b1829	P23894	0.000183494	0.000172905	0.000173705	0.000194719	0.000212665	0.000197766	0.000190356	0.00028424	0.00029202	0.000298125	0.000292089	0.000271516	0.000316904	0.000268632	0.00029184	0.000304752	0.000304592	0.000247818	0.000277383	0.000264937	0.000279729	0.000270653	0.000253436	0.000277429	0.000300011	0.000312667	0.00029015	0.000280781	0.000297361	0.000221866	0.000239442	0.00025224	0.000240129	0.0002429	0.000226306	0.000234457
htrE	b0139	P33129	0	0	0	0	0	0	0	0	0	0	0	0	0	0	0	0	0	0	0	0	0	0	0	0	0	0	0	0	0	0	0	0	0	0	0	0
htrL	b3618	P25666	0	0	0	0	0	0	0	1.70938e-05	1.8835e-05	0	0	0	0	0	0	0	0	0	0	0	0	0	2.21042e-05	0	0	0	3.94252e-05	0	3.85257e-05	0	0	1.82936e-05	0	0	2.44665e-05	2.57565e-05
hupA	b4000	P0ACF0	0.00194773	0.00193984	0.00191405	0.00204558	0.00207457	0.00199142	0.00203692	0.00254509	0.00247251	0.00267741	0.0028273	0.00315179	0.00332906	0.00265785	0.00312364	0.00360214	0.00328482	0.00256035	0.00264375	0.00326181	0.00321968	0.00368284	0.00367043	0.00339064	0.00321957	0.00307757	0.00252294	0.00251618	0.00253455	0.00246254	0.00262543	0.00249215	0.00249231	0.00245746	0.00257748	0.00262662
hupB	b0440	P0ACF4	0.0019423	0.00191445	0.00214098	0.00176404	0.00148071	0.00196696	0.00183669	0.00167679	0.0020277	0.00232865	0.002848	0.00288305	0.00323658	0.00229478	0.00296127	0.00375564	0.0031893	0.00184226	0.00231034	0.00294152	0.00272551	0.0032934	0.00212186	0.00224565	0.00213124	0.00213941	0.0019034	0.00196753	0.00172225	0.00190731	0.00189183	0.00187199	0.00196437	0.00194508	0.0016	0.00175093
hyaA	b0972	P69739	0	0	0	0	0	0	0	0	0	0	0	0	0	0	0	0	0	0	0	0	0	0	0	0	0	0	0	0	0	0	0	0	0	0	0	0
hyaB	b0973	P0ACD8	0	0	3.5136e-06	0	0	3.31014e-06	3.18766e-06	3.1493e-06	2.79705e-06	2.96878e-06	2.59373e-06	3.04232e-06	2.65503e-06	0	0	3.05226e-06	3.74501e-06	0	0	0	0	0	3.62023e-06	0	3.59749e-06	3.21985e-06	0	2.00477e-06	0	2.66947e-06	3.80376e-06	0	5.23904e-06	6.63746e-06	0	2.6219e-06
hyaC	b0974	P0AAM1	0	0	0	0	0	0	0	0	0	0	0	0	0	0	0	0	0	0	0	0	0	0	0	0	0	0	0	0	0	0	0	0	0	0	0	0
hyaD	b0975	P19930	0	0	0	0	0	0	0	0	0	0	0	0	0	0	0	0	0	0	0	0	0	0	0	0	0	0	0	0	0	0	0	0	0	0	0	0
hyaE	b0976	P19931	0	0	0	0	0	0	0	0	0	0	0	0	0	0	0	0	0	0	0	0	0	0	0	0	0	0	0	0	0	0	0	0	0	0	0	0
hyaF	b0977	P19932	0	0	0	0	0	0	0	0	0	0	0	0	0	0	0	0	0	0	0	0	0	0	0	0	0	0	0	0	0	0	0	0	0	0	0	0
hybA	b2996	P0AAJ8	0	0	0	0	0	0	0	0.000174909	0	0	0	0	0.000178196	0.00017619	0	0.000215411	0.000218132	0	0.00015961	0.000108713	0	0	0	0	0.000128846	0	0	0.000194738	0	0	0	0	0	0	0	0
hybB	b2995	P37180	0	0	0	0	0	0	0	0	0	0	0	0	0	0	0	0	0	0	0	0	0	0	0	0	0	0	0	0	0	0	0	0	0	0	0	0
hybC	b2994	P0ACE0	1.4702e-05	0	0	0	0	2.1281e-05	0	0	0	1.91968e-05	0	2.60068e-05	2.29429e-05	2.21714e-05	0	2.50087e-05	0	0	0	0	3.79991e-05	3.40724e-05	0	0	0	0	0	0	0	0	1.9268e-05	1.87889e-05	0	0	0	0
hybD	b2993	P37182	2.72569e-06	3.22418e-06	3.71636e-06	3.37066e-06	3.20648e-06	3.69781e-06	3.31107e-06	4.44801e-06	0	0	2.99565e-06	0	2.05266e-06	0	3.54124e-06	0	0	0	2.49267e-06	0	0	0	4.84317e-06	3.97941e-06	4.72657e-06	3.04678e-06	3.84645e-06	3.87833e-06	0	3.03461e-06	3.65097e-06	4.73894e-06	4.97503e-06	5.32769e-06	3.61003e-06	3.62275e-06
hybE	b2992	P0AAN1	0	0	0	0	0	0	0	0	0	0	0	0	0	0	0	0	0	0	0	0	0	0	0	0	0	0	0	0	0	0	0	0	0	0	0	0
hybF	b2991	P0A703	0	0	0	0	0	0	0	0	0	0	0	0	0	0	0	0	0	0	0	0	0	0	0	0	0	0	0	0	0	0	0	0	0	0	0	0
hybG	b2990	P0AAM7	0	0	0	0	0	0	0	0	0	0	0	0	0	0	0	0	0	0	0	0	0	0	0	0	0	0	0	0	0	0	0	0	0	0	0	0
hybO	b2997	P69741	0	0	0	0	0	0	0	0	0	0	0	0	0	0	0	0	0	0	0	0	0	0	0	0	0	0	0	0	0	0	0	0	0	0	0	0
hycA	b2725	P0AEV4	0	0	0	0	0	0	0	0	0	0	0	0	0	0	0	0	0	0	0	0	0	0	0	0	0	0	0	0	0	0	0	0	0	0	0	0
hycB	b2724	P0AAK1	0	0	0	0	0	0	0	0	0	0	0	0	0	0	0	0	0	0	0	0	0	0	0	0	0	0	0	0	0	0	0	0	0	0	0	0
hycC	b2723	P16429	0	0	0	0	0	0	0	0	0	0	0	0	0	0	0	0	0	0	0	0	0	0	0	0	0	0	0	0	0	0	0	0	0	0	0	0
hycD	b2722	P16430	0	0	0	0	0	0	0	0	0	0	0	0	0	0	0	0	0	0	0	0	0	0	0	0	0	0	0	0	0	0	0	0	0	0	0	0
hycE	b2721	P16431	0	0	0	0	0	0	0	0	0	0	0	0	0	0	0	0	0	0	0	0	0	0	0	0	0	0	0	0	0	0	0	0	0	0	0	0
hycF	b2720	P16432	0	0	0	0	0	0	0	0	0	0	0	0	0	0	0	0	0	0	0	0	0	0	0	0	0	0	0	0	0	0	0	0	0	0	0	0
hycG	b2719	P16433	0	0	0	0	0	0	0	0	0	0	0	0	0	0	0	0	0	0	0	0	0	0	0	0	0	0	0	0	0	0	0	0	0	0	0	0
hycH	b2718	P0AEV7	0	0	0	0	0	0	0	0	0	0	0	0	0	0	0	0	0	0	0	0	0	0	0	0	0	0	0	0	0	0	0	0	0	0	0	0
hycI	b2717	P0AEV9	1.01861e-05	1.01346e-05	1.00455e-05	1.4656e-05	1.31531e-05	0	8.69082e-06	1.02403e-05	5.47555e-06	0	7.67058e-06	1.04285e-05	1.08633e-05	0	1.14032e-05	1.04229e-05	9.11705e-06	5.47503e-06	5.91708e-06	7.15663e-06	1.04322e-05	1.20726e-05	1.55295e-05	1.25622e-05	9.97253e-06	0	0	9.24133e-06	5.51711e-06	6.16579e-06	5.27983e-06	5.02232e-06	5.37203e-06	0	6.58287e-06	0
hydN	b2713	P0AAK4	0	0	0	0	0	0	0	0	0	0	0	0	0	0	0	0	0	0	0	0	0	0	0	0	0	0	0	0	0	0	0	0	0	0	0	0
hyfA	b2481	P23481	3.27834e-05	2.72089e-05	0	7.49917e-05	5.52762e-05	6.06336e-05	5.70108e-05	6.93032e-05	6.57716e-05	6.11845e-05	6.06321e-05	5.58547e-05	5.91623e-05	5.30533e-05	3.97913e-05	3.83709e-05	4.6247e-05	5.14285e-05	5.04233e-05	4.36017e-05	4.86253e-05	4.26698e-05	4.52981e-05	3.66979e-05	4.23496e-05	4.70525e-05	3.8283e-05	3.68722e-05	4.1833e-05	3.82947e-05	6.47902e-05	6.64452e-05	6.97311e-05	7.81328e-05	7.08555e-05	7.63711e-05
hyfB	b2482	P23482	0	0	0	0	0	0	0	0	0	0	0	0	0	0	0	0	0	0	0	0	0	0	0	0	0	0	0	0	0	0	0	0	0	0	0	0
hyfC	b2483	P77858	0	0	0	0	0	0	0	0	0	0	0	0	0	0	0	0	0	0	0	0	0	0	0	0	0	0	0	0	0	0	0	0	0	0	0	0
hyfD	b2484	P77416	0	0	0	0	0	0	0	0	0	0	0	0	0	0	0	0	0	0	0	0	0	0	0	0	0	0	0	0	0	0	0	0	0	0	0	0
hyfE	b2485	P0AEW1	0	0	0	0	0	0	0	0	0	0	0	0	0	0	0	0	0	0	0	0	0	0	0	0	0	0	0	0	0	0	0	0	0	0	0	0
hyfF	b2486	P77437	0	0	0	0	0	0	0	0	0	0	0	0	0	0	0	0	0	0	0	0	0	0	0	0	0	0	0	0	0	0	0	0	0	0	0	0
hyfG	b2487	P77329	0	0	0	0	0	0	0	0	0	0	0	0	0	0	0	0	0	0	0	0	0	0	0	0	0	0	0	0	0	0	0	0	0	0	0	0
hyfH	b2488	P77423	0	0	0	0	0	0	0	0	0	0	0	0	0	0	0	0	0	0	0	0	0	0	0	0	0	0	0	0	0	0	0	0	0	0	0	0
hyfI	b2489	P77668	0	0	0	0	0	0	0	0	0	0	0	0	0	0	0	0	0	0	0	0	0	0	0	0	0	0	0	0	0	0	0	0	0	0	0	0
hyfJ	b2490	P77453	0	0	0	0	0	0	0	0	0	0	0	0	0	0	0	0	0	0	0	0	0	0	0	0	0	0	0	0	0	0	0	0	0	0	0	0
hyfR	b2491	P71229	0.000273423	0.000265457	0.00023873	0.000514207	0.000503772	0.000503205	0.00043654	0.000362725	0.000337192	0.000359251	0.000352531	0.000406385	0.00043029	0.000355415	0.000416078	0.000514022	0.000427308	0.000339991	0.000305501	0.000384894	0.000385167	0.000472728	0.000369285	0.00042943	0.000424385	0.000478242	0.000347734	0.000355097	0.000343237	0.000440711	0.000459685	0.000485734	0.000458272	0.00035284	0.00043016	0.000433382
hyi	b0508	P30147	0	0	0	0	0	0	0	0	0	0	0	0	0	0	0	0	0	0	0	0	0	0	0	0	0	0	0	0	0	0	0	0	0	0	0	0
hypA	b2726	P0A700	0	0	0	0	0	0	0	0	0	0	0	0	0	0	0	0	0	0	0	0	0	0	0	0	0	0	0	0	0	0	0	0	0	0	0	0
hypB	b2727	P0AAN3	1.27969e-05	1.04267e-05	1.24014e-05	1.30149e-05	1.41589e-05	1.08079e-05	0	0	0	0	9.15542e-06	1.34441e-05	1.53017e-05	1.16059e-05	1.03982e-05	1.55367e-05	6.25306e-06	0	0	1.01164e-05	7.55283e-06	1.37573e-05	0	1.29115e-05	1.13709e-05	9.6004e-06	0	0	0	7.06919e-06	8.99215e-06	7.19784e-06	4.7131e-06	6.99229e-06	1.0343e-05	9.51602e-06
hypC	b2728	P0AAM3	0	0	0	0	0	0	0	0	0	0	0	0	0	0	0	0	0	0	0	0	0	0	0	0	0	0	0	0	0	0	0	0	0	0	0	0
hypD	b2729	P24192	0	0	0	0	0	0	0	0	0	0	1.09792e-05	0	0	0	1.00108e-05	9.58775e-06	0	0	0	0	0	0	0	0	9.47561e-06	0	1.0336e-05	9.20284e-06	0	0	0	0	0	0	0	1.09082e-05
hypE	b2730	P24193	0	0	0	9.72461e-06	9.65408e-06	0	0	0	0	0	0	8.87918e-06	0	0	0	0	0	0	0	8.99093e-06	0	1.40202e-05	1.71763e-05	1.37031e-05	0	9.40135e-06	0	0	0	0	9.03698e-06	7.1133e-06	0	0	1.15738e-05	0
hypF	b2712	P30131	0	0	0	0	0	0	0	0	0	0	0	0	0	0	0	0	0	0	0	0	0	0	0	0	0	0	0	0	0	0	0	0	0	0	0	0
hypT	b4327	P39376	0	0	0	0	0	0	0	0	0	0	0	0	0	0	0	0	0	0	0	0	0	0	0	0	0	0	0	0	0	0	0	0	0	0	0	0
hyuA	b2873	Q46806	0	0	0	0	0	0	0	0	0	0	0	0	0	0	0	0	0	0	0	0	0	0	0	0	0	0	0	0	0	0	0	0	0	0	0	0
iaaA	b0828	P37595	5.57883e-05	5.52981e-05	5.73093e-05	6.41314e-05	6.77166e-05	6.72575e-05	6.50646e-05	5.07147e-05	4.48708e-05	4.50994e-05	4.8877e-05	5.08033e-05	5.59309e-05	4.45476e-05	5.23839e-05	5.53081e-05	5.93946e-05	4.60009e-05	4.31656e-05	5.15508e-05	5.4463e-05	5.80317e-05	8.57581e-05	8.03374e-05	7.35554e-05	6.53714e-05	5.0142e-05	5.03151e-05	5.03784e-05	6.59158e-05	6.07628e-05	6.46352e-05	6.37815e-05	6.49754e-05	6.23417e-05	6.84649e-05
iadA	b4328	P39377	6.32672e-05	5.51273e-05	5.7825e-05	6.92646e-05	7.30191e-05	7.21816e-05	7.52658e-05	9.45991e-05	8.5575e-05	7.68364e-05	6.70071e-05	7.1011e-05	5.94816e-05	8.21737e-05	7.53251e-05	5.79163e-05	6.83657e-05	8.12127e-05	6.48993e-05	7.18667e-05	7.57814e-05	6.80077e-05	7.92432e-05	8.22221e-05	8.66965e-05	9.43494e-05	8.84719e-05	9.34513e-05	8.69697e-05	0.000105861	0.000110437	0.00012136	0.000121675	0.000115975	9.88478e-05	0.000104119
iap	b2753	P10423	1.05838e-05	1.11499e-05	8.71978e-06	9.40204e-06	0	0	6.30954e-06	0	0	0	3.37504e-06	0	0	0	0	0	0	0	0	0	3.04716e-06	0	5.30162e-06	4.87902e-06	4.51278e-06	0	0	3.69121e-06	6.46212e-06	6.19566e-06	5.47323e-06	7.65689e-06	9.38678e-06	8.23416e-06	6.56218e-06	5.44209e-06
ibaG	b3190	P0A9W6	0.000131248	0.000131102	0.000128371	0.000111761	0.000104229	0.000102291	0.000101898	0.000115139	9.80698e-05	9.19114e-05	8.32894e-05	7.9616e-05	7.79081e-05	8.92211e-05	7.70891e-05	7.83262e-05	7.88377e-05	0.000113168	9.61666e-05	9.04143e-05	8.54785e-05	8.46565e-05	9.04284e-05	9.74822e-05	0.000106013	0.000117255	0.000106555	9.29666e-05	0.000106752	0.000132798	0.000126876	0.000128213	0.000126777	0.00012831	0.000109749	0.000111693
ibpA	b3687	P0C054	7.21597e-05	7.55772e-05	6.66843e-05	8.20011e-05	8.15137e-05	8.46295e-05	6.68708e-05	6.24187e-05	6.69519e-05	6.40376e-05	5.24225e-05	4.53268e-05	4.27265e-05	6.58453e-05	6.34227e-05	4.60082e-05	5.67853e-05	5.95182e-05	5.48869e-05	5.55023e-05	5.59256e-05	4.87824e-05	3.69459e-05	4.08168e-05	4.36282e-05	4.91156e-05	6.10605e-05	5.4075e-05	6.58561e-05	7.0545e-05	7.98049e-05	9.7924e-05	9.5055e-05	8.1204e-05	7.17936e-05	7.36165e-05
ibpB	b3686	P0C058	1.63279e-05	1.4931e-05	1.54858e-05	1.59033e-05	1.80832e-05	1.70868e-05	1.40784e-05	7.68751e-06	9.62738e-06	9.025e-06	0	0	0	1.00059e-05	0	0	0	0	0	0	0	0	0	0	0	0	0	0	0	9.1711e-06	8.81232e-06	1.37709e-05	1.22959e-05	1.22996e-05	8.88482e-06	1.0061e-05
icd	b1136	P08200	0.0136393	0.0133903	0.0137323	0.011991	0.0122289	0.0123248	0.0122945	0.0113823	0.0123707	0.0146185	0.0172224	0.0171561	0.0181572	0.0144622	0.0151249	0.0169734	0.0163256	0.0113252	0.0133317	0.0153753	0.017813	0.0183706	0.0165585	0.0157319	0.0149224	0.0149113	0.0109981	0.011752	0.0112546	0.0153802	0.0115412	0.00957356	0.00831348	0.0077571	0.013293	0.0134894
icdC	b4519		0	0	0	0	0	0	0	0	0	0	0	0	0	0	0	0	0	0	0	0	0	0	0	0	0	0	0	0	0	0	0	0	0	0	0	0
iclR	b4018	P16528	2.79375e-05	1.78743e-05	2.85311e-05	3.72791e-05	3.59113e-05	3.93077e-05	3.3722e-05	9.34761e-05	9.33566e-05	8.78083e-05	0.000101027	8.74776e-05	9.49359e-05	9.21321e-05	0.000103454	9.73895e-05	8.9907e-05	9.62129e-05	7.79534e-05	8.45256e-05	9.29226e-05	9.91284e-05	9.15953e-05	8.63569e-05	0.000118923	9.37017e-05	9.24226e-05	6.91505e-05	8.94967e-05	9.85372e-05	8.44738e-05	0.000103332	9.86467e-05	7.96675e-05	8.75661e-05	7.57908e-05
idi	b2889	Q46822	0	0	0	0	0	0	0	0	0	0	0	0	0	0	0	0	0	0	0	0	0	0	0	0	0	0	0	0	0	0	0	0	0	0	0	0
idnD	b4267	P39346	0	0	0	0	0	0	0	0	0	0	1.55405e-05	2.39105e-05	2.47217e-05	0	0	0	0	0	0	0	1.83481e-05	2.85769e-05	0	0	0	0	0	0	0	0	0	0	0	0	0	0
idnK	b4268	P39208	0	0	0	0	0	0	0	0	0	0	0	0	0	0	0	0	0	0	0	0	0	0	0	0	0	0	0	0	0	0	0	0	0	0	0	0
idnO	b4266	P0A9P9	0	0	0	0	0	3.80337e-06	0	0	0	1.58882e-05	3.01282e-05	0.000220999	0.000234748	1.54456e-05	3.03121e-05	0.000206671	0.000181488	0	1.46386e-05	3.09082e-05	0.000188715	0.000226549	0	0	0	0	0	0	0	0	0	0	0	0	0	0
idnR	b4264	P39343	0	0	0	0	0	0	0	0	0	0	0	0	0	0	0	0	0	0	0	0	0	0	0	0	0	0	0	0	0	0	0	0	0	0	0	0
idnT	b4265	P39344	0	0	0	0	0	0	0	0	0	0	0	0	0	0	0	0	0	0	0	0	0	0	0	0	0	0	0	0	0	0	0	0	0	0	0	0
ihfA	b1712	P0A6X7	0.000395054	0.000405653	0.000373891	0.000417556	0.000459077	0.00042271	0.00045233	0.000278665	0.000269507	0.000257454	0.000295696	0.000329917	0.000412914	0.000267117	0.000332746	0.000433359	0.000353475	0.000262333	0.000261115	0.00032764	0.000382566	0.00047392	0.000566282	0.000492528	0.000369773	0.000364239	0.000267495	0.000257074	0.000305797	0.000289019	0.000305255	0.000355638	0.00036811	0.000353845	0.000291125	0.000295853
ihfB	b0912	P0A6Y1	0.000972268	0.000983446	0.00098206	0.000940881	0.000903608	0.000922486	0.000922395	0.000564169	0.000579931	0.0006146	0.00070399	0.000786292	0.000918915	0.000615453	0.000698678	0.000975806	0.000754341	0.000544248	0.000545585	0.000642143	0.000801268	0.000949302	0.00135632	0.00109513	0.00098379	0.00083662	0.00062537	0.000668958	0.000632001	0.000628475	0.000577713	0.000627236	0.000669903	0.000708658	0.000618246	0.000595022
ileS	b0026	P00956	0.00168304	0.00167469	0.00165378	0.00172542	0.00175081	0.00171634	0.00172193	0.00177504	0.00166189	0.00158749	0.00152774	0.00151934	0.00151059	0.00159602	0.00159553	0.00150823	0.00154813	0.0017715	0.00156086	0.00154921	0.0015789	0.00153835	0.00169849	0.00171144	0.00176145	0.00176422	0.00177995	0.00181556	0.00174739	0.00166499	0.00178125	0.00194512	0.00197084	0.00192662	0.0016812	0.00170429
ilvA	b3772	P04968	0.000148761	0.000157854	0.000153036	0.000163173	0.000179073	0.000166043	0.000164698	0.000560242	0.000515502	0.00049769	0.000522829	0.000539962	0.000552108	0.000484777	0.000548193	0.000594119	0.000542687	0.000503916	0.000447493	0.000500911	0.000512192	0.000544658	0.00106949	0.00111089	0.000987399	0.000893809	0.000565751	0.000539244	0.000538113	0.00080272	0.000773573	0.00075646	0.000702229	0.000619565	0.000751919	0.000764145
ilvB	b3671	P08142	0.000852483	0.000857566	0.000871431	0.000850479	0.000885302	0.000882914	0.000858015	0.000629411	0.000768408	0.000908252	0.0010556	0.00117144	0.00111452	0.000884216	0.000988582	0.00110871	0.000998001	0.000705896	0.000832961	0.00103573	0.00109767	0.0012536	0.000465749	0.000532443	0.000632818	0.000657473	0.000556442	0.000639121	0.00062557	0.000942078	0.000779093	0.000724256	0.000673557	0.000522952	0.000864957	0.00084995
ilvC	b3774	P05793	0.0109937	0.0111389	0.0116016	0.0120041	0.0114324	0.0114402	0.011614	0.00685539	0.00661385	0.00661764	0.00607328	0.00580338	0.00487364	0.00636538	0.00551076	0.00462066	0.00534304	0.00716805	0.00702148	0.00606564	0.00572063	0.00474775	0.00373649	0.00387173	0.00362849	0.00386599	0.00588091	0.00619973	0.00642171	0.00613298	0.00499991	0.00389094	0.00326697	0.00264891	0.00611123	0.00623175
ilvD	b3771	P05791	0.000308011	0.000314	0.000319373	0.000305441	0.000325176	0.000332558	0.000323531	0.00158384	0.00126148	0.00122247	0.00124696	0.00123261	0.00121726	0.00116738	0.00127152	0.00124538	0.00127237	0.00130994	0.00117308	0.00118037	0.00128428	0.00132025	0.0028391	0.00277586	0.00256727	0.00227672	0.00147573	0.00148342	0.00145948	0.00192617	0.00250278	0.00281929	0.00269203	0.00243758	0.00188062	0.00188853
ilvE	b3770	P0AB80	0.000662457	0.000650442	0.000703427	0.000609182	0.000643258	0.000636955	0.000679512	0.002631	0.00221194	0.00210382	0.00209715	0.00207802	0.00195355	0.00194636	0.00190925	0.00189045	0.00186601	0.00226206	0.00215897	0.0019359	0.00198	0.00203149	0.00384917	0.00376666	0.00357837	0.00324776	0.00242876	0.00255235	0.00238656	0.00300485	0.0029681	0.00276271	0.00245457	0.00232847	0.00310161	0.00301073
ilvG_1	b3767	P00892	7.05921e-05	6.27885e-05	8.49281e-05	0.000114487	0.00013116	0.00010901	0.000120694	0.000440334	0.000391182	0.000378806	0.000403477	0.000395417	0.000384647	0.000368971	0.000378532	0.000398674	0.000372279	0.000402063	0.000381653	0.000396658	0.000429463	0.000426173	0.000647711	0.000694281	0.000646965	0.000590967	0.0004074	0.000456296	0.000449462	0.000591627	0.000641043	0.000678155	0.000658108	0.000603712	0.000556958	0.000573916
ilvG_2	b3768		0	0	0	0	0	0	0	0	0	0	0	0	0	0	0	0	0	0	0	0	0	0	0	0	0	0	0	0	0	0	0	0	0	0	0	0
ilvH	b0078	P00894	0.000137637	0.000136578	0.000141537	0.000152	0.000152071	0.000151073	0.000153528	0.000127737	0.000120285	0.000119626	0.000123315	0.000137825	0.000146878	0.000119376	0.000132928	0.00016042	0.000146228	0.000119124	0.000122909	0.000131437	0.000133367	0.000149395	0.000248931	0.00022353	0.000212295	0.000189837	0.000132618	0.000122818	0.000115624	0.000138881	0.000121454	0.00011004	0.000101834	0.00010104	0.00013435	0.000139389
ilvI	b0077	P00893	0.0004233	0.00040673	0.000403691	0.000448749	0.000444135	0.000439817	0.000429136	0.000427186	0.000395729	0.000392033	0.000415952	0.00045666	0.000468806	0.000375857	0.000375614	0.000433925	0.000423749	0.000404107	0.000396049	0.00041283	0.000427963	0.000486951	0.000673209	0.000631121	0.000569067	0.000534557	0.000381936	0.000378997	0.000399024	0.000418189	0.000354277	0.000322523	0.000318197	0.000307782	0.000406989	0.000421153
ilvL	b3766	P62522	0	0	0	0	0	0	0	0	0	0	0	0	0	0	0	0	0	0	0	0	0	0	0	0	0	0	0	0	0	0	0	0	0	0	0	0
ilvM	b3769	P0ADG1	0	0	0	0	0	0	0	0.000117102	0.000103065	9.97113e-05	9.7929e-05	8.34748e-05	7.83863e-05	9.75085e-05	0.000104125	8.12705e-05	9.27709e-05	9.21726e-05	9.09516e-05	9.49349e-05	8.88837e-05	8.18653e-05	0.00018783	0.000216295	0.000204013	0.000187097	0.00012405	0.000113426	0.000117023	0.000175478	0.000187745	0.00015062	0.000121333	8.71249e-05	0.000169892	0.00016859
ilvN	b3670	P0ADF8	0.000117304	0.000131468	0.000129784	0.000131238	0.000139217	0.00013312	0.000122622	0.000105859	0.000119496	0.000154514	0.000179778	0.000191924	0.000186958	0.000149338	0.000151744	0.000175031	0.000163405	0.000120055	0.000145884	0.000160302	0.00017722	0.000210391	0.000102294	0.000105151	0.000110942	0.00013259	9.76334e-05	0.000111996	0.0001021	0.000162664	0.00012311	0.000122436	0.000116109	9.95841e-05	0.000146184	0.000141044
ilvX	b4669	C1P619	0	0	0	0	0	0	0	0	0	0	0	0	0	0	0	0	0	0	0	0	0	0	0	0	0	0	0	0	0	0	0	0	0	0	0	0
ilvY	b3773	P05827	1.24781e-05	0	0	4.78001e-06	0	0	6.26434e-06	0	1.02531e-05	0	0	9.06277e-06	9.00252e-06	9.06612e-06	5.68494e-06	5.47608e-06	5.48011e-06	1.00313e-05	9.31094e-06	0	9.314e-06	8.54943e-06	6.30512e-06	4.70404e-06	5.65488e-06	5.03652e-06	5.61894e-06	1.04455e-05	0	7.58807e-06	6.97899e-06	1.01643e-05	9.71675e-06	9.29277e-06	8.93602e-06	8.81389e-06
inaA	b2237	P27294	0	0	0	0	0	0	0	0	0	0	0	0	0	0	0	0	0	0	0	0	0	0	0	0	0	0	0	0	0	0	0	0	0	0	0	0
infA	b0884	P69222	0.00037627	0.000371723	0.000353359	0.000317403	0.000326669	0.000318456	0.000295902	0.000341844	0.000304104	0.000294817	0.000262202	0.000260117	0.000217466	0.000320081	0.000265057	0.000209076	0.000243167	0.00034318	0.000288351	0.000258722	0.000241593	0.000189419	0.000205059	0.000244177	0.000256373	0.000297695	0.000346575	0.00034782	0.000356129	0.000431223	0.000390751	0.000427068	0.000460105	0.000481992	0.000354411	0.000358181
infB	b3168	P0A705	0.00188161	0.00190595	0.001857	0.00213389	0.00206676	0.002137	0.00202305	0.00234326	0.00222186	0.00219213	0.00215056	0.00203342	0.00189683	0.00217036	0.00212745	0.00184324	0.00206311	0.00220075	0.00224709	0.00201868	0.00211715	0.0019046	0.0017386	0.00184426	0.00201834	0.00209643	0.00224307	0.00212139	0.00229934	0.00223454	0.00273146	0.00318514	0.00343693	0.00375486	0.00238052	0.00237318
infC	b1718	P0A707	0.000745218	0.000760769	0.000787477	0.000853671	0.000859656	0.000833989	0.000822281	0.000833469	0.000719828	0.000716187	0.000700488	0.000662293	0.00061643	0.000736286	0.000667575	0.000642855	0.000677154	0.000724423	0.000695769	0.000601614	0.000645761	0.000642991	0.000753383	0.00077705	0.00086889	0.000876047	0.000812005	0.00080691	0.00077909	0.000918381	0.000926891	0.000909738	0.000933694	0.000939484	0.000988387	0.00100644
insA-1	b0022		0	0	0	0	0	0	0	0	0	0	0	0	0	0	0	0	0	0	0	0	0	0	0	0	0	0	0	0	0	0	0	0	0	0	0	0
insA-2	b0265		0	0	0	0	0	0	0	0	0	0	0	0	0	0	0	0	0	0	0	0	0	0	0	0	0	0	0	0	0	0	0	0	0	0	0	0
insA-3	b0275		0	0	0	0	0	0	0	0	0	0	0	0	0	0	0	0	0	0	0	0	0	0	0	0	0	0	0	0	0	0	0	0	0	0	0	0
insA-4	b4516		0	0	0	0	0	0	0	0	0	0	0	0	0	0	0	0	0	0	0	0	0	0	0	0	0	0	0	0	0	0	0	0	0	0	0	0
insA-5	b1894		0	0	0	0	0	0	0	0	0	0	0	0	0	0	0	0	0	0	0	0	0	0	0	0	0	0	0	0	0	0	0	0	0	0	0	0
insA-6	b3444		0	0	0	0	0	0	0	0	0	0	0	0	0	0	0	0	0	0	0	0	0	0	0	0	0	0	0	0	0	0	0	0	0	0	0	0
insA-7	b4294		0	0	0	0	0	0	0	0	0	0	0	0	0	0	0	0	0	0	0	0	0	0	0	0	0	0	0	0	0	0	0	0	0	0	0	0
insAB-1			0	0	0	0	0	0	0	0	0	0	0	0	0	0	0	0	0	0	0	0	0	0	0	0	0	0	0	0	0	0	0	0	0	0	0	0
insAB-2			0	0	0	0	0	0	0	0	0	0	0	0	0	0	0	0	0	0	0	0	0	0	0	0	0	0	0	0	0	0	0	0	0	0	0	0
insAB-3			0	0	0	0	0	0	0	0	0	0	0	0	0	0	0	0	0	0	0	0	0	0	0	0	0	0	0	0	0	0	0	0	0	0	0	0
insAB-4			0	0	0	0	0	0	0	0	0	0	0	0	0	0	0	0	0	0	0	0	0	0	0	0	0	0	0	0	0	0	0	0	0	0	0	0
insAB-5			0	0	0	0	0	0	0	0	0	0	0	0	0	0	0	0	0	0	0	0	0	0	0	0	0	0	0	0	0	0	0	0	0	0	0	0
insAB-6			0	0	0	0	0	0	0	0	0	0	0	0	0	0	0	0	0	0	0	0	0	0	0	0	0	0	0	0	0	0	0	0	0	0	0	0
insB-1	b0021		0	0	0	0	0	0	0	0	0	0	0	0	0	0	0	0	0	0	0	0	0	0	0	0	0	0	0	0	0	0	0	0	0	0	0	0
insB-2	b0264		0	0	0	0	0	0	0	0	0	0	0	0	0	0	0	0	0	0	0	0	0	0	0	0	0	0	0	0	0	0	0	0	0	0	0	0
insB-4	b0988		0	0	0	0	0	0	0	0	0	0	0	0	0	0	0	0	0	0	0	0	0	0	0	0	0	0	0	0	0	0	0	0	0	0	0	0
insC-1	b0360		0	0	0	0	0	0	0	0	0	0	0	0	0	0	0	0	0	0	0	0	0	0	0	0	0	0	0	0	0	0	0	0	0	0	0	0
insC-2	b1403		0	0	0	0	0	0	0	0	0	0	0	0	0	0	0	0	0	0	0	0	0	0	0	0	0	0	0	0	0	0	0	0	0	0	0	0
insC-3	b1997		0	0	0	0	0	0	0	0	0	0	0	0	0	0	0	0	0	0	0	0	0	0	0	0	0	0	0	0	0	0	0	0	0	0	0	0
insC-4	b2861		0	0	0	0	0	0	0	0	0	0	0	0	0	0	0	0	0	0	0	0	0	0	0	0	0	0	0	0	0	0	0	0	0	0	0	0
insC-5	b3044		0	0	0	0	0	0	0	0	0	0	0	0	0	0	0	0	0	0	0	0	0	0	0	0	0	0	0	0	0	0	0	0	0	0	0	0
insC-6	b4272		0	0	0	0	0	0	0	0	0	0	0	0	0	0	0	0	0	0	0	0	0	0	0	0	0	0	0	0	0	0	0	0	0	0	0	0
insCD-1			0	0	0	0	0	0	0	0	0	0	0	0	0	0	0	0	0	0	0	0	0	0	0	0	0	0	0	0	0	0	0	0	0	0	0	0
insCD-2			0	0	0	0	0	0	0	0	0	0	0	0	0	0	0	0	0	0	0	0	0	0	0	0	0	0	0	0	0	0	0	0	0	0	0	0
insCD-3			0	0	0	0	0	0	0	0	0	0	0	0	0	0	0	0	0	0	0	0	0	0	0	0	0	0	0	0	0	0	0	0	0	0	0	0
insCD-4			0	0	0	0	0	0	0	0	0	0	0	0	0	0	0	0	0	0	0	0	0	0	0	0	0	0	0	0	0	0	0	0	0	0	0	0
insCD-5			0	0	0	0	0	0	0	0	0	0	0	0	0	0	0	0	0	0	0	0	0	0	0	0	0	0	0	0	0	0	0	0	0	0	0	0
insCD-6			0	0	0	0	0	0	0	0	0	0	0	0	0	0	0	0	0	0	0	0	0	0	0	0	0	0	0	0	0	0	0	0	0	0	0	0
insD	b1578		0	0	0	0	0	0	0	0	0	0	0	0	0	0	0	0	0	0	0	0	0	0	0	0	0	0	0	0	0	0	0	0	0	0	0	0
insD-1	b0361		0	0	0	0	0	0	0	0	0	0	0	0	0	0	0	0	0	0	0	0	0	0	0	0	0	0	0	0	0	0	0	0	0	0	0	0
insE-1	b0298		0	0	0	0	0	0	0	0	0	0	0	0	0	0	0	0	0	0	0	0	0	0	0	0	0	0	0	0	0	0	0	0	0	0	0	0
insE-2	b0373		0	0	0	0	0	0	0	0	0	0	0	0	0	0	0	0	0	0	0	0	0	0	0	0	0	0	0	0	0	0	0	0	0	0	0	0
insE-3	b0540		0	0	0	0	0	0	0	0	0	0	0	0	0	0	0	0	0	0	0	0	0	0	0	0	0	0	0	0	0	0	0	0	0	0	0	0
insE-4	b1027		0	0	0	0	0	0	0	0	0	0	0	0	0	0	0	0	0	0	0	0	0	0	0	0	0	0	0	0	0	0	0	0	0	0	0	0
insE-5	b2088		0	0	0	0	0	0	0	0	0	0	0	0	0	0	0	0	0	0	0	0	0	0	0	0	0	0	0	0	0	0	0	0	0	0	0	0
insEF-1			0	0	0	0	0	0	0	0	0	0	0	0	0	0	0	0	0	0	0	0	0	0	0	0	0	0	0	0	0	0	0	0	0	0	0	0
insEF-2			0	0	0	0	0	0	0	0	0	0	0	0	0	0	0	0	0	0	0	0	0	0	0	0	0	0	0	0	0	0	0	0	0	0	0	0
insEF-3			0	0	0	0	0	0	0	0	0	0	0	0	0	0	0	0	0	0	0	0	0	0	0	0	0	0	0	0	0	0	0	0	0	0	0	0
insEF-4			0	0	0	0	0	0	0	0	0	0	0	0	0	0	0	0	0	0	0	0	0	0	0	0	0	0	0	0	0	0	0	0	0	0	0	0
insEF-5			0	0	0	0	0	0	0	0	0	0	0	0	0	0	0	0	0	0	0	0	0	0	0	0	0	0	0	0	0	0	0	0	0	0	0	0
insF-1	b0299		0	0	0	0	0	0	0	0	0	0	0	0	0	0	0	0	0	0	0	0	0	0	0	0	0	0	0	0	0	0	0	0	0	0	0	0
insG	b4278	P03835	0	0	0	0	0	0	0	0	0	0	0	0	0	0	0	0	0	0	0	0	0	0	0	0	0	0	0	0	0	0	0	0	0	0	0	0
insH-1	b0259		0	0	0	0	0	0	0	0	0	0	0	0	0	0	0	0	0	0	0	0	0	0	0	0	0	0	0	0	0	0	0	0	0	0	0	0
insH-10	b3218		0	0	0	0	0	0	0	0	0	0	0	0	0	0	0	0	0	0	0	0	0	0	0	0	0	0	0	0	0	0	0	0	0	0	0	0
insH-11	b3505		0	0	0	0	0	0	0	0	0	0	0	0	0	0	0	0	0	0	0	0	0	0	0	0	0	0	0	0	0	0	0	0	0	0	0	0
insH-2	b0552		0	0	0	0	0	0	0	0	0	0	0	0	0	0	0	0	0	0	0	0	0	0	0	0	0	0	0	0	0	0	0	0	0	0	0	0
insH-3	b0656		0	0	0	0	0	0	0	0	0	0	0	0	0	0	0	0	0	0	0	0	0	0	0	0	0	0	0	0	0	0	0	0	0	0	0	0
insH-4	b1331		0	0	0	0	0	0	0	0	0	0	0	0	0	0	0	0	0	0	0	0	0	0	0	0	0	0	0	0	0	0	0	0	0	0	0	0
insH-5	b1370		0	0	0	0	0	0	0	0	0	0	0	0	0	0	0	0	0	0	0	0	0	0	0	0	0	0	0	0	0	0	0	0	0	0	0	0
insH-6	b1994		0	0	0	0	0	0	0	0	0	0	0	0	0	0	0	0	0	0	0	0	0	0	0	0	0	0	0	0	0	0	0	0	0	0	0	0
insH-7	b2030		0	0	0	0	0	0	0	0	0	0	0	0	0	0	0	0	0	0	0	0	0	0	0	0	0	0	0	0	0	0	0	0	0	0	0	0
insH-8	b2192		0	0	0	0	0	0	0	0	0	0	0	0	0	0	0	0	0	0	0	0	0	0	0	0	0	0	0	0	0	0	0	0	0	0	0	0
insH-9	b2982		0	0	0	0	0	0	0	0	0	0	0	0	0	0	0	0	0	0	0	0	0	0	0	0	0	0	0	0	0	0	0	0	0	0	0	0
insI-1	b0256		0	0	0	0	0	0	0	0	0	0	0	0	0	0	0	0	0	0	0	0	0	0	0	0	0	0	0	0	0	0	0	0	0	0	0	0
insI-2	b1404		0	0	0	0	0	0	0	0	0	0	0	0	0	0	0	0	0	0	0	0	0	0	0	0	0	0	0	0	0	0	0	0	0	0	0	0
insI-3	b4284		0	0	0	0	0	0	0	0	0	0	0	0	0	0	0	0	0	0	0	0	0	0	0	0	0	0	0	0	0	0	0	0	0	0	0	0
insJ	b3557	P19768	0	0	0	0	0	0	0	0	0	0	0	0	0	0	0	0	0	0	0	0	0	0	0	0	0	0	0	0	0	0	0	0	0	0	0	0
insJK			0	0	0	0	0	0	0	0	0	0	0	0	0	0	0	0	0	0	0	0	0	0	0	0	0	0	0	0	0	0	0	0	0	0	0	0
insK	b3558	P19769	0	0	0	0	0	0	0	0	0	0	0	0	0	0	0	0	0	0	0	0	0	0	0	0	0	0	0	0	0	0	0	0	0	0	0	0
insL-1	b0016		0	0	0	0	0	0	0	0	0	0	0	0	0	0	0	0	0	0	0	0	0	0	0	0	0	0	0	0	0	0	0	0	0	0	0	0
insL-2	b0582		0	0	0	0	0	0	0	0	0	0	0	0	0	0	0	0	0	0	0	0	0	0	0	0	0	0	0	0	0	0	0	0	0	0	0	0
insL-3	b2394		0	0	0	0	0	0	0	0	0	0	0	0	0	0	0	0	0	0	0	0	0	0	0	0	0	0	0	0	0	0	0	0	0	0	0	0
insN-1	b0255		0	0	0	0	0	0	0	0	0	0	0	0	0	0	0	0	0	0	0	0	0	0	0	0	0	0	0	0	0	0	0	0	0	0	0	0
insN-2	b4283		0	0	0	0	0	0	0	0	0	0	0	0	0	0	0	0	0	0	0	0	0	0	0	0	0	0	0	0	0	0	0	0	0	0	0	0
insO-1	b0257		0	0	0	0	0	0	0	0	0	0	0	0	0	0	0	0	0	0	0	0	0	0	0	0	0	0	0	0	0	0	0	0	0	0	0	0
insO-2	b4285		0	0	0	0	0	0	0	0	0	0	0	0	0	0	0	0	0	0	0	0	0	0	0	0	0	0	0	0	0	0	0	0	0	0	0	0
intA	b2622	P32053	0	0	0	0	0	0	0	6.18177e-06	0	0	0	0	0	0	0	0	0	0	0	0	0	0	0	0	0	0	9.68228e-06	7.95275e-06	5.02841e-06	0	6.97609e-06	0	0	7.85172e-06	7.59773e-06	7.08783e-06
intB	b4271	P39347	0	0	0	0	0	0	0	0	0	0	0	0	0	0	0	0	0	0	0	0	0	0	0	0	0	0	0	0	0	0	0	0	0	0	0	0
intD	b0537	P24218	0	0	0	0	0	0	0	0	0	0	0	0	0	0	0	0	0	0	0	0	0	0	0	0	0	0	0	0	0	0	0	0	0	0	0	0
intE	b1140	P75969	0	0	0	0	0	0	0	0	0	0	0	0	0	0	0	0	0	0	0	0	0	0	0	0	0	0	0	0	0	0	0	0	0	0	0	0
intF	b0281	P71298	0	0	0	0	0	0	0	0	0	0	0	0	0	0	0	0	0	0	0	0	0	0	0	0	0	0	0	0	0	0	0	0	0	0	0	0
intG	b1936	P76323	0	0	0	0	0	0	0	0	0	0	0	0	0	0	0	0	0	0	0	0	0	0	0	0	0	0	0	0	0	0	0	0	0	0	0	0
intQ	b1579	P76168	0	0	0	0	0	0	0	0	0	0	0	0	0	0	0	0	0	0	0	0	0	0	0	0	0	0	0	0	0	0	0	0	0	0	0	0
intR	b1345	P76056	0	0	0	0	0	0	0	0	0	0	0	0	0	0	0	0	0	0	0	0	0	0	0	0	0	0	0	0	0	0	0	0	0	0	0	0
intS	b2349	P37326	0	0	0	0	0	0	0	0	0	0	0	0	0	0	0	0	0	0	0	0	0	0	0	0	0	0	0	0	0	0	0	0	0	0	0	0
intZ	b2442	P76542	0	0	0	0	0	0	0	0	0	0	0	0	0	0	0	0	0	0	0	0	0	0	0	0	0	0	0	0	0	0	0	0	0	0	0	0
iraD	b4326	P39375	0	0	0	0	0	0	0	0	0	0	0	0	0	0	0	0	0	0	0	0	0	0	0	0	0	0	0	0	0	0	0	0	0	0	0	0
iraM	b1160	P75987	0	0	0	0	0	0	0	0	0	0	0	0	0	0	0	0	0	0	0	0	0	0	0	0	0	0	0	0	0	0	0	0	0	0	0	0
iraP	b0382	P0AAN9	5.94914e-05	6.10898e-05	7.20118e-05	7.86902e-05	8.33361e-05	7.9092e-05	8.73376e-05	3.69904e-05	3.7399e-05	3.86086e-05	4.30962e-05	6.26772e-05	7.19055e-05	4.21965e-05	5.26082e-05	7.02322e-05	6.56088e-05	0	2.51929e-05	3.68487e-05	5.4943e-05	8.39504e-05	0.000181654	0.000135973	0.000133141	8.73593e-05	3.37316e-05	0	2.70481e-05	5.24852e-05	4.23182e-05	4.64391e-05	5.57947e-05	6.31704e-05	4.67596e-05	5.21264e-05
iroK	b4706	U3PVA8	0	0	0	0	0	0	0	0	0	0	0	0	0	0	0	0	0	0	0	0	0	0	0	0	0	0	0	0	0	0	0	0	0	0	0	0
iscA	b2528	P0AAC8	0.000161839	0.000184196	0.000182312	0.000158726	0.00016397	0.00015268	0.000144704	0.000254249	0.000225315	0.000212679	0.000205967	0.000176711	0.000168601	0.000214879	0.000216359	0.000166774	0.000207782	0.000215844	0.000203957	0.000200217	0.000195068	0.000173057	0.000115754	0.000138613	0.000181275	0.000186498	0.00025846	0.00026926	0.000225325	0.000187133	0.000212586	0.000210852	0.000209668	0.000208236	0.000190621	0.0001955
iscR	b2531	P0AGK8	0.000455341	0.000447404	0.000445091	0.000408109	0.000362264	0.00039758	0.0003847	0.000808127	0.000910857	0.0010756	0.001061	0.000910397	0.00115601	0.000981307	0.00118302	0.00119183	0.00116188	0.000781157	0.000847155	0.000991694	0.00107366	0.00110349	0.000665003	0.000719749	0.000795024	0.000811176	0.000825042	0.000882968	0.00078961	0.000426344	0.000569257	0.000553154	0.000594736	0.000678153	0.000541103	0.000530953
iscS	b2530	P0A6B7	0.00183798	0.00182673	0.00185557	0.00180555	0.00172776	0.00175451	0.0016797	0.00334303	0.00339021	0.00349497	0.00352471	0.00315074	0.0036345	0.00333677	0.00352456	0.00365111	0.00352709	0.00290385	0.00294032	0.00314449	0.00359834	0.00353664	0.00300997	0.0032169	0.00330674	0.00325768	0.00305049	0.00316455	0.0030051	0.001753	0.00239063	0.00252402	0.00281207	0.00331132	0.00208641	0.00200435
iscU	b2529	P0ACD4	0.000795092	0.000764101	0.000787019	0.000643849	0.000642842	0.000632567	0.000625787	0.00159562	0.00164936	0.00161629	0.00175309	0.00144576	0.00174868	0.00159004	0.00185089	0.00173945	0.00181296	0.00155113	0.00153392	0.00172646	0.00178468	0.00175233	0.00144213	0.00157479	0.00158425	0.00157061	0.00145131	0.00152998	0.00152791	0.000761852	0.000859597	0.000782282	0.000824065	0.000794565	0.000890877	0.000872313
iscX	b2524	P0C0L9	0	6.66082e-05	0	6.29566e-05	0	6.12715e-05	0	0.000122056	8.97224e-05	7.49295e-05	8.05363e-05	7.7921e-05	9.11513e-05	8.62164e-05	0.00010337	0.00010196	0.000103742	9.87851e-05	8.26944e-05	9.1949e-05	7.25024e-05	0	0.000143612	0.000145794	0.000120329	0.000129565	0.000113919	0.000108084	0.00010802	7.47127e-05	0.000108614	0	0.00010924	0.000110603	9.67332e-05	7.97296e-05
ispA	b0421	P22939	0	0	6.42533e-05	6.93932e-05	8.154e-05	4.86134e-05	7.78661e-05	6.07844e-05	7.1991e-05	5.88434e-05	6.85542e-05	6.76845e-05	6.57402e-05	0	9.20633e-05	9.35526e-05	1.83078e-05	0	5.19982e-05	0	5.53702e-05	6.16478e-05	5.44264e-05	6.59386e-05	6.47512e-05	0	7.46908e-05	0	0	0	8.92373e-05	0	0	7.58776e-05	0	0
ispB	b3187	P0AD57	0.000157794	0.000169449	0.000166985	0.000124904	0.00015385	0.000143495	0.000134623	0.000128557	0.000104737	9.22047e-05	8.95314e-05	9.37026e-05	9.05242e-05	0.000108476	9.49262e-05	8.635e-05	8.88234e-05	0.000112193	0.000100963	9.65659e-05	9.02544e-05	8.94286e-05	0.000112229	0.000116627	0.000110982	0.000125549	0.000110527	0.00012621	0.000119618	0.000184124	0.000131545	0.000123451	0.000138188	0.000131802	0.000120328	0.000113617
ispD	b2747	Q46893	2.00979e-05	1.89956e-05	1.87028e-05	2.4659e-05	2.69188e-05	2.65514e-05	2.37207e-05	2.80268e-05	2.52076e-05	2.37635e-05	2.50505e-05	2.65016e-05	2.84723e-05	2.58702e-05	2.69096e-05	2.98411e-05	2.91916e-05	2.44e-05	1.94087e-05	2.43071e-05	2.70252e-05	3.06731e-05	3.47149e-05	3.39424e-05	2.98228e-05	3.01659e-05	2.77598e-05	2.65796e-05	2.68484e-05	2.67671e-05	3.14511e-05	3.44081e-05	3.45914e-05	3.72825e-05	3.01256e-05	2.93781e-05
ispE	b1208	P62615	4.74888e-05	5.00093e-05	4.60168e-05	5.16571e-05	5.16068e-05	5.14268e-05	4.92456e-05	3.76944e-05	4.4164e-05	4.1582e-05	4.37482e-05	4.24138e-05	5.16066e-05	4.19268e-05	4.80168e-05	5.34551e-05	4.77111e-05	4.09652e-05	3.96143e-05	3.93442e-05	3.97126e-05	4.52141e-05	4.70034e-05	5.12138e-05	4.89995e-05	5.71588e-05	4.66353e-05	4.365e-05	4.97605e-05	4.83791e-05	5.39206e-05	6.03719e-05	5.4316e-05	5.8996e-05	4.89893e-05	4.61486e-05
ispF	b2746	P62617	5.19739e-05	5.46917e-05	5.39084e-05	5.6169e-05	5.28866e-05	5.4575e-05	5.45478e-05	6.90789e-05	6.66581e-05	6.42971e-05	7.16639e-05	7.30918e-05	8.14607e-05	6.72925e-05	7.7663e-05	8.42733e-05	8.14712e-05	6.49664e-05	6.21538e-05	6.4698e-05	7.69449e-05	9.1401e-05	9.13681e-05	9.29893e-05	8.43641e-05	7.22356e-05	6.44837e-05	6.2653e-05	6.96466e-05	5.0048e-05	6.0045e-05	6.506e-05	7.6482e-05	6.94366e-05	6.15612e-05	5.82424e-05
ispG	b2515	P62620	0.000198362	0.00019587	0.00019737	0.000195118	0.00020511	0.000196504	0.000194824	0.000234574	0.000217492	0.000212893	0.00019162	0.000209868	0.000199971	0.000209136	0.000202112	0.000207456	0.00021172	0.000220105	0.000203816	0.000196742	0.000198178	0.00019787	0.000220218	0.000237857	0.00024058	0.000243494	0.000242271	0.000244663	0.000235113	0.000231705	0.000277576	0.000335156	0.000376851	0.000404322	0.000234016	0.000230166
ispH	b0029	P62623	8.3728e-05	8.48078e-05	6.64575e-05	0.000122815	0.000123418	0.000130057	0.000106468	0.000151718	0.000152336	0.000147022	0.000127431	0.000129018	0.00011435	0.000145089	0.000135388	0.000126874	0.000135542	0.000144907	0.000144361	0.000144325	0.000136314	0.00012471	0.000125411	0.000136261	0.000131463	0.000139115	0.000141901	0.000141439	0.000147219	0.000121141	0.000175331	0.00017847	0.000194768	0.00019652	0.000144956	0.000149418
ispU	b0174	P60472	0	0	6.44457e-05	0	0	0	0	6.72841e-05	5.77959e-05	6.16321e-05	6.80816e-05	6.55618e-05	6.35696e-05	6.40895e-05	6.39482e-05	6.75877e-05	6.05906e-05	6.56934e-05	5.98119e-05	6.97571e-05	6.19315e-05	6.37002e-05	6.59509e-05	7.35446e-05	6.14861e-05	6.65825e-05	6.16543e-05	5.76308e-05	6.60199e-05	8.23582e-05	7.24045e-05	8.01734e-05	0	7.35008e-05	8.27627e-05	7.82762e-05
ivbL	b3672	P03061	0	0	0	0	0	0	0	0	0	0	0	0	0	0	0	0	0	0	0	0	0	0	0	0	0	0	0	0	0	0	0	0	0	0	0	0
ivy	b0220	P0AD59	0.000298746	0.000292472	0.000291227	0.00027984	0.000251995	0.000253763	0.000257395	8.89311e-05	7.65949e-05	8.03501e-05	7.78907e-05	0.000111465	0.000122562	7.49251e-05	8.28041e-05	0.000127162	9.67425e-05	7.70359e-05	7.69011e-05	7.57873e-05	0.000103709	0.000129571	0.000234325	0.000198909	0.000177075	0.000153536	8.73895e-05	8.67895e-05	9.24021e-05	0.000100942	6.68063e-05	7.56444e-05	7.49006e-05	8.31051e-05	9.26467e-05	9.03695e-05
katE	b1732	P21179	0.0011905	0.00119849	0.00114957	0.00134906	0.00115516	0.00115329	0.00114297	9.17411e-05	8.42236e-05	0.000138235	0.000190767	0.000295261	0.000509571	0.000111885	0.000209805	0.000539757	0.000296197	6.68441e-05	8.19917e-05	0.000166428	0.000307538	0.000456923	0.00074942	0.000669435	0.000529897	0.000377364	7.80332e-05	8.1638e-05	8.84971e-05	0.000223645	8.99495e-05	4.47537e-05	4.40471e-05	5.15752e-05	0.000194097	0.000172915
katG	b3942	P13029	0.00105405	0.00106635	0.00105317	0.00111385	0.00113361	0.00113442	0.00113674	0.00107259	0.0011501	0.00134807	0.00166753	0.00218612	0.00288014	0.00135021	0.0018075	0.00302848	0.00226204	0.00090036	0.0010693	0.00147515	0.00242047	0.00312711	0.00198335	0.00180128	0.00156264	0.00139396	0.000963583	0.000964353	0.00107242	0.000918055	0.000625193	0.000496945	0.000416142	0.00037812	0.000873975	0.000857715
kbaY	b3137	P0AB74	0	0	0	0	0	0	0	0	0	0	0	0	0	0	0	0	0	0	0	0	0	0	0	0	0	0	0	0	0	0	0	0	0	0	0	0
kbaZ	b3132	P0C8K0	2.09673e-06	2.01622e-06	2.12458e-06	8.47041e-07	1.62697e-06	1.55706e-06	1.58493e-06	0	2.52713e-08	0	8.51547e-08	0	9.70596e-08	5.16841e-08	0	0	0	0	7.74134e-08	1.27011e-07	1.59807e-07	1.9333e-07	0	0	0	0	0	0	0	0	0	0	0	0	0	0
kbl	b3617	P0AB77	3.06179e-05	2.85334e-05	2.60114e-05	2.94823e-05	3.19919e-05	3.2864e-05	3.12291e-05	3.43589e-05	3.83324e-05	3.83296e-05	3.66924e-05	4.57821e-05	4.81492e-05	4.24304e-05	4.3332e-05	5.0584e-05	4.83324e-05	3.28062e-05	3.72126e-05	3.88568e-05	4.47235e-05	4.55436e-05	4.0717e-05	3.72297e-05	3.4471e-05	3.4528e-05	3.06557e-05	2.85305e-05	3.14488e-05	3.29858e-05	3.29896e-05	3.65763e-05	4.64622e-05	4.57814e-05	2.84105e-05	2.83667e-05
kch	b1250	P31069	4.5253e-05	4.29124e-05	6.97536e-06	5.47609e-05	4.50617e-05	4.55542e-05	4.50932e-05	3.70639e-05	3.19721e-05	2.9408e-05	3.38718e-05	2.84814e-05	2.83081e-05	2.70314e-05	2.54009e-05	2.30409e-05	1.99643e-05	2.54127e-05	2.50629e-05	2.92577e-05	3.05936e-05	2.95274e-05	4.18039e-05	3.22917e-05	4.01431e-05	4.02283e-05	2.88043e-05	2.63803e-05	2.98359e-05	3.38845e-05	3.25699e-05	3.62434e-05	4.12172e-05	1.43623e-05	3.87039e-05	4.21842e-05
kdgK	b3526	P37647	9.65603e-05	8.68038e-05	6.9555e-05	9.30456e-05	8.60789e-05	9.51033e-05	7.34059e-05	8.80717e-05	0.000102228	0.000102293	9.71262e-05	0.000101486	0.000105317	0.000106013	0.000110476	0.000105417	0.000115689	8.68414e-05	9.25086e-05	9.7144e-05	0.000108432	0.000104369	9.38229e-05	8.75604e-05	8.7469e-05	8.81375e-05	9.02316e-05	8.43172e-05	9.29575e-05	7.30692e-05	9.45312e-05	9.68541e-05	9.58738e-05	9.35243e-05	8.18394e-05	7.99902e-05
kdgR	b1827	P76268	0.000136273	0.00013929	0.000126767	0.000144142	0.000153443	0.00014109	0.000140936	0.000164113	0.000175964	0.00018661	0.000204048	0.000207701	0.000231266	0.000187279	0.00023028	0.000250617	0.000244087	0.000170341	0.000170996	0.000203392	0.000211812	0.00023654	0.000183193	0.00018479	0.000189021	0.000188808	0.000183969	0.000160171	0.000161352	0.000167588	0.000178017	0.000195661	0.000213996	0.0002227	0.000164101	0.000159104
kdgT	b3909	P0A712	0	0	0	0	0	0	0	0	0	0	0	0	0	0	0	0	0	0	0	0	0	0	0	0	0	0	0	0	0	0	0	0	0	0	0	0
kdpA	b0698	P03959	0	0	0	0	0	0	0	0	0	0	0	0	0	0	0	0	0	0	0	0	0	0	0	0	0	0	0	0	0	0.00123045	0.00138109	0.00135985	0.00138715	0.00154165	0.00119135	0.00113525
kdpB	b0697	P03960	0	0	0	0	0	0	0	0	0	0	0	0	0	0	0	0.000265131	0	0	0	0.00210267	0	0	0	0	0	0	0	0	0	0.000981135	0.00110471	0.00106247	0.00104671	0.00103419	0.000934189	0.000942834
kdpC	b0696	P03961	0	0	0	1.17876e-06	0	0	0	0	8.31829e-07	0	0	0	0	0	0	2.075e-06	0	0	0	0	0	0	0	2.86783e-06	0	2.06173e-06	0	0	0	8.24372e-05	7.43621e-05	8.68223e-05	8.51461e-05	8.78806e-05	7.03474e-05	6.90876e-05
kdpD	b0695	P21865	2.56214e-05	3.13873e-05	2.68252e-05	2.92578e-05	0	0	0	2.65704e-05	0	0	0	0	0	3.85504e-05	3.54551e-05	4.19783e-05	4.5065e-05	2.48903e-05	0	0	3.3159e-05	3.53345e-05	4.92742e-05	3.55757e-05	4.17864e-05	3.87892e-05	1.80646e-05	0	2.8418e-05	9.04021e-05	0.000115896	0.000121478	0.000118613	0.000129029	9.59423e-05	9.11689e-05
kdpE	b0694	P21866	5.5727e-06	0	1.29711e-05	0	7.16085e-06	0	1.21015e-05	8.99009e-06	7.02796e-06	7.95533e-06	3.93223e-06	7.86714e-06	6.84674e-06	0	7.32264e-06	2.04006e-05	0	0	0	1.59449e-05	0	8.04221e-06	1.36855e-05	8.24329e-06	1.70682e-05	1.59901e-05	6.59312e-06	5.22075e-06	5.76887e-06	1.14319e-05	3.4838e-05	3.51846e-05	4.44267e-05	4.06214e-05	2.77157e-05	2.36334e-05
kdpF	b4513	P36937	0	0	0	0	0	0	0	0	0	0	0	0	0	0	0	0	0	0	0	0	0	0	0	0	0	0	0	0	0	0	0	0	0	0	0	0
kdsA	b1215	P0A715	0.000564306	0.00058362	0.000597926	0.000561942	0.000573934	0.000580671	0.000568683	0.000523377	0.000483911	0.000491029	0.000464097	0.000473891	0.000490603	0.000507243	0.000461617	0.000491545	0.000494779	0.000487877	0.000443059	0.000423766	0.000472417	0.000487158	0.00075402	0.000652849	0.000595617	0.000571057	0.000503062	0.00056183	0.00054418	0.000496574	0.000454458	0.00038155	0.000332828	0.000315518	0.00051913	0.000546099
kdsB	b0918	P04951	0.0001786	0.000169004	0.000174963	0.000187965	0.000183442	0.00017377	0.000182824	0.000186874	0.000168987	0.000159188	0.000156702	0.000160365	0.0001501	0.00016011	0.000159086	0.000158762	0.000164964	0.000164327	0.000156893	0.000146788	0.000148677	0.000140738	0.000225993	0.000219447	0.000204906	0.000192386	0.000184589	0.000180528	0.000176624	0.000180748	0.000208773	0.0002207	0.000218242	0.000234157	0.000183886	0.000179873
kdsC	b3198	P0ABZ4	4.01313e-05	4.53152e-05	4.19671e-05	4.39012e-05	4.81341e-05	5.07541e-05	4.51996e-05	6.74039e-05	6.6923e-05	6.26845e-05	6.52851e-05	6.18179e-05	6.34597e-05	6.75922e-05	7.19613e-05	6.00789e-05	6.92536e-05	6.87301e-05	6.20565e-05	7.58517e-05	6.40065e-05	7.52394e-05	7.97963e-05	8.02279e-05	6.9842e-05	7.20722e-05	7.41221e-05	6.91213e-05	7.09641e-05	6.62027e-05	8.205e-05	9.03003e-05	0.000105204	0.000106055	5.85486e-05	6.17631e-05
kdsD	b3197	P45395	0.000111443	0.000104983	0.00010988	0.000131834	0.000123305	0.000120405	0.000131807	0.000107223	0.000107285	0.000103554	0.000105439	0.000110837	0.000116879	0.000104376	0.000112489	0.00011424	0.000105107	9.5483e-05	9.24623e-05	9.46703e-05	0.0001015	0.000112182	0.000145879	0.000142809	0.000131178	0.00012629	9.98448e-05	9.64369e-05	0.000110678	0.000112448	0.000115256	0.000108036	0.000103561	9.92435e-05	0.000122261	0.00011865
kduD	b2842	P37769	0	0	0	0	0	0	0	0	0	0	0	0	0	0	0	0	0	0	0	0	0	0	0	0	0	0	0	0	0	0	0	0	0	0	0	0
kduI	b2843	Q46938	0	0	0	0	0	0	0	0	0	0	0	0	0	0	0	0	0	0	0	0	0	0	0	0	0	0	0	0	0	0	0	0	0	0	0	0
kefB	b3350	P45522	0	0	0	0	0	0	0	0	0	0	0	0	0	0	0	0	0	0	0	0	0	0	0	0	0	0	0	0	0	0	0	0	0	0	0	0
kefC	b0047	P03819	0	1.67775e-05	1.347e-05	2.69426e-05	1.91172e-05	0	0	0	0	0	8.90646e-06	1.03792e-05	1.38598e-05	0	0	1.60857e-05	0	0	0	0	0	1.34219e-05	2.02971e-05	1.82587e-05	1.56732e-05	1.49221e-05	0	0	0	1.4039e-05	0	0	0	0	1.40916e-05	0
kefF	b0046	P0A754	0	0	0	0	0	0	0	0	0	0	0	0	0	0	0	0	0	0	0	0	0	0	0	0	0	0	0	0	0	0	0	0	0	0	0	0
kefG	b3351	P0A756	0	0	0	1.03476e-05	9.77174e-06	0	0	5.01643e-06	0	0	0	0	0	0	5.38122e-06	9.13194e-06	0	0	0	0	0	0	2.3868e-05	1.81471e-05	1.75522e-05	1.08276e-05	0	0	0	0	0	0	4.70063e-06	0	0	0
kgtP	b2587	P0AEX3	0.00119137	0.00114066	0.00108667	0.00146985	0.00156615	0.0014517	0.00143444	0	0	0	2.73691e-05	0	3.29377e-05	0	0	3.14169e-05	0	0	0	0	2.78779e-05	0	0.000289586	0.000318536	0.000357503	2.71248e-05	0	0	0	0	1.34318e-05	0	9.45557e-06	0	2.04049e-05	2.00767e-05
kilR	b1352	P38393	0	0	0	0	0	0	0	0	0	0	0	0	0	0	0	0	0	0	0	0	0	0	0	0	0	0	0	0	0	0	0	0	0	0	0	0
kptA	b4331	P39380	0	0	0	0	0	0	0	0	0	0	0	0	0	0	0	0	0	0	0	0	0	0	0	0	0	0	0	0	0	0	0	0	0	0	0	0
kup	b3747	P63183	3.01245e-05	3.74342e-05	3.399e-05	3.73171e-05	4.12054e-05	4.4508e-05	0	3.82815e-05	3.38398e-05	3.4304e-05	3.1413e-05	3.0789e-05	2.90995e-05	3.65407e-05	0	3.17455e-05	4.11156e-05	3.63358e-05	0	0	3.13412e-05	5.18747e-05	0	3.55854e-05	0	0	3.53945e-05	4.42715e-05	4.50002e-05	3.71167e-05	4.65929e-05	4.39144e-05	5.02002e-05	5.26566e-05	5.57822e-05	4.48204e-05
lacA	b0342	P07464	0	0	0	0	0	0	0	0	0	0	0	0	0	0	0	0	0	0	0	0	0	0	0	0	0	0	0	0	0	0	0	0	0	0	0	0
lacI	b0345	P03023	3.40588e-05	3.6155e-05	3.24948e-05	3.60108e-05	3.76013e-05	3.74191e-05	3.68616e-05	4.11375e-05	4.20769e-05	4.33826e-05	4.40994e-05	5.4503e-05	5.84696e-05	4.32964e-05	4.9093e-05	6.34147e-05	5.51211e-05	3.94288e-05	3.64227e-05	4.82542e-05	5.47159e-05	6.08017e-05	0.000566163	0.000528872	0.000502236	0.000451131	0.0003814	0.000380711	0.000375527	4.08955e-05	4.0763e-05	4.38875e-05	4.537e-05	3.84939e-05	3.94396e-05	4.29256e-05
lacY	b0343	P02920	0	0	0	0	0	0	0	0	0	0	0	0	0	0	0	0	0	0	0	0	0	0	0	0	0	0	0	0	0	0	0	0	0	0	0	0
lacZ	b0344	P00722	0	0	0	0	0	0	5.77489e-05	0	3.53115e-05	7.05328e-05	6.49151e-05	0.000288112	0	0	0	0.000125255	0	0	0	0	0	9.40545e-05	0.000160444	0.000197918	0.000150621	0.000224349	0.000894101	0.00088275	0.00100212	0	0	0.000148474	0	0	0	0
lafU	b0230	Q47154	0	0	0	0	0	0	0	0	0	0	0	0	0	0	0	0	0	0	0	0	0	0	0	0	0	0	0	0	0	0	0	0	0	0	0	0
lamB	b4036	P02943	9.93571e-05	9.60416e-05	9.3461e-05	0.000138361	0.000126665	0.000117202	0.000119216	0	0.000115364	0.000268689	0.000329815	0.000248405	0.000210268	0.000180167	0.000267154	0.000149217	0.000242421	0.000404616	0.0041738	0.00537334	0.000242654	0.000132204	6.23317e-05	5.12354e-05	5.36867e-05	4.25507e-05	0	0	0	0	0	0	0	0	0	0
lapA	b1279	P0ACV4	2.4471e-05	2.15789e-05	2.41641e-05	3.28836e-05	3.38891e-05	2.71138e-05	3.62542e-05	3.13032e-05	3.08712e-05	3.3724e-05	3.33151e-05	3.45758e-05	3.61025e-05	3.15e-05	2.59043e-05	3.04234e-05	3.15765e-05	2.74275e-05	2.71007e-05	2.8604e-05	2.84763e-05	3.16888e-05	4.89536e-05	4.09056e-05	3.94683e-05	3.67291e-05	2.96103e-05	2.92338e-05	2.77935e-05	3.71159e-05	3.77358e-05	4.56445e-05	4.15152e-05	4.5808e-05	3.80227e-05	3.94962e-05
lapB	b1280	P0AB58	2.88673e-05	2.76153e-05	6.05408e-06	3.29675e-05	3.38375e-05	3.57545e-05	4.38608e-05	3.82853e-05	3.15116e-05	3.84721e-05	4.25605e-05	4.28667e-05	4.76641e-05	3.20985e-05	3.96518e-05	4.08605e-05	3.59536e-05	3.5682e-05	3.31469e-05	4.28314e-05	4.24564e-05	5.22089e-05	5.23155e-05	3.36695e-05	3.84829e-05	4.33681e-05	3.01888e-05	3.17693e-05	3.55429e-05	3.78213e-05	3.74001e-05	4.01816e-05	5.09982e-05	2.24828e-05	3.65007e-05	3.82186e-05
ldcA	b1192	P76008	4.77895e-05	4.63266e-05	4.15008e-05	4.20792e-05	4.14043e-05	3.83582e-05	4.50163e-05	3.90914e-05	3.69268e-05	3.69704e-05	4.07833e-05	3.83699e-05	3.85146e-05	4.09362e-05	4.16375e-05	3.85964e-05	4.11403e-05	3.7029e-05	2.99738e-05	3.10104e-05	4.04894e-05	3.8536e-05	7.33306e-05	7.2279e-05	6.60122e-05	5.76633e-05	4.45508e-05	4.40558e-05	3.75582e-05	4.93799e-05	4.11642e-05	5.11481e-05	5.44572e-05	5.26031e-05	4.40927e-05	4.51976e-05
ldcC	b0186	P52095	0	0	0	0	0	0	0	0	0	0	0	0	0	0	0	0	0	0	0	0	0	0	0	0	0	0	0	0	0	0	0	0	0	0	0	0
ldhA	b1380	P52643	0.000234335	0.000240339	0.000216819	0.000296494	0.000293665	0.000272798	0.000283715	0.000239711	0.000275895	0.000265547	0.000259549	0.000272497	0.000306515	0.00028046	0.000290077	0.000330762	0.000304491	0.000244161	0.000221166	0.000258713	0.000277313	0.000301995	0.000599854	0.000542137	0.000405254	0.000378824	0.000272835	0.000253598	0.000259366	0.000227952	0.000193756	0.000178005	0.000172202	0.000160759	0.00024536	0.00024526
ldrA	b4419	Q6BF86	0	0	0	0	0	0	0	0	0	0	0	0	0	0	0	0	0	0	0	0	0	0	0	0	0	0	0	0	0	0	0	0	0	0	0	0
ldrB	b4421	Q6BF87	0	0	0	0	0	0	0	0	0	0	0	0	0	0	0	0	0	0	0	0	0	0	0	0	0	0	0	0	0	0	0	0	0	0	0	0
ldrC	b4423	Q6BF86	0	0	0	0	0	0	0	0	0	0	0	0	0	0	0	0	0	0	0	0	0	0	0	0	0	0	0	0	0	0	0	0	0	0	0	0
ldrD	b4453	Q6BF25	0	0	0	0	0	0	0	0	0	0	0	0	0	0	0	0	0	0	0	0	0	0	0	0	0	0	0	0	0	0	0	0	0	0	0	0
ldtA	b1990	P39176	4.84001e-05	4.80239e-05	4.89799e-05	4.31094e-05	4.16096e-05	4.40718e-05	4.27946e-05	3.1025e-05	2.98024e-05	2.18728e-05	1.97164e-05	1.0301e-05	1.93081e-05	2.44615e-05	1.81451e-05	1.73466e-05	1.9939e-05	3.15257e-05	2.2423e-05	2.07978e-05	2.09794e-05	2.10535e-05	3.5444e-05	3.34399e-05	3.07385e-05	2.91252e-05	2.76414e-05	3.0669e-05	3.17734e-05	3.69789e-05	3.7461e-05	3.92461e-05	4.14019e-05	4.43851e-05	3.20901e-05	3.07687e-05
ldtB	b0819	P0AAX8	0.000375306	0.000356768	0.000366359	0.000372961	0.000390775	0.000380832	0.000372456	0.000343081	0.000281595	0.000252087	0.000227557	0.000215371	0.000182907	0.000238543	0.000227622	0.000181919	0.000220409	0.000316861	0.000275281	0.000242973	0.00021015	0.000181274	0.000402386	0.000367912	0.000364263	0.000353455	0.000332851	0.000340089	0.000306743	0.000330864	0.000332062	0.000372674	0.000385107	0.000428956	0.000335787	0.000355137
ldtC	b1113	P75954	0	0	0	2.96688e-05	3.5335e-05	0	2.90637e-05	7.32728e-05	5.71091e-05	6.17695e-05	4.27448e-05	5.55736e-05	4.42984e-05	6.40964e-05	5.13987e-05	4.71336e-05	5.68002e-05	5.60128e-05	5.95703e-05	4.90232e-05	5.51669e-05	4.08014e-05	0	0	0	0	4.43367e-05	4.38053e-05	4.39864e-05	3.35419e-05	3.93193e-05	3.90375e-05	0	3.28298e-05	3.78547e-05	4.28852e-05
ldtD	b0925	P22525	5.89199e-05	6.19002e-05	5.46194e-05	6.53109e-05	8.35492e-05	8.16084e-05	5.57273e-05	0	0	0	5.68021e-05	0	4.66642e-05	0	0	0	0	5.5471e-05	0	0	0	0	9.70078e-05	9.39061e-05	9.44598e-05	0	0	0	0	0	0	0	4.99997e-05	5.08421e-05	0	0
ldtE	b1678	P76193	0.000146851	0.000150063	0.000141531	0.000147548	0.000145599	0.000144488	0.000143409	2.10515e-05	1.9149e-05	2.84676e-05	2.52449e-05	3.37538e-05	3.16878e-05	2.12851e-05	0	4.00613e-05	2.31889e-05	2.1025e-05	1.05729e-05	0	0	2.37058e-05	0.000163217	0.000128489	8.13127e-05	5.28217e-05	1.28979e-05	1.58615e-05	0	5.14107e-05	4.72026e-05	5.09267e-05	5.0001e-05	4.12234e-05	4.01483e-05	4.49597e-05
lepA	b2569	P60785	0.000447335	0.00044731	0.000453158	0.000492891	0.000492402	0.000504242	0.000473357	0.00056509	0.00055248	0.00050979	0.000473376	0.000472421	0.000444804	0.000522972	0.000469661	0.000437495	0.000465134	0.000546323	0.000485446	0.000462924	0.000453984	0.000424672	0.000352748	0.000382386	0.000418521	0.000481146	0.000548744	0.000528268	0.000526981	0.00050009	0.000576778	0.000641076	0.000711895	0.0007733	0.000526777	0.000535126
lepB	b2568	P00803	8.53334e-05	8.66872e-05	8.5639e-05	9.42649e-05	8.53589e-05	8.88277e-05	8.61682e-05	0.000124086	0.000118223	0.000119207	0.000118315	0.000116534	0.000124345	0.000114762	0.000114849	0.00013034	0.000119678	0.000113588	0.000118929	0.000108444	0.000119416	0.000116462	9.74348e-05	9.87847e-05	0.000108378	0.000117757	0.000120325	0.000111523	0.000111404	0.000107256	0.000121383	0.000130196	0.000133745	0.000150904	0.000106995	0.000109925
leuA	b0074	P09151	0.00104116	0.00104304	0.00101157	0.00118338	0.00119948	0.00114938	0.00112491	0.00114965	0.00105201	0.00108233	0.00113828	0.00119219	0.00122692	0.00104224	0.00109421	0.00114565	0.0010886	0.00102084	0.000995385	0.00101823	0.00116238	0.00126179	0.000796894	0.00091722	0.000996209	0.00103143	0.000965701	0.00105062	0.00105797	0.00106947	0.00110313	0.00113682	0.00111899	0.00109884	0.00105853	0.00106249
leuB	b0073	P30125	0.000964622	0.000984861	0.000962143	0.000946086	0.000920199	0.000906204	0.000950101	0.000955597	0.00102015	0.00102363	0.00114031	0.00119709	0.00128534	0.000989077	0.00107578	0.00122116	0.00107207	0.000935069	0.000964292	0.00105067	0.0011122	0.00129122	0.000914824	0.000878831	0.000837896	0.000875949	0.00084619	0.00090263	0.000924799	0.00119493	0.00125934	0.00136374	0.00134895	0.00129884	0.00119042	0.001166
leuC	b0072	P0A6A6	0.00153585	0.00157746	0.00156708	0.00149714	0.00154471	0.00150078	0.00153844	0.00113815	0.00109444	0.00109428	0.00113077	0.0014831	0.00118176	0.00102436	0.0010675	0.00120039	0.00113384	0.00121483	0.00118819	0.00129275	0.00112531	0.00126872	0.000694758	0.000664419	0.000679137	0.000793944	0.00101568	0.00107918	0.00107855	0.00200452	0.00178355	0.00158842	0.00136297	0.00103298	0.00190366	0.00196544
leuD	b0071	P30126	0.000935417	0.000909828	0.000914877	0.00086016	0.000817726	0.00079763	0.000769777	0.000879779	0.000887357	0.000729373	0.000972164	0.0010842	0.000945429	0.000826294	0.000620735	0.00076301	0.000672513	0.000807479	0.0009513	0.000825956	0.000851842	0.000908188	0.000474433	0.000426114	0.00044037	0.000539016	0.000686609	0.000814141	0.000767372	0.00112318	0.000895767	0.000770236	0.000615142	0.000446944	0.000775909	0.000851547
leuE	b1798	P76249	0	0	0	0	0	0	0	0	0	0	0	0	0	0	0	0	0	0	0	0	0	0	0	0	0	0	0	0	0	0	0	0	0	0	0	0
leuL	b0075	P0AD79	0	0	0	0	0	0	0	0	0	0	0	0	0	0	0	0	0	0	0	0	0	0	0	0	0	0	0	0	0	0	0	0	0	0	0	0
leuO	b0076	P10151	0	0	0	0	0	0	0	0	0	0	0	0	0	0	0	0	0	0	0	0	0	0	0	0	0	0	0	0	0	0	0	0	0	0	0	0
leuS	b0642	P07813	0.00144669	0.00141704	0.00145864	0.00143471	0.00148348	0.00147205	0.0014449	0.00150779	0.00140083	0.00132701	0.0012406	0.00119068	0.00111024	0.00131229	0.00120641	0.00106821	0.00115252	0.00148205	0.0013569	0.00121953	0.00123841	0.00114079	0.00102197	0.0010539	0.00118466	0.00125942	0.00146039	0.0015464	0.00151763	0.00139238	0.0013796	0.00144832	0.00139052	0.00139081	0.00134695	0.00139532
lexA	b4043	P0A7C2	9.64368e-05	9.85161e-05	0.000100638	0.000106166	0.000114797	0.000106549	0.000103543	0.000110578	0.000110216	0.000119619	0.000120503	0.000132186	0.000136436	0.000114282	0.000122472	0.000137349	0.000130035	0.000113837	0.000107828	0.000127084	0.000125706	0.000146206	0.000128296	0.000122867	0.000127967	0.000126976	0.000120899	0.000113975	0.000111072	0.000114466	0.000131006	0.000150533	0.000158807	0.000168641	0.000117228	0.000114712
lfhA	b0229	Q47153	0	0	0	0	0	0	0	0	0	0	0	0	0	0	0	0	0	0	0	0	0	0	0	0	0	0	0	0	0	0	0	0	0	0	0	0
lgoD	b4358	P39400	0	0	0	0	0	0	0	0	0	0	0	0	0	0	0	0	0	0	0	0	0	0	0	0	0	0	0	0	0	0	0	0	0	0	0	0
lgoR	b4357	P39399	0	0	0	0	0	0	0	0	0	0	0	0	0	0	0	0	0	0	0	0	0	0	0	0	0	0	0	0	0	0	0	0	0	0	0	0
lgoT	b4356	P39398	0	0	0	0	0	0	0	0	0	0	0	0	0	0	0	0	0	0	0	0	0	0	0	0	0	0	0	0	0	0	0	0	0	0	0	0
lgt	b2828	P60955	0	0	0	0	0	0	0	0	0	0	0	0	0	0	0	0	0	0	0	0	0	0	0	0	0	0	0	0	0	0	0	0	0	0	0	0
lhgO	b2660	P37339	0	0	6.73227e-06	9.6974e-06	0	7.55458e-06	0	0	0	2.54549e-05	3.67309e-05	3.50591e-05	3.68816e-05	1.30894e-05	2.80846e-05	3.66954e-05	3.43792e-05	0	1.28073e-05	3.12998e-05	3.44182e-05	2.10542e-05	3.00149e-05	2.37588e-05	0	1.9753e-05	0	0	0	0	0	0	0	0	1.12203e-05	6.82844e-06
lhr	b1653	P30015	0	0	0	0	0	0	0	0	0	0	0	0	0	0	0	0	0	0	0	0	0	0	0	0	0	0	0	0	0	0	0	0	0	0	0	0
ligA	b2411	P15042	0.00015074	0.000143963	0.000150669	0.000154652	0.000162392	0.000168059	0.000152421	0.000129495	0.000133376	0.000125847	0.000118046	0.000128972	0.000128257	0.000126683	0.000136424	0.000130512	0.000145825	0.000125895	0.000112218	0.000124969	0.000131162	0.000132965	0.000102336	0.000110891	0.000119197	0.00012896	0.000134434	0.000135934	0.000135314	0.000146632	0.000177279	0.000221672	0.000250887	0.000265009	0.000139739	0.000147732
ligB	b3647	P25772	0	0	0	0	0	0	0	0	0	0	0	0	0	0	0	0	0	0	0	0	0	0	0	0	0	0	0	0	0	0	0	0	0	0	0	0
lipA	b0628	P60716	0.000289749	0.000290976	0.000273504	0.000287317	0.000290559	0.000295683	0.000272636	0.000277612	0.000288486	0.000303933	0.00030282	0.000340793	0.000361999	0.000307353	0.000310056	0.000346803	0.000317654	0.000289807	0.00029734	0.000321357	0.000330267	0.000360878	0.000210866	0.00023804	0.00023022	0.000235281	0.00027958	0.000284177	0.00029692	0.000292731	0.000311201	0.000337509	0.000362507	0.000340924	0.000318836	0.000339466
lipB	b0630	P60720	4.7768e-05	4.70408e-05	4.22132e-05	4.94138e-05	4.56786e-05	4.71623e-05	4.64933e-05	4.57342e-05	4.25571e-05	3.59241e-05	3.44942e-05	3.36015e-05	3.00291e-05	3.75277e-05	3.5299e-05	2.78064e-05	3.51821e-05	3.87415e-05	3.81956e-05	3.38781e-05	3.32508e-05	3.48118e-05	5.97579e-05	6.39382e-05	5.90097e-05	5.00967e-05	4.39012e-05	4.98236e-05	4.35976e-05	4.67155e-05	4.80636e-05	4.83655e-05	4.83031e-05	5.02408e-05	5.1033e-05	4.91112e-05
lit	b1139	P11072	0	0	0	0	0	0	0	0	0	0	0	0	0	0	0	0	0	0	0	0	0	0	0	0	0	0	0	0	0	0	0	0	0	0	0	0
livF	b3454	P22731	0.000234861	0.000227773	0.000220187	0.000208143	0.000220841	0.000217049	0.000210533	0.000217691	0.000209283	0.000243771	0.000265883	0.000282593	0.000290176	0.000245794	0.000263062	0.00031141	0.000277116	0.000225264	0.000219031	0.000252228	0.000272328	0.000311003	0.000161302	0.000137621	0.000133651	0.000152541	0.000213485	0.00022753	0.000205791	0.000237371	0.000212945	0.00020803	0.000215191	0.000216447	0.000225353	0.000222521
livG	b3455	P0A9S7	0.000158209	0.000160743	0.000161465	0.000178702	0.000173202	0.000172135	0.000168583	0.000178259	0.000185383	0.000193042	0.000219257	0.000210705	0.000235408	0.000200657	0.000218206	0.000226545	0.000217645	0.000192634	0.000182103	0.00019265	0.000200842	0.000214112	0.000109407	0.000100242	8.97468e-05	0.000115022	0.000178719	0.000167225	0.000169688	0.000179567	0.000176864	0.000159406	0.000148107	0.000142626	0.000186595	0.000187508
livH	b3457	P0AEX7	0.000166832	0.000204625	0.00018444	0.000153767	0.000126345	0.000191111	0.000148112	0.00012246	0.000127329	0.000165853	0.000183069	0.000142894	0.000223848	0.000138488	0	0	0	0.000142086	0.000149796	0.00014355	0.000170744	0.000166057	0	0	0	0	0	0.000124685	0.000139245	0.000151968	0.00015059	0.000166437	0.000157826	0.00016256	0.000146941	0.000140559
livJ	b3460	P0AD96	0.00634488	0.00646001	0.00660605	0.00593891	0.00627025	0.00607397	0.00627597	0.00366898	0.00356385	0.00443325	0.00531949	0.00595228	0.00645076	0.0041436	0.00503842	0.00612883	0.00542506	0.00405233	0.00466131	0.00583311	0.00562772	0.00634983	0.00612298	0.00571141	0.00513378	0.00476356	0.00383673	0.00407322	0.00368117	0.00421186	0.00425431	0.00415368	0.00389024	0.00404774	0.00412757	0.00412697
livK	b3458	P04816	0.00112413	0.00111514	0.00112163	0.00105835	0.00115628	0.00112471	0.0011535	0.000727668	0.000729174	0.000853979	0.000858692	0.000848281	0.000785119	0.000865619	0.00088448	0.000822997	0.000894757	0.00081205	0.000785564	0.000841252	0.00088698	0.000760412	0.000323571	0.000327007	0.000332254	0.00040255	0.000825933	0.000814834	0.000804663	0.00122362	0.00152333	0.00173881	0.00186054	0.00192465	0.00120014	0.0011753
livM	b3456	P22729	0.000212126	5.96669e-05	6.40198e-05	0.000220845	0.000222333	0.000212193	0.000239874	0.000232818	0.000210185	0.00027302	0.000298723	0.000275573	0.000318112	0.00021028	0.000308917	0.000259242	0.000293975	0.000211742	0.000254329	0.00024222	0.000308424	0.000279495	0.000155647	0.000142438	0	0.000151551	0.000215417	0.000184833	0.000216853	0.000102247	0.000245151	0.00021597	0.000199538	0.000148803	0.000234734	0.000213123
lldD	b3605	P33232	8.85239e-05	9.6905e-05	8.37566e-05	9.95107e-05	0.000104976	0.000102289	0.000104464	6.57987e-05	7.83447e-05	9.25824e-05	0.000100322	0.000118491	0.00014703	8.96262e-05	0.00011337	0.000153755	0.000130434	5.99963e-05	8.47693e-05	0.000109249	0.000135417	0.000155625	0.000119144	0.00010338	8.36776e-05	8.43918e-05	7.15477e-05	6.28376e-05	6.00272e-05	7.1641e-05	6.16652e-05	4.98728e-05	3.86919e-05	0	8.22099e-05	7.46575e-05
lldP	b3603	P33231	0	0	0	0	0	0	0	0	0	0	0	0	0	0	0	0	0	0	0	0	0	0	0	0	0	0	0	0	0	0	0	0	0	0	0	0
lldR	b3604	P0ACL7	0	0	0	0	0	0	0	0	0	0	0	0	0	0	0	0	0	0	0	0	0	0	0	0	0	0	0	0	0	0	0	0	0	0	0	0
lnt	b0657	P23930	5.14891e-05	5.41425e-05	5.35723e-05	5.10814e-05	5.6411e-05	4.9376e-05	5.18037e-05	4.48744e-05	6.02656e-05	6.51037e-05	5.54655e-05	0	6.07678e-05	6.78428e-05	5.97527e-05	6.22856e-05	6.32968e-05	6.07877e-05	4.51731e-05	5.96587e-05	5.38278e-05	6.00489e-05	5.37032e-05	0	5.77079e-05	5.7536e-05	6.22531e-05	6.14723e-05	5.86082e-05	6.61147e-05	6.61257e-05	6.58449e-05	6.81631e-05	6.97324e-05	6.25404e-05	6.03072e-05
loiP	b2936	P25894	8.47032e-05	9.21207e-05	9.17718e-05	9.2421e-05	9.20775e-05	8.45496e-05	8.56205e-05	7.89361e-05	8.22756e-05	8.62345e-05	9.11043e-05	0.000108008	0.000113903	8.6331e-05	8.67043e-05	0.000127183	0.000108906	7.72341e-05	8.52669e-05	8.62305e-05	0.000102632	0.00010514	0.000116245	0.000113892	0.000105061	9.73635e-05	7.97989e-05	7.98662e-05	7.18825e-05	6.32119e-05	6.27058e-05	6.05e-05	5.4749e-05	5.64283e-05	6.93998e-05	6.86465e-05
lolA	b0891	P61316	0.000124372	0.000124239	0.000130597	0.000115262	0.000122271	0.000111143	0.000111425	8.43166e-05	8.72886e-05	9.2951e-05	9.08951e-05	9.88827e-05	9.11974e-05	9.01556e-05	9.63132e-05	0.000100499	8.82167e-05	8.83239e-05	8.7708e-05	9.26309e-05	9.2858e-05	8.92658e-05	0.00016131	0.000142096	0.000129335	0.000112768	9.43478e-05	9.83577e-05	9.53734e-05	0.000104048	9.98651e-05	0.000101851	0.000104189	0.000107433	9.91252e-05	0.000101983
lolB	b1209	P61320	0.000131849	0.000132377	0.000137002	0.000131455	0.000131781	0.000132143	0.000130903	0.00010313	0.0001102	0.000104523	9.6403e-05	0.00010096	0.000109386	0.000106345	0.000105997	0.000107784	0.000101985	0.000110139	0.000102843	0.000106036	0.000108684	0.000102836	0.000105061	0.000109861	0.000111465	0.000107935	0.000106545	0.000104104	0.000107421	0.000111136	0.000113826	0.000118314	0.000116605	0.000113499	0.000100267	0.000105126
lolC	b1116	P0ADC3	4.07829e-05	3.98532e-05	4.07427e-05	4.848e-05	4.91448e-05	4.09985e-05	4.52406e-05	5.64139e-05	4.96065e-05	4.54298e-05	4.77386e-05	4.69497e-05	5.02217e-05	3.42722e-05	4.99224e-05	4.93306e-05	5.34409e-05	4.94528e-05	4.57252e-05	4.21997e-05	4.80486e-05	4.71495e-05	6.5544e-05	6.71922e-05	6.25927e-05	6.7944e-05	6.00553e-05	5.55613e-05	5.26129e-05	4.42172e-05	5.22694e-05	5.48731e-05	5.49127e-05	5.01393e-05	5.24412e-05	5.34684e-05
lolD	b1117	P75957	6.23224e-05	6.37645e-05	6.08873e-05	5.8725e-05	6.24072e-05	6.0364e-05	6.32408e-05	6.75588e-05	6.4601e-05	6.15338e-05	5.60181e-05	6.42819e-05	5.67458e-05	5.99672e-05	6.42289e-05	6.48015e-05	6.71904e-05	6.89588e-05	5.94128e-05	6.45381e-05	5.98477e-05	6.54099e-05	0.00010238	9.45813e-05	8.33318e-05	8.59557e-05	7.68034e-05	7.15877e-05	7.47021e-05	6.84788e-05	6.96568e-05	7.18115e-05	7.18689e-05	7.34279e-05	7.49459e-05	6.92553e-05
lolE	b1118	P75958	4.26224e-05	4.21298e-05	4.13128e-05	3.96563e-05	3.5314e-05	4.17175e-05	4.03312e-05	4.53408e-05	3.65418e-05	3.6282e-05	3.35478e-05	3.8127e-05	3.87165e-05	3.89705e-05	3.63045e-05	4.00726e-05	3.76536e-05	3.83831e-05	3.75362e-05	4.5523e-05	3.91868e-05	3.80983e-05	4.75599e-05	4.59667e-05	4.7633e-05	4.91827e-05	4.55022e-05	4.52104e-05	4.3386e-05	4.72757e-05	4.40909e-05	4.92522e-05	4.21415e-05	4.53245e-05	4.64555e-05	4.87171e-05
lomR_1	b1369	P77184	0	0	0	0	0	0	0	0	0	0	0	0	0	0	0	0	0	0	0	0	0	0	0	0	0	0	0	0	0	0	0	0	0	0	0	0
lomR_2	b1371		0	0	0	0	0	0	0	0	0	0	0	0	0	0	0	0	0	0	0	0	0	0	0	0	0	0	0	0	0	0	0	0	0	0	0	0
lon	b0439	P0A9M0	0.000889961	0.000888822	0.000835611	0.00100169	0.000998572	0.000953149	0.00097535	0.0012975	0.00124221	0.001184	0.00118008	0.00113739	0.00113604	0.00120563	0.00121654	0.00116709	0.00117942	0.00122019	0.00113848	0.00113538	0.00119395	0.0011698	0.00126355	0.00124629	0.00129461	0.0012736	0.001195	0.0011251	0.0012388	0.00110904	0.00119587	0.00125435	0.0012896	0.00128545	0.00117647	0.00119447
lpcA	b0222	P63224	0.00021116	0.000231949	0.000220837	0.000273118	0.000263189	0.000264201	0.000266744	0.000275844	0.00031048	0.000320598	0.000325185	0.000360575	0.000396793	0.000333896	0.00036524	0.000438329	0.000392087	0.000281517	0.000297669	0.000343107	0.00038169	0.000412163	0.00031356	0.000309899	0.000276955	0.000280061	0.000277741	0.00027341	0.000277429	0.000225025	0.000245171	0.00026058	0.000258904	0.000265786	0.000238766	0.000246306
lpd	b0116	P0A9P0	0.00347707	0.00357212	0.0036778	0.00342965	0.00348334	0.00332014	0.00345676	0.00407284	0.00492493	0.00555502	0.00559299	0.0058035	0.00547215	0.00557369	0.00540067	0.00532734	0.00535646	0.00427368	0.00471701	0.00526993	0.00579685	0.00562295	0.00665993	0.00607719	0.00572119	0.00503621	0.00385194	0.00437904	0.00403316	0.00525879	0.00536387	0.00518012	0.00481397	0.00468024	0.00518699	0.00523704
lplA	b4386	P32099	5.11703e-05	4.55223e-05	4.68279e-05	4.90069e-05	5.20124e-05	5.27816e-05	5.04191e-05	4.71641e-05	5.02007e-05	5.44604e-05	5.30119e-05	5.99179e-05	5.75905e-05	5.26658e-05	5.23251e-05	5.8647e-05	5.59022e-05	4.443e-05	4.68568e-05	4.70237e-05	5.54188e-05	6.2088e-05	5.49996e-05	5.3058e-05	5.24261e-05	4.93577e-05	4.67506e-05	4.97749e-05	4.51787e-05	5.25677e-05	5.91369e-05	6.4688e-05	6.84006e-05	7.10709e-05	5.41533e-05	5.21721e-05
lplT	b2835	P39196	0	0	0	0	0	0	0	0	0	0	0	0	0	0	0	0	0	0	0	0	0	0	0	0	0	0	0	0	0	0	0	0	0	0	0	0
lpoA	b3147	P45464	0.000137928	0.000134798	0.000133888	0.000127319	0.000126211	0.00012661	0.000129931	0.000157404	0.000161777	0.000164106	0.000160734	0.000169195	0.000157792	0.000165269	0.000160382	0.000155435	0.000166743	0.00015945	0.00015721	0.000156842	0.000155599	0.000155929	0.000171008	0.000161848	0.000161689	0.000155667	0.000153207	0.000159319	0.00015095	0.000159292	0.00016316	0.000168856	0.000173735	0.00016958	0.000157939	0.000157631
lpoB	b1105	P0AB38	0.000156498	0.000152473	0.000164148	0.000147538	0.000156274	0.000156137	0.000148646	0.000116874	0.000113352	0.000129819	0.000128191	0.000136978	0.000156135	0.000130126	0.000132351	0.000158202	0.000151028	0.000103029	0.000101156	0.000116131	0.00012498	0.000154051	0.000212734	0.000207785	0.000189711	0.00017156	0.000119267	0.000124995	0.000118823	0.000145696	0.000150771	0.000160334	0.000162892	0.000173334	0.000138035	0.000149763
lpp	b1677	P69776	0.0321387	0.0320969	0.0313796	0.0396759	0.0395544	0.0410267	0.04408	0.0323845	0.0319363	0.0301621	0.0307295	0.0281145	0.0341433	0.0307992	0.0371189	0.0374282	0.0332202	0.0309495	0.0314899	0.0316649	0.026259	0.0324978	0.0508234	0.0526891	0.047467	0.043618	0.0364285	0.0246297	0.0315746	0.0255713	0.0259831	0.0253529	0.0268133	0.0271932	0.0274555	0.0238931
lptA	b3200	P0ADV1	0.000146658	0.000137966	0.000130404	0.000110607	0.000110374	0.000112856	0.000114949	0.000108846	0.000126461	0.000131405	0.000138762	0.000147678	0.000144961	0.000132889	0.000133479	0.000157941	0.000144656	0.000115744	0.000111824	0.000116379	0.000129492	0.000128688	0.000155098	0.000152797	0.000145237	0.000127723	0.000123503	0.000109366	0.000114934	0.000120277	0.000119363	0.000125217	0.000130494	0.000142386	0.000104831	0.000103306
lptB	b3201	P0A9V1	0.000112955	0.000119448	0.000108072	0.000129039	0.000128004	0.000130627	0.000124072	0.000136618	0.000148773	0.000159715	0.000172926	0.000178441	0.000186549	0.000160895	0.00017684	0.000198028	0.000180765	0.000146772	0.000162929	0.000190922	0.000188991	0.000197848	0.000152074	0.00014873	0.000131419	0.000132317	0.000140988	0.000141352	0.000143078	0.000123898	0.000152813	0.00015294	0.000152791	0.000152297	0.000132688	0.000131491
lptC	b3199	P0ADV9	3.04669e-05	3.27318e-05	2.93969e-05	3.31598e-05	3.03193e-05	3.06885e-05	3.07715e-05	3.25868e-05	3.32606e-05	3.6691e-05	3.74133e-05	3.74076e-05	4.18916e-05	3.83256e-05	3.94707e-05	3.71173e-05	3.27722e-05	3.66918e-05	3.47876e-05	3.78352e-05	3.70285e-05	3.18651e-05	4.29495e-05	3.60406e-05	3.65235e-05	3.19277e-05	3.01925e-05	3.3283e-05	3.31197e-05	3.05593e-05	3.71587e-05	3.67373e-05	4.24234e-05	4.14507e-05	3.19721e-05	3.12024e-05
lptD	b0054	P31554	0.000692137	0.000710153	0.000682264	0.000652171	0.000656366	0.000651423	0.000637618	0.000562019	0.00055605	0.00054353	0.000538507	0.000563086	0.000560955	0.000535588	0.000555963	0.000571397	0.000564287	0.000575427	0.000537655	0.000538915	0.000554984	0.000543703	0.000684278	0.000710018	0.000706286	0.000680167	0.000605427	0.000588789	0.000575753	0.000692377	0.00067078	0.000688699	0.000684393	0.000671837	0.000653068	0.000670472
lptE	b0641	P0ADC1	8.00131e-05	8.44748e-05	8.14009e-05	8.58408e-05	8.07347e-05	8.25845e-05	6.56212e-05	8.53126e-05	9.54924e-05	8.75852e-05	9.56242e-05	8.84621e-05	9.78195e-05	8.94156e-05	9.26751e-05	0.000103805	9.57698e-05	8.09084e-05	9.63626e-05	9.01892e-05	8.47152e-05	8.74507e-05	0.000110793	0.000115511	0.000110575	0.000111222	0.0001093	9.39123e-05	9.20547e-05	0.000114638	0.000102678	9.53126e-05	9.49784e-05	0.000104969	0.00010887	9.42432e-05
lptF	b4261	P0AF98	5.9149e-05	6.26796e-05	5.88531e-05	5.94848e-05	6.07926e-05	6.34798e-05	6.0073e-05	3.95441e-05	4.93185e-05	5.27373e-05	5.79571e-05	5.72844e-05	4.94274e-05	5.16449e-05	5.20666e-05	6.85272e-05	5.88958e-05	4.48164e-05	5.11875e-05	5.35313e-05	5.99085e-05	5.43542e-05	5.8467e-05	4.86231e-05	5.42998e-05	5.30806e-05	5.06001e-05	4.99141e-05	4.46947e-05	5.22023e-05	5.05489e-05	6.73707e-05	6.60233e-05	7.54809e-05	5.57172e-05	5.02636e-05
lptG	b4262	P0ADC6	4.47316e-05	4.13124e-05	4.27132e-05	5.10934e-05	4.85756e-05	5.06109e-05	5.24143e-05	5.8218e-05	5.25774e-05	5.74824e-05	5.91687e-05	5.7009e-05	6.15234e-05	5.5166e-05	6.86595e-05	6.50763e-05	6.54206e-05	5.80963e-05	5.13322e-05	5.9609e-05	5.91995e-05	6.92685e-05	6.62467e-05	5.70676e-05	5.65473e-05	5.59139e-05	5.28486e-05	5.54624e-05	5.46161e-05	4.93298e-05	5.43271e-05	6.93422e-05	6.83536e-05	6.95396e-05	5.48375e-05	5.25634e-05
lpxA	b0181	P0A722	0.000137726	0.000135741	0.000134837	0.000156677	0.000174731	0.000167782	0.000158571	0.000218534	0.000200079	0.000214652	0.000227282	0.000234394	0.000247272	0.000206003	0.000228313	0.000262392	0.000225559	0.000205497	0.000202722	0.000231056	0.000233996	0.000245859	0.000270787	0.000249262	0.000247596	0.000246623	0.000213275	0.000204394	0.000198879	0.000209087	0.000212313	0.000217964	0.000209941	0.000214749	0.00021031	0.000204413
lpxB	b0182	P10441	3.51705e-05	3.86884e-05	3.89102e-05	4.10927e-05	3.89729e-05	4.14133e-05	3.48072e-05	4.72057e-05	3.94926e-05	3.34233e-05	4.30307e-05	4.95566e-05	4.77225e-05	4.74045e-05	4.79281e-05	5.15246e-05	5.73315e-05	4.17358e-05	5.00267e-05	4.98824e-05	4.57582e-05	5.67211e-05	5.29174e-05	4.37935e-05	4.58589e-05	4.95666e-05	5.60211e-05	4.7484e-05	4.39215e-05	4.32834e-05	4.58525e-05	4.69126e-05	5.08808e-05	3.99331e-05	4.42281e-05	4.7191e-05
lpxC	b0096	P0A725	0.000842653	0.000554967	0.000569029	0.000765632	0.000702759	0.00078005	0.000650894	0.000565764	0.000510437	0.000489051	0.000515576	0.00057253	0.000686348	0.000605287	0.000609105	0.000691528	0.000653976	0.000485948	0.000459801	0.000472142	0.000551704	0.000660305	0.000781412	0.000743892	0.000740843	0.000580725	0.00055391	0.000547674	0.000587082	0.00076542	0.00054051	0.000644001	0.000555701	0.000609725	0.000528899	0.000489743
lpxD	b0179	P21645	0.000240411	0.000257621	0.000269478	0.000256759	0.000253638	0.00025609	0.000248468	0.000272888	0.000265205	0.000270131	0.000275227	0.000283116	0.000282367	0.000266881	0.000258199	0.000261239	0.000254908	0.000250796	0.000244507	0.000269599	0.000285157	0.000296733	0.000262578	0.000257783	0.000263534	0.000269125	0.000241261	0.00026556	0.000251473	0.000241212	0.000327225	0.000337165	0.000374891	0.000362055	0.000291158	0.000293703
lpxH	b0524	P43341	0	0	0	0	0	0	0	0	0	0	0	0	0	0	0	0	0	0	0	0	0	0	0	0	0	0	0	0	0	0	0	0	0	0	0	0
lpxK	b0915	P27300	0	0	0	0	0	0	0	0	0	0	0	0	0	0	0	0	0	0	0	0	0	0	0	0	0	0	0	0	0	0	0	0	0	0	0	0
lpxL	b1054	P0ACV0	4.54266e-05	4.83527e-05	4.63038e-05	4.26541e-05	3.48467e-05	4.28756e-05	3.89254e-05	5.53864e-05	4.69596e-05	4.74963e-05	4.47938e-05	4.31124e-05	4.16355e-05	4.47734e-05	0	8.3775e-06	8.78526e-06	5.53052e-05	3.86039e-05	3.63628e-05	4.69594e-05	5.09761e-05	0	0	0	8.92832e-06	0	4.84676e-05	4.49327e-05	6.81217e-05	6.54202e-05	7.3352e-05	7.65339e-05	7.44599e-05	6.07371e-05	6.74324e-05
lpxM	b1855	P24205	9.1032e-05	7.78747e-05	7.67356e-05	9.13771e-05	8.81785e-05	8.20848e-05	8.63739e-05	7.11669e-05	6.82984e-05	6.07611e-05	5.09914e-05	5.72241e-05	5.27806e-05	6.35896e-05	6.04566e-05	5.5952e-05	5.67381e-05	6.16075e-05	5.24322e-05	5.77839e-05	6.39158e-05	5.76831e-05	7.78322e-05	8.13186e-05	7.42115e-05	6.85759e-05	6.57771e-05	6.98899e-05	7.37747e-05	7.21172e-05	8.88198e-05	0.000109398	0.000129065	0.000142299	7.55344e-05	7.35161e-05
lpxP	b2378	P0ACV2	0	0	0	0	0	0	0	0	0	0	0	0	0	0	0	0	0	0	0	0	0	0	0	0	0	0	0	0	0	0	0	0	0	0	0	0
lpxT	b2174	P76445	0	0	0	1.68886e-05	1.43181e-05	1.65257e-05	1.74481e-05	2.20953e-05	1.71773e-05	1.622e-05	1.3941e-05	1.22059e-05	0	1.95993e-05	1.32638e-05	1.23991e-05	0	1.72209e-05	1.70934e-05	0	1.62332e-05	0	1.34768e-05	1.46005e-05	1.69297e-05	1.80041e-05	2.01518e-05	0	0	1.63658e-05	2.633e-05	2.99734e-05	3.25524e-05	3.22811e-05	2.41385e-05	2.41658e-05
lrhA	b2289	P36771	3.79981e-05	3.7395e-05	4.08097e-05	4.32719e-05	4.86845e-05	5.09399e-05	4.43414e-05	7.0302e-05	8.82601e-05	9.30794e-05	0.000115217	0.0001283	0.000162059	0.000103009	0.000132972	0.000186551	0.000147066	7.98707e-05	8.47825e-05	0.00011245	0.00014531	0.000187384	4.21159e-05	4.21669e-05	4.30822e-05	5.99737e-05	6.78239e-05	7.00676e-05	7.28982e-05	5.89606e-05	7.54057e-05	9.02411e-05	0.000106195	9.92868e-05	6.34839e-05	6.46586e-05
lrp	b0889	P0ACJ0	0.000727718	0.000742108	0.00077976	0.000835457	0.000828135	0.000844165	0.000774925	0.000867618	0.000867236	0.000885432	0.000948665	0.000987976	0.00109217	0.000876278	0.00100208	0.00115251	0.00100473	0.000805543	0.000810983	0.000978351	0.000988877	0.00111427	0.0011753	0.00124398	0.00124981	0.00126501	0.000873708	0.000865687	0.000851754	0.000867233	0.000945571	0.00101515	0.00101058	0.00104123	0.000892582	0.00086837
[truncated: 2,854 more rows]
